# Supplementary material for: Characterization of core fucosylation via sequential enzymatic treatments of intact glycopeptides and mass spectrometry analysis
Source: Nat Commun. 2022 Jul 7;13:3910. doi: 10.1038/s41467-022-31472-4 (PMC9262967; doi:10.1038/s41467-022-31472-4)
Supplement: Supplementary file 3 — Supplementary Data 1 [file 41467_2022_31472_MOESM3_ESM.xlsx]

## Sheet: Supplementary Data 3
Supplementary Data 3. Reproducibility of the entire STAGE workflow.
		CV
	Glycopeptide enrichment	0.1704
	Endo F3 deglycosylation	0.0251
	PNGase F deglycosylation	0.1226
	TMT quantification	0.0554
	CF glycopeptides of CHO cells	0.0769
	CF glycopeptides of fetuin	0.0953
