# Supplementary material for: Characterization of core fucosylation via sequential enzymatic treatments of intact glycopeptides and mass spectrometry analysis
Source: Nat Commun. 2022 Jul 7;13:3910. doi: 10.1038/s41467-022-31472-4 (PMC9262967; doi:10.1038/s41467-022-31472-4)
Supplement: Supplementary file 4 — Supplementary Data 2 [file 41467_2022_31472_MOESM4_ESM.xlsx]

## Sheet: Supplementary Data 4
Supplementary Data 4. Identification of CF and PNGase F-modified glycosites in Fetuin.
		Glycosites
		N99	N156	N176
Number of PSMs	CF	1	4	0
	PNGase F-modified glycosites	97	42	62
