# Supplementary material for: Characterization of core fucosylation via sequential enzymatic treatments of intact glycopeptides and mass spectrometry analysis
Source: Nat Commun. 2022 Jul 7;13:3910. doi: 10.1038/s41467-022-31472-4 (PMC9262967; doi:10.1038/s41467-022-31472-4)
Supplement: Supplementary file 5 — Supplementary Data 3 [file 41467_2022_31472_MOESM5_ESM.xlsx]

## Sheet: Supplementary Data 5
Supplementary Data 5. Number of identified CF glycosites in fetuin (three known N-linked glycosites) using the STAGE method with different amounts of starting material.
	Starting materials	0.2μg	1μg	4μg	20μg	100μg	200μg	500μg
	Number of identified sites	0	0	0	2	2	2	2
