# Supplementary material for: Characterization of core fucosylation via sequential enzymatic treatments of intact glycopeptides and mass spectrometry analysis
Source: Nat Commun. 2022 Jul 7;13:3910. doi: 10.1038/s41467-022-31472-4 (PMC9262967; doi:10.1038/s41467-022-31472-4)
Supplement: Supplementary file 6 — Supplementary Data 4 [file 41467_2022_31472_MOESM6_ESM.xlsx]

## Sheet: Supplementary Data 6
Supplementary Data 6. Total glycosylation sites and CF sites (from Endo F3-treated) identified in HCC normal (Normal) and tumor (Tumor) tissues from label-free data.
Normal		Tumor
Total identified glycosites (n=2677)	Total CF sites (n=836)	Total identified glycosites (n=2901)	Total CF sites (n=940)
O14773_N210_TPP1	P24821_N327_TNC	O14773_N210_TPP1	P13611_N1442_VCAN
O14773_N222_TPP1	P51884_N127_LUM	O14773_N222_TPP1	P24821_N327_TNC
P36776_N174_LONP1	P07585_N211_DCN	P13611_N1442_VCAN	P07307_N102_ASGR2
P01042_N169_KNG1	Q15293_N53_RCN1	P24821_N327_TNC	P04004_N242_VTN
P00739_N126_HPR	P04004_N242_VTN	P04004_N86_VTN	P07585_N211_DCN
P24821_N327_TNC	P16662_N68_UGT2B7	P00738_N184_HP	P02751_N542_FN1
Q01844_N291_EWSR1	P98160_N554_HSPG2	P00734_N143_F2	Q9NY15_N1727_STAB1
P04004_N86_VTN	P04066_N268_FUCA1	P51884_N127_LUM	O00461_N257_GOLIM4
P00734_N143_F2	Q9NY15_N1727_STAB1	Q9BY67_N304_CADM1	Q16363_N810_LAMA4
P02745_N146_C1QA	O15230_N2568_LAMA5	Q01844_N291_EWSR1	P12111_N2677_COL6A3
P13640_N4_MT1G	P07307_N102_ASGR2	P62937_N108_PPIA	P50897_N232_PPT1
P62937_N108_PPIA	Q9BY76_N177_ANGPTL4	P01042_N169_KNG1	Q07954_N3089_LRP1
P01019_N47_AGT	P13688_N345_CEACAM1	O15230_N2303_LAMA5	P21810_N270_BGN
P98160_N3836_HSPG2	P25311_N109_AZGP1	P04216_N42_THY1	P35555_N1581_FBN1
O15230_N2303_LAMA5	P50897_N197_PPT1	Q99832_N25_CCT7	Q05707_N1384_COL14A1
P51884_N127_LUM	P11047_N1223_LAMC1	P02675_N394_FGB	Q05707_N1388_COL14A1
P07858_N192_CTSB	P12111_N2677_COL6A3	P07585_N262_DCN	P11047_N1223_LAMC1
P19827_N285_ITIH1	P51884_N160_LUM	P55268_N1085_LAMB2	P12110_N140_COL6A2
Q13740_N499_ALCAM	P34059_N423_GALNS	Q13740_N499_ALCAM	P98160_N554_HSPG2
P02787_N630_TF	P02749_N183_APOH	P02745_N146_C1QA	P50897_N197_PPT1
P03951_N491_F11	P13611_N1442_VCAN	P02787_N630_TF	P07602_N215_PSAP
Q99832_N25_CCT7	P11717_N1656_IGF2R	Q5ZPR3_N91_CD276	P10909_N374_CLU
Q9BY67_N304_CADM1	Q13332_N940_PTPRS	P07307_N102_ASGR2	P11047_N1107_LAMC1
P07585_N211_DCN	P01911_N48_HLA-DRB1	P20036_N109_HLA-DPA1	P11717_N1656_IGF2R
Q07954_N4279_LRP1	P04839_N149_CYBB	P04004_N242_VTN	O15230_N2568_LAMA5
Q07954_N4278_LRP1	Q05707_N94_COL14A1	P07585_N211_DCN	P08575_N278_PTPRC
Q9Y6C2_N794_EMILIN1	Q05707_N1384_COL14A1	P02751_N542_FN1	P23229_N770_ITGA6
P54855_N65_UGT2B15	Q05707_N1388_COL14A1	P98160_N3836_HSPG2	Q08722_N111_CD47
P07585_N262_DCN	P07602_N215_PSAP	Q06828_N201_FMOD	Q15293_N53_RCN1
Q15293_N53_RCN1	Q9UBX5_N296_FBLN5	Q9Y6C2_N794_EMILIN1	P11047_N1205_LAMC1
P02675_N394_FGB	P04275_N2790_VWF	P05156_N177_CFI	P01891_N110_HLA-A
Q5ZPR3_N91_CD276	P08575_N278_PTPRC	P15586_N111_GNS	P02790_N453_HPX
P04004_N242_VTN	Q02763_N596_TEK	P09110_N274_ACAA1	P12110_N785_COL6A2
P04839_N240_CYBB	P12110_N140_COL6A2	Q9NY15_N1727_STAB1	P98095_N1035_FBLN2
P07858_N38_CTSB	P21810_N270_BGN	P04114_N3411_APOB	Q96RW7_N2155_HMCN1
P15144_N265_ANPEP	P35555_N1581_FBN1	Q92823_N276_NRCAM	P06213_N424_INSR
Q07954_N2472_LRP1	P50897_N232_PPT1	P05160_N162_F13B	P07306_N147_ASGR1
P24666_N135_ACP1	P53634_N276_CTSC	P01024_N85_C3	P02790_N187_HPX
P20160_N171_AZU1	P98095_N1035_FBLN2	P01019_N47_AGT	P13611_N330_VCAN
Q13576_N482_IQGAP2	Q07954_N3089_LRP1	Q96AY3_N294_FKBP10	Q9BXN1_N282_ASPN
O00468_N932_AGRN	P98160_N4068_HSPG2	Q07954_N2472_LRP1	P02749_N183_APOH
P28062_N218_PSMB8	P10909_N374_CLU	P15144_N265_ANPEP	Q9H8L6_N350_MMRN2
P09110_N274_ACAA1	P02790_N187_HPX	P05160_N545_F13B	P11279_N84_LAMP1
P08648_N84_ITGA5	Q8NI99_N58_ANGPTL6	O00461_N257_GOLIM4	Q05707_N94_COL14A1
P16219_N159_ACADS	Q9Y6C2_N766_EMILIN1	Q9BY67_N308_CADM1	P07942_N1343_LAMB1
P55268_N1348_LAMB2	P14625_N62_HSP90B1	P02765_N176_AHSG	Q29974_N48_HLA-DRB1
P55268_N1085_LAMB2	Q08722_N111_CD47	P55268_N1348_LAMB2	P07996_N360_THBS1
O15230_N3107_LAMA5	Q96RW7_N2155_HMCN1	Q5VW38_N169_GPR107	P33151_N442_CDH5
P10619_N145_CTSA	Q9H8L6_N845_MMRN2	P19827_N285_ITIH1	P24043_N2648_LAMA2
P02751_N542_FN1	P56199_N217_ITGA1	O14773_N443_TPP1	Q99715_N1763_COL12A1
P16662_N68_UGT2B7	P02790_N453_HPX	Q96HD1_N205_CRELD1	P01877_N92_IGHA2
P16662_N67_UGT2B7	Q13201_N344_MMRN1	Q16363_N810_LAMA4	Q02763_N596_TEK
P09110_N139_ACAA1	P01891_N110_HLA-A	P12111_N2677_COL6A3	O15230_N2707_LAMA5
P12111_N2558_COL6A3	P12110_N785_COL6A2	P07942_N1542_LAMB1	P05546_N49_SERPIND1
Q9BX97_N83_PLVAP	P05186_N430_ALPL	Q9BX97_N83_PLVAP	P06681_N651_C2
P98160_N554_HSPG2	P19022_N325_CDH2	P15144_N128_ANPEP	Q68BL8_N695_OLFML2B
Q5VW38_N169_GPR107	Q86VB7_N105_CD163	P23142_N535_FBLN1	Q96RW7_N4491_HMCN1
Q14108_N412_SCARB2	Q9BXN1_N282_ASPN	P23142_N539_FBLN1	Q86VB7_N105_CD163
Q96HD1_N205_CRELD1	Q02763_N158_TEK	P09110_N139_ACAA1	Q14767_N1430_LTBP2
P04066_N268_FUCA1	P11279_N84_LAMP1	Q99538_N263_LGMN	P40189_N379_IL6ST
P51689_N128_ARSD	P25942_N180_CD40	Q99538_N272_LGMN	Q5ZPR3_N215_CD276
Q9UKU9_N192_ANGPTL2	P05186_N140_ALPL	P50897_N232_PPT1	P04275_N2790_VWF
P22309_N102_UGT1A1	Q13201_N981_MMRN1	Q10588_N148_BST1	Q07954_N2638_LRP1
Q9NY15_N1727_STAB1	P07204_N115_THBD	P02679_N78_FGG	P0C0L4_N1328_C4A
P01024_N85_C3	P09326_N189_CD48	P15586_N279_GNS	P08236_N272_GUSB
P51659_N163_HSD17B4	P07339_N263_CTSD	O00468_N932_AGRN	Q9H8L6_N379_MMRN2
P10253_N470_GAA	O15230_N2707_LAMA5	Q07954_N3089_LRP1	Q07954_N3788_LRP1
P11717_N951_IGF2R	Q02985_N309_CFHR3	P21810_N270_BGN	P01033_N53_TIMP1
P11717_N957_IGF2R	Q13201_N618_MMRN1	P05556_N669_ITGB1	Q02763_N158_TEK
P49327_N2463_FASN	Q13510_N286_ASAH1	Q07954_N4278_LRP1	P24821_N38_TNC
O15230_N2568_LAMA5	Q5ZPR3_N215_CD276	Q07954_N4279_LRP1	O95497_N353_VNN1
O14773_N443_TPP1	P48357_N73_LEPR	P03951_N491_F11	P08648_N712_ITGA5
Q9HAT2_N267_SIAE	P04233_N136_CD74	P22607_N98_FGFR3	P12109_N212_COL6A1
Q13201_N541_MMRN1	Q9NY15_N1626_STAB1	O96005_N28_CLPTM1	O75095_N1257_MEGF6
Q15166_N323_PON3	P08575_N490_PTPRC	P35555_N1581_FBN1	Q13201_N981_MMRN1
P07307_N102_ASGR2	P19320_N531_VCAM1	Q12884_N314_FAP	Q15063_N599_POSTN
Q9BY76_N177_ANGPTL4	Q9UIQ6_N834_LNPEP	Q9HDC9_N196_APMAP	Q6UVY6_N517_MOXD1
P13473_N257_LAMP2	P12109_N212_COL6A1	Q05707_N1384_COL14A1	P35555_N1703_FBN1
P20645_N83_M6PR	P13611_N330_VCAN	Q05707_N1388_COL14A1	Q6YHK3_N68_CD109
P51689_N347_ARSD	P82987_N1516_ADAMTSL3	P04839_N240_CYBB	O75095_N961_MEGF6
O96005_N28_CLPTM1	P55083_N137_MFAP4	P11047_N1223_LAMC1	Q13510_N286_ASAH1
Q8TCJ2_N627_STT3B	P24043_N2648_LAMA2	Q14108_N412_SCARB2	O15230_N2196_LAMA5
P42357_N307_HAL	Q7Z7G0_N73_ABI3BP	Q8IWY4_N466_SCUBE1	P05026_N193_ATP1B1
Q9BWD1_N250_ACAT2	P40189_N379_IL6ST	Q13308_N567_PTK7	P56199_N217_ITGA1
P00738_N241_HP	Q07954_N3788_LRP1	P12110_N140_COL6A2	P33151_N61_CDH5
P09467_N65_FBP1	P20160_N126_AZU1	P98160_N554_HSPG2	Q9UIW2_N1043_PLXNA1
P05981_N112_HPN	P16284_N344_PECAM1	Q01813_N644_PFKP	P55083_N137_MFAP4
P07437_N370_TUBB	P12314_N163_FCGR1A	Q7Z7M0_N1201_MEGF8	P08575_N490_PTPRC
P13688_N351_CEACAM1	P25391_N1991_LAMA1	Q9BY67_N113_CADM1	P16109_N272_SELP
P13688_N345_CEACAM1	P42702_N191_LIFR	P11047_N1395_LAMC1	Q9NR99_N2415_MXRA5
P02788_N156_LTF	Q6UVY6_N517_MOXD1	P02787_N432_TF	P24821_N1034_TNC
P25311_N109_AZGP1	O15230_N2196_LAMA5	Q9UKU9_N192_ANGPTL2	Q8IWU6_N240_SULF1
P25311_N112_AZGP1	P16109_N272_SELP	Q14108_N249_SCARB2	Q99715_N2679_COL12A1
P38117_N132_ETFB	P07996_N360_THBS1	Q92823_N223_NRCAM	P24043_N2360_LAMA2
Q6PKH6_N181_DHRS4L2	P35555_N1369_FBN1	Q9UBX5_N296_FBLN5	P12109_N804_COL6A1
Q9UKM9_N261_RALY	P20774_N258_OGN	P21810_N311_BGN	P17948_N164_FLT1
P30530_N339_AXL	Q9H8L6_N214_MMRN2	Q02750_N21_MAP2K1	P17948_N323_FLT1
P15586_N279_GNS	P48960_N453_CD97	P11117_N92_ACP2	P01008_N128_SERPINC1
Q9NY47_N386_CACNA2D2	O75503_N271_CLN5	O60486_N149_PLXNC1	P20774_N258_OGN
P22310_N119_UGT1A4	P05546_N49_SERPIND1	Q00839_N57_HNRNPU	P13611_N1898_VCAN
P05556_N212_ITGB1	P36269_N303_GGT5	P50897_N197_PPT1	Q92896_N165_GLG1
P07954_N329_FH	P19440_N120_GGT1	P17948_N251_FLT1	P25391_N1991_LAMA1
P02679_N78_FGG	P10643_N754_C7	P07602_N215_PSAP	P11279_N62_LAMP1
Q9Y274_N295_ST3GAL6	P17948_N164_FLT1	Q6P179_N714_ERAP2	O00533_N87_CHL1
P43308_N88_SSR2	Q92896_N165_GLG1	P10909_N374_CLU	P04839_N149_CYBB
Q14108_N249_SCARB2	Q6UWY5_N66_OLFML1	P24043_N363_LAMA2	Q9H8L6_N205_MMRN2
Q8N139_N911_ABCA6	P07333_N480_CSF1R	Q13201_N1020_MMRN1	Q07954_N3333_LRP1
P68104_N284_EEF1A1	Q13201_N816_MMRN1	O00468_N250_AGRN	P19022_N692_CDH2
P04062_N309_GBA	Q9NR99_N2415_MXRA5	Q14112_N703_NID2	Q16363_N787_LAMA4
P69849_N369_NOMO3	Q16363_N787_LAMA4	P55083_N87_MFAP4	Q07954_N2905_LRP1
P04216_N42_THY1	Q16853_N592_AOC3	Q07075_N589_ENPEP	Q9NR99_N2693_MXRA5
P18669_N135_PGAM1	Q9NR99_N2693_MXRA5	Q07075_N597_ENPEP	P36269_N303_GGT5
Q13011_N298_ECH1	P15509_N229_CSF2RA	P02749_N162_APOH	P51884_N127_LUM
P50897_N197_PPT1	P19022_N692_CDH2	P00751_N378_CFB	Q9NS15_N89_LTBP3
P13598_N82_ICAM2	P05023_N638_ATP1A1	P07602_N101_PSAP	P05186_N430_ALPL
Q07075_N607_ENPEP	O75694_N736_NUP155	P11047_N1107_LAMC1	P04066_N268_FUCA1
P11047_N1223_LAMC1	P04062_N185_GBA	P35442_N1069_THBS2	P12111_N2558_COL6A3
Q9HDC9_N196_APMAP	P01903_N103_HLA-DRA	P42892_N651_ECE1	Q9UIQ6_N834_LNPEP
P05362_N202_ICAM1	Q9H8L6_N350_MMRN2	Q07075_N607_ENPEP	P08603_N1029_CFH
P12111_N2677_COL6A3	Q9Y4L1_N830_HYOU1	O94901_N588_SUN1	O15230_N2423_LAMA5
P17948_N251_FLT1	Q16363_N810_LAMA4	P11717_N1656_IGF2R	P23142_N98_FBLN1
P07306_N79_ASGR1	Q08722_N73_CD47	P11717_N951_IGF2R	Q9BQS7_N714_HEPH
P51884_N160_LUM	P24821_N38_TNC	P11717_N957_IGF2R	P07204_N115_THBD
P34059_N423_GALNS	P07942_N1343_LAMB1	Q96AY3_N310_FKBP10	Q8IWA5_N200_SLC44A2
P30460_N110_HLA-B	P11279_N62_LAMP1	P05107_N50_ITGB2	P48960_N453_CD97
P02749_N183_APOH	P07306_N147_ASGR1	P13674_N113_P4HA1	Q13201_N344_MMRN1
P02749_N193_APOH	O15230_N2423_LAMA5	Q8IZF2_N256_ADGRF5	Q8IWA5_N187_SLC44A2
P28845_N162_HSD11B1	O75095_N1257_MEGF6	P0C0L4_N226_C4A	O60486_N141_PLXNC1
P13611_N1442_VCAN	Q8NI99_N145_ANGPTL6	O15230_N2568_LAMA5	P04233_N136_CD74
P11717_N1656_IGF2R	Q9H8L6_N205_MMRN2	P32004_N979_L1CAM	Q8IUX7_N528_AEBP1
P11117_N92_ACP2	Q13201_N1075_MMRN1	O15230_N3107_LAMA5	P13473_N356_LAMP2
P55083_N87_MFAP4	Q96AP7_N213_ESAM	P08575_N278_PTPRC	P04062_N185_GBA
Q9BY67_N113_CADM1	Q86VB7_N1001_CD163	Q9Y6C2_N766_EMILIN1	Q5TFQ8_N291_SIRPB1
P07996_N1067_THBS1	O95477_N244_ABCA1	P10253_N470_GAA	P05107_N642_ITGB2
P05160_N162_F13B	P08603_N1029_CFH	P07996_N1067_THBS1	Q96BZ4_N417_PLD4
Q13332_N940_PTPRS	P35555_N1703_FBN1	Q9P0K7_N477_RAI14	P56199_N100_ITGA1
Q01459_N299_CTBS	P12111_N108_COL6A3	P07858_N38_CTSB	P12111_N108_COL6A3
Q16363_N810_LAMA4	Q7Z7G0_N259_ABI3BP	Q9UHG3_N196_PCYOX1	P04233_N270_CD74
P01911_N48_HLA-DRB1	Q86VB7_N140_CD163	Q07000_N110_HLA-C	Q13740_N167_ALCAM
P21810_N311_BGN	P06681_N651_C2	P07307_N170_ASGR2	Q13201_N816_MMRN1
P04839_N132_CYBB	P25391_N164_LAMA1	P23229_N770_ITGA6	Q9UBR2_N184_CTSZ
P04839_N149_CYBB	P21810_N311_BGN	P20645_N83_M6PR	Q12907_N183_LMAN2
O00533_N767_CHL1	P09467_N65_FBP1	P12314_N240_FCGR1A	Q96AP7_N213_ESAM
P00739_N149_HPR	P16662_N67_UGT2B7	Q8TCJ2_N627_STT3B	P04004_N86_VTN
P00739_N153_HPR	P23229_N770_ITGA6	P30460_N110_HLA-B	P55268_N1348_LAMB2
P15144_N128_ANPEP	Q99715_N2679_COL12A1	Q08722_N111_CD47	P43121_N56_MCAM
P04233_N130_CD74	P0DOX2_N207_P0DOX2	Q15293_N53_RCN1	P07093_N118_SERPINE2
P20645_N107_M6PR	Q96RW7_N4491_HMCN1	P00738_N207_HP	P01871_N272_IGHM
P20645_N113_M6PR	P01008_N128_SERPINC1	P00738_N211_HP	Q92859_N470_NEO1
Q06828_N201_FMOD	Q9H8L6_N379_MMRN2	Q13201_N541_MMRN1	P0DOX2_N207_P0DOX2
Q05707_N94_COL14A1	Q9Y6C2_N561_EMILIN1	Q08380_N398_LGALS3BP	Q7Z7G0_N73_ABI3BP
P07602_N101_PSAP	P10153_N111_RNASE2	P11047_N1205_LAMC1	Q9H8L6_N214_MMRN2
Q05707_N1384_COL14A1	P02751_N542_FN1	O00533_N767_CHL1	Q9BZC7_N1549_ABCA2
Q05707_N1388_COL14A1	P55268_N1348_LAMB2	P01891_N110_HLA-A	Q9BZC7_N1557_ABCA2
P13674_N113_P4HA1	P11717_N112_IGF2R	P01009_N271_SERPINA1	P10643_N754_C7
Q6NSJ0_N240_MYORG	O14786_N150_NRP1	P24821_N1392_TNC	P35555_N1149_FBN1
Q6NSJ0_N250_MYORG	P12110_N954_COL6A2	P02790_N453_HPX	P12110_N954_COL6A2
P11047_N1395_LAMC1	P04439_N110_HLA-A	P07306_N79_ASGR1	P02675_N394_FGB
P04114_N185_APOB	P11279_N76_LAMP1	P08603_N1029_CFH	P07858_N192_CTSB
Q10588_N192_BST1	P01889_N110_HLA-B	P12110_N785_COL6A2	P00734_N143_F2
P07602_N215_PSAP	P23142_N98_FBLN1	P19440_N344_GGT1	Q07954_N136_LRP1
P0C7U0_N210_ELFN1	P01871_N209_IGHM	Q5JRA6_N589_MIA3	O14786_N150_NRP1
Q9BXB4_N31_OSBPL11	P05107_N642_ITGB2	O95302_N286_FKBP9	Q9UPZ6_N450_THSD7A
Q9Y4L1_N830_HYOU1	P04275_N2585_VWF	Q06828_N166_FMOD	P11717_N112_IGF2R
P30084_N105_ECHS1	O15031_N733_PLXNB2	P24821_N166_TNC	P04216_N42_THY1
Q9UBX5_N296_FBLN5	P04275_N2357_VWF	P35555_N448_FBN1	P11279_N76_LAMP1
Q7Z4W1_N133_DCXR	P10909_N103_CLU	P98095_N1035_FBLN2	P51884_N160_LUM
P04275_N2790_VWF	Q14314_N179_FGL2	Q96RW7_N2155_HMCN1	Q9H8L6_N439_MMRN2
Q9UHL4_N315_DPP7	Q16853_N618_AOC3	P06213_N424_INSR	P04275_N2357_VWF
Q96HE7_N280_ERO1A	P05026_N193_ATP1B1	Q6UVK1_N2075_CSPG4	P10909_N103_CLU
P08575_N278_PTPRC	Q8IWA5_N200_SLC44A2	P00533_N603_EGFR	Q16363_N531_LAMA4
Q02763_N596_TEK	Q92859_N470_NEO1	P07306_N147_ASGR1	Q9UPZ6_N1225_THSD7A
Q9Y4L1_N596_HYOU1	P14384_N38_CPM	P02790_N187_HPX	P00748_N433_F12
Q9NYU2_N1228_UGGT1	Q12884_N99_FAP	Q8NHP8_N465_PLBD2	Q12884_N314_FAP
P11047_N1107_LAMC1	P46531_N41_NOTCH1	P13611_N330_VCAN	P11047_N1175_LAMC1
P23284_N148_PPIB	P06213_N282_INSR	Q9BXN1_N282_ASPN	P14384_N38_CPM
P12110_N140_COL6A2	P12109_N804_COL6A1	P02749_N183_APOH	Q99523_N162_SORT1
P05556_N669_ITGB1	P08236_N272_GUSB	P02749_N193_APOH	P04275_N2585_VWF
P24821_N1392_TNC	Q6UWY5_N138_OLFML1	Q07954_N446_LRP1	O15031_N733_PLXNB2
Q07075_N589_ENPEP	P20138_N100_CD33	P08195_N365_SLC3A2	P0DOX6_N332_P0DOX6
Q07075_N597_ENPEP	Q92673_N2092_SORL1	Q6P179_N294_ERAP2	P08648_N868_ITGA5
P21810_N270_BGN	P25391_N555_LAMA1	Q9H8L6_N350_MMRN2	Q9Y6C2_N455_EMILIN1
P24043_N363_LAMA2	P40189_N131_IL6ST	P11279_N84_LAMP1	Q9Y6C2_N766_EMILIN1
P22309_N347_UGT1A1	P33151_N61_CDH5	P02751_N528_FN1	Q14314_N179_FGL2
P08195_N365_SLC3A2	P16284_N356_PECAM1	Q9Y4L1_N830_HYOU1	P11717_N2136_IGF2R
P35555_N1581_FBN1	Q9Y6C2_N455_EMILIN1	P04114_N185_APOB	P01011_N271_SERPINA3
Q9UHG3_N196_PCYOX1	P24821_N166_TNC	P06681_N467_C2	Q96SM3_N472_CPXM1
P50897_N232_PPT1	Q9HC56_N450_PCDH9	P06681_N471_C2	P07942_N1542_LAMB1
P53634_N276_CTSC	P33151_N442_CDH5	P20645_N107_M6PR	P26006_N511_ITGA3
P98095_N1035_FBLN2	Q86VB7_N123_CD163	P20645_N113_M6PR	Q07954_N446_LRP1
Q07954_N3089_LRP1	O15455_N247_TLR3	P55285_N437_CDH6	Q08431_N325_MFGE8
P00751_N378_CFB	O95477_N478_ABCA1	Q05707_N94_COL14A1	O00468_N250_AGRN
P08648_N773_ITGA5	P28907_N100_CD38	Q14766_N1366_LTBP1	Q13201_N933_MMRN1
P27169_N253_PON1	Q29974_N48_HLA-DRB1	P05556_N212_ITGB1	Q14314_N336_FGL2
Q13201_N1020_MMRN1	P30486_N110_HLA-B	P07942_N1343_LAMB1	P24043_N1061_LAMA2
P06756_N615_ITGAV	P07942_N1542_LAMB1	P11279_N103_LAMP1	P13598_N82_ICAM2
P12110_N954_COL6A2	Q12884_N314_FAP	P55196_N1307_AFDN	Q9HDC9_N160_APMAP
Q5JRA6_N589_MIA3	Q14314_N336_FGL2	P22310_N348_UGT1A4	Q12884_N99_FAP
P02749_N162_APOH	P01011_N271_SERPINA3	Q7Z7M0_N421_MEGF8	P04114_N3411_APOB
Q5BKZ1_N54_ZNF326	Q99715_N1763_COL12A1	P48960_N33_CD97	Q07092_N47_COL16A1
Q16853_N666_AOC3	O95980_N352_RECK	P48960_N38_CD97	Q6P4E1_N115_CASC4
Q9UIQ6_N145_LNPEP	Q9H8L6_N439_MMRN2	P49327_N1945_FASN	Q92673_N2092_SORL1
Q07954_N1558_LRP1	Q9H5V8_N386_CDCP1	Q5VW38_N70_GPR107	Q92626_N1368_PXDN
Q15365_N89_PCBP1	Q4LDE5_N585_SVEP1	Q6YHK3_N247_CD109	Q9H8L6_N845_MMRN2
Q14112_N703_NID2	P13473_N356_LAMP2	Q29974_N48_HLA-DRB1	P0C0L4_N1391_C4A
P02787_N432_TF	Q9Y286_N105_SIGLEC7	P12314_N163_FCGR1A	P24821_N166_TNC
P98160_N4068_HSPG2	O60603_N199_TLR2	O96005_N295_CLPTM1	P33151_N112_CDH5
P10909_N374_CLU	Q9UBR2_N184_CTSZ	P06756_N615_ITGAV	P10253_N140_GAA
Q92823_N276_NRCAM	P14210_N566_HGF	O94901_N732_SUN1	Q7Z3B1_N286_NEGR1
P09326_N206_CD48	O14786_N261_NRP1	P09326_N189_CD48	Q7Z3B1_N294_NEGR1
P05107_N50_ITGB2	O00461_N257_GOLIM4	Q9BY67_N101_CADM1	P16284_N356_PECAM1
P00533_N603_EGFR	P05155_N253_SERPING1	P02671_N686_FGA	Q86VB7_N1001_CD163
Q9BT09_N153_CNPY3	P16189_N110_HLA-A	P40189_N390_IL6ST	Q9H5V8_N386_CDCP1
P19440_N344_GGT1	P13598_N82_ICAM2	P39060_N129_COL18A1	P49908_N174_SELENOP
Q9Y666_N94_SLC12A7	P24043_N1061_LAMA2	P07996_N360_THBS1	P40189_N131_IL6ST
P01042_N294_KNG1	P11047_N1205_LAMC1	P69849_N369_NOMO3	P02765_N156_AHSG
P09914_N246_IFIT1	Q13740_N167_ALCAM	P30084_N105_ECHS1	Q99988_N70_GDF15
P11117_N267_ACP2	Q07954_N136_LRP1	P06213_N138_INSR	P20908_N176_COL5A1
P02790_N187_HPX	P10253_N140_GAA	P27487_N321_DPP4	O14786_N261_NRP1
O75503_N203_CLN5	O43451_N1672_MGAM	Q15365_N89_PCBP1	P12259_N1559_F5
Q8NI99_N58_ANGPTL6	Q02763_N140_TEK	P13473_N257_LAMP2	P17936_N116_IGFBP3
P04114_N3411_APOB	Q9NY15_N816_STAB1	Q9UKU9_N164_ANGPTL2	O95980_N352_RECK
P56199_N460_ITGA1	Q15661_N233_TPSAB1	P33151_N442_CDH5	Q9UIQ6_N145_LNPEP
Q9BVK6_N125_TMED9	P11117_N133_ACP2	Q9UH99_N636_SUN2	Q9NR99_N1910_MXRA5
P05155_N352_SERPING1	P11717_N2136_IGF2R	P24043_N2648_LAMA2	P08648_N724_ITGA5
Q9Y6C2_N766_EMILIN1	Q6P4E1_N115_CASC4	Q07954_N1511_LRP1	O95477_N244_ABCA1
P04626_N124_ERBB2	P13726_N169_F3	P07339_N263_CTSD	Q9UIW2_N77_PLXNA1
P04626_N125_ERBB2	Q08380_N192_LGALS3BP	P23142_N98_FBLN1	O60603_N199_TLR2
P14625_N62_HSP90B1	P00748_N433_F12	Q9UHL4_N315_DPP7	Q6UY14_N1001_ADAMTSL4
O96005_N295_CLPTM1	Q07954_N4279_LRP1	P19652_N93_ORM2	P23229_N966_ITGA6
P0C0L4_N226_C4A	P42702_N680_LIFR	P68104_N284_EEF1A1	Q6FHJ7_N38_SFRP4
Q08722_N111_CD47	P56199_N100_ITGA1	P16284_N84_PECAM1	Q9H5V8_N180_CDCP1
P42356_N408_PI4KA	P08648_N868_ITGA5	O14594_N122_NCAN	Q9Y6C2_N561_EMILIN1
P12821_N445_ACE	P06756_N74_ITGAV	P09326_N206_CD48	P23229_N323_ITGA6
Q8TEM1_N337_NUP210	P01859_N176_IGHG2	O15230_N2423_LAMA5	Q3MIR4_N273_TMEM30B
P01023_N1424_A2M	P07306_N79_ASGR1	P01903_N143_HLA-DRA	P16284_N301_PECAM1
Q9UH99_N636_SUN2	Q10589_N65_BST2	P01042_N294_KNG1	P0DOX6_N402_P0DOX6
Q96RW7_N2155_HMCN1	Q9Y6C2_N794_EMILIN1	O15230_N2209_LAMA5	P51888_N327_PRELP
P03951_N450_F11	Q9HDC9_N160_APMAP	Q14624_N81_ITIH4	Q9UBX5_N296_FBLN5
Q9H8L6_N845_MMRN2	O00468_N250_AGRN	P28845_N162_HSD11B1	P01871_N209_IGHM
P56199_N341_ITGA1	P08648_N182_ITGA5	Q99571_N153_P2RX4	P19022_N325_CDH2
P42892_N210_ECE1	Q07954_N446_LRP1	Q99715_N1763_COL12A1	P12259_N821_F5
P02671_N686_FGA	Q08380_N69_LGALS3BP	P01877_N92_IGHA2	P13598_N47_ICAM2
P18084_N552_ITGB5	Q13308_N567_PTK7	Q10588_N192_BST1	Q8IUX7_N922_AEBP1
Q7Z7M0_N421_MEGF8	O14773_N443_TPP1	P08236_N631_GUSB	P07585_N303_DCN
P35555_N448_FBN1	P35555_N448_FBN1	Q02763_N596_TEK	Q92896_N581_GLG1
P56199_N217_ITGA1	P05107_N212_ITGB2	P09172_N184_DBH	P0C0L5_N226_C4B
Q14108_N105_SCARB2	P02765_N156_AHSG	O15230_N2707_LAMA5	P20645_N83_M6PR
P02790_N453_HPX	Q96BZ4_N249_PLD4	P02748_N277_C9	Q16288_N79_NTRK3
P06213_N138_INSR	P33151_N112_CDH5	P38117_N132_ETFB	P16189_N110_HLA-A
Q6PKC3_N326_TXNDC11	Q16363_N531_LAMA4	Q13201_N136_MMRN1	P0C0L5_N1391_C4B
P12314_N240_FCGR1A	P08603_N217_CFH	P01877_N205_IGHA2	Q6UWY5_N138_OLFML1
Q13201_N344_MMRN1	Q9UBG0_N492_MRC2	P00533_N623_EGFR	P20138_N100_CD33
P02749_N253_APOH	Q9UPZ6_N450_THSD7A	P05546_N49_SERPIND1	P40189_N227_IL6ST
P22760_N282_AADAC	P09172_N184_DBH	P32004_N479_L1CAM	Q8NBJ5_N381_COLGALT1
Q7Z7M0_N1201_MEGF8	P24821_N1034_TNC	P06681_N651_C2	P98160_N4068_HSPG2
P07307_N170_ASGR2	P55058_N143_PLTP	Q58EX2_N1575_SDK2	Q496J9_N559_SV2C
P01891_N110_HLA-A	P11215_N240_ITGAM	Q68BL8_N695_OLFML2B	Q16853_N618_AOC3
P42765_N249_ACAA2	P10316_N110_HLA-A	P18084_N552_ITGB5	Q6UWY5_N66_OLFML1
Q07954_N1511_LRP1	Q13201_N576_MMRN1	Q96RW7_N4491_HMCN1	P01903_N103_HLA-DRA
P40189_N390_IL6ST	Q58DX5_N295_NAALADL2	P00738_N241_HP	P02763_N93_ORM1
P12110_N785_COL6A2	P49908_N174_SELENOP	Q86VB7_N105_CD163	Q9Y4L1_N596_HYOU1
P05186_N430_ALPL	Q92626_N1368_PXDN	Q14767_N1430_LTBP2	P06213_N282_INSR
Q9NR97_N680_TLR8	P08648_N84_ITGA5	Q13641_N275_TPBG	P0C0L5_N1328_C4B
P0C0L4_N1328_C4A	Q96BZ4_N281_PLD4	P22760_N282_AADAC	P08648_N297_ITGA5
P11279_N103_LAMP1	Q14767_N421_LTBP2	O75882_N1054_ATRN	Q86VB7_N123_CD163
P0C7U0_N349_ELFN1	P05107_N50_ITGB2	P40189_N379_IL6ST	Q9NY15_N816_STAB1
Q9UKU9_N164_ANGPTL2	P40189_N383_IL6ST	P40189_N383_IL6ST	Q13740_N499_ALCAM
Q99571_N153_P2RX4	P17936_N116_IGFBP3	Q5ZPR3_N215_CD276	P20774_N214_OGN
Q7Z7M0_N1271_MEGF8	O15230_N479_LAMA5	Q08380_N551_LGALS3BP	P01011_N127_SERPINA3
P19022_N325_CDH2	O94901_N588_SUN1	Q9UIQ6_N145_LNPEP	P50895_N377_BCAM
Q86VB7_N105_CD163	Q13308_N116_PTK7	P09914_N246_IFIT1	P10909_N354_CLU
Q9BXN1_N282_ASPN	P55058_N245_PLTP	P04275_N2790_VWF	Q15661_N233_TPSAB1
Q02763_N158_TEK	P17301_N105_ITGA2	Q07954_N2638_LRP1	P11117_N133_ACP2
P11279_N84_LAMP1	P23467_N198_PTPRB	P12821_N445_ACE	Q07954_N4279_LRP1
P16284_N84_PECAM1	Q14766_N347_LTBP1	P16109_N460_SELP	P05534_N110_HLA-A
P01009_N271_SERPINA1	P48960_N33_CD97	Q92626_N1178_PXDN	Q9H8L6_N727_MMRN2
P22760_N78_AADAC	Q13740_N499_ALCAM	P0C0L4_N1328_C4A	Q14767_N421_LTBP2
P34059_N204_GALNS	P50895_N377_BCAM	P22310_N119_UGT1A4	P02765_N176_AHSG
P55285_N437_CDH6	P15529_N83_CD46	Q12884_N49_FAP	P13987_N43_CD59
P27487_N321_DPP4	Q07954_N4278_LRP1	Q9Y639_N284_NPTN	Q9UKU9_N192_ANGPTL2
P15586_N111_GNS	P05534_N110_HLA-A	P08236_N272_GUSB	P01859_N176_IGHG2
Q13586_N171_STIM1	Q9Y2E5_N670_MAN2B2	P01023_N1424_A2M	Q08380_N192_LGALS3BP
P12109_N804_COL6A1	Q16787_N2365_LAMA3	Q9H8L6_N379_MMRN2	P08648_N84_ITGA5
O75891_N828_ALDH1L1	P12821_N146_ACE	Q07954_N3788_LRP1	P07306_N79_ASGR1
P25942_N180_CD40	Q9Y5C1_N115_ANGPTL3	P01033_N53_TIMP1	Q08380_N69_LGALS3BP
P07948_N267_LYN	P20138_N113_CD33	Q9GZM7_N78_TINAGL1	Q13308_N567_PTK7
Q06828_N166_FMOD	P49961_N371_ENTPD1	Q02763_N158_TEK	P09172_N184_DBH
O00754_N930_MAN2B1	P13760_N48_HLA-DRB1	O00468_N135_AGRN	P06756_N74_ITGAV
P68363_N380_TUBA1B	Q8WWQ8_N847_STAB2	P19440_N511_GGT1	Q9Y6C2_N794_EMILIN1
Q86YB8_N140_ERO1B	O95490_N731_ADGRL2	A7KAX9_N928_ARHGAP32	P35442_N316_THBS2
Q86YB8_N145_ERO1B	Q16787_N2728_LAMA3	P19823_N118_ITIH2	Q96BZ4_N249_PLD4
P02748_N277_C9	P00450_N138_CP	P21757_N143_MSR1	Q9UBG0_N492_MRC2
P05186_N140_ALPL	Q5JRA6_N589_MIA3	O60486_N686_PLXNC1	Q14108_N105_SCARB2
Q13201_N981_MMRN1	P11047_N1175_LAMC1	O43852_N131_CALU	Q9UKU9_N164_ANGPTL2
P07204_N115_THBD	P08648_N724_ITGA5	P24821_N38_TNC	P13611_N1663_VCAN
P69891_N48_HBG1	P04114_N3411_APOB	Q13641_N81_TPBG	Q6UY14_N773_ADAMTSL4
P05787_N69_KRT8	O75095_N961_MEGF6	P39060_N926_COL18A1	P55290_N598_CDH13
P07306_N147_ASGR1	Q14108_N105_SCARB2	P01042_N205_KNG1	P05107_N212_ITGB2
P09326_N189_CD48	P35968_N395_KDR	O95497_N353_VNN1	P24043_N1916_LAMA2
Q14624_N81_ITIH4	P22897_N104_MRC1	P08648_N712_ITGA5	Q10589_N65_BST2
Q9GZM7_N78_TINAGL1	P25391_N2408_LAMA1	P08648_N724_ITGA5	P12544_N170_GZMA
P56199_N1113_ITGA1	P98160_N3836_HSPG2	P15586_N362_GNS	P55058_N143_PLTP
P07339_N263_CTSD	Q9UKU9_N192_ANGPTL2	P42892_N210_ECE1	Q30201_N130_HFE
P69849_N618_NOMO3	P12111_N2558_COL6A3	P12109_N212_COL6A1	P08603_N217_CFH
P19075_N118_TSPAN8	P04216_N42_THY1	P25391_N2038_LAMA1	P35555_N1369_FBN1
P01903_N143_HLA-DRA	P16444_N279_DPEP1	Q6UVK1_N348_CSPG4	Q9NY15_N2379_STAB1
P54760_N335_EPHB4	Q9Y4L1_N596_HYOU1	Q07954_N729_LRP1	P35555_N448_FBN1
P05090_N98_APOD	P20774_N214_OGN	O75093_N72_SLIT1	O75095_N972_MEGF6
O15230_N2707_LAMA5	A6NMZ7_N198_COL6A6	O75095_N1257_MEGF6	O60242_N828_ADGRB3
P07333_N153_CSF1R	P98160_N3780_HSPG2	O95497_N283_VNN1	P04629_N188_NTRK1
Q02985_N309_CFHR3	P55083_N87_MFAP4	Q16787_N2265_LAMA3	P48960_N33_CD97
Q13201_N618_MMRN1	Q9Y4D7_N155_PLXND1	Q13201_N981_MMRN1	Q96BZ4_N281_PLD4
Q08380_N398_LGALS3BP	Q9UBG0_N1157_MRC2	Q68CR1_N818_SEL1L3	Q8TER0_N886_SNED1
P02788_N497_LTF	Q8N2S1_N352_LTBP4	Q07954_N3839_LRP1	P17301_N105_ITGA2
Q13510_N286_ASAH1	Q9H0V9_N181_LMAN2L	P35556_N1112_FBN2	P11215_N240_ITGAM
Q3MIT2_N82_PUS10	P06681_N467_C2	Q15063_N599_POSTN	P06213_N445_INSR
Q07954_N1154_LRP1	P00738_N241_HP	P13473_N356_LAMP2	Q8TER0_N977_SNED1
Q07954_N1155_LRP1	Q70UQ0_N144_IKBIP	P12821_N714_ACE	P06681_N467_C2
O00468_N250_AGRN	Q9NZ08_N414_ERAP1	Q6UVY6_N517_MOXD1	Q58DX5_N295_NAALADL2
P56537_N74_EIF6	Q13201_N541_MMRN1	P35555_N1703_FBN1	P55290_N52_CDH13
P00325_N301_ADH1B	Q30134_N48_HLA-DRB1	P35555_N1713_FBN1	P05107_N50_ITGB2
P01042_N205_KNG1	P78509_N305_RELN	Q9Y6C2_N455_EMILIN1	Q96RW7_N573_HMCN1
Q5ZPR3_N215_CD276	Q07075_N589_ENPEP	P35579_N481_MYH9	P32004_N247_L1CAM
P0C7U0_N391_ELFN1	P50895_N439_BCAM	Q9UBX1_N367_CTSF	O95490_N731_ADGRL2
P04004_N169_VTN	P08575_N234_PTPRC	Q08722_N73_CD47	Q9Y4D7_N155_PLXND1
P56199_N112_ITGA1	Q6UX71_N316_PLXDC2	Q6YHK3_N68_CD109	P23467_N198_PTPRB
Q99798_N755_ACO2	Q9UEW3_N136_MARCO	P02765_N156_AHSG	P22897_N104_MRC1
P48357_N73_LEPR	P16444_N57_DPEP1	Q9Y4L1_N515_HYOU1	Q16787_N2728_LAMA3
P48357_N81_LEPR	Q07954_N4364_LRP1	Q9P273_N2124_TENM3	O14786_N522_NRP1
P30405_N113_PPIF	P01857_N180_IGHG1	O75095_N961_MEGF6	P55058_N245_PLTP
P08236_N272_GUSB	P00734_N416_F2	O75095_N972_MEGF6	Q96RW7_N1929_HMCN1
P56159_N406_GFRA1	Q13361_N79_MFAP5	Q13510_N286_ASAH1	P08246_N173_ELANE
P04233_N136_CD74	Q9UKU9_N164_ANGPTL2	O15230_N2196_LAMA5	Q9H4D0_N98_CLSTN2
Q9NY15_N1626_STAB1	P05362_N145_ICAM1	Q7Z7M0_N1271_MEGF8	Q13308_N116_PTK7
P08575_N490_PTPRC	Q07954_N239_LRP1	P05026_N193_ATP1B1	Q13201_N1075_MMRN1
P19320_N531_VCAM1	P24821_N1119_TNC	P12821_N146_ACE	P40189_N383_IL6ST
O75882_N1054_ATRN	P06213_N445_INSR	P14625_N62_HSP90B1	Q8NC56_N311_LEMD2
Q9UIQ6_N834_LNPEP	Q96PE1_N275_ADGRA2	P08603_N1095_CFH	P55083_N87_MFAP4
P16109_N460_SELP	P02788_N497_LTF	P56199_N217_ITGA1	Q9Y6N7_N160_ROBO1
P12109_N212_COL6A1	Q9BZZ2_N1462_SIGLEC1	Q08211_N44_DHX9	Q15223_N202_NECTIN1
P13611_N330_VCAN	P24043_N1810_LAMA2	Q96HE7_N280_ERO1A	P08648_N182_ITGA5
Q02809_N197_PLOD1	Q96PE1_N602_ADGRA2	P04004_N169_VTN	Q15165_N323_PON2
P08729_N229_KRT7	P11279_N249_LAMP1	P33151_N61_CDH5	O14773_N443_TPP1
P00533_N175_EGFR	O00468_N932_AGRN	Q9UIW2_N1043_PLXNA1	Q92542_N417_NCSTN
O95497_N353_VNN1	Q9NTN9_N388_SEMA4G	P01011_N127_SERPINA3	O15118_N1064_NPC1
P82987_N1516_ADAMTSL3	P02745_N146_C1QA	O95967_N198_EFEMP2	Q9UM73_N563_ALK
P32004_N479_L1CAM	P19440_N511_GGT1	P02452_N1365_COL1A1	P24821_N1119_TNC
Q9UBX1_N367_CTSF	P30685_N110_HLA-B	Q14767_N1568_LTBP2	P35556_N1745_FBN2
P55083_N137_MFAP4	P10909_N86_CLU	Q68BL8_N213_OLFML2B	Q14766_N347_LTBP1
Q6QNK2_N185_ADGRD1	Q9BY67_N113_CADM1	Q13308_N405_PTK7	P35555_N2767_FBN1
P00734_N416_F2	P26006_N265_ITGA3	P13473_N49_LAMP2	P08581_N106_MET
P24043_N2648_LAMA2	Q92859_N639_NEO1	P26196_N53_DDX6	Q15166_N323_PON3
A6NMZ7_N275_COL6A6	P16284_N301_PECAM1	P02749_N253_APOH	P20645_N94_M6PR
O00468_N135_AGRN	Q07000_N110_HLA-C	P08648_N773_ITGA5	P13726_N169_F3
P05556_N481_ITGB1	P48960_N38_CD97	P06681_N333_C2	Q07954_N4278_LRP1
Q7Z7G0_N73_ABI3BP	P20645_N83_M6PR	O60486_N86_PLXNC1	Q16610_N444_ECM1
P56159_N59_GFRA1	P20160_N140_AZU1	P20774_N214_OGN	Q5ZPR3_N91_CD276
P14618_N75_PKM	Q30154_N48_HLA-DRB5	P55083_N137_MFAP4	P98160_N3836_HSPG2
Q9Y2E5_N748_MAN2B2	P13987_N43_CD59	Q14517_N2325_FAT1	P98160_N3780_HSPG2
P40189_N379_IL6ST	Q9Y6N6_N980_LAMC3	P08575_N490_PTPRC	P30685_N110_HLA-B
P40189_N383_IL6ST	P01871_N46_IGHM	Q6YHK3_N513_CD109	P25311_N109_AZGP1
P13473_N356_LAMP2	Q8NC56_N311_LEMD2	P16109_N272_SELP	Q8N2S1_N352_LTBP4
Q8NI99_N145_ANGPTL6	Q14956_N200_GPNMB	Q9NR99_N2415_MXRA5	O60486_N149_PLXNC1
Q07954_N3788_LRP1	P04004_N86_VTN	P24821_N1034_TNC	O14594_N1223_NCAN
Q8NHP8_N465_PLBD2	Q14766_N378_LTBP1	Q8IWU6_N240_SULF1	Q70UQ0_N144_IKBIP
Q6ZMP0_N373_THSD4	P49908_N83_SELENOP	Q9Y639_N229_NPTN	O95967_N198_EFEMP2
P22413_N341_ENPP1	P54855_N65_UGT2B15	Q99715_N2679_COL12A1	Q9UBG0_N1157_MRC2
Q5VW38_N70_GPR107	P01909_N103_HLA-DQA1	Q6UX06_N193_OLFM4	P23470_N156_PTPRG
P20160_N126_AZU1	P06213_N698_INSR	P35555_N1067_FBN1	P10909_N86_CLU
P20160_N140_AZU1	Q5ZPR3_N91_CD276	Q16787_N3097_LAMA3	P12314_N240_FCGR1A
P16284_N344_PECAM1	P49961_N73_ENTPD1	Q7Z7G0_N44_ABI3BP	P00738_N241_HP
P16284_N356_PECAM1	Q96HD1_N205_CRELD1	P24043_N2360_LAMA2	Q6UX71_N316_PLXDC2
P12314_N159_FCGR1A	O15230_N3107_LAMA5	P69849_N618_NOMO3	P49746_N407_THBS3
P12314_N163_FCGR1A	P58166_N198_INHBE	P12109_N804_COL6A1	P51805_N1009_PLXNA3
P00533_N352_EGFR	O60486_N149_PLXNC1	Q68CR1_N201_SEL1L3	P19440_N511_GGT1
Q9Y4L1_N862_HYOU1	P09758_N168_TACSTD2	P03951_N450_F11	O00468_N932_AGRN
P25391_N1991_LAMA1	Q9Y4L1_N931_HYOU1	Q9NR99_N2203_MXRA5	P58166_N198_INHBE
Q99538_N263_LGMN	O15230_N2209_LAMA5	Q96AY3_N352_FKBP10	P19440_N120_GGT1
Q99538_N272_LGMN	Q08380_N125_LGALS3BP	P17948_N164_FLT1	Q96PE1_N275_ADGRA2
P19823_N118_ITIH2	Q92508_N2294_PIEZO1	O95302_N174_FKBP9	Q9BY67_N113_CADM1
P42702_N191_LIFR	P01009_N271_SERPINA1	P17948_N323_FLT1	Q96PE1_N602_ADGRA2
P48357_N206_LEPR	P04839_N240_CYBB	P01859_N176_IGHG2	Q92508_N2331_PIEZO1
P43308_N104_SSR2	P12821_N445_ACE	O75093_N630_SLIT1	P00734_N416_F2
Q14126_N462_DSG2	P32241_N69_VIPR1	P27487_N520_DPP4	P08575_N234_PTPRC
Q08380_N551_LGALS3BP	P19440_N344_GGT1	Q9Y666_N312_SLC12A7	P01871_N46_IGHM
P07099_N315_EPHX1	P0C0L4_N1328_C4A	P01008_N128_SERPINC1	P32004_N979_L1CAM
Q08380_N192_LGALS3BP	Q13201_N1020_MMRN1	O15455_N507_TLR3	Q13361_N79_MFAP5
P27487_N520_DPP4	P15144_N818_ANPEP	P20774_N258_OGN	Q12797_N452_ASPH
Q07954_N3839_LRP1	P17936_N136_IGFBP3	P13611_N1898_VCAN	P24043_N1614_LAMA2
P16109_N54_SELP	Q96RW7_N5267_HMCN1	Q8IZF2_N666_ADGRF5	Q9UEW3_N136_MARCO
Q12884_N49_FAP	P11117_N177_ACP2	Q92823_N1019_NRCAM	P26006_N265_ITGA3
Q6UVY6_N517_MOXD1	Q13641_N81_TPBG	P16109_N54_SELP	P05362_N145_ICAM1
P13473_N49_LAMP2	P08603_N911_CFH	Q92896_N165_GLG1	P24043_N1810_LAMA2
P02751_N1244_FN1	Q9NY15_N673_STAB1	Q8TD19_N736_NEK9	Q9UBG0_N69_MRC2
O15230_N2196_LAMA5	Q687X5_N323_STEAP4	Q9P273_N1735_TENM3	Q92859_N639_NEO1
Q9Y4L1_N515_HYOU1	Q4G148_N387_GXYLT1	P18084_N705_ITGB5	Q6ZMP0_N441_THSD4
A6NMZ7_N198_COL6A6	Q8IW45_N240_NAXD	Q9P273_N419_TENM3	Q9NR99_N624_MXRA5
Q12884_N314_FAP	Q13201_N933_MMRN1	P06756_N74_ITGAV	P50895_N439_BCAM
P55287_N540_CDH11	Q13201_N942_MMRN1	Q07954_N1825_LRP1	Q14126_N462_DSG2
P16109_N272_SELP	Q9UBG0_N69_MRC2	Q14517_N3422_FAT1	Q16787_N2265_LAMA3
P22413_N285_ENPP1	Q9HAT2_N401_SIAE	P25391_N1991_LAMA1	P23470_N444_PTPRG
P30530_N198_AXL	O75095_N972_MEGF6	Q08380_N192_LGALS3BP	Q6UY14_N946_ADAMTSL4
Q08722_N73_CD47	P05164_N323_MPO	Q15262_N101_PTPRK	P07602_N101_PSAP
P18084_N705_ITGB5	P21757_N267_MSR1	P24043_N1614_LAMA2	Q07075_N589_ENPEP
P07996_N360_THBS1	P02749_N253_APOH	P35555_N1369_FBN1	P01857_N180_IGHG1
Q9NY47_N624_CACNA2D2	P08581_N785_MET	Q10588_N66_BST1	P12821_N146_ACE
Q6NSJ0_N372_MYORG	O94856_N984_NFASC	P01857_N180_IGHG1	P41222_N78_PTGDS
P11150_N362_LIPC	P16284_N151_PECAM1	P11279_N62_LAMP1	P22413_N341_ENPP1
P03952_N308_KLKB1	Q16787_N2162_LAMA3	P11279_N76_LAMP1	O00468_N777_AGRN
P17844_N113_DDX5	P01023_N1424_A2M	Q8IWY4_N370_SCUBE1	P12821_N445_ACE
P15144_N234_ANPEP	P13761_N48_HLA-DRB1	O00533_N87_CHL1	O15123_N240_ANGPT2
P35555_N1369_FBN1	P31997_N104_CEACAM8	Q9NR99_N1735_MXRA5	P20851_N71_C4BPB
Q6ZMP0_N441_THSD4	O00468_N777_AGRN	P04839_N132_CYBB	Q14766_N378_LTBP1
Q9Y666_N312_SLC12A7	Q11201_N201_ST3GAL1	P04839_N149_CYBB	Q9NZ08_N414_ERAP1
P20774_N258_OGN	P16444_N358_DPEP1	Q9UBX1_N195_CTSF	Q07954_N729_LRP1
Q8TD19_N736_NEK9	Q0IIM8_N729_TBC1D8B	Q9H8L6_N205_MMRN2	Q9UM47_N1179_NOTCH3
Q9H8L6_N205_MMRN2	Q12797_N452_ASPH	Q9H8L6_N214_MMRN2	P38571_N321_LIPA
Q9H8L6_N214_MMRN2	P02461_N1367_COL3A1	O15230_N959_LAMA5	Q16585_N211_SGCB
O75521_N204_ECI2	P24043_N363_LAMA2	Q6YHK3_N419_CD109	P12314_N163_FCGR1A
P48960_N453_CD97	Q6GTX8_N69_LAIR1	Q07954_N3333_LRP1	P04217_N179_A1BG
Q6P179_N714_ERAP2	P54289_N781_CACNA2D1	P19022_N692_CDH2	P16444_N358_DPEP1
O75503_N271_CLN5	P22413_N341_ENPP1	Q16363_N787_LAMA4	P24043_N746_LAMA2
O75503_N281_CLN5	P11047_N1107_LAMC1	P36578_N21_RPL4	P06213_N698_INSR
P05546_N49_SERPIND1	P24043_N1614_LAMA2	Q06481_N541_APLP2	P49961_N73_ENTPD1
P12821_N146_ACE	Q8NBJ4_N144_GOLM1	Q07954_N2905_LRP1	P19320_N365_VCAM1
O95255_N752_ABCC6	P22413_N285_ENPP1	P00734_N416_F2	P02787_N630_TF
P06756_N74_ITGAV	Q8WWZ8_N259_OIT3	Q14108_N105_SCARB2	Q92823_N276_NRCAM
P42785_N47_PRCP	Q07954_N3953_LRP1	Q9NR99_N2693_MXRA5	Q13449_N279_LSAMP
P24821_N1018_TNC	O94901_N732_SUN1	P36269_N303_GGT5	Q07000_N110_HLA-C
P23141_N79_CES1	Q92508_N2331_PIEZO1	P98160_N89_HSPG2	Q6FHJ7_N116_SFRP4
P32004_N979_L1CAM	Q16787_N2265_LAMA3	Q9Y4L1_N862_HYOU1	Q9UPZ6_N1500_THSD7A
P36269_N303_GGT5	O75356_N232_ENTPD5	Q13510_N348_ASAH1	P54289_N781_CACNA2D1
Q96I24_N161_FUBP3	P48960_N108_CD97	Q15262_N211_PTPRK	P05556_N669_ITGB1
Q93100_N229_PHKB	P01892_N110_HLA-A	P03952_N308_KLKB1	P16070_N57_CD44
Q9Y266_N134_NUDC	Q9BYF1_N546_ACE2	P22413_N341_ENPP1	Q96HD1_N205_CRELD1
P19440_N120_GGT1	Q9NR97_N582_TLR8	P18669_N135_PGAM1	P05060_N315_CHGB
P61513_N72_RPL37A	P40189_N553_IL6ST	P11117_N267_ACP2	Q8IWY4_N466_SCUBE1
O75356_N232_ENTPD5	Q16853_N666_AOC3	Q58EX2_N1256_SDK2	P01009_N271_SERPINA1
P82987_N927_ADAMTSL3	Q9NZK5_N174_ADA2	P56199_N532_ITGA1	P55259_N216_GP2
P10643_N754_C7	P02787_N630_TF	P54289_N675_CACNA2D1	Q9Y4L1_N931_HYOU1
Q92823_N223_NRCAM	P02679_N78_FGG	P31327_N1441_CPS1	P00533_N175_EGFR
P17948_N164_FLT1	O15230_N2303_LAMA5	P00739_N126_HPR	O75054_N101_IGSF3
P42702_N489_LIFR	P35555_N1902_FBN1	P24666_N135_ACP1	Q9UGT4_N494_SUSD2
Q969P0_N327_IGSF8	P00450_N397_CP	Q8NES3_N167_LFNG	Q08380_N125_LGALS3BP
Q92896_N165_GLG1	Q13641_N275_TPBG	Q9Y666_N94_SLC12A7	P11047_N1395_LAMC1
P01857_N180_IGHG1	Q9H3G5_N346_CPVL	Q9NS15_N89_LTBP3	O15230_N2209_LAMA5
Q6QNK2_N533_ADGRD1	P69849_N369_NOMO3	P16219_N159_ACADS	P22310_N348_UGT1A4
Q9NR99_N2203_MXRA5	Q14126_N182_DSG2	P04062_N309_GBA	P27487_N520_DPP4
Q6UWY5_N66_OLFML1	P01024_N85_C3	P00441_N87_SOD1	P30203_N345_CD6
P06744_N249_GPI	Q9UBG0_N364_MRC2	P42356_N408_PI4KA	P04839_N240_CYBB
P07333_N480_CSF1R	Q9UBG0_N1134_MRC2	Q9NY47_N386_CACNA2D2	Q96RW7_N5267_HMCN1
P05155_N238_SERPING1	P04839_N132_CYBB	P05186_N430_ALPL	P19440_N344_GGT1
O60656_N71_UGT1A9	P16070_N57_CD44	O60656_N344_UGT1A9	P17936_N136_IGFBP3
Q9UI17_N799_DMGDH	Q8IV08_N387_PLD3	P04066_N268_FUCA1	P69849_N369_NOMO3
Q9Y274_N282_ST3GAL6	Q08380_N398_LGALS3BP	P12111_N2558_COL6A3	Q9Y639_N284_NPTN
Q13201_N816_MMRN1	Q12913_N391_PTPRJ	P68363_N380_TUBA1B	P15144_N818_ANPEP
Q9H3G5_N81_CPVL	P05556_N669_ITGB1	Q96AP7_N169_ESAM	P08603_N911_CFH
Q9UBX1_N195_CTSF	Q05707_N137_COL14A1	Q9Y4L1_N596_HYOU1	Q9UPZ6_N968_THSD7A
O75369_N2245_FLNB	P23142_N535_FBLN1	Q07021_N114_C1QBP	O94856_N984_NFASC
Q7Z6Z7_N783_HUWE1	P11047_N1395_LAMC1	Q8IWU6_N111_SULF1	Q13641_N81_TPBG
Q9NR99_N2415_MXRA5	P53634_N53_CTSC	Q29940_N110_HLA-B	Q6UY14_N490_ADAMTSL4
Q16363_N787_LAMA4	P08473_N285_MME	Q9UIQ6_N834_LNPEP	Q07954_N3953_LRP1
Q16853_N592_AOC3	A6NGU5_N344_GGT3P	P36776_N657_LONP1	P16444_N279_DPEP1
P56199_N840_ITGA1	Q8IZF2_N666_ADGRF5	Q8WVQ1_N88_CANT1	Q92508_N2294_PIEZO1
Q9NR99_N2693_MXRA5	P09326_N104_CD48	P04114_N1523_APOB	Q14643_N2512_ITPR1
P15509_N229_CSF2RA	Q6UX71_N160_PLXDC2	Q13011_N298_ECH1	Q9BYF1_N546_ACE2
Q16787_N2265_LAMA3	P07602_N101_PSAP	Q5BKZ1_N61_ZNF326	P02749_N253_APOH
Q30154_N48_HLA-DRB5	P04275_N857_VWF	P05164_N323_MPO	P19320_N531_VCAM1
Q9BWD1_N187_ACAT2	P12821_N509_ACE	Q9GZM7_N161_TINAGL1	Q8N436_N241_CPXM2
P19022_N692_CDH2	Q13308_N405_PTK7	P02751_N1007_FN1	P05164_N323_MPO
P05023_N638_ATP1A1	P11047_N1241_LAMC1	Q12888_N1632_TP53BP1	Q16787_N2162_LAMA3
P08236_N631_GUSB	P24821_N1093_TNC	P00739_N149_HPR	Q15904_N170_ATP6AP1
Q6P179_N294_ERAP2	P05164_N483_MPO	P00739_N153_HPR	P22413_N285_ENPP1
P26196_N53_DDX6	Q12913_N824_PTPRJ	P43308_N88_SSR2	Q15043_N77_SLC39A14
Q9ULC5_N532_ACSL5	P43652_N402_AFM	O60739_N70_EIF1B	Q15904_N261_ATP6AP1
O43707_N680_ACTN4	Q9P2B2_N286_PTGFRN	Q9BQS7_N714_HEPH	P16284_N151_PECAM1
P0C7U0_N122_ELFN1	P30040_N187_ERP29	P23284_N148_PPIB	P24043_N363_LAMA2
O75694_N736_NUP155	Q8IUX7_N528_AEBP1	P56199_N460_ITGA1	P02461_N1367_COL3A1
P04062_N185_GBA	P27487_N520_DPP4	P45880_N250_VDAC2	P48960_N108_CD97
Q9UBR2_N184_CTSZ	P18084_N654_ITGB5	Q86YB8_N140_ERO1B	P00450_N397_CP
P00738_N184_HP	P28799_N530_GRN	Q86YB8_N145_ERO1B	P49908_N83_SELENOP
Q6UY14_N946_ADAMTSL4	P28799_N236_GRN	P07204_N115_THBD	P46531_N1241_NOTCH1
Q6UY14_N952_ADAMTSL4	Q16363_N758_LAMA4	P16435_N326_POR	Q4G148_N237_GXYLT1
Q10589_N65_BST2	P01019_N47_AGT	P08648_N84_ITGA5	Q29963_N110_HLA-C
P01903_N103_HLA-DRA	P24043_N746_LAMA2	Q8IWA5_N200_SLC44A2	P01023_N1424_A2M
Q9P0K7_N477_RAI14	Q6UXH1_N190_CRELD2	P00450_N138_CP	Q4G148_N387_GXYLT1
Q9H8L6_N350_MMRN2	Q6UY14_N490_ADAMTSL4	Q96I24_N161_FUBP3	O14498_N309_ISLR
Q5JRA6_N1065_MIA3	Q12866_N336_MERTK	P51659_N281_HSD17B4	Q6QNK2_N533_ADGRD1
Q96AP7_N169_ESAM	P56159_N59_GFRA1	P46977_N548_STT3A	Q9NTN9_N388_SEMA4G
Q63ZY3_N90_KANK2	Q9UH99_N636_SUN2	Q8TEV9_N670_SMCR8	Q12913_N824_PTPRJ
P00738_N207_HP	Q13201_N840_MMRN1	Q9UBG0_N69_MRC2	Q9NY15_N673_STAB1
P00738_N211_HP	Q14112_N693_NID2	P43308_N104_SSR2	Q11201_N201_ST3GAL1
P58166_N198_INHBE	Q6UX06_N193_OLFM4	A3KN83_N827_SBNO1	O94901_N732_SUN1
P00450_N138_CP	Q12913_N582_PTPRJ	P56159_N406_GFRA1	P11117_N177_ACP2
O15031_N795_PLXNB2	P34932_N280_HSPA4	P02751_N1244_FN1	P18084_N654_ITGB5
P30447_N110_HLA-A	P30491_N110_HLA-B	P05156_N103_CFI	P98095_N180_FBLN2
Q9UKX5_N973_ITGA11	P19320_N561_VCAM1	P56159_N59_GFRA1	P28799_N530_GRN
P05164_N323_MPO	Q13433_N67_SLC39A6	Q5ZPR3_N104_CD276	P05186_N140_ALPL
O00461_N257_GOLIM4	P80188_N85_LCN2	P48960_N453_CD97	P35555_N1902_FBN1
Q9NY15_N673_STAB1	Q6UWY5_N183_OLFML1	Q13201_N344_MMRN1	P28799_N236_GRN
P28827_N534_PTPRM	Q9Y4L1_N869_HYOU1	P10909_N291_CLU	Q8TBP5_N83_FAM174A
P35579_N481_MYH9	O95084_N207_PRSS23	Q8IWA5_N187_SLC44A2	O15230_N2303_LAMA5
Q08426_N461_EHHADH	P35968_N46_KDR	O60486_N141_PLXNC1	P02679_N78_FGG
P24821_N38_TNC	Q4LDE5_N1890_SVEP1	Q14624_N517_ITIH4	Q9NZK5_N174_ADA2
P07942_N1343_LAMB1	O15031_N1099_PLXNB2	P18084_N654_ITGB5	Q07954_N3488_LRP1
Q5JU69_N149_TOR2A	Q9Y6C2_N415_EMILIN1	P04233_N130_CD74	P30481_N110_HLA-B
P10253_N140_GAA	P98095_N180_FBLN2	P04233_N136_CD74	P04839_N132_CYBB
P06681_N467_C2	P04275_N2223_VWF	Q5KU26_N386_COLEC12	Q9UBG0_N364_MRC2
P06681_N471_C2	P35555_N1067_FBN1	P05023_N405_ATP1A1	Q6ZMP0_N373_THSD4
P68366_N380_TUBA4A	P24821_N184_TNC	Q8IUX7_N528_AEBP1	Q16602_N123_CALCRL
O95477_N478_ABCA1	P98095_N507_FBLN2	P04062_N185_GBA	P35442_N330_THBS2
P51659_N311_HSD17B4	Q07954_N2815_LRP1	Q5TFQ8_N291_SIRPB1	Q08380_N398_LGALS3BP
O94901_N732_SUN1	P20160_N171_AZU1	P05107_N642_ITGB2	O15118_N961_NPC1
O94901_N588_SUN1	P51884_N88_LUM	Q96BZ4_N417_PLD4	O15118_N968_NPC1
Q9NQR4_N180_NIT2	O75882_N264_ATRN	Q99497_N81_PARK7	P04114_N1523_APOB
P11215_N1021_ITGAM	P05556_N481_ITGB1	P56199_N100_ITGA1	Q05707_N137_COL14A1
P11279_N62_LAMP1	Q07954_N3488_LRP1	P49006_N52_MARCKSL1	P11717_N871_IGF2R
P11279_N76_LAMP1	P18084_N477_ITGB5	P12111_N108_COL6A3	Q9UBG0_N1134_MRC2
P04264_N500_KRT1	Q9BX97_N83_PLVAP	P12111_N116_COL6A3	Q6UVK1_N348_CSPG4
O15230_N2423_LAMA5	O15031_N795_PLXNB2	P04233_N270_CD74	P16662_N68_UGT2B7
Q06520_N230_SULT2A1	Q8WWQ8_N1993_STAB2	Q13740_N167_ALCAM	Q9P273_N380_TENM3
Q9Y490_N1571_TLN1	P17936_N199_IGFBP3	O15031_N1002_PLXNB2	P04062_N309_GBA
Q5ZPR3_N104_CD276	P18462_N110_HLA-A	Q12789_N563_GTF3C1	Q12860_N494_CNTN1
O75095_N1257_MEGF6	Q9NR97_N42_TLR8	P11047_N650_LAMC1	Q14571_N2456_ITPR2
P20774_N214_OGN	O00391_N130_QSOX1	P98160_N3780_HSPG2	P39060_N926_COL18A1
P02751_N528_FN1	Q07954_N1575_LRP1	Q15858_N1366_SCN9A	Q13641_N275_TPBG
Q14766_N1366_LTBP1	P04062_N309_GBA	P18615_N316_NELFE	Q12913_N391_PTPRJ
P19440_N511_GGT1	P01833_N469_PIGR	Q13201_N816_MMRN1	Q8IZF2_N666_ADGRF5
Q13201_N1075_MMRN1	Q9UHN6_N525_CEMIP2	Q9UBR2_N184_CTSZ	Q6UVK1_N2075_CSPG4
Q96AP7_N213_ESAM	Q9NY15_N413_STAB1	P07204_N382_THBD	Q16853_N592_AOC3
Q86VB7_N1001_CD163	Q12860_N494_CNTN1	Q12907_N183_LMAN2	P35968_N46_KDR
O95477_N244_ABCA1	O95477_N489_ABCA1	P10253_N140_GAA	Q4LDE5_N1890_SVEP1
P08603_N1029_CFH	P56199_N532_ITGA1	Q96AP7_N213_ESAM	Q9Y4L1_N869_HYOU1
P13688_N378_CEACAM1	Q07954_N2127_LRP1	P25391_N555_LAMA1	P23284_N148_PPIB
P35555_N1703_FBN1	P0C0L5_N1328_C4B	Q86VB7_N1027_CD163	Q02388_N786_COL7A1
P10909_N86_CLU	Q13201_N431_MMRN1	Q8N163_N806_CCAR2	Q14956_N249_GPNMB
Q10589_N92_BST2	P05156_N70_CFI	Q9UIQ6_N368_LNPEP	P49961_N292_ENTPD1
P30038_N193_ALDH4A1	Q16787_N242_LAMA3	Q9UIQ6_N374_LNPEP	P05543_N36_SERPINA7
P12111_N108_COL6A3	Q14956_N249_GPNMB	Q15166_N323_PON3	Q9NPF2_N223_CHST11
P12111_N116_COL6A3	O95497_N353_VNN1	O15031_N528_PLXNB2	Q8WWQ8_N1275_STAB2
P49588_N730_AARS	O15455_N398_TLR3	P54760_N335_EPHB4	Q13740_N361_ALCAM
O14786_N261_NRP1	Q9BY67_N101_CADM1	Q9NY47_N624_CACNA2D2	Q9P2B2_N286_PTGFRN
Q5JTV8_N213_TOR1AIP1	P13688_N363_CEACAM1	Q92598_N61_HSPH1	P11047_N1241_LAMC1
Q7Z7G0_N259_ABI3BP	P22894_N54_MMP8	P02751_N430_FN1	P05164_N483_MPO
Q9Y646_N353_CPQ	P48357_N56_LEPR	P49327_N2463_FASN	Q3T906_N551_GNPTAB
Q86VB7_N140_CD163	Q9BVK6_N125_TMED9	Q01469_N88_FABP5	P09326_N104_CD48
P24821_N1079_TNC	Q9Y639_N197_NPTN	P43121_N56_MCAM	O75356_N232_ENTPD5
P24821_N1034_TNC	Q5ZPR3_N104_CD276	Q9UKX5_N973_ITGA11	P06756_N554_ITGAV
Q08211_N44_DHX9	Q13740_N361_ALCAM	Q9BT09_N153_CNPY3	P43652_N402_AFM
P06681_N651_C2	O15031_N844_PLXNB2	P56537_N74_EIF6	Q92820_N203_GGH
Q92626_N1178_PXDN	Q07954_N1511_LRP1	Q96JQ2_N501_CLMN	P04003_N506_C4BPA
P07954_N188_FH	Q13308_N175_PTK7	Q13586_N171_STIM1	P35555_N1713_FBN1
Q6UXB4_N159_CLEC4G	P05543_N36_SERPINA7	Q7Z7M0_N2214_MEGF8	P10319_N110_HLA-B
P17050_N177_NAGA	Q9BXR6_N126_CFHR5	Q7Z7M0_N2229_MEGF8	P53634_N53_CTSC
P21757_N102_MSR1	Q9UGT4_N494_SUSD2	P07093_N118_SERPINE2	P04275_N857_VWF
O75891_N250_ALDH1L1	Q96RW7_N2395_HMCN1	Q01459_N299_CTBS	Q9BXX0_N587_EMILIN2
P08575_N1124_PTPRC	P18084_N705_ITGB5	O75976_N955_CPD	Q6UX06_N193_OLFM4
Q13740_N361_ALCAM	P11717_N871_IGF2R	P01871_N272_IGHM	O15118_N135_NPC1
P24043_N1614_LAMA2	P23284_N148_PPIB	P01871_N279_IGHM	Q14112_N693_NID2
P25391_N164_LAMA1	Q9Y4D7_N500_PLXND1	Q92859_N470_NEO1	P35555_N1067_FBN1
P24752_N275_ACAT1	Q8WWQ8_N1275_STAB2	Q9UKX5_N528_ITGA11	Q9NS15_N349_LTBP3
P00441_N87_SOD1	P07307_N170_ASGR2	P0DOX2_N207_P0DOX2	Q8IV08_N387_PLD3
Q15365_N140_PCBP1	P54289_N985_CACNA2D1	Q7Z7G0_N73_ABI3BP	Q6UXH1_N190_CRELD2
P19652_N93_ORM2	Q3T906_N148_GNPTAB	P05023_N638_ATP1A1	P12821_N509_ACE
P11047_N1161_LAMC1	Q8TCT8_N155_SPPL2A	P08238_N389_HSP90AB1	Q13201_N840_MMRN1
P36776_N657_LONP1	Q07075_N607_ENPEP	Q08380_N69_LGALS3BP	O95084_N207_PRSS23
P42892_N651_ECE1	Q01459_N299_CTBS	P24821_N1079_TNC	P18084_N705_ITGB5
P00533_N623_EGFR	P15260_N179_IFNGR1	Q14789_N1934_GOLGB1	Q9Y6C2_N415_EMILIN1
Q15165_N254_PON2	P08582_N38_MELTF	P09467_N65_FBP1	P04275_N2223_VWF
P06213_N651_INSR	P30533_N268_LRPAP1	P56199_N1113_ITGA1	P24821_N184_TNC
P25391_N2038_LAMA1	O75882_N300_ATRN	P08603_N882_CFH	P02790_N246_HPX
P23378_N140_GLDC	Q07954_N3839_LRP1	P05090_N98_APOD	Q06828_N201_FMOD
P56537_N75_EIF6	Q96D15_N140_RCN3	P00450_N397_CP	P98095_N507_FBLN2
Q9BY67_N101_CADM1	P02790_N240_HPX	P56199_N112_ITGA1	Q9BX97_N83_PLVAP
P07942_N1542_LAMB1	P05556_N520_ITGB1	Q8IWY4_N679_SCUBE1	P05556_N481_ITGB1
Q13201_N136_MMRN1	Q9UP52_N754_TFR2	Q96P16_N150_RPRD1A	Q07954_N2815_LRP1
P23229_N770_ITGA6	P04275_N2546_VWF	P06213_N322_INSR	P58215_N390_LOXL3
Q96I15_N198_SCLY	Q92896_N210_GLG1	Q13563_N328_PKD2	P20160_N171_AZU1
Q9UKX5_N528_ITGA11	P30450_N110_HLA-A	O94910_N801_ADGRL1	P20160_N126_AZU1
Q99715_N2679_COL12A1	P04275_N211_VWF	O94910_N806_ADGRL1	O75882_N264_ATRN
P0DOX2_N207_P0DOX2	P23142_N539_FBLN1	P0DOX2_N320_P0DOX2	O75976_N1070_CPD
P11498_N216_PC	Q8NBJ5_N381_COLGALT1	P07954_N329_FH	P51884_N88_LUM
P25391_N555_LAMA1	P13688_N208_CEACAM1	Q6ZV73_N423_FGD6	O15031_N795_PLXNB2
Q9ULV1_N144_FZD4	Q9NY15_N1178_STAB1	P10909_N86_CLU	Q92896_N210_GLG1
P69849_N218_NOMO3	P05362_N183_ICAM1	O76021_N359_RSL1D1	O00391_N130_QSOX1
Q16558_N142_KCNMB1	P24043_N2558_LAMA2	P00533_N352_EGFR	P18084_N477_ITGB5
Q96RW7_N4491_HMCN1	P07602_N80_PSAP	Q9BZC7_N432_ABCA2	P04275_N211_VWF
O75882_N325_ATRN	P04216_N119_THY1	Q9BZC7_N1549_ABCA2	Q8TCT8_N155_SPPL2A
P36776_N450_LONP1	Q9NY15_N133_STAB1	Q9BZC7_N1557_ABCA2	Q07075_N607_ENPEP
P14866_N289_HNRNPL	P12259_N1703_F5	P01871_N209_IGHM	P13473_N75_LAMP2
P16219_N119_ACADS	P02749_N162_APOH	Q13740_N361_ALCAM	P02790_N64_HPX
P04179_N97_SOD2	Q6UX06_N411_OLFM4	Q96RW7_N1929_HMCN1	Q07954_N1511_LRP1
P04179_N104_SOD2	Q6UXH9_N279_PAMR1	P21333_N948_FLNA	Q06828_N166_FMOD
Q969P0_N463_IGSF8	Q06828_N166_FMOD	P14866_N289_HNRNPL	P01833_N469_PIGR
P01008_N128_SERPINC1	Q96RW7_N3221_HMCN1	P10643_N754_C7	Q9NY15_N413_STAB1
Q9H8L6_N379_MMRN2	Q8IWA5_N417_SLC44A2	P35555_N1149_FBN1	Q5ZPR3_N104_CD276
Q07954_N1825_LRP1	P09326_N206_CD48	P05155_N69_SERPING1	P56199_N532_ITGA1
P16188_N110_HLA-A	P15586_N183_GNS	P51888_N327_PRELP	P04275_N2546_VWF
P26927_N615_MST1	Q6UXH9_N96_PAMR1	P42167_N220_TMPO	Q9UHN6_N525_CEMIP2
Q9H0X4_N389_FAM234A	P35968_N704_KDR	P01137_N82_TGFB1	Q07954_N1575_LRP1
Q9H845_N208_ACAD9	P28799_N265_GRN	P32004_N203_L1CAM	P04275_N666_VWF
Q9Y6C2_N561_EMILIN1	Q3T906_N1129_GNPTAB	P12110_N954_COL6A2	P05156_N70_CFI
O14756_N215_HSD17B6	P04275_N666_VWF	Q14766_N378_LTBP1	Q9UH99_N636_SUN2
Q9UIQ6_N368_LNPEP	Q16620_N254_NTRK2	P01876_N144_IGHA1	Q16787_N242_LAMA3
Q9UIQ6_N374_LNPEP	P01137_N82_TGFB1	P22310_N142_UGT1A4	Q13201_N431_MMRN1
O75907_N246_DGAT1	P42892_N632_ECE1	P10909_N354_CLU	P16112_N333_ACAN
P07814_N811_EPRS	Q9NR16_N161_CD163L1	P07858_N192_CTSB	Q07954_N2127_LRP1
P07814_N815_EPRS	O60449_N1103_LY75	Q16853_N666_AOC3	Q9BY67_N101_CADM1
P05155_N69_SERPING1	Q9Y4L1_N862_HYOU1	Q07954_N136_LRP1	P13688_N363_CEACAM1
P10153_N111_RNASE2	P24043_N470_LAMA2	P08648_N675_ITGA5	Q9H3G5_N346_CPVL
P10153_N119_RNASE2	P06276_N369_BCHE	O15031_N1099_PLXNB2	Q11206_N310_ST3GAL4
P26927_N72_MST1	P27487_N685_DPP4	Q8NC56_N311_LEMD2	Q9HD45_N174_TM9SF3
P18084_N654_ITGB5	P40189_N390_IL6ST	P49908_N83_SELENOP	Q96RW7_N528_HMCN1
P30405_N150_PPIF	P15144_N735_ANPEP	O14786_N150_NRP1	Q96RW7_N2395_HMCN1
P14625_N217_HSP90B1	P12111_N3037_COL6A3	P16112_N333_ACAN	Q9Y639_N197_NPTN
P00450_N397_CP	Q16620_N67_NTRK2	Q6UY14_N946_ADAMTSL4	Q9BXR6_N126_CFHR5
P21980_N497_TGM2	P10319_N110_HLA-B	Q6UY14_N952_ADAMTSL4	Q16363_N215_LAMA4
P49327_N1945_FASN	Q8WWQ8_N2280_STAB2	P25311_N112_AZGP1	Q8IZF2_N256_ADGRF5
P49908_N83_SELENOP	O15031_N402_PLXNB2	P07942_N1041_LAMB1	P09326_N206_CD48
P11717_N112_IGF2R	Q99715_N2528_COL12A1	Q9UPZ6_N450_THSD7A	Q4LDE5_N1978_SVEP1
O14786_N150_NRP1	Q06828_N201_FMOD	Q13332_N940_PTPRS	Q9NT99_N333_LRRC4B
P20073_N334_ANXA7	P04275_N1515_VWF	P11717_N112_IGF2R	P02749_N193_APOH
P02751_N1007_FN1	Q16363_N315_LAMA4	Q99523_N406_SORT1	P40189_N390_IL6ST
Q9H2X3_N361_CLEC4M	P23946_N80_CMA1	P13473_N229_LAMP2	Q3T906_N148_GNPTAB
P05543_N36_SERPINA7	P23946_N103_CMA1	P13473_N242_LAMP2	Q14767_N343_LTBP2
Q93052_N311_LPP	Q6ZMJ2_N254_SCARA5	Q10589_N65_BST2	O60637_N127_TSPAN3
O15031_N1099_PLXNB2	Q9BXX0_N587_EMILIN2	P24043_N2558_LAMA2	Q96RW7_N3689_HMCN1
Q92673_N871_SORL1	Q92896_N581_GLG1	P51884_N160_LUM	O15031_N844_PLXNB2
P24043_N2558_LAMA2	Q9BZZ2_N1138_SIGLEC1	Q05707_N372_COL14A1	P11717_N626_IGF2R
P05026_N158_ATP1B1	P10321_N110_HLA-C	O75976_N978_CPD	Q9UKZ4_N433_TENM1
P07942_N1041_LAMB1	Q6P179_N119_ERAP2	Q9H8L6_N439_MMRN2	Q3T906_N287_GNPTAB
Q15365_N84_PCBP1	Q92854_N379_SEMA4D	P00390_N277_GSR	Q07954_N3839_LRP1
Q05707_N372_COL14A1	Q9P2D1_N336_CHD7	P04275_N2357_VWF	P19827_N285_ITIH1
P49908_N119_SELENOP	P55268_N1249_LAMB2	Q8IWV2_N893_CNTN4	Q86WC4_N216_OSTM1
Q99523_N406_SORT1	P22105_N31_TNXB	P05026_N158_ATP1B1	Q9NR97_N42_TLR8
P28845_N123_HSD11B1	P42892_N166_ECE1	P10909_N103_CLU	O95477_N489_ABCA1
P00390_N277_GSR	P12111_N2079_COL6A3	Q16363_N531_LAMA4	P17936_N199_IGFBP3
Q7Z7H5_N117_TMED4	Q12913_N351_PTPRJ	Q16853_N137_AOC3	Q6YHK3_N513_CD109
P07357_N437_C8A	Q16363_N557_LAMA4	Q16363_N315_LAMA4	Q9Y4D7_N500_PLXND1
P39060_N129_COL18A1	Q9H8L6_N249_MMRN2	Q969P0_N327_IGSF8	P30533_N268_LRPAP1
P04439_N110_HLA-A	P02790_N246_HPX	P62241_N64_RPS8	Q96D15_N140_RCN3
P08603_N1095_CFH	P06756_N874_ITGAV	Q9UPZ6_N1225_THSD7A	P02790_N240_HPX
P01889_N110_HLA-B	Q14624_N517_ITIH4	P00748_N433_F12	P05556_N520_ITGB1
P23142_N98_FBLN1	P08962_N150_CD63	Q9NZK5_N174_ADA2	P00450_N138_CP
Q14766_N378_LTBP1	Q13740_N480_ALCAM	Q9UPN3_N7242_MACF1	Q92752_N581_TNR
P11717_N1757_IGF2R	P13612_N138_ITGA4	Q99650_N580_OSMR	P04216_N119_THY1
P01871_N209_IGHM	Q8N8Z6_N277_DCBLD1	P49908_N119_SELENOP	P05362_N183_ICAM1
P05556_N50_ITGB1	O75095_N1246_MEGF6	P49908_N128_SELENOP	P12259_N1703_F5
P04114_N1523_APOB	Q07954_N4075_LRP1	P11047_N1161_LAMC1	P07602_N80_PSAP
Q9UBG0_N1134_MRC2	P50895_N383_BCAM	P11047_N1175_LAMC1	P30450_N110_HLA-A
Q16853_N137_AOC3	P10909_N354_CLU	P30685_N110_HLA-B	Q8IVN8_N227_SBSPON
Q08211_N744_DHX9	Q07954_N2905_LRP1	P26927_N72_MST1	P23142_N535_FBLN1
P02751_N1813_FN1	O94813_N623_SLIT2	P14384_N38_CPM	P23142_N539_FBLN1
P05107_N642_ITGB2	P05556_N212_ITGB1	O94813_N1300_SLIT2	P05026_N158_ATP1B1
P56199_N100_ITGA1	P24043_N1597_LAMA2	Q99523_N162_SORT1	Q8N2S1_N1055_LTBP4
P56199_N105_ITGA1	P55058_N398_PLTP	P07357_N437_C8A	P04196_N345_HRG
P09488_N102_GSTM1	P10253_N882_GAA	P09488_N102_GSTM1	Q9BXX0_N974_EMILIN2
P04275_N2585_VWF	P21589_N333_NT5E	P20160_N171_AZU1	P24043_N2558_LAMA2
Q9Y5Y6_N772_ST14	P38571_N321_LIPA	P04275_N2585_VWF	Q9UPZ6_N679_THSD7A
Q9BZZ2_N741_SIGLEC1	O00754_N930_MAN2B1	Q9HAT2_N267_SIAE	Q9NY15_N133_STAB1
O15031_N733_PLXNB2	Q10588_N66_BST1	O15031_N733_PLXNB2	Q9NY15_N1178_STAB1
Q9NZK5_N174_ADA2	P48960_N371_CD97	P0DOX6_N332_P0DOX6	Q96RW7_N3221_HMCN1
P78324_N110_SIRPA	P31997_N115_CEACAM8	Q9NS15_N349_LTBP3	Q8N6G6_N702_ADAMTSL1
P04275_N2357_VWF	Q9UPZ6_N679_THSD7A	P17301_N112_ITGA2	Q6UX06_N411_OLFM4
P22310_N142_UGT1A4	P02750_N186_LRG1	P08648_N868_ITGA5	P02749_N162_APOH
Q09160_N110_HLA-A	Q07954_N729_LRP1	Q9Y5Y6_N772_ST14	P01137_N82_TGFB1
P10909_N103_CLU	Q16787_N2751_LAMA3	P30405_N150_PPIF	Q6P179_N119_ERAP2
Q6NSJ0_N511_MYORG	Q96F46_N67_IL17RA	Q92673_N871_SORL1	Q6UXH9_N96_PAMR1
P28907_N219_CD38	Q9GZM7_N78_TINAGL1	Q14314_N179_FGL2	Q16363_N315_LAMA4
Q14314_N179_FGL2	P32942_N389_ICAM3	P11717_N2136_IGF2R	Q6UXH9_N279_PAMR1
Q16853_N618_AOC3	P08575_N531_PTPRC	Q6FHJ7_N116_SFRP4	O95497_N283_VNN1
Q12907_N183_LMAN2	P42702_N787_LIFR	P30613_N118_PKLR	P10253_N882_GAA
P05026_N193_ATP1B1	O75976_N522_CPD	P14384_N115_CPM	Q10588_N66_BST1
Q99523_N162_SORT1	P05026_N158_ATP1B1	Q10589_N92_BST2	Q7Z7G0_N313_ABI3BP
P11215_N940_ITGAM	P04114_N983_APOB	P78324_N110_SIRPA	Q8N441_N293_FGFRL1
P11215_N946_ITGAM	P14210_N653_HGF	P02788_N156_LTF	P28799_N265_GRN
Q07954_N729_LRP1	Q969P0_N327_IGSF8	Q96AY3_N182_FKBP10	Q6ZNA5_N138_FRRS1
O00754_N832_MAN2B1	P04275_N2290_VWF	Q14194_N538_CRMP1	Q92637_N78_FCGR1B
P22897_N1205_MRC1	O94856_N1154_NFASC	P11717_N1757_IGF2R	A2RU67_N396_FAM234B
Q8IWA5_N200_SLC44A2	Q14767_N343_LTBP2	P05155_N352_SERPING1	P10909_N291_CLU
Q07954_N446_LRP1	P25116_N35_F2R	P17936_N136_IGFBP3	P15586_N183_GNS
P14384_N115_CPM	Q92820_N203_GGH	P18084_N477_ITGB5	P35613_N268_BSG
Q92859_N470_NEO1	P24821_N1392_TNC	P01011_N271_SERPINA3	P42892_N632_ECE1
P11717_N2136_IGF2R	Q15166_N323_PON3	Q99715_N2528_COL12A1	P28300_N144_LOX
P14384_N38_CPM	P13598_N176_ICAM2	Q96SM3_N472_CPXM1	P15529_N273_CD46
P49641_N1093_MAN2A2	Q96J84_N297_KIRREL1	O75054_N700_IGSF3	Q6UVK1_N1202_CSPG4
Q12884_N99_FAP	Q8NBJ5_N96_COLGALT1	Q9BZZ2_N741_SIGLEC1	Q8IWA5_N417_SLC44A2
P06213_N322_INSR	Q96PE1_N690_ADGRA2	P13726_N169_F3	P12111_N3037_COL6A3
O43451_N827_MGAM	Q13449_N279_LSAMP	P26006_N511_ITGA3	P13591_N459_NCAM1
Q7Z2W4_N352_ZC3HAV1	Q13449_N287_LSAMP	P11279_N181_LAMP1	P15144_N735_ANPEP
Q0JRZ9_N383_FCHO2	P24043_N2240_LAMA2	P11279_N165_LAMP1	Q13308_N175_PTK7
P0DOX2_N320_P0DOX2	P01861_N177_IGHG4	P60174_N233_TPI1	P07357_N437_C8A
P46531_N41_NOTCH1	Q9NY15_N2393_STAB1	Q9NY15_N413_STAB1	Q12884_N679_FAP
P01137_N82_TGFB1	Q9NY15_N2400_STAB1	O00754_N832_MAN2B1	Q3T906_N1129_GNPTAB
P0C0L5_N1328_C4B	Q99729_N60_HNRNPAB	Q08431_N325_MFGE8	Q14624_N517_ITIH4
P30613_N118_PKLR	P51888_N327_PRELP	P18084_N347_ITGB5	P30504_N110_HLA-C
P06213_N282_INSR	Q99538_N263_LGMN	Q8NBJ4_N109_GOLM1	P12111_N2079_COL6A3
Q07021_N114_C1QBP	P01009_N70_SERPINA1	Q9BZZ2_N1138_SIGLEC1	O00754_N930_MAN2B1
P14314_N72_PRKCSH	P22105_N3920_TNXB	O75095_N1317_MEGF6	Q9Y4L1_N862_HYOU1
Q9Y4D7_N696_PLXND1	P08603_N882_CFH	P11215_N940_ITGAM	Q03405_N255_PLAUR
P56199_N1102_ITGA1	O43852_N131_CALU	P11215_N946_ITGAM	O00754_N367_MAN2B1
P15428_N135_HPGD	P00738_N207_HP	Q13201_N933_MMRN1	P06276_N369_BCHE
Q9BZZ2_N1138_SIGLEC1	Q8IWA5_N187_SLC44A2	Q13201_N942_MMRN1	O60449_N1103_LY75
Q99715_N2528_COL12A1	P35613_N160_BSG	P56199_N105_ITGA1	Q16363_N742_LAMA4
P11532_N3607_DMD	Q13201_N783_MMRN1	Q14314_N336_FGL2	P35968_N704_KDR
Q9Y4D7_N500_PLXND1	O75095_N1317_MEGF6	P00747_N308_PLG	O15394_N219_NCAM2
Q9UHG3_N353_PCYOX1	P78324_N110_SIRPA	P51884_N88_LUM	Q86VB7_N140_CD163
Q562R1_N200_ACTBL2	Q07954_N3333_LRP1	P78504_N585_JAG1	Q99715_N2528_COL12A1
Q6UWY5_N138_OLFML1	O75144_N70_ICOSLG	P24043_N1061_LAMA2	O60462_N152_NRP2
P20138_N100_CD33	P22897_N1205_MRC1	P42357_N307_HAL	O60462_N157_NRP2
Q9NY15_N413_STAB1	P01877_N92_IGHA2	P19256_N195_CD58	O15031_N402_PLXNB2
Q92673_N2092_SORL1	Q14112_N703_NID2	P14314_N72_PRKCSH	Q9NR16_N161_CD163L1
Q9NZK5_N378_ADA2	P01591_N71_JCHAIN	P13598_N82_ICAM2	P24043_N470_LAMA2
Q01813_N644_PFKP	Q6P179_N103_ERAP2	P04275_N666_VWF	P55268_N1249_LAMB2
Q14517_N3716_FAT1	O15230_N921_LAMA5	Q9HDC9_N160_APMAP	P04114_N983_APOB
P01011_N127_SERPINA3	P16671_N321_CD36	P51690_N258_ARSE	Q13740_N480_ALCAM
P40189_N131_IL6ST	P11117_N92_ACP2	Q14517_N3716_FAT1	P42892_N166_ECE1
O75923_N971_DYSF	P54289_N998_CACNA2D1	P04062_N98_GBA	P01892_N110_HLA-A
Q9UK05_N71_GDF2	Q13201_N828_MMRN1	Q12884_N99_FAP	P07942_N1336_LAMB1
Q13510_N259_ASAH1	Q9H8L6_N261_MMRN2	Q07092_N47_COL16A1	P26927_N296_MST1
Q07954_N2601_LRP1	P08962_N130_CD63	Q96RW7_N349_HMCN1	P05556_N212_ITGB1
P13726_N169_F3	O43157_N1253_PLXNB1	Q6NSJ0_N511_MYORG	Q16363_N557_LAMA4
P33151_N61_CDH5	P08575_N470_PTPRC	Q3MIR4_N286_TMEM30B	Q9H8L6_N249_MMRN2
P22792_N74_CPN2	P42785_N47_PRCP	Q6P4E1_N115_CASC4	P36955_N285_SERPINF1
O94929_N565_ABLIM3	P00533_N603_EGFR	Q92673_N2092_SORL1	P13598_N176_ICAM2
P06681_N333_C2	Q6V0I7_N2921_FAT4	P26006_N926_ITGA3	P13612_N138_ITGA4
P51690_N258_ARSE	P78509_N1266_RELN	P54652_N437_HSPA2	Q14112_N703_NID2
Q9Y6C2_N455_EMILIN1	O60449_N865_LY75	Q04721_N46_NOTCH2	Q969P0_N327_IGSF8
P13760_N48_HLA-DRB1	A6NMZ7_N2034_COL6A6	Q92626_N1368_PXDN	P00738_N207_HP
P20138_N113_CD33	O15230_N95_LAMA5	Q4G148_N237_GXYLT1	P00738_N211_HP
P01137_N136_TGFB1	Q12907_N183_LMAN2	P11215_N978_ITGAM	P08603_N882_CFH
P00352_N422_ALDH1A1	P11279_N121_LAMP1	P11215_N993_ITGAM	P56199_N418_ITGA1
Q99959_N708_PKP2	P24043_N1700_LAMA2	Q9H8L6_N845_MMRN2	O94813_N623_SLIT2
Q99650_N380_OSMR	P14778_N100_IL1R1	P08195_N424_SLC3A2	P04275_N2290_VWF
P35503_N119_UGT1A3	Q92673_N1706_SORL1	Q6P179_N103_ERAP2	Q07954_N4075_LRP1
P21757_N221_MSR1	O60449_N934_LY75	Q9NZK5_N378_ADA2	P08962_N150_CD63
P24821_N166_TNC	P06756_N554_ITGAV	Q93052_N311_LPP	P24821_N1392_TNC
O43451_N1672_MGAM	P35968_N318_KDR	P13796_N168_LCP1	P55058_N398_PLTP
Q9HC56_N450_PCDH9	Q02809_N686_PLOD1	Q9Y4D7_N696_PLXND1	Q9BZZ2_N1138_SIGLEC1
Q02487_N34_DSC2	P00450_N762_CP	P51888_N289_PRELP	P21589_N333_NT5E
P20851_N64_C4BPB	Q92673_N1986_SORL1	P0C0L4_N1391_C4A	Q86TH1_N428_ADAMTSL2
O43451_N1323_MGAM	Q8IWV2_N191_CNTN4	P05164_N139_MPO	Q9C0C4_N522_SEMA4C
P49748_N244_ACADVL	P24043_N2360_LAMA2	O60603_N414_TLR2	O75095_N1246_MEGF6
P98160_N89_HSPG2	P23470_N109_PTPRG	P11137_N1566_MAP2	P24043_N1597_LAMA2
P33151_N442_CDH5	Q16610_N354_ECM1	P33151_N112_CDH5	Q8IX05_N109_CD302
P18084_N347_ITGB5	P78324_N245_SIRPA	Q8N163_N17_CCAR2	P08575_N470_PTPRC
P24752_N282_ACAT1	P08575_N337_PTPRC	Q6ZMP0_N373_THSD4	P48960_N371_CD97
Q02809_N538_PLOD1	P05090_N98_APOD	P42765_N249_ACAA2	P07711_N221_CTSL
Q86VB7_N123_CD163	O15230_N2019_LAMA5	P22792_N74_CPN2	P02750_N186_LRG1
Q93008_N2441_USP9X	P30203_N49_CD6	Q7Z3B1_N286_NEGR1	Q5TFQ8_N269_SIRPB1
Q93008_N2449_USP9X	Q9P126_N134_CLEC1B	Q7Z3B1_N294_NEGR1	Q96F46_N67_IL17RA
P03952_N127_KLKB1	P49908_N119_SELENOP	Q9NYU2_N269_UGGT1	Q9BYH1_N474_SEZ6L
O15455_N247_TLR3	P24043_N1901_LAMA2	Q9Y6L6_N130_SLCO1B1	Q96AY3_N70_FKBP10
P01876_N144_IGHA1	Q9P126_N120_CLEC1B	Q9Y6L6_N134_SLCO1B1	P13612_N79_ITGA4
Q14517_N2325_FAT1	Q92673_N1246_SORL1	P56199_N1102_ITGA1	P32942_N389_ICAM3
P28907_N100_CD38	P10314_N110_HLA-A	Q99650_N380_OSMR	Q16787_N2751_LAMA3
P36578_N21_RPL4	P11215_N911_ITGAM	P16284_N344_PECAM1	O75976_N522_CPD
Q0JRZ9_N365_FCHO2	P29317_N435_EPHA2	P16284_N356_PECAM1	O60486_N686_PLXNC1
Q29974_N48_HLA-DRB1	Q96PE1_N659_ADGRA2	P10619_N145_CTSA	P08575_N531_PTPRC
Q8N3J6_N287_CADM2	Q92673_N871_SORL1	Q86VB7_N1001_CD163	P24043_N2240_LAMA2
P19022_N651_CDH2	P30501_N110_HLA-C	O75752_N198_B3GALNT1	P00533_N603_EGFR
P05107_N501_ITGB2	P11717_N747_IGF2R	Q13561_N367_DCTN2	P05106_N478_ITGB3
P49908_N128_SELENOP	O75095_N1352_MEGF6	Q9H5V8_N386_CDCP1	O75094_N928_SLIT3
O60656_N344_UGT1A9	P22897_N344_MRC1	Q07075_N324_ENPEP	P22105_N31_TNXB
O75976_N978_CPD	O00754_N766_MAN2B1	P15586_N405_GNS	Q13449_N287_LSAMP
P62241_N64_RPS8	P35052_N116_GPC1	P16615_N738_ATP2A2	P04003_N528_C4BPA
P22314_N818_UBA1	P43251_N349_BTD	Q96SM3_N428_CPXM1	O75882_N1073_ATRN
Q96RW7_N349_HMCN1	Q9UBG0_N140_MRC2	P18850_N584_ATF6	P16284_N84_PECAM1
P10809_N103_HSPD1	Q96RW7_N1552_HMCN1	P20138_N113_CD33	P32004_N479_L1CAM
P30486_N110_HLA-B	Q9NPD5_N516_SLCO1B3	P14625_N217_HSP90B1	P54289_N998_CACNA2D1
P05164_N139_MPO	Q9BZZ2_N1251_SIGLEC1	P21757_N221_MSR1	Q8IWV2_N705_CNTN4
O75923_N1351_DYSF	Q6YHK3_N419_CD109	P49908_N174_SELENOP	Q8NBJ5_N96_COLGALT1
Q92673_N99_SORL1	P01042_N48_KNG1	P40189_N131_IL6ST	P78509_N1266_RELN
Q9P2C4_N185_TMEM181	P00736_N514_C1R	Q13002_N73_GRIK2	P09871_N406_C1S
P13804_N104_ETFA	P24821_N1485_TNC	Q99988_N70_GDF15	Q6UX06_N136_OLFM4
Q16762_N92_TST	Q6V0I7_N4312_FAT4	P78504_N1045_JAG1	Q07092_N327_COL16A1
P05534_N110_HLA-A	P04066_N382_FUCA1	P20908_N176_COL5A1	Q9GZM7_N78_TINAGL1
Q14314_N336_FGL2	P54289_N675_CACNA2D1	P17050_N124_NAGA	Q3V6T2_N78_CCDC88A
P01011_N271_SERPINA3	Q8NBJ7_N191_SUMF2	O14786_N261_NRP1	P14625_N62_HSP90B1
Q99715_N1763_COL12A1	Q8NE01_N73_CNNM3	P69849_N218_NOMO3	P22105_N3920_TNXB
O95980_N352_RECK	O75882_N731_ATRN	Q02809_N538_PLOD1	P24043_N1901_LAMA2
Q9Y277_N239_VDAC3	P04004_N169_VTN	Q09028_N329_RBBP4	Q9UP52_N240_TFR2
P05165_N577_PCCA	Q8WWQ8_N1743_STAB2	P12259_N1559_F5	O43852_N131_CALU
O60603_N414_TLR2	P26006_N511_ITGA3	P56199_N341_ITGA1	Q99538_N263_LGMN
P46937_N380_YAP1	Q9P2B2_N300_PTGFRN	P17936_N116_IGFBP3	P49908_N119_SELENOP
O95497_N283_VNN1	P26006_N86_ITGA3	Q8IZF2_N649_ADGRF5	P21810_N311_BGN
P46977_N548_STT3A	Q14118_N649_DAG1	O95980_N352_RECK	P01860_N227_IGHG3
Q9Y2X7_N301_GIT1	Q8TD46_N224_CD200R1	Q9Y4D7_N500_PLXND1	P78324_N110_SIRPA
P45880_N250_VDAC2	Q9BXX0_N616_EMILIN2	P16112_N658_ACAN	P30203_N49_CD6
P56199_N532_ITGA1	P55899_N125_FCGRT	P49961_N371_ENTPD1	Q06481_N541_APLP2
P04275_N666_VWF	P08575_N262_PTPRC	P09619_N215_PDGFRB	O75144_N70_ICOSLG
Q4G148_N278_GXYLT1	O75095_N1353_MEGF6	P32004_N849_L1CAM	P11279_N121_LAMP1
P0C0L5_N226_C4B	Q4LDE5_N2876_SVEP1	Q13002_N275_GRIK2	P30447_N110_HLA-A
Q4LDE5_N3186_SVEP1	Q6ZMJ2_N397_SCARA5	P16219_N119_ACADS	Q8IWV2_N191_CNTN4
Q9Y274_N181_ST3GAL6	Q86VB7_N445_CD163	Q9NR99_N1910_MXRA5	Q9Y2E5_N670_MAN2B2
Q9H8L6_N439_MMRN2	P10909_N291_CLU	Q10588_N95_BST1	Q6UWJ1_N104_TMCO3
Q9H5V8_N386_CDCP1	Q6ZMJ2_N231_SCARA5	P24821_N1018_TNC	O15230_N95_LAMA5
Q4LDE5_N585_SVEP1	P04233_N270_CD74	P18850_N643_ATF6	Q4LDE5_N3459_SVEP1
P13473_N229_LAMP2	P53634_N119_CTSC	Q7Z2K6_N819_ERMP1	Q6YHK3_N419_CD109
P13473_N242_LAMP2	P07585_N303_DCN	P03952_N127_KLKB1	P16671_N321_CD36
P15586_N405_GNS	Q9NRN5_N177_OLFML3	P19256_N169_CD58	Q13201_N783_MMRN1
Q9Y286_N105_SIGLEC7	Q9NY15_N1378_STAB1	P05556_N481_ITGB1	P22897_N1205_MRC1
Q6UXN9_N214_WDR82	Q9C0H2_N144_TTYH3	P45880_N249_VDAC2	P24821_N1809_TNC
Q13201_N933_MMRN1	Q9Y4D7_N583_PLXND1	O95477_N244_ABCA1	Q6P179_N103_ERAP2
Q13201_N942_MMRN1	Q9BVT8_N111_TMUB1	P46939_N3208_UTRN	P11117_N92_ACP2
Q96I24_N41_FUBP3	P13473_N49_LAMP2	Q13002_N412_GRIK2	Q9H8L6_N261_MMRN2
Q92823_N1019_NRCAM	P08648_N712_ITGA5	Q9UIW2_N77_PLXNA1	Q6V0I7_N2921_FAT4
Q8TEV9_N670_SMCR8	P27169_N324_PON1	P17301_N343_ITGA2	Q92673_N871_SORL1
O60603_N199_TLR2	Q05707_N372_COL14A1	Q6NSJ0_N372_MYORG	Q92673_N1246_SORL1
P14210_N402_HGF	P12314_N159_FCGR1A	O60603_N199_TLR2	P01591_N71_JCHAIN
P69849_N50_NOMO3	Q8N2S1_N1200_LTBP4	P02750_N186_LRG1	P78536_N551_ADAM17
P14210_N566_HGF	Q9BT09_N153_CNPY3	Q92673_N99_SORL1	P32004_N671_L1CAM
Q9H5V8_N512_CDCP1	P30466_N110_HLA-B	Q6UY14_N1001_ADAMTSL4	Q13201_N828_MMRN1
P42167_N220_TMPO	Q8NBL1_N53_POGLUT1	P23229_N966_ITGA6	P42785_N47_PRCP
P05155_N253_SERPING1	P01912_N48_HLA-DRB1	Q6FHJ7_N38_SFRP4	Q9UJ14_N586_GGT7
Q7L1S5_N324_CHST9	O00754_N133_MAN2B1	P11498_N216_PC	P24043_N1700_LAMA2
P40925_N186_MDH1	P13598_N153_ICAM2	Q9H5V8_N180_CDCP1	P07307_N170_ASGR2
O75369_N2125_FLNB	Q15063_N599_POSTN	P00450_N358_CP	P23470_N109_PTPRG
P16189_N110_HLA-A	O60637_N167_TSPAN3	Q9Y6C2_N561_EMILIN1	P78324_N245_SIRPA
P24043_N1061_LAMA2	P05154_N262_SERPINA5	P23229_N323_ITGA6	Q12884_N49_FAP
P11047_N1205_LAMC1	Q9ULI3_N279_HEG1	Q3MIR4_N273_TMEM30B	Q16610_N354_ECM1
P20036_N109_HLA-DPA1	P17301_N1057_ITGA2	P11137_N734_MAP2	O60449_N934_LY75
P45880_N249_VDAC2	P02786_N251_TFRC	P16284_N301_PECAM1	P02745_N146_C1QA
Q7L1S5_N159_CHST9	P40189_N83_IL6ST	Q7Z7G0_N778_ABI3BP	P19022_N402_CDH2
Q13740_N167_ALCAM	P24043_N2028_LAMA2	Q6ZMP0_N441_THSD4	Q16819_N440_MEP1A
P00747_N308_PLG	Q9NV96_N107_TMEM30A	O00754_N930_MAN2B1	Q92673_N1706_SORL1
Q07954_N136_LRP1	P15144_N265_ANPEP	P01137_N136_TGFB1	P30464_N110_HLA-B
P07947_N122_YES1	Q5VY43_N575_PEAR1	P0DOX6_N395_P0DOX6	P16109_N460_SELP
Q5JTV8_N268_TOR1AIP1	P32942_N134_ICAM3	P0DOX6_N402_P0DOX6	P13688_N182_CEACAM1
Q14161_N497_GIT2	P56199_N105_ITGA1	Q9UBG0_N1134_MRC2	Q9Y6L6_N516_SLCO1B1
Q9UP52_N754_TFR2	Q6P4E1_N150_CASC4	Q9HC35_N839_EML4	P08962_N130_CD63
P26006_N926_ITGA3	P30530_N345_AXL	Q7Z7H5_N117_TMED4	Q16363_N758_LAMA4
Q16363_N315_LAMA4	Q07954_N2472_LRP1	Q09160_N110_HLA-A	P05997_N1262_COL5A2
O75369_N2570_FLNB	Q14767_N1430_LTBP2	Q5JTV8_N268_TOR1AIP1	Q8NI99_N145_ANGPTL6
O94826_N453_TOMM70	P02749_N193_APOH	P20073_N334_ANXA7	O60449_N865_LY75
P05090_N65_APOD		P19022_N325_CDH2	P24821_N1485_TNC
P98082_N323_DAB2		O75923_N1351_DYSF	Q15223_N286_NECTIN1
P02765_N156_AHSG		Q5BKZ1_N54_ZNF326	P43251_N150_BTD
Q4LDE5_N713_SVEP1		Q08211_N50_DHX9	Q8NC42_N131_RNF149
P53621_N388_COPA		Q12860_N494_CNTN1	P16112_N658_ACAN
Q02763_N140_TEK		P26599_N42_PTBP1	O15230_N2019_LAMA5
Q07954_N4125_LRP1		Q16288_N203_NTRK3	P13598_N105_ICAM2
P02751_N430_FN1		Q16288_N218_NTRK3	P35613_N160_BSG
Q9BZC7_N1549_ABCA2		Q9UHC6_N1116_CNTNAP2	Q9UBG0_N140_MRC2
Q9BZC7_N1557_ABCA2		Q6UX06_N352_OLFM4	O15460_N264_P4HA2
Q9NY15_N816_STAB1		P12259_N821_F5	Q5TFQ8_N244_SIRPB1
Q15661_N233_TPSAB1		Q9P273_N860_TENM3	P08575_N337_PTPRC
P62333_N121_PSMC6		O00754_N310_MAN2B1	O75095_N1353_MEGF6
P11117_N133_ACP2		Q9Y277_N239_VDAC3	Q9C0H2_N144_TTYH3
P35613_N160_BSG		P78344_N441_EIF4G2	O00754_N766_MAN2B1
Q9UBV2_N431_SEL1L		P13598_N47_ICAM2	O75976_N399_CPD
P01042_N48_KNG1		Q08431_N329_MFGE8	P48745_N280_CCN3
Q9H3G5_N346_CPVL		P0C0L5_N1328_C4B	Q9BXX0_N616_EMILIN2
Q9UBV2_N272_SEL1L		Q8IUX7_N922_AEBP1	O75882_N731_ATRN
P19827_N588_ITIH1		Q92542_N55_NCSTN	P01042_N48_KNG1
P22310_N348_UGT1A4		P07585_N303_DCN	P48745_N97_CCN3
P18084_N477_ITGB5		Q92896_N581_GLG1	Q4LDE5_N2876_SVEP1
P48357_N688_LEPR		Q9BZQ6_N195_EDEM3	P11717_N747_IGF2R
P48357_N697_LEPR		P80108_N568_GPLD1	P00736_N514_C1R
Q4G148_N237_GXYLT1		P0C0L5_N226_C4B	P04004_N169_VTN
O94911_N84_ABCA8		P07954_N188_FH	P06681_N471_C2
P01833_N469_PIGR		Q86Z14_N391_KLB	Q12860_N933_CNTN1
Q8NFQ8_N286_TOR1AIP2		Q16288_N79_NTRK3	Q9HBB8_N140_CDHR5
P08575_N421_PTPRC		Q15149_N2998_PLEC	Q6FHJ7_N194_SFRP4
Q7KZF4_N416_SND1		Q9H5V8_N512_CDCP1	P32004_N433_L1CAM
O75368_N71_SH3BGRL		P16189_N110_HLA-A	P78310_N201_CXADR
Q6P4E1_N115_CASC4		O94813_N66_SLIT2	Q9BZZ2_N1251_SIGLEC1
P12821_N714_ACE		P0C0L5_N1391_C4B	Q6V0I7_N4312_FAT4
Q9Y4D7_N155_PLXND1		Q14161_N497_GIT2	Q9HCN3_N232_TMEM8A
P04843_N299_RPN1		Q4VCS5_N716_AMOT	P35052_N116_GPC1
P38571_N321_LIPA		Q6UWY5_N138_OLFML1	P17301_N1057_ITGA2
P08195_N424_SLC3A2		Q96SN8_N1162_CDK5RAP2	O95297_N50_MPZL1
Q71U36_N380_TUBA1A		Q07021_N136_C1QBP	P08575_N421_PTPRC
P00748_N433_F12		P20138_N100_CD33	P20160_N140_AZU1
O15230_N95_LAMA5		P16671_N79_CD36	O60486_N407_PLXNC1
Q9NR97_N582_TLR8		Q92542_N417_NCSTN	Q9P2B2_N300_PTGFRN
P42224_N397_STAT1		Q4G148_N278_GXYLT1	Q13201_N942_MMRN1
P42702_N680_LIFR		P08246_N88_ELANE	Q9BZZ2_N265_SIGLEC1
Q9UHN6_N1234_CEMIP2		Q9P2C4_N185_TMEM181	Q13740_N95_ALCAM
Q9NTJ5_N247_SACM1L		Q5JTV8_N213_TOR1AIP1	P20039_N48_HLA-DRB1
P30685_N110_HLA-B		O94898_N441_LRIG2	Q9NR16_N1171_CD163L1
O60684_N362_KPNA6		P40189_N227_IL6ST	P05154_N249_SERPINA5
P43307_N136_SSR1		Q8NBJ5_N381_COLGALT1	P35968_N631_KDR
Q9H7M9_N49_VSIR		P80108_N591_GPLD1	Q8NE01_N73_CNNM3
Q08380_N580_LGALS3BP		O94898_N589_LRIG2	Q4LDE5_N1102_SVEP1
P08648_N868_ITGA5		P16444_N279_DPEP1	Q12860_N208_CNTN1
Q15417_N240_CNN3		P20851_N64_C4BPB	P17927_N509_CR1
P54802_N526_NAGLU		Q4LDE5_N3018_SVEP1	P04066_N382_FUCA1
P54802_N532_NAGLU		Q86Z14_N971_KLB	Q9Y5Y7_N53_LYVE1
Q9BZQ6_N195_EDEM3		P56199_N418_ITGA1	P09693_N52_CD3G
P08575_N337_PTPRC		Q9NZN8_N221_CNOT2	P30501_N110_HLA-C
Q8TEM1_N44_NUP210		Q14624_N577_ITIH4	Q14118_N649_DAG1
Q96BZ4_N417_PLD4		O75529_N512_TAF5L	P08575_N262_PTPRC
Q12860_N494_CNTN1		Q9H5V8_N122_CDCP1	Q13308_N646_PTK7
P01859_N176_IGHG2		Q07954_N1645_LRP1	Q05707_N372_COL14A1
Q9Y639_N284_NPTN		Q6UXN9_N214_WDR82	P24043_N2028_LAMA2
P54289_N998_CACNA2D1		P98160_N4068_HSPG2	Q12913_N413_PTPRJ
Q13201_N431_MMRN1		P02763_N93_ORM1	Q6P4E1_N150_CASC4
Q6PKC3_N595_TXNDC11		P19827_N588_ITIH1	Q9NYK1_N202_TLR7
P01871_N440_IGHM		Q93008_N2441_USP9X	P27487_N150_DPP4
Q9HDC9_N160_APMAP		Q93008_N2449_USP9X	P12314_N159_FCGR1A
P13473_N75_LAMP2		Q496J9_N559_SV2C	P02786_N251_TFRC
Q96F46_N54_IL17RA		Q496J9_N565_SV2C	P34059_N423_GALNS
P08648_N182_ITGA5		Q9UHC6_N289_CNTNAP2	P07585_N262_DCN
Q96RW7_N528_HMCN1		P19022_N651_CDH2	Q8N2S1_N1200_LTBP4
P17936_N136_IGFBP3		Q9NR99_N624_MXRA5	P13598_N153_ICAM2
Q08380_N69_LGALS3BP		Q9NR99_N633_MXRA5	Q9UJ14_N523_GGT7
P35555_N1713_FBN1		P25205_N533_MCM3	Q8IWU6_N623_SULF1
Q13308_N567_PTK7		Q16853_N618_AOC3	Q9NY15_N1626_STAB1
P01877_N205_IGHA2		O15027_N294_SEC16A	P07339_N263_CTSD
Q9UBT2_N295_UBA2		Q4LDE5_N3186_SVEP1	Q9NPR2_N405_SEMA4B
P05107_N212_ITGB2		O43707_N680_ACTN4	P05154_N262_SERPINA5
Q6V0I7_N1828_FAT4		Q00839_N583_HNRNPU	P15509_N229_CSF2RA
P38571_N161_LIPA		Q6UWY5_N66_OLFML1	O00754_N133_MAN2B1
P04275_N2546_VWF		Q9UKX5_N1059_ITGA11	P13473_N123_LAMP2
P08575_N531_PTPRC		P17655_N275_CAPN2	Q92752_N198_TNR
Q96BZ4_N249_PLD4		P01903_N103_HLA-DRA	P25391_N2852_LAMA1
P17050_N124_NAGA		P21980_N497_TGM2	Q16363_N761_LAMA4
P04062_N98_GBA		P22314_N818_UBA1	P09326_N189_CD48
Q8NBJ4_N109_GOLM1		P06213_N769_INSR	O00391_N575_QSOX1
P54289_N985_CACNA2D1		P06213_N782_INSR	Q8NBJ7_N191_SUMF2
Q9Y2T3_N305_GDA		Q5JRA6_N1065_MIA3	P43121_N418_MCAM
Q12860_N457_CNTN1		P55289_N456_CDH12	Q9BX97_N113_PLVAP
P33151_N112_CDH5		Q8NFP9_N1838_NBEA	P15509_N223_CSF2RA
P08246_N88_ELANE		P55289_N537_CDH12	P42702_N191_LIFR
P29622_N157_SERPINA4		Q9NQ25_N172_SLAMF7	P30505_N110_HLA-C
Q9H7M9_N128_VSIR		Q9NQ25_N176_SLAMF7	Q92673_N1986_SORL1
P68371_N370_TUBB4B		P05556_N50_ITGB1	P00450_N762_CP
Q16363_N531_LAMA4		P06213_N282_INSR	P01042_N294_KNG1
P08603_N217_CFH		P62701_N157_RPS4X	P27169_N324_PON1
Q9UBG0_N492_MRC2		Q9Y277_N215_VDAC3	Q14767_N616_LTBP2
O15118_N961_NPC1		P02751_N1813_FN1	P78504_N1045_JAG1
O15118_N968_NPC1		Q96RW7_N528_HMCN1	Q07075_N828_ENPEP
Q9UPZ6_N450_THSD7A		Q562R1_N200_ACTBL2	P30466_N110_HLA-B
P23467_N75_PTPRB		Q9NZK5_N127_ADA2	Q07954_N2472_LRP1
P18850_N584_ATF6		P08603_N911_CFH	O60637_N167_TSPAN3
Q96F46_N265_IL17RA		P14151_N60_SELL	P10316_N110_HLA-A
P12259_N2209_F5		O94813_N623_SLIT2	P24821_N1079_TNC
P01877_N327_IGHA2		P08238_N614_HSP90AB1	Q8N436_N231_CPXM2
Q9Y490_N1876_TLN1		P58005_N74_SESN3
P02760_N250_AMBP		P08648_N297_ITGA5
P31327_N324_CPS1		P08648_N307_ITGA5
P09172_N184_DBH		Q86VB7_N123_CD163
P33176_N78_KIF5B		P45452_N117_MMP13
P17301_N1074_ITGA2		P08670_N456_VIM
Q14392_N203_LRRC32		Q9NQ25_N204_SLAMF7
O60763_N882_USO1		P32004_N931_L1CAM
P48735_N433_IDH2		Q9NY15_N816_STAB1
Q9NR97_N293_TLR8		Q9H3G5_N307_CPVL
Q9BZC7_N530_ABCA2		P43307_N136_SSR1
Q07954_N1733_LRP1		Q16836_N147_HADH
Q9BY67_N67_CADM1		P13688_N152_CEACAM1
P31942_N268_HNRNPH3		Q6UVK1_N1202_CSPG4
Q10588_N66_BST1		P20160_N126_AZU1
P55058_N143_PLTP		P20160_N140_AZU1
Q86Z14_N971_KLB		Q9BY67_N67_CADM1
P61160_N205_ACTR2		P50895_N377_BCAM
P48357_N41_LEPR		P50895_N383_BCAM
Q58DX5_N534_NAALADL2		Q15661_N233_TPSAB1
P11215_N240_ITGAM		Q07954_N4125_LRP1
Q02083_N37_NAAA		Q15365_N84_PCBP1
P55196_N1133_AFDN		P07437_N370_TUBB
P55196_N1134_AFDN		Q7KZF4_N416_SND1
P10316_N110_HLA-A		P11117_N133_ACP2
Q13201_N576_MMRN1		P30491_N110_HLA-B
Q58DX5_N295_NAALADL2		P10809_N103_HSPD1
P49908_N174_SELENOP		P78509_N305_RELN
Q92626_N1368_PXDN		P29622_N108_SERPINA4
P16112_N333_ACAN		Q9UBV2_N431_SEL1L
P29622_N108_SERPINA4		P54855_N65_UGT2B15
Q9H3G5_N307_CPVL		Q92945_N232_KHSRP
P08648_N593_ITGA5		P13473_N75_LAMP2
Q96BZ4_N281_PLD4		P04843_N299_RPN1
Q6ZNA5_N308_FRRS1		P01042_N48_KNG1
Q14767_N421_LTBP2		P05534_N110_HLA-A
Q9UHN6_N525_CEMIP2		O60264_N702_SMARCA5
P16112_N658_ACAN		Q9BXX0_N510_EMILIN2
Q9NZ08_N414_ERAP1		P02790_N64_HPX
P17936_N116_IGFBP3		Q9H3G5_N346_CPVL
Q96HS1_N256_PGAM5		Q9H7M9_N49_VSIR
Q9H227_N46_GBA3		Q15223_N286_NECTIN1
O15230_N479_LAMA5		Q9H8L6_N727_MMRN2
P20718_N179_GZMH		Q9UBV2_N272_SEL1L
P62258_N176_YWHAE		P08575_N337_PTPRC
P22792_N348_CPN2		P08571_N151_CD14
P22792_N359_CPN2		P11047_N576_LAMC1
Q92896_N581_GLG1		Q14767_N421_LTBP2
P08571_N151_CD14		O15230_N95_LAMA5
Q13308_N116_PTK7		Q7Z2W4_N490_ZC3HAV1
P62258_N227_YWHAE		P07358_N101_C8B
Q96AC1_N337_FERMT2		P27169_N324_PON1
P49961_N371_ENTPD1		P27169_N253_PON1
P61254_N91_RPL26		P01833_N469_PIGR
P49961_N292_ENTPD1		Q15417_N240_CNN3
Q15166_N269_PON3		Q9NVP1_N32_DDX18
P55058_N245_PLTP		P13987_N43_CD59
Q3T906_N699_GNPTAB		Q12769_N702_NUP160
Q9NP61_N472_ARFGAP3		P51888_N320_PRELP
P17301_N105_ITGA2		Q9UKA9_N42_PTBP2
P23467_N198_PTPRB		P22897_N1205_MRC1
Q6XE24_N43_RBMS3		Q6V0I7_N1828_FAT4
Q6XE24_N47_RBMS3		Q08380_N580_LGALS3BP
Q6XE24_N48_RBMS3		Q16787_N1357_LAMA3
Q14766_N347_LTBP1		Q92859_N73_NEO1
P48960_N33_CD97		Q9NP61_N84_ARFGAP3
P48960_N38_CD97		P28907_N219_CD38
Q8TEM1_N405_NUP210		Q96RW7_N3300_HMCN1
P48506_N393_GCLC		Q9NZ08_N414_ERAP1
P62333_N129_PSMC6		Q96PK6_N85_RBM14
P49895_N203_DIO1		Q9UN70_N424_PCDHGC3
P30498_N110_HLA-B		Q13201_N431_MMRN1
O15031_N1049_PLXNB2		P08648_N593_ITGA5
P50895_N377_BCAM		P08575_N531_PTPRC
P50895_N383_BCAM		Q12860_N258_CNTN1
Q9HC35_N845_EML4		Q9UPZ6_N1500_THSD7A
P15529_N83_CD46		P01871_N440_IGHM
P04406_N239_GAPDH		Q15365_N140_PCBP1
P27169_N324_PON1		Q8WYK1_N635_CNTNAP5
P13591_N488_NCAM1		Q8TEM1_N44_NUP210
O00754_N310_MAN2B1		P54289_N998_CACNA2D1
Q16836_N147_HADH		Q9H7M9_N128_VSIR
Q9Y2E5_N670_MAN2B2		Q96AY3_N407_FKBP10
Q9Y2E5_N675_MAN2B2		P01877_N327_IGHA2
O14841_N698_OPLAH		P10909_N145_CLU
Q16787_N2365_LAMA3		P35442_N316_THBS2
Q9Y639_N229_NPTN		Q9Y6C2_N415_EMILIN1
P51888_N289_PRELP		P13688_N378_CEACAM1
P08069_N900_IGF1R		Q9UHN6_N1234_CEMIP2
P08754_N149_GNAI3		P08575_N421_PTPRC
P40121_N101_CAPG		P31942_N268_HNRNPH3
Q9Y5C1_N115_ANGPTL3		Q9H3P2_N295_NELFA
P0DOX5_N299_P0DOX5		Q96BZ4_N249_PLD4
Q9Y5C1_N296_ANGPTL3		Q9UBG0_N492_MRC2
P16615_N738_ATP2A2		P19440_N120_GGT1
P11215_N911_ITGAM		Q9H7M9_N91_VSIR
Q8WWQ8_N847_STAB2		Q9H7M9_N108_VSIR
O95490_N731_ADGRL2		P13611_N1663_VCAN
A0A0B4J2D5_N142_GATD3B		Q11206_N310_ST3GAL4
Q02487_N392_DSC2		Q6UY14_N773_ADAMTSL4
Q16787_N2728_LAMA3		O75368_N71_SH3BGRL
O75891_N246_ALDH1L1		P54289_N985_CACNA2D1
P08069_N747_IGF1R		O15118_N961_NPC1
Q9HC35_N839_EML4		O15118_N968_NPC1
P11047_N1175_LAMC1		O15455_N247_TLR3
P08648_N712_ITGA5		P02760_N250_AMBP
P08648_N724_ITGA5		Q5KU26_N437_COLEC12
O75095_N961_MEGF6		P32004_N588_L1CAM
O75095_N972_MEGF6		P31327_N324_CPS1
O75095_N1317_MEGF6		P55290_N598_CDH13
Q9BXR6_N400_CFHR5		P24752_N282_ACAT1
Q92945_N232_KHSRP		O60242_N540_ADGRB3
P35968_N395_KDR		P06213_N920_INSR
P05787_N408_KRT8		P05107_N212_ITGB2
P22897_N104_MRC1		Q07954_N2539_LRP1
Q08J23_N157_NSUN2		P04629_N253_NTRK1
P25391_N2408_LAMA1		Q9BVA1_N370_TUBB2B
P25391_N2384_LAMA1		O15031_N1049_PLXNB2
P28907_N209_CD38		P23467_N75_PTPRB
P04217_N179_A1BG		P24043_N1916_LAMA2
Q12913_N824_PTPRJ		P24043_N1920_LAMA2
P10619_N333_CTSA		Q9UPU5_N115_USP24
Q9Y6C2_N415_EMILIN1		P12544_N170_GZMA
P04003_N506_C4BPA		Q9NR97_N582_TLR8
P04003_N528_C4BPA		P55058_N143_PLTP
Q07954_N2502_LRP1		P04275_N2546_VWF
O15230_N1330_LAMA5		Q9NR97_N293_TLR8
P51884_N88_LUM		P08069_N747_IGF1R
O00203_N1004_AP3B1		Q30201_N130_HFE
P15144_N681_ANPEP		P08603_N217_CFH
P55196_N1307_AFDN		P42702_N426_LIFR
P35475_N372_IDUA		Q12860_N457_CNTN1
Q6UXH1_N190_CRELD2		Q8WYP5_N1462_AHCTF1
P08603_N882_CFH		P17301_N1074_ITGA2
O15230_N2019_LAMA5		Q9BZC7_N530_ABCA2
Q11201_N79_ST3GAL1		P55290_N671_CDH13
Q8IV08_N284_PLD3		P15144_N681_ANPEP
Q7Z4H8_N61_KDELC2		Q9NY15_N2379_STAB1
P49792_N1794_RANBP2		Q9NY15_N2393_STAB1
P55058_N398_PLTP		Q9NY15_N2400_STAB1
Q9BQE3_N380_TUBA1C		P29622_N157_SERPINA4
Q14767_N343_LTBP2		O60242_N828_ADGRB3
Q9BZZ2_N1251_SIGLEC1		P61160_N13_ACTR2
Q9UDY2_N89_TJP2		P04629_N188_NTRK1
P51888_N320_PRELP		Q11206_N131_ST3GAL4
P16444_N279_DPEP1		P08069_N900_IGF1R
P29144_N161_TPP2		Q96MF7_N166_NSMCE2
Q8NBJ5_N96_COLGALT1		Q14392_N203_LRRC32
Q70UQ0_N328_IKBIP		Q13201_N618_MMRN1
Q7Z4W1_N145_DCXR		P28907_N209_CD38
P55058_N64_PLTP		P61254_N91_RPL26
P02748_N415_C9		Q9UDY2_N89_TJP2
P03952_N453_KLKB1		Q96BZ4_N281_PLD4
Q7LGA3_N108_HS2ST1		Q13563_N362_PKD2
Q6ZNA5_N138_FRRS1		Q8TER0_N886_SNED1
P10319_N110_HLA-B		P41217_N181_CD200
P06213_N698_INSR		P41217_N190_CD200
Q8IV08_N236_PLD3		Q14956_N275_GPNMB
P31997_N115_CEACAM8		P17301_N105_ITGA2
Q8TEM1_N681_NUP210		P61160_N205_ACTR2
Q16787_N2162_LAMA3		P11215_N240_ITGAM
Q9Y4L1_N931_HYOU1		P06213_N445_INSR
Q9NY47_N786_CACNA2D2		Q12769_N134_NUP160
P51888_N124_PRELP		Q13201_N828_MMRN1
P21333_N2195_FLNA		Q30201_N234_HFE
P98160_N3780_HSPG2		Q8TER0_N977_SNED1
Q14126_N112_DSG2		Q9UBT2_N295_UBA2
Q9Y2E5_N226_MAN2B2		Q58DX5_N295_NAALADL2
Q9P2C4_N189_TMEM181		Q8WYK1_N1125_CNTNAP5
Q8N697_N140_SLC15A4		Q9NR99_N2306_MXRA5
P12111_N2079_COL6A3		O15230_N2019_LAMA5
P08185_N96_SERPINA6		P55290_N52_CDH13
Q13201_N828_MMRN1		Q96RW7_N573_HMCN1
O75629_N193_CREG1		O75095_N1246_MEGF6
Q9UBG0_N1157_MRC2		Q7Z4H8_N61_KDELC2
P28799_N236_GRN		Q7Z4H8_N419_KDELC2
Q92629_N108_SGCD		Q6ZNA5_N308_FRRS1
Q8N2S1_N352_LTBP4		P32004_N247_L1CAM
Q12913_N342_PTPRJ		O15511_N120_ARPC5
Q12913_N351_PTPRJ		O95490_N731_ADGRL2
Q13201_N114_MMRN1		Q9Y4D7_N155_PLXND1
Q13201_N120_MMRN1		P23467_N198_PTPRB
Q16787_N2584_LAMA3		P22897_N104_MRC1
Q9H0V9_N181_LMAN2L		Q9BPU6_N305_DPYSL5
Q05707_N137_COL14A1		Q16787_N2728_LAMA3
Q70UQ0_N144_IKBIP		Q3T906_N699_GNPTAB
Q76LX8_N614_ADAMTS13		Q07954_N1733_LRP1
P16662_N315_UGT2B7		O14786_N522_NRP1
P04899_N150_GNAI2		P55058_N245_PLTP
Q96TA2_N680_YME1L1		Q8NBP7_N533_PCSK9
P49189_N290_ALDH9A1		P08246_N173_ELANE
P11117_N167_ACP2		P30046_N39_DDT
Q9BZZ2_N499_SIGLEC1		O75521_N204_ECI2
Q13740_N480_ALCAM		Q8TEM1_N405_NUP210
Q99798_N387_ACO2		Q86VB7_N767_CD163
P05387_N15_RPLP2		Q9H4D0_N98_CLSTN2
Q76LX8_N707_ADAMTS13		Q13308_N116_PTK7
P53634_N53_CTSC		P31943_N362_HNRNPH1
Q30134_N48_HLA-DRB1		Q16610_N444_ECM1
Q6P4A8_N411_PLBD1		P00915_N28_CA1
P13688_N363_CEACAM1		P13010_N627_XRCC5
O75882_N1043_ATRN		P01011_N33_SERPINA3
P08319_N321_ADH4		Q02487_N392_DSC2
P78509_N305_RELN		Q9UBV2_N195_SEL1L
P78509_N1266_RELN		Q13201_N1075_MMRN1
P13987_N43_CD59		Q5KU26_N416_COLEC12
P06213_N920_INSR		Q9UN70_N245_PCDHGC3
P50895_N439_BCAM		P11215_N911_ITGAM
P08575_N234_PTPRC		P49961_N292_ENTPD1
P12544_N170_GZMA		P19338_N492_NCL
Q6UX71_N316_PLXDC2		Q96PD5_N367_PGLYRP2
P10909_N291_CLU		O14841_N698_OPLAH
Q9UEW3_N136_MARCO		O75882_N1043_ATRN
O75629_N160_CREG1		Q7LGA3_N108_HS2ST1
P15144_N818_ANPEP		Q9UHN6_N525_CEMIP2
P30040_N187_ERP29		P0DOX6_N563_P0DOX6
Q9HAT2_N401_SIAE		Q71U36_N380_TUBA1A
P56199_N883_ITGA1		P00325_N301_ADH1B
P16444_N57_DPEP1		P02748_N415_C9
Q07954_N4364_LRP1		Q9P273_N380_TENM3
Q96PE1_N690_ADGRA2		P12956_N304_XRCC6
Q9HD45_N174_TM9SF3		P24043_N1597_LAMA2
Q5XXA6_N375_ANO1		Q9NP61_N472_ARFGAP3
Q16363_N742_LAMA4		Q9H4D0_N729_CLSTN2
Q99941_N610_ATF6B		P07814_N811_EPRS
Q99941_N627_ATF6B		Q9NTJ5_N247_SACM1L
Q9BZZ2_N265_SIGLEC1		Q9Y5E6_N169_PCDHB3
P08603_N911_CFH		P42224_N397_STAT1
Q13361_N79_MFAP5		P12259_N2209_F5
P80404_N121_ABAT		Q8IV08_N236_PLD3
Q92673_N2010_SORL1		Q9Y6N7_N160_ROBO1
Q9UGT4_N162_SUSD2		Q9H5V8_N339_CDCP1
Q9NY47_N202_CACNA2D2		Q15165_N254_PON2
P16455_N157_MGMT		P24043_N746_LAMA2
Q5TAQ9_N16_DCAF8		Q15223_N202_NECTIN1
Q9Y639_N197_NPTN		P07949_N336_RET
P06276_N369_BCHE		P07949_N343_RET
P56199_N418_ITGA1		P08648_N182_ITGA5
Q9Y617_N297_PSAT1		P0DOX5_N299_P0DOX5
Q9Y4L1_N869_HYOU1		Q15165_N323_PON2
P05362_N145_ICAM1		Q06520_N230_SULT2A1
Q07954_N239_LRP1		P00352_N422_ALDH1A1
Q8NBJ5_N381_COLGALT1		Q9BS40_N69_LXN
Q969V3_N428_NCLN		P78347_N835_GTF2I
P24821_N1119_TNC		P55072_N401_VCP
Q9UKY4_N98_POMT2		P45877_N190_PPIC
O75882_N1198_ATRN		O15455_N398_TLR3
P01871_N46_IGHM		O15455_N413_TLR3
Q08211_N1169_DHX9		Q96JA1_N74_LRIG1
P41252_N1140_IARS		Q9NY72_N95_SCN3B
P46977_N537_STT3A		O15118_N1064_NPC1
P06213_N445_INSR		O15118_N1072_NPC1
P05546_N188_SERPIND1		Q16620_N95_NTRK2
P19338_N492_NCL		Q6PKC3_N595_TXNDC11
P48740_N178_MASP1		Q9UM73_N563_ALK
P50454_N120_SERPINH1		Q9UM73_N571_ALK
P29144_N640_TPP2		Q86XX4_N1948_FRAS1
Q7Z4H8_N419_KDELC2		P42167_N290_TMPO
O15455_N70_TLR3		P22304_N280_IDS
Q02809_N163_PLOD1		P24821_N1119_TNC
Q9BZC7_N432_ABCA2		Q6PKC3_N326_TXNDC11
P78509_N2961_RELN		O14579_N116_COPE
P11717_N2085_IGF2R		P35556_N1745_FBN2
P27105_N229_STOM		P35556_N1756_FBN2
Q9Y490_N2485_TLN1		Q14766_N347_LTBP1
Q13564_N277_NAE1		Q13433_N67_SLC39A6
P06276_N509_BCHE		P14625_N481_HSP90B1
Q8IV08_N387_PLD3		P24043_N2435_LAMA2
Q96PE1_N275_ADGRA2		P35555_N2767_FBN1
Q9BZZ2_N1462_SIGLEC1		Q13813_N624_SPTAN1
P24043_N1810_LAMA2		P08581_N106_MET
Q96PE1_N602_ADGRA2		Q07075_N828_ENPEP
Q9P2C4_N299_TMEM181		Q14571_N641_ITPR2
O14672_N267_ADAM10		P07099_N315_EPHX1
P50897_N212_PPT1		O75752_N72_B3GALNT1
P11279_N249_LAMP1		Q16891_N602_IMMT
A6NMZ7_N576_COL6A6		P08962_N172_CD63
Q02985_N108_CFHR3		P10619_N333_CTSA
Q9NTN9_N388_SEMA4G		P30481_N110_HLA-B
O95470_N562_SGPL1		P20645_N94_M6PR
P05164_N483_MPO		Q15020_N850_SART3
P14625_N481_HSP90B1		P40925_N186_MDH1
P13688_N152_CEACAM1		P21333_N2195_FLNA
P47989_N645_XDH		P38571_N161_LIPA
P98095_N180_FBLN2		P05362_N183_ICAM1
Q92859_N73_NEO1		P40121_N101_CAPG
O95479_N282_H6PD		Q08J23_N719_NSUN2
O75369_N2483_FLNB		O15067_N475_PFAS
P05165_N624_PCCA		Q9Y5P6_N265_GMPPB
P43121_N418_MCAM		Q9UHB7_N1068_AFF4
Q5SYE7_N143_NHSL1		Q96F46_N265_IL17RA
Q9NP74_N229_PALMD		Q96F46_N54_IL17RA
P27816_N926_MAP4		P38571_N321_LIPA
Q8TEW0_N1243_PARD3		O94979_N1197_SEC31A
P42702_N426_LIFR		Q8ND56_N33_LSM14A
P16190_N110_HLA-A		P08123_N1267_COL1A2
Q08380_N125_LGALS3BP		P55058_N398_PLTP
P24043_N1597_LAMA2		O95197_N589_RTN3
O94856_N752_NFASC		P50454_N120_SERPINH1
P11117_N177_ACP2		P55196_N1133_AFDN
P49961_N73_ENTPD1		P55196_N1134_AFDN
O00161_N155_SNAP23		P28300_N144_LOX
Q8IUX7_N528_AEBP1		P14384_N384_CPM
P26006_N265_ITGA3		Q12913_N824_PTPRJ
P12821_N695_ACE		Q07954_N2502_LRP1
Q07075_N801_ENPEP		P98095_N180_FBLN2
P26006_N969_ITGA3		Q14767_N343_LTBP2
Q86SQ4_N750_ADGRG6		P04003_N506_C4BPA
Q07954_N2620_LRP1		P04003_N528_C4BPA
P55285_N455_CDH6		O15230_N1330_LAMA5
P08294_N107_SOD3		Q8NFQ8_N286_TOR1AIP2
Q92859_N639_NEO1		P04217_N179_A1BG
P16284_N301_PECAM1		P12111_N2079_COL6A3
Q9NY15_N1274_STAB1		Q6UXH1_N190_CRELD2
Q7Z4H8_N251_KDELC2		P35613_N160_BSG
Q8TCJ2_N616_STT3B		P05060_N315_CHGB
Q9Y6N6_N1506_LAMC3		Q12913_N342_PTPRJ
O75095_N1246_MEGF6		Q12913_N351_PTPRJ
Q07000_N110_HLA-C		Q9UHG3_N353_PCYOX1
P30481_N110_HLA-B		P55058_N64_PLTP
Q9UN70_N245_PCDHGC3		Q8NBJ5_N96_COLGALT1
Q9Y6N6_N980_LAMC3		O14672_N551_ADAM10
P07942_N1279_LAMB1		Q13740_N480_ALCAM
Q9NP74_N223_PALMD		Q11201_N79_ST3GAL1
P04114_N2560_APOB		P24752_N275_ACAT1
P08473_N285_MME		P28799_N236_GRN
Q8NC56_N311_LEMD2		Q8TBA6_N640_GOLGA5
Q14956_N249_GPNMB		Q9NY47_N786_CACNA2D2
Q14956_N200_GPNMB		Q9BVK6_N125_TMED9
P49591_N397_SARS		P25311_N109_AZGP1
E9PAV3_N823_NACA		P23378_N140_GLDC
P16284_N151_PECAM1		P03952_N453_KLKB1
Q9UGT4_N494_SUSD2		Q9BZZ2_N1251_SIGLEC1
O75882_N914_ATRN		Q8N2S1_N352_LTBP4
O75882_N923_ATRN		P50402_N65_EMD
P24043_N1901_LAMA2		P04899_N150_GNAI2
Q14624_N517_ITIH4		Q9Y4L1_N931_HYOU1
Q12797_N12_ASPH		Q05707_N137_COL14A1
Q9Y4L1_N922_HYOU1		Q8IXT5_N135_RBM12B
Q13526_N40_PIN1		Q14126_N112_DSG2
P28332_N143_ADH6		O14594_N1223_NCAN
P04626_N530_ERBB2		P32004_N433_L1CAM
P04216_N119_THY1		Q16787_N2584_LAMA3
O95302_N174_FKBP9		Q8N697_N140_SLC15A4
Q11201_N323_ST3GAL1		Q70UQ0_N144_IKBIP
Q9NTN9_N542_SEMA4G		Q9UBG0_N1157_MRC2
P12259_N1703_F5		P23470_N156_PTPRG
Q07954_N928_LRP1		Q9UN76_N174_SLC6A14
P01909_N103_HLA-DQA1		Q01118_N276_SCN7A
O14672_N551_ADAM10		Q01118_N281_SCN7A
P04114_N983_APOB		Q8IY81_N369_FTSJ3
O75718_N87_CRTAP		Q6UX71_N316_PLXDC2
P48960_N108_CD97		P29144_N161_TPP2
P21589_N311_NT5E		P31997_N115_CEACAM8
O43493_N39_TGOLN2		P08069_N314_IGF1R
Q14571_N2456_ITPR2		P49746_N407_THBS3
Q9P2B2_N383_PTGFRN		P13591_N459_NCAM1
Q92484_N238_SMPDL3A		Q8IV08_N284_PLD3
O95433_N256_AHSA1		P51805_N1009_PLXNA3
P48357_N98_LEPR		Q9BXR6_N400_CFHR5
Q9NRN5_N177_OLFML3		P43121_N418_MCAM
P27487_N150_DPP4		P78509_N2961_RELN
O75083_N356_WDR1		Q14247_N320_CTTN
O95479_N157_H6PD		P49961_N73_ENTPD1
O43451_N707_MGAM		Q9P2C4_N189_TMEM181
Q15366_N89_PCBP2		O15455_N70_TLR3
P08670_N456_VIM		Q4LDE5_N1890_SVEP1
Q07954_N3488_LRP1		Q4LDE5_N3459_SVEP1
P05362_N183_ICAM1		P58166_N198_INHBE
Q9UBV2_N608_SEL1L		Q08380_N125_LGALS3BP
P05155_N25_SERPING1		P11117_N167_ACP2
Q07954_N2905_LRP1		P15144_N818_ANPEP
P22314_N44_UBA1		Q96RW7_N3689_HMCN1
Q14126_N182_DSG2		O94856_N752_NFASC
Q13641_N124_TPBG		P53634_N53_CTSC
Q13201_N783_MMRN1		O60488_N525_ACSL4
Q86VB7_N1027_CD163		Q9NZR2_N3316_LRP1B
Q9NR97_N42_TLR8		Q8N436_N337_CPXM2
O95302_N286_FKBP9		Q96PE1_N275_ADGRA2
Q9H8L6_N249_MMRN2		Q9UGT4_N494_SUSD2
O60486_N149_PLXNC1		Q9UMS4_N37_PRPF19
P52948_N1455_NUP98		P13688_N363_CEACAM1
P09758_N168_TACSTD2		P78509_N1266_RELN
O43451_N977_MGAM		Q5SSJ5_N83_HP1BP3
P08581_N399_MET		Q96PE1_N602_ADGRA2
P55290_N671_CDH13		Q9Y4L1_N869_HYOU1
P21333_N2524_FLNA		P12259_N1703_F5
O15230_N2209_LAMA5		P08319_N321_ADH4
Q99538_N167_LGMN		Q13201_N114_MMRN1
O43157_N1253_PLXNB1		Q13201_N120_MMRN1
Q14247_N320_CTTN		Q6YHK3_N397_CD109
P05023_N405_ATP1A1		P13591_N488_NCAM1
P23229_N997_ITGA6		P06276_N509_BCHE
Q14517_N3640_FAT1		P06276_N513_BCHE
Q92508_N2294_PIEZO1		P06276_N514_BCHE
O60313_N507_OPA1		Q15181_N244_PPA1
P26006_N935_ITGA3		Q8IWU6_N170_SULF1
Q92484_N263_SMPDL3A		Q92508_N2331_PIEZO1
P00533_N568_EGFR		P01861_N177_IGHG4
P32241_N69_VIPR1		P08575_N234_PTPRC
Q9NR97_N358_TLR8		Q70UQ0_N328_IKBIP
A6NMZ7_N988_COL6A6		P01871_N46_IGHM
Q9Y6N6_N631_LAMC3		Q16363_N742_LAMA4
P16109_N411_SELP		Q02809_N163_PLOD1
P01860_N227_IGHG3		P11117_N177_ACP2
O00115_N86_DNASE2		Q08211_N1169_DHX9
P48960_N371_CD97		Q8N436_N241_CPXM2
Q96RW7_N2395_HMCN1		O95477_N337_ABCA1
Q96RW7_N5267_HMCN1		O95477_N349_ABCA1
P05156_N70_CFI		P05090_N65_APOD
O94856_N778_NFASC		P08754_N149_GNAI3
P35613_N268_BSG		P26006_N969_ITGA3
Q6YHK3_N397_CD109		Q13361_N79_MFAP5
P54289_N324_CACNA2D1		P10646_N145_TFPI
O43657_N134_TSPAN6		P48740_N178_MASP1
Q13641_N81_TPBG		P12821_N695_ACE
Q4LDE5_N3459_SVEP1		Q8NFZ8_N67_CADM4
O95865_N121_DDAH2		Q12797_N452_ASPH
Q8NFZ8_N67_CADM4		Q9UEW3_N136_MARCO
P11279_N261_LAMP1		Q14789_N3054_GOLGB1
O15031_N844_PLXNB2		P51888_N124_PRELP
Q6UWU2_N486_GLB1L		P26006_N265_ITGA3
O75882_N300_ATRN		P08294_N107_SOD3
Q687X5_N323_STEAP4		O60486_N692_PLXNC1
Q4G148_N387_GXYLT1		Q02985_N108_CFHR3
Q9UIQ6_N448_LNPEP		O60486_N715_PLXNC1
Q14517_N998_FAT1		Q9HD45_N174_TM9SF3
Q8IW45_N240_NAXD		O75882_N1198_ATRN
O60486_N715_PLXNC1		Q9UN76_N189_SLC6A14
Q9GZM5_N337_YIPF3		P05362_N145_ICAM1
Q9UBG0_N69_MRC2		O94856_N973_NFASC
Q7Z4H8_N306_KDELC2		Q6UXH9_N96_PAMR1
P10646_N145_TFPI		P24043_N1810_LAMA2
Q12913_N396_PTPRJ		P11717_N2085_IGF2R
P54289_N888_CACNA2D1		P07942_N1279_LAMB1
P54289_N895_CACNA2D1		O95477_N400_ABCA1
O60486_N920_PLXNC1		P06276_N369_BCHE
P21757_N267_MSR1		Q9Y639_N197_NPTN
P07602_N426_PSAP		O60486_N871_PLXNC1
P08581_N785_MET		Q92859_N639_NEO1
Q9NUM4_N183_TMEM106B		Q969V3_N428_NCLN
O94856_N984_NFASC		Q9NY47_N202_CACNA2D2
P04179_N63_SOD2		Q12913_N910_PTPRJ
P01023_N869_A2M		P01031_N1630_C5
P13761_N48_HLA-DRB1		P05546_N188_SERPIND1
O94856_N973_NFASC		O00115_N86_DNASE2
O94905_N106_ERLIN2		P62258_N227_YWHAE
P31997_N104_CEACAM8		O14672_N267_ADAM10
P21333_N1974_FLNA		P68371_N370_TUBB4B
Q5QJ74_N288_TBCEL		P50895_N439_BCAM
O00468_N777_AGRN		P11047_N1241_LAMC1
Q13740_N265_ALCAM		Q9P2C4_N299_TMEM181
P01031_N1630_C5		Q14126_N462_DSG2
Q96RQ3_N546_MCCC1		P06865_N157_HEXA
P78527_N3430_PRKDC		Q4LDE5_N2992_SVEP1
Q92508_N2331_PIEZO1		P23470_N444_PTPRG
P49591_N427_SARS		Q16363_N758_LAMA4
Q11201_N201_ST3GAL1		Q9BQE3_N380_TUBA1C
Q92820_N203_GGH		P10319_N110_HLA-B
P30038_N283_ALDH4A1		P84095_N39_RHOG
P16444_N358_DPEP1		Q01118_N821_SCN7A
Q0IIM8_N729_TBC1D8B		Q9NY97_N79_B3GNT2
Q12797_N452_ASPH		Q5VT52_N595_RPRD2
P02461_N1367_COL3A1		O75369_N2125_FLNB
Q92673_N1164_SORL1		Q9NY97_N127_B3GNT2
Q07075_N828_ENPEP		O15123_N304_ANGPT2
Q6YHK3_N513_CD109		Q5JRA6_N1738_MIA3
P01008_N187_SERPINC1		O75882_N300_ATRN
Q13526_N30_PIN1		P41222_N78_PTGDS
P04406_N149_GAPDH		O00468_N777_AGRN
Q9UHN6_N248_CEMIP2		Q12797_N12_ASPH
Q6GTX8_N69_LAIR1		O15394_N219_NCAM2
P40763_N401_STAT3		P21281_N133_ATP6V1B2
P08123_N1267_COL1A2		O15123_N240_ANGPT2
P54289_N781_CACNA2D1		O95479_N282_H6PD
O15455_N52_TLR3		P20851_N71_C4BPB
O15455_N57_TLR3		P35475_N372_IDUA
Q86SQ4_N818_ADGRG6		Q99439_N256_CNN2
P35555_N1067_FBN1		Q99439_N242_CNN2
Q9H330_N551_TMEM245		Q92614_N813_MYO18A
P43652_N33_AFM		Q99798_N387_ACO2
Q53SF7_N542_COBLL1		P35503_N348_UGT1A3
P35573_N219_AGL		Q8TAQ2_N398_SMARCC2
Q8TCJ2_N641_STT3B		Q9UM47_N1179_NOTCH3
P31997_N288_CEACAM8		P35503_N119_UGT1A3
P06276_N513_BCHE		O00451_N52_GFRA2
Q8NBJ4_N144_GOLM1		P0C7U0_N349_ELFN1
P13747_N107_HLA-E		P05165_N624_PCCA
Q8WWZ8_N259_OIT3		Q5TAQ9_N16_DCAF8
Q15165_N226_PON2		Q16585_N211_SGCB
P22897_N930_MRC1		Q6P4A8_N411_PLBD1
P43652_N402_AFM		P11279_N261_LAMP1
Q07954_N3953_LRP1		P24043_N1901_LAMA2
Q9BXR6_N126_CFHR5		O75882_N914_ATRN
P08238_N614_HSP90AB1		O75882_N923_ATRN
Q96DZ1_N195_ERLEC1		P04216_N119_THY1
P08582_N38_MELTF		P21589_N311_NT5E
P49790_N581_NUP153		P04114_N983_APOB
Q92896_N210_GLG1		O43493_N39_TGOLN2
Q15262_N140_PTPRK		Q8IVN8_N227_SBSPON
Q9NWH9_N1000_SLTM		O75718_N87_CRTAP
Q9NY33_N175_DPP3		P55290_N500_CDH13
P16070_N57_CD44		P01909_N103_HLA-DQA1
Q9NPJ3_N87_ACOT13		P29966_N61_MARCKS
P01892_N110_HLA-A		P55290_N530_CDH13
P10646_N195_TFPI		Q9Y4L1_N922_HYOU1
O94911_N71_ABCA8		Q07954_N928_LRP1
Q9BVL4_N365_SELENOO		P07942_N1643_LAMB1
P22894_N73_MMP8		P01023_N869_A2M
Q9BYF1_N690_ACE2		P28062_N218_PSMB8
Q9BYF1_N546_ACE2		P16444_N358_DPEP1
P80188_N85_LCN2		P06213_N698_INSR
Q14789_N3054_GOLGB1		Q9NRN5_N177_OLFML3
P98160_N1755_HSPG2		Q92896_N210_GLG1
O14656_N158_TOR1A		P15924_N2265_DSP
P25311_N128_AZGP1		O75083_N356_WDR1
P22894_N54_MMP8		P48960_N108_CD97
A6NMZ7_N2034_COL6A6		Q15366_N89_PCBP2
O14672_N278_ADAM10		Q14126_N182_DSG2
P11215_N692_ITGAM		P19320_N365_VCAM1
O60486_N692_PLXNC1		Q9NR97_N42_TLR8
P40189_N553_IL6ST		Q9H8L6_N249_MMRN2
P15924_N2423_DSP		P35556_N1529_FBN2
Q8IWW6_N445_ARHGAP12		P27487_N150_DPP4
Q96AY3_N407_FKBP10		Q13449_N279_LSAMP
O15230_N3287_LAMA5		Q13449_N287_LSAMP
P49006_N52_MARCKSL1		Q16720_N466_ATP2B3
Q6UXH1_N251_CRELD2		P35555_N1484_FBN1
Q14103_N217_HNRNPD		Q9UBV2_N608_SEL1L
P55899_N125_FCGRT		P22314_N44_UBA1
O43164_N110_PJA2		Q8IWU6_N148_SULF1
P78357_N948_CNTNAP1		P04406_N149_GAPDH
P78357_N956_CNTNAP1		P54289_N781_CACNA2D1
Q9NPD5_N503_SLCO1B3		Q07954_N3488_LRP1
Q07954_N2815_LRP1		P05155_N25_SERPING1
Q8NBU5_N316_ATAD1		Q8N126_N290_CADM3
O95954_N45_FTCD		Q12756_N962_KIF1A
Q8IZF2_N820_ADGRF5		P16070_N57_CD44
P38435_N627_GGCX		O43157_N1253_PLXNB1
P35606_N231_COPB2		Q02153_N201_GUCY1B1
P22105_N3920_TNXB		P32942_N52_ICAM3
Q15262_N462_PTPRK		P55259_N216_GP2
Q04609_N336_FOLH1		Q7Z4H8_N306_KDELC2
Q8NHP8_N88_PLBD2		P00533_N175_EGFR
P29966_N61_MARCKS		P23229_N997_ITGA6
O75882_N731_ATRN		O75054_N101_IGSF3
O75882_N264_ATRN		Q8IWU6_N131_SULF1
O95497_N315_VNN1		P38435_N627_GGCX
O00754_N766_MAN2B1		Q13526_N40_PIN1
P55290_N500_CDH13		Q13526_N30_PIN1
P35555_N1902_FBN1		O75054_N1077_IGSF3
P04114_N2982_APOB		O43157_N1330_PLXNB1
P16671_N417_CD36		Q92793_N1248_CREBBP
P06681_N621_C2		Q13641_N124_TPBG
P01876_N340_IGHA1		Q8N3G9_N58_TMEM130
P05164_N355_MPO		Q13740_N95_ALCAM
P17858_N341_PFKL		Q8IWU6_N197_SULF1
Q8NHP8_N515_PLBD2		Q9NYU2_N1228_UGGT1
Q9Y2Z0_N159_SUGT1		Q24JP5_N71_TMEM132A
P14151_N60_SELL		O15230_N3287_LAMA5
Q8WWQ8_N1275_STAB2		O75976_N522_CPD
P13693_N51_TPT1		P06681_N621_C2
Q13641_N275_TPBG		P26006_N935_ITGA3
P17936_N199_IGFBP3		O95302_N397_FKBP9
Q9Y6D6_N284_ARFGEF1		Q13510_N259_ASAH1
P98095_N507_FBLN2		Q9Y490_N2485_TLN1
Q9HBL0_N1063_TNS1		Q96RW7_N2395_HMCN1
Q4LDE5_N1102_SVEP1		O75882_N731_ATRN
O75976_N1070_CPD		Q99523_N98_SORT1
P49419_N56_ALDH7A1		Q14956_N249_GPNMB
Q9NS15_N349_LTBP3		Q8IWU6_N623_SULF1
P32942_N52_ICAM3		P10645_N110_CHGA
P11047_N1022_LAMC1		P30203_N345_CD6
Q07954_N1763_LRP1		O60313_N507_OPA1
Q9UBG0_N364_MRC2		P20042_N161_EIF2S2
P02786_N251_TFRC		P05164_N355_MPO
P16422_N111_EPCAM		Q14517_N3640_FAT1
Q96AY3_N393_FKBP10		P42702_N191_LIFR
P11717_N1312_IGF2R		P40227_N234_CCT6A
Q3T906_N1129_GNPTAB		Q92823_N507_NRCAM
Q07954_N3333_LRP1		P05156_N70_CFI
Q9BX74_N75_TM2D1		Q9NR97_N358_TLR8
Q9BX74_N87_TM2D1		Q96RW7_N5267_HMCN1
Q9BX74_N72_TM2D1		O94856_N778_NFASC
P02786_N727_TFRC		Q9Y6N6_N631_LAMC3
Q4LDE5_N2876_SVEP1		O95865_N121_DDAH2
P78536_N539_ADAM17		P78324_N292_SIRPA
P05362_N267_ICAM1		O95433_N256_AHSA1
Q8IZF2_N315_ADGRF5		P32942_N206_ICAM3
O00151_N57_PDLIM1		Q92823_N858_NRCAM
Q9Y646_N179_CPQ		Q9Y6N6_N1506_LAMC3
Q12913_N391_PTPRJ		Q8TB96_N95_ITFG1
Q9NPD5_N134_SLCO1B3		Q16853_N592_AOC3
Q9NPD5_N145_SLCO1B3		Q12792_N216_TWF1
Q9NPD5_N151_SLCO1B3		Q86SQ4_N818_ADGRG6
Q969X2_N149_ST6GALNAC6		Q9UPZ6_N968_THSD7A
P26006_N573_ITGA3		Q13201_N783_MMRN1
Q76LX8_N552_ADAMTS13		P54289_N324_CACNA2D1
P31327_N861_CPS1		P25311_N128_AZGP1
Q9UBR1_N206_UPB1		P35613_N268_BSG
P23142_N535_FBLN1		P01860_N227_IGHG3
P23142_N539_FBLN1		P07602_N426_PSAP
P49189_N449_ALDH9A1		O94856_N984_NFASC
P24821_N1485_TNC		P42702_N572_LIFR
P02790_N240_HPX		P84103_N22_SRSF3
P02790_N246_HPX		Q6UY14_N490_ADAMTSL4
Q04609_N476_FOLH1		P46531_N1489_NOTCH1
P62241_N84_RPS8		Q07954_N3953_LRP1
Q12866_N442_MERTK		O60486_N920_PLXNC1
Q15262_N416_PTPRK		A6NMZ7_N2034_COL6A6
O75976_N522_CPD		O15031_N844_PLXNB2
Q02153_N201_GUCY1B1		P30203_N229_CD6
P11279_N121_LAMP1		Q92823_N716_NRCAM
P11279_N130_LAMP1		Q92508_N2294_PIEZO1
P14151_N104_SELL		Q04771_N102_ACVR1
A6NGU5_N344_GGT3P		Q14643_N2512_ITPR1
O95477_N489_ABCA1		Q9BYF1_N546_ACE2
Q13308_N283_PTK7		Q14517_N998_FAT1
P02452_N1365_COL1A1		Q6UWU2_N486_GLB1L
Q9P2E9_N91_RRBP1		Q9GZM5_N337_YIPF3
Q9NPJ3_N66_ACOT13		P10643_N202_C7
Q07954_N2127_LRP1		P19320_N531_VCAM1
P05156_N464_CFI		Q9UIQ6_N448_LNPEP
P10909_N354_CLU		Q86SQ4_N750_ADGRG6
P16671_N321_CD36		P05155_N238_SERPING1
P54802_N503_NAGLU		Q16787_N2162_LAMA3
Q02928_N302_CYP4A11		Q15904_N170_ATP6AP1
Q9BX74_N197_TM2D1		P01008_N187_SERPINC1
Q9Y5B9_N556_SUPT16H		Q9BYF1_N690_ACE2
P08473_N145_MME		P22413_N285_ENPP1
P40227_N234_CCT6A		Q15043_N77_SLC39A14
P32942_N134_ICAM3		Q15904_N261_ATP6AP1
P48357_N670_LEPR		Q13449_N40_LSAMP
Q8IZF2_N666_ADGRF5		P16284_N151_PECAM1
P08575_N470_PTPRC		O75882_N383_ATRN
O94856_N305_NFASC		Q8IV08_N387_PLD3
Q12866_N207_MERTK		Q9BXR6_N126_CFHR5
A6NMZ7_N288_COL6A6		Q24JP5_N280_TMEM132A
P09326_N104_CD48		P98160_N1755_HSPG2
P00450_N762_CP		P78527_N3430_PRKDC
Q6UX71_N160_PLXDC2		P04196_N344_HRG
P12821_N111_ACE		P04196_N345_HRG
P35573_N1236_AGL		P05106_N125_ITGB3
Q9Y646_N356_CPQ		P11215_N692_ITGAM
P13591_N459_NCAM1		O15455_N52_TLR3
Q9NR16_N161_CD163L1		O15455_N57_TLR3
P12111_N3037_COL6A3		P02461_N1367_COL3A1
P04275_N1515_VWF		Q92820_N203_GGH
P24043_N470_LAMA2		P49790_N581_NUP153
Q9BXX0_N587_EMILIN2		Q9NTN9_N542_SEMA4G
P20933_N38_AGA		Q8IZF2_N339_ADGRF5
P04275_N857_VWF		O95479_N157_H6PD
Q3T906_N148_GNPTAB		P35556_N1945_FBN2
P24043_N303_LAMA2		Q96E39_N139_RBMXL1
P12821_N509_ACE		P04632_N93_CAPNS1
P42892_N632_ECE1		O14498_N51_ISLR
Q13308_N405_PTK7		Q12905_N160_ILF2
P78357_N843_CNTNAP1		Q8N6Q3_N382_CD177
P01861_N177_IGHG4		Q99496_N181_RNF2
Q00610_N1078_CLTC		Q13219_N429_PAPPA
P04114_N3465_APOB		P46531_N1241_NOTCH1
P26951_N46_IL3RA		O43657_N134_TSPAN6
P11047_N1241_LAMC1		Q12955_N2802_ANK3
A0A0U1RQE8_N175_GLYATL1B		Q29963_N110_HLA-C
P06213_N105_INSR		Q93070_N257_ART4
P78536_N452_ADAM17		Q92823_N993_NRCAM
O15455_N636_TLR3		Q01082_N1964_SPTBN1
Q07954_N1575_LRP1		Q6QNK2_N319_ADGRD1
Q9P2B2_N413_PTGFRN		Q8IZF2_N820_ADGRF5
P24821_N1093_TNC		Q93070_N274_ART4
O75882_N383_ATRN		Q4G148_N387_GXYLT1
P20023_N623_CR2		O14498_N309_ISLR
Q13308_N175_PTK7		Q9P273_N1640_TENM3
P07602_N332_PSAP		Q13219_N480_PAPPA
P32942_N389_ICAM3		Q9UGT4_N462_SUSD2
Q96AE7_N184_TTC17		Q6QNK2_N533_ADGRD1
Q8WWQ8_N720_STAB2		Q9NTN9_N388_SEMA4G
Q969X2_N98_ST6GALNAC6		Q13740_N265_ALCAM
P05106_N125_ITGB3		P10253_N882_GAA
Q9P2B2_N286_PTGFRN		Q8TCJ2_N616_STT3B
Q03405_N255_PLAUR		Q12955_N42_ANK3
P08571_N282_CD14		Q0ZGT2_N422_NEXN
A0A0U1RQE8_N5_GLYATL1B		Q14767_N181_LTBP2
Q6PIU2_N287_NCEH1		P52948_N1455_NUP98
P29144_N446_TPP2		Q14966_N446_ZNF638
Q9UHN6_N292_CEMIP2		Q14571_N2456_ITPR2
Q9BXX0_N616_EMILIN2		Q99538_N167_LGMN
P28799_N530_GRN		Q11201_N323_ST3GAL1
P05556_N520_ITGB1		P49327_N1982_FASN
P48357_N56_LEPR		O75179_N801_ANKRD17
P50135_N24_HNMT		P05106_N585_ITGB3
Q16363_N758_LAMA4		Q96A33_N178_CCDC47
P02766_N118_TTR		P42285_N154_MTREX
P55268_N1249_LAMB2		Q99496_N166_RNF2
Q0VF96_N907_CGNL1		Q9NY15_N673_STAB1
Q13510_N348_ASAH1		Q11201_N201_ST3GAL1
P24043_N746_LAMA2		P00533_N568_EGFR
P51116_N570_FXR2		O94910_N531_ADGRL1
Q99614_N88_TTC1		P30038_N193_ALDH4A1
P09172_N566_DBH		O15031_N795_PLXNB2
Q13308_N646_PTK7		Q8NET4_N1111_RTL9
P04632_N93_CAPNS1		P55268_N1249_LAMB2
Q13885_N337_TUBB2A		P00450_N762_CP
Q9H4A4_N410_RNPEP		P28799_N530_GRN
Q13885_N370_TUBB2A		O75882_N264_ATRN
Q6UY14_N490_ADAMTSL4		P05186_N140_ALPL
Q12866_N329_MERTK		Q92752_N55_TNR
Q12866_N336_MERTK		P35555_N1902_FBN1
Q6UX06_N411_OLFM4		P98095_N507_FBLN2
P23276_N191_KEL		Q07954_N2815_LRP1
Q8IWV2_N954_CNTN4		Q8TBP5_N83_FAM174A
Q00796_N112_SORD		Q86VB7_N140_CD163
Q9NR50_N218_EIF2B3		Q04609_N336_FOLH1
A6NMZ7_N930_COL6A6		O00754_N766_MAN2B1
Q13201_N840_MMRN1		P22105_N3920_TNXB
Q6PJF5_N584_RHBDF2		Q9BXX0_N616_EMILIN2
Q9Y6X4_N609_FAM169A		Q8NBU5_N316_ATAD1
Q14112_N693_NID2		Q13308_N646_PTK7
Q15075_N34_EEA1		Q8NHP8_N515_PLBD2
Q9Y6L6_N130_SLCO1B1		P04114_N2982_APOB
Q9Y6L6_N134_SLCO1B1		O75781_N344_PALM
Q6UX06_N193_OLFM4		P51659_N311_HSD17B4
Q12913_N582_PTPRJ		Q4LDE5_N1102_SVEP1
P34932_N280_HSPA4		P35052_N116_GPC1
P35579_N1284_MYH9		Q16602_N66_CALCRL
Q92900_N777_UPF1		Q9BX74_N75_TM2D1
P42892_N270_ECE1		Q9BX74_N87_TM2D1
Q8IY81_N369_FTSJ3		Q9BX74_N72_TM2D1
Q00013_N121_MPP1		Q8NHP8_N88_PLBD2
Q96AY3_N310_FKBP10		O75054_N825_IGSF3
Q96M96_N150_FGD4		Q9Y2E5_N748_MAN2B2
P32241_N58_VIPR1		P49419_N56_ALDH7A1
Q9NUI1_N143_DECR2		Q96AY3_N393_FKBP10
P30491_N110_HLA-B		P11047_N1022_LAMC1
Q13219_N429_PAPPA		P02786_N251_TFRC
Q92626_N1425_PXDN		Q15262_N462_PTPRK
Q08211_N123_DHX9		P24821_N1485_TNC
P19320_N561_VCAM1		P01876_N340_IGHA1
Q13433_N266_SLC39A6		Q8IZF2_N315_ADGRF5
Q9Y274_N308_ST3GAL6		Q07954_N1763_LRP1
Q5SWX8_N126_ODR4		Q92752_N278_TNR
P16278_N464_GLB1		Q9UBG0_N364_MRC2
P27105_N128_STOM		P05362_N267_ICAM1
Q13433_N67_SLC39A6		O75976_N1070_CPD
P28482_N27_MAPK1		Q9UHN6_N248_CEMIP2
Q14CZ8_N189_HEPACAM		P02786_N727_TFRC
Q6UWY5_N183_OLFML1		P11717_N1312_IGF2R
P00439_N376_PAH		Q07954_N2620_LRP1
P19883_N288_FST		Q13433_N266_SLC39A6
O00571_N414_DDX3X		P02790_N240_HPX
Q16610_N444_ECM1		P02790_N246_HPX
O95084_N207_PRSS23		Q15262_N140_PTPRK
P35968_N46_KDR		Q16602_N123_CALCRL
Q4LDE5_N1890_SVEP1		P35442_N330_THBS2
Q4KMQ2_N493_ANO6		P31930_N153_UQCRC1
P51168_N146_SCNN1B		P78357_N948_CNTNAP1
P60660_N101_MYL6		P78357_N956_CNTNAP1
P24043_N2360_LAMA2		P17936_N199_IGFBP3
P04180_N44_LCAT		Q9H425_N145_C1orf198
P17655_N275_CAPN2		P09172_N566_DBH
Q92673_N674_SORL1		P54709_N124_ATP1B3
Q96RQ1_N212_ERGIC2		Q86XP3_N771_DDX42
O75976_N955_CPD		Q13308_N175_PTK7
P04275_N2223_VWF		P04114_N3465_APOB
P51687_N144_SUOX		P30499_N110_HLA-C
Q70E73_N549_RAPH1		Q05193_N642_DNM1
P24821_N184_TNC		Q9NT22_N66_EMILIN3
Q92542_N417_NCSTN		Q04609_N476_FOLH1
Q96AY3_N182_FKBP10		P11717_N871_IGF2R
Q99614_N81_TTC1		P78536_N539_ADAM17
Q9NY15_N1178_STAB1		O75054_N842_IGSF3
P08962_N172_CD63		P16662_N67_UGT2B7
P43121_N56_MCAM		P16662_N68_UGT2B7
Q9GIY3_N48_HLA-DRB1		Q9Y6X4_N609_FAM169A
P00533_N196_EGFR		O95477_N489_ABCA1
Q96G23_N19_CERS2		Q13308_N283_PTK7
O75387_N57_SLC43A1		O15118_N185_NPC1
Q16602_N66_CALCRL		Q14118_N641_DAG1
Q99808_N48_SLC29A1		Q14118_N649_DAG1
P51888_N327_PRELP		P56537_N106_EIF6
P49747_N742_COMP		P24043_N89_LAMA2
P19652_N72_ORM2		Q9NT99_N333_LRRC4B
P42892_N383_ECE1		Q07954_N2127_LRP1
P23229_N966_ITGA6		P08575_N470_PTPRC
P04844_N106_RPN2		Q12913_N391_PTPRJ
Q8WWQ8_N1743_STAB2		Q12913_N396_PTPRJ
P07602_N80_PSAP		P28482_N27_MAPK1
Q07954_N4075_LRP1		Q9Y6R7_N5186_FCGBP
Q9NNX6_N80_CD209		P12111_N3037_COL6A3
Q3MIR4_N171_TMEM30B		Q8TCJ2_N641_STT3B
P05164_N729_MPO		Q9Y2E5_N670_MAN2B2
P13688_N182_CEACAM1		Q9Y2E5_N675_MAN2B2
P48357_N187_LEPR		Q12866_N442_MERTK
Q16706_N78_MAN2A1		Q9BX74_N197_TM2D1
P00450_N358_CP		P43652_N33_AFM
Q14789_N43_GOLGB1		P00751_N122_CFB
P04275_N211_VWF		Q9NT22_N732_EMILIN3
P24043_N89_LAMA2		Q15262_N416_PTPRK
Q9P253_N632_VPS18		Q92823_N83_NRCAM
Q8TEM1_N926_NUP210		Q8N441_N293_FGFRL1
Q7Z6Z7_N2364_HUWE1		P14151_N104_SELL
Q13438_N177_OS9		P07602_N332_PSAP
Q02928_N239_CYP4A11		P16671_N321_CD36
Q9Y5C1_N23_ANGPTL3		P48357_N670_LEPR
P00751_N122_CFB		P00352_N389_ALDH1A1
P05154_N262_SERPINA5		Q9BXX0_N587_EMILIN2
Q86VB7_N767_CD163		P24043_N303_LAMA2
Q8WWQ8_N1993_STAB2		P04275_N1515_VWF
P11215_N900_ITGAM		Q12866_N207_MERTK
P18462_N110_HLA-A		Q9NT99_N224_LRRC4B
Q9NY15_N133_STAB1		Q6P4Q7_N122_CNNM4
P28827_N131_PTPRM		P32942_N134_ICAM3
P16871_N151_IL7R		Q07020_N40_RPL18
Q9Y4D7_N583_PLXND1		P35968_N46_KDR
P17927_N509_CR1		A6NMZ7_N288_COL6A6
Q14118_N641_DAG1		P26951_N46_IL3RA
Q14118_N649_DAG1		P23141_N79_CES1
O00391_N130_QSOX1		P16422_N111_EPCAM
P19105_N94_MYL12A		Q07954_N1575_LRP1
Q8TCT8_N149_SPPL2A		Q02388_N786_COL7A1
Q8TCT8_N155_SPPL2A		Q9P2B2_N413_PTGFRN
Q8WWQ8_N337_STAB2		P56199_N840_ITGA1
Q13201_N729_MMRN1		P48357_N98_LEPR
P01833_N421_PIGR		P05543_N165_SERPINA7
P07358_N243_C8B		P05543_N36_SERPINA7
P14210_N653_HGF		Q8IZF2_N627_ADGRF5
P00352_N389_ALDH1A1		Q9NPF2_N223_CHST11
Q8N2S1_N1055_LTBP4		Q99614_N88_TTC1
P14625_N107_HSP90B1		P06756_N945_ITGAV
Q9NR97_N285_TLR8		P78357_N843_CNTNAP1
Q8IZF2_N627_ADGRF5		P32942_N389_ICAM3
P48357_N276_LEPR		Q3T906_N148_GNPTAB
Q6UXH9_N279_PAMR1		P42892_N632_ECE1
Q12860_N208_CNTN1		P40763_N647_STAT3
Q01082_N197_SPTBN1		Q8WWQ8_N1275_STAB2
P28799_N265_GRN		Q92542_N45_NCSTN
Q04912_N841_MST1R		Q9P2B2_N286_PTGFRN
Q9H6R3_N609_ACSS3		Q9UHC6_N630_CNTNAP2
Q96RW7_N4029_HMCN1		Q14982_N285_OPCML
Q68CK6_N467_ACSM2B		P05164_N483_MPO
P41208_N136_CETN2		Q96I99_N406_SUCLG2
Q8TEM1_N1441_NUP210		P48960_N371_CD97
O75882_N1073_ATRN		P78536_N452_ADAM17
Q9UBS9_N236_SUCO		Q3T906_N551_GNPTAB
P12111_N2331_COL6A3		P09326_N104_CD48
P05164_N391_MPO		Q12866_N316_MERTK
Q13201_N507_MMRN1		O75356_N232_ENTPD5
P33121_N382_ACSL1		Q9UHN6_N292_CEMIP2
P02774_N288_GC		O15455_N636_TLR3
P10253_N390_GAA		P06756_N554_ITGAV
Q92626_N731_PXDN		P35968_N580_KDR
Q16787_N2751_LAMA3		P07942_N677_LAMB1
Q16787_N242_LAMA3		P43652_N402_AFM
O15230_N900_LAMA5		Q07954_N239_LRP1
Q99571_N75_P2RX4		P42892_N270_ECE1
Q9UBS9_N530_SUCO		Q8WX93_N1072_PALLD
P28827_N406_PTPRM		Q6UXH1_N251_CRELD2
P21589_N333_NT5E		P51116_N570_FXR2
P17927_N897_CR1		P48357_N56_LEPR
P24043_N2017_LAMA2		P78357_N1147_CNTNAP1
P40939_N428_HADHA		P04179_N63_SOD2
P51659_N281_HSD17B4		Q7Z4W1_N133_DCXR
O15455_N398_TLR3		Q4LDE5_N2876_SVEP1
O15455_N413_TLR3		Q86XP3_N788_DDX42
Q9UNU6_N412_CYP8B1		Q92626_N1425_PXDN
Q86U44_N199_METTL3		P49747_N742_COMP
O75954_N180_TSPAN9		P61812_N72_TGFB2
Q9BRN9_N157_TM2D3		Q9NR16_N161_CD163L1
P27701_N198_CD82		P62241_N84_RPS8
P35968_N245_KDR		P24043_N470_LAMA2
P17927_N447_CR1		P04275_N857_VWF
P35968_N580_KDR		P50135_N24_HNMT
P42702_N787_LIFR		Q8TCU4_N2210_ALMS1
O75369_N79_FLNB		O94826_N453_TOMM70
P06737_N839_PYGL		Q16394_N330_EXT1
P24387_N204_CRHBP		Q6UX06_N411_OLFM4
Q96AY3_N70_FKBP10		Q9Y274_N308_ST3GAL6
P51649_N427_ALDH5A1		Q12860_N208_CNTN1
P35579_N1712_MYH9		Q8TEM1_N926_NUP210
Q9BRN9_N169_TM2D3		Q8IW45_N240_NAXD
P13671_N324_C6		P35968_N66_KDR
Q9NX40_N196_OCIAD1		P60660_N101_MYL6
P08962_N130_CD63		Q01118_N1113_SCN7A
O75477_N106_ERLIN1		Q9P2E9_N91_RRBP1
Q86XX4_N2563_FRAS1		P19883_N288_FST
Q92542_N45_NCSTN		O15118_N122_NPC1
P63104_N224_YWHAZ		O15118_N135_NPC1
Q7Z2W4_N524_ZC3HAV1		Q12913_N231_PTPRJ
Q15185_N62_PTGES3		Q14112_N693_NID2
Q9BXX0_N745_EMILIN2		Q16394_N89_EXT1
P42702_N663_LIFR		P51168_N146_SCNN1B
Q13797_N612_ITGA9		P49792_N2285_RANBP2
P07942_N677_LAMB1		Q96T23_N1407_RSF1
Q92542_N187_NCSTN		Q9HBL0_N1063_TNS1
P07942_N1336_LAMB1		Q9Y6D6_N284_ARFGEF1
P21333_N2407_FLNA		P12821_N111_ACE
P26599_N42_PTBP1		P11142_N151_HSPA8
Q70E73_N552_RAPH1		Q01082_N34_SPTBN1
Q14789_N44_GOLGB1		P12821_N509_ACE
P30450_N110_HLA-A		P04196_N125_HRG
P56537_N106_EIF6		P35579_N1284_MYH9
Q9NPD5_N306_SLCO1B3		P06213_N105_INSR
Q14157_N473_UBAP2L		Q13201_N840_MMRN1
P49746_N407_THBS3		Q9BZC7_N1775_ABCA2
P16671_N79_CD36		Q96AE7_N184_TTC17
Q9UGP4_N182_LIMD1		O95084_N207_PRSS23
Q9P2B2_N600_PTGFRN		Q96AE7_N634_TTC17
Q92673_N1458_SORL1		Q03405_N255_PLAUR
P11717_N871_IGF2R		P04275_N2223_VWF
Q3T906_N759_GNPTAB		P04179_N97_SOD2
O00151_N60_PDLIM1		P04179_N104_SOD2
Q06278_N1084_AOX1		P04844_N106_RPN2
P10646_N256_TFPI		O15460_N264_P4HA2
Q11206_N61_ST3GAL4		Q92673_N674_SORL1
Q6P4A8_N366_PLBD1		P05556_N520_ITGB1
A0A0B4J2D5_N122_GATD3B		P24821_N184_TNC
P55196_N1138_AFDN		P36776_N174_LONP1
Q11206_N131_ST3GAL4		P41208_N136_CETN2
Q5JRA6_N246_MIA3		Q9NY15_N1178_STAB1
Q8IWV2_N65_CNTN4		P78536_N498_ADAM17
Q00610_N1464_CLTC		Q92673_N1458_SORL1
Q12866_N316_MERTK		Q9GIY3_N48_HLA-DRB1
Q08257_N83_CRYZ		P13688_N182_CEACAM1
Q9P126_N120_CLEC1B		P25942_N153_CD40
P30511_N107_HLA-F		P24821_N1809_TNC
P52306_N374_RAP1GDS1		P25940_N102_COL5A3
P28070_N92_PSMB4		Q99808_N48_SLC29A1
O60234_N51_GMFG		P08069_N607_IGF1R
O60701_N38_UGDH		P08069_N622_IGF1R
Q4LDE5_N1092_SVEP1		P58215_N390_LOXL3
Q9BV40_N46_VAMP8		P19652_N72_ORM2
P15260_N179_IFNGR1		Q8N2S1_N1055_LTBP4
Q9P265_N548_DIP2B		P07602_N80_PSAP
O95782_N790_AP2A1		Q9P258_N18_RCC2
P30533_N268_LRPAP1		P42892_N383_ECE1
Q02809_N686_PLOD1		Q07954_N4075_LRP1
Q8NC51_N245_SERBP1		P08069_N244_IGF1R
Q8NC51_N253_SERBP1		Q9H2U2_N289_PPA2
P15260_N401_IFNGR1		O15394_N177_NCAM2
Q92575_N123_UBXN4		P00751_N285_CFB
Q92575_N141_UBXN4		Q03591_N126_CFHR1
P02765_N176_AHSG		Q14789_N43_GOLGB1
Q96D15_N140_RCN3		Q14789_N44_GOLGB1
O95477_N1637_ABCA1		Q92791_N79_P3H4
Q02750_N21_MAP2K1		O60486_N407_PLXNC1
P40199_N224_CEACAM6		Q9Y4D7_N583_PLXND1
Q06787_N498_FMR1		Q9NY15_N1626_STAB1
Q7Z6Z7_N2733_HUWE1		P28827_N131_PTPRM
Q92542_N612_NCSTN		P00533_N196_EGFR
P13598_N176_ICAM2		Q9HCM2_N442_PLXNA4
P06213_N242_INSR		O43396_N139_TXNL1
Q12913_N413_PTPRJ		Q13438_N177_OS9
P04275_N2635_VWF		P07942_N1336_LAMB1
P11717_N581_IGF2R		Q9UHC6_N346_CNTNAP2
Q00839_N57_HNRNPU		O00391_N130_QSOX1
P42892_N166_ECE1		Q9NY15_N133_STAB1
Q5QJE6_N93_DNTTIP2		Q92804_N233_TAF15
Q9H2U2_N289_PPA2		P21589_N333_NT5E
P40939_N475_HADHA		P51580_N127_TPMT
Q9NTN9_N55_SEMA4G		P11215_N900_ITGAM
P21860_N616_ERBB3		Q8N2S1_N1200_LTBP4
P10586_N966_PTPRF		Q86TH1_N524_ADAMTSL2
Q6UX06_N72_OLFM4		Q86TH1_N533_ADAMTSL2
P10321_N110_HLA-C		Q86TH1_N544_ADAMTSL2
P02795_N4_MT2A		Q8WWQ8_N1429_STAB2
P00736_N514_C1R		Q96AY3_N70_FKBP10
Q96QE2_N433_SLC2A13		P17927_N509_CR1
P20039_N48_HLA-DRB1		P11215_N1021_ITGAM
Q9UGM5_N136_FETUB		P49591_N397_SARS
P06756_N874_ITGAV		Q92542_N612_NCSTN
Q8IWA5_N187_SLC44A2		Q96SM3_N220_CPXM1
P25116_N62_F2R		Q96G23_N19_CERS2
P10253_N925_GAA		P04275_N211_VWF
P20290_N99_BTF3		Q8TCT8_N149_SPPL2A
Q07954_N2638_LRP1		Q8TCT8_N155_SPPL2A
P15586_N362_GNS		P12111_N2331_COL6A3
Q13576_N864_IQGAP2		O75462_N292_CRLF1
P61978_N73_HNRNPK		Q96SM3_N318_CPXM1
O95477_N98_ABCA1		Q9H074_N439_PAIP1
Q02487_N546_DSC2		Q96RW7_N970_HMCN1
P05106_N478_ITGB3		Q9UM73_N324_ALK
Q15629_N355_TRAM1		Q6UXH9_N279_PAMR1
Q9P2M7_N776_CGN		Q4ZHG4_N149_FNDC1
P78310_N201_CXADR		Q15768_N210_EFNB3
P18084_N505_ITGB5		Q7Z7G0_N313_ABI3BP
Q5TFQ8_N269_SIRPB1		P31483_N207_TIA1
O75882_N416_ATRN		P31483_N213_TIA1
O95477_N196_ABCA1		P14625_N107_HSP90B1
P13688_N208_CEACAM1		P16278_N464_GLB1
P13688_N224_CEACAM1		Q92673_N1164_SORL1
Q6YHK3_N118_CD109		P14210_N653_HGF
O00584_N106_RNASET2		Q92626_N731_PXDN
Q9NS84_N88_CHST7		P35968_N704_KDR
P43251_N119_BTD		Q8WWQ8_N1743_STAB2
P24043_N2868_LAMA2		P48357_N276_LEPR
P82673_N255_MRPS35		Q9UBS9_N236_SUCO
Q92673_N1246_SORL1		P28799_N265_GRN
P23229_N323_ITGA6		Q9H159_N74_CDH19
Q9BUF5_N370_TUBB6		Q58EX2_N577_SDK2
Q03405_N222_PLAUR		P07358_N243_C8B
P05091_N439_ALDH2		P25942_N180_CD40
P28066_N211_PSMA5		P19105_N94_MYL12A
P08962_N150_CD63		P28827_N406_PTPRM
Q969X2_N173_ST6GALNAC6		Q9Y6N7_N820_ROBO1
Q92542_N530_NCSTN		P25940_N1577_COL5A3
P25445_N118_FAS		O75369_N2245_FLNB
Q9NTN9_N111_SEMA4G		Q92791_N361_P3H4
Q9Y6L6_N516_SLCO1B1		Q13201_N507_MMRN1
O60449_N1225_LY75		P35226_N108_BMI1
P11766_N349_ADH5		Q16787_N242_LAMA3
Q15746_N995_MYLK		P10253_N390_GAA
Q9UN36_N342_NDRG2		Q96RD7_N255_PANX1
Q9UBX1_N378_CTSF		Q9H3G5_N81_CPVL
Q9C0C4_N106_SEMA4C		Q9UBS9_N530_SUCO
P21860_N250_ERBB3		P24043_N2017_LAMA2
P01591_N71_JCHAIN		Q9BRN9_N157_TM2D3
Q5TFQ8_N244_SIRPB1		O75882_N1073_ATRN
P13762_N48_HLA-DRB4		P02774_N288_GC
Q12913_N937_PTPRJ		Q8IWU5_N132_SULF2
O60449_N865_LY75		Q6YHK3_N337_CD109
Q8IWV2_N705_CNTN4		Q96RW7_N4029_HMCN1
Q96N76_N653_UROC1		Q7Z6Z7_N2727_HUWE1
O94911_N908_ABCA8		H3BS89_N148_TMEM178B
O94906_N74_PRPF6		H3BS89_N152_TMEM178B
Q9NY15_N712_STAB1		H3BS89_N102_TMEM178B
P06276_N85_BCHE		Q07954_N3048_LRP1
P14625_N502_HSP90B1		Q9P273_N1202_TENM3
P43251_N150_BTD		P05387_N15_RPLP2
Q06278_N376_AOX1		Q3T906_N759_GNPTAB
P10586_N721_PTPRF		Q8IWU5_N198_SULF2
Q92611_N624_EDEM1		Q16787_N2751_LAMA3
Q92673_N1986_SORL1		Q6FHJ7_N194_SFRP4
O15389_N210_SIGLEC5		P55196_N1138_AFDN
P09668_N101_CTSH		P05164_N729_MPO
Q92545_N290_TMEM131		Q08257_N83_CRYZ
P07437_N337_TUBB		P13671_N324_C6
Q01518_N336_CAP1		P35968_N245_KDR
Q8IWV2_N191_CNTN4		P17927_N897_CR1
Q96RW7_N3221_HMCN1		P40189_N553_IL6ST
Q8IWA5_N417_SLC44A2		Q11206_N61_ST3GAL4
Q92673_N1706_SORL1		P05164_N391_MPO
Q9P2B2_N618_PTGFRN		Q9UM73_N285_ALK
O00469_N696_PLOD2		O60256_N28_PRPSAP2
P05362_N406_ICAM1		O15230_N900_LAMA5
Q9UKX5_N894_ITGA11		O95477_N98_ABCA1
Q9BVT8_N111_TMUB1		Q16363_N215_LAMA4
O15389_N100_SIGLEC5		Q92542_N187_NCSTN
Q07954_N3048_LRP1		Q4LDE5_N1978_SVEP1
P24043_N2028_LAMA2		Q9UPZ6_N332_THSD7A
Q4KMQ2_N361_ANO6		Q12913_N937_PTPRJ
P24043_N1700_LAMA2		P27701_N198_CD82
Q9UHL4_N428_DPP7		P48357_N73_LEPR
Q9BRN9_N122_TM2D3		P48357_N81_LEPR
P11047_N650_LAMC1		P49189_N449_ALDH9A1
P11717_N435_IGF2R		P14210_N566_HGF
P26006_N86_ITGA3		Q9BRN9_N169_TM2D3
P09110_N163_ACAA1		P30050_N103_RPL12
[truncated: 904 more rows]
