# Supplementary material for: Characterization of core fucosylation via sequential enzymatic treatments of intact glycopeptides and mass spectrometry analysis
Source: Nat Commun. 2022 Jul 7;13:3910. doi: 10.1038/s41467-022-31472-4 (PMC9262967; doi:10.1038/s41467-022-31472-4)
Supplement: Supplementary file 7 — Supplementary Data 5 [file 41467_2022_31472_MOESM7_ESM.xlsx]

## Sheet: Supplementary Data 7
Supplementary Data 7. The list of CF glycopeptides with multiple glycosites.
Total peptides with multiple-sites and at least one site is CF site		Total CF peptides with ≥1 PNGase F-modified glycosite				Total CF sites identieid along with ≥1 PNGase F-modified glycosite					Normal							Tumor
CF protein	peptide sequence (n=68, non-redudant)	CF protein	peptide sequence (n=66, non-redudant)	Found in Normal (n=47)	Found in Tumor (n=54)	CF protein	CF site (n=96)	Found in Normal (n=70)	Found in Tumor (n=75)		CF protein	Peptide Sequence (n=71, with redundant sequence, but glycosylation event can be different)	Peptide with multiple-sites with ≥1 CF event on the listed sites ONLY found in Normal (n=11)	CF site	PNGase F-modified glycosite	Only CF events observed (n=1)	PNGase F-modified glycosites on the listed peptides ONLY found in Normal (n=13)	CF protein	Peptide Sequence (n=79, with redundant sequence, but glycosylation event can be different)	Peptide with multiple-sites with ≥1 CF event on the listed sites ONLY found in Tumor (n=21)	CF site	PNGase F-modified glycosite	Only CF events observed (n=3)	PNGase F-modified glycosite on the listed peptides ONLY found in Tumor (n=8)
O15031_PLXNB2	GGLnLTAVTVAAENnHTVAFLGTSDGR	O15031_PLXNB2	GGLnLTAVTVAAENnHTVAFLGTSDGR	Yes	Yes	O15031_PLXNB2	N402	Yes	Yes		O15031_PLXNB2	GGLnLTAVTVAAENnHTVAFLGTSDGR		N402	N391			O15031_PLXNB2	GGLnLTAVTVAAENnHTVAFLGTSDGR		N402	N391
O15455_TLR3	TLTnETFVSLAHSPLHILnLTK	O15118_NPC1	LIASnVTETMGInGSAYR		Yes	O15118_NPC1	N1064		Yes		O15455_TLR3	TLTnETFVSLAHSPLHILnLTK	Yes	N398	N413			O15118_NPC1	LIASnVTETMGInGSAYR	Yes	N1064	N1072
O75095_MEGF6	SACnCTAGAACDAVnGSCLCPAGR	O15118_NPC1	QSQFLnVTATEDYVDPVTnQTK		Yes	O15118_NPC1	N135		Yes		O75095_MEGF6	SACnCTAGAACDAVnGSCLCPAGR		N961	N972			O15118_NPC1	QSQFLnVTATEDYVDPVTnQTK	Yes	N135	N122
O75095_MEGF6	YGAACHLECSCHnnSTCEPATGTCR	O15118_NPC1	VDnITDQFCnASVVDPACVR		Yes	O15118_NPC1	N961		Yes		O75095_MEGF6	SACnCTAGAACDAVnGSCLCPAGR		N961;N972				O15118_NPC1	VDnITDQFCnASVVDPACVR	Yes	N961	N968
O75503_CLN5	IFLYSGEPTYLGnETSVFGPTGnK	O15455_TLR3	TLTnETFVSLAHSPLHILnLTK	Yes		O15455_TLR3	N398	Yes			O75095_MEGF6	YGAACHLECSCHnnSTCEPATGTCR		N1352	N1353		Yes	O60462_NRP2	nFTSPnGTIESPGFPEK	Yes	N152;N157		Yes
P00738_HP	NLFLnHSEnATAK	O75095_MEGF6	SACnCTAGAACDAVnGSCLCPAGR	Yes	Yes	O75095_MEGF6	N1353		Yes		O75503_CLN5	IFLYSGEPTYLGnETSVFGPTGnK	Yes	N271	N281			O75095_MEGF6	YGAACHLECSCHnnSTCEPATGTCR		N1353	N1352
P02749_APOH	DTAVFECLPQHAMFGnDTITCTTHGnWTK	O75095_MEGF6	YGAACHLECSCHnnSTCEPATGTCR	Yes	Yes	O75095_MEGF6	N961	Yes	Yes		P00738_HP	NLFLnHSEnATAK		N207	N211		Yes	O75095_MEGF6	SACnCTAGAACDAVnGSCLCPAGR		N961	N972
P02790_HPX	nGTGHGnSTHHGPEYMR	O75503_CLN5	IFLYSGEPTYLGnETSVFGPTGnK	Yes		O75095_MEGF6	N972	Yes	Yes		P02749_APOH	DTAVFECLPQHAMFGnDTITCTTHGnWTK		N183	N193			O75095_MEGF6	SACnCTAGAACDAVnGSCLCPAGR		N961;N972
P04839_CYBB	VnNSDPYSVALSELGDRQnESYLNFAR	O75976_CPD	DSITGSGLEnATISVAGINHnITTGR		Yes	O75095_MEGF6	N1352	Yes			P02749_APOH	DTAVFECLPQHAMFGnDTITCTTHGnWTK		N193	N183		Yes	O75095_MEGF6	SACnCTAGAACDAVnGSCLCPAGR		N972	N961		Yes
P06681_C2	LTDTICGVGnMSAnASDQER	P00738_HP	NLFLnHSEnATAK	Yes		O75503_CLN5	N271	Yes			P02790_HPX	nGTGHGnSTHHGPEYMR		N240	N246			O75976_CPD	DSITGSGLEnATISVAGINHnITTGR	Yes	N399	N410
P07942_LAMB1	VnASTTEPnSTVEQSALMR	P01871_IGHM	THTnISESHPnATFSAVGEASICEDDWNSGER		Yes	O75976_CPD	N399		Yes		P02790_HPX	nGTGHGnSTHHGPEYMR		N240;N246				P00738_HP	NLFLnHSEnATAK		N207;N211		Yes
P08648_ITGA5	HPGnFSSLSCDYFAVnQSR	P02749_APOH	DTAVFECLPQHAMFGnDTITCTTHGnWTK	Yes	Yes	P00738_HP	N207	Yes	Yes		P04839_CYBB	VnNSDPYSVALSELGDRQnESYLNFAR		N149	N132			P01871_IGHM	THTnISESHPnATFSAVGEASICEDDWNSGER	Yes	N272	N279
P10153_RNASE2	NCHHSGSQVPLIHCnLTTPSPQnISNCR	P02790_HPX	nGTGHGnSTHHGPEYMR	Yes	Yes	P00738_HP	N211		Yes		P04839_CYBB	VnNSDPYSVALSELGDRQnESYLNFAR		N132	N149		Yes	P02749_APOH	DTAVFECLPQHAMFGnDTITCTTHGnWTK		N183	N193
P11047_LAMC1	VAAAnVSVTQPESTGDPNnMTLLAEEAR	P04003_C4BPA	DQYVEPEnVTIQCDSGYGVVGPQSITCSGnR		Yes	P01871_IGHM	N272		Yes		P06681_C2	LTDTICGVGnMSAnASDQER		N467	N471			P02749_APOH	DTAVFECLPQHAMFGnDTITCTTHGnWTK		N183;N193
P11279_LAMP1	nMTFDLPSDATVVLnR	P04839_CYBB	VnNSDPYSVALSELGDRQnESYLNFAR	Yes	Yes	P02749_APOH	N183	Yes	Yes		P07942_LAMB1	VnASTTEPnSTVEQSALMR		N1343	N1336			P02790_HPX	nGTGHGnSTHHGPEYMR		N240	N246
P11279_LAMP1	YSVQLMSFVYnLSDTHLFPnASSK	P06681_C2	LTDTICGVGnMSAnASDQER	Yes	Yes	P02749_APOH	N193	Yes	Yes		P08648_ITGA5	HPGnFSSLSCDYFAVnQSR		N724	N712			P02790_HPX	nGTGHGnSTHHGPEYMR		N240;N246
P12111_COL6A3	QEVLSHISnMSYIGGTnQTGK	P07942_LAMB1	VnASTTEPnSTVEQSALMR	Yes	Yes	P02790_HPX	N240	Yes	Yes		P08648_ITGA5	HPGnFSSLSCDYFAVnQSR		N712	N724			P02790_HPX	nGTGHGnSTHHGPEYMR		N246	N240		Yes
P12314_FCGR1A	TnISHnGTYHCSGMGK	P08648_ITGA5	GnLTYGYVTILnGSDIR		Yes	P02790_HPX	N246	Yes	Yes		P10153_RNASE2	NCHHSGSQVPLIHCnLTTPSPQnISNCR	Yes	N111	N119			P04003_C4BPA	DQYVEPEnVTIQCDSGYGVVGPQSITCSGnR	Yes	N506	N528
P13688_CEACAM1	DSVnLTCSTnDTGISIR	P08648_ITGA5	HPGnFSSLSCDYFAVnQSR	Yes	Yes	P04003_C4BPA	N506		Yes		P11047_LAMC1	VAAAnVSVTQPESTGDPNnMTLLAEEAR		N1175	N1161			P04003_C4BPA	DQYVEPEnVTIQCDSGYGVVGPQSITCSGnR	Yes	N506;N528
P13688_CEACAM1	nDTGPYECEIQNPVSAnR	P0DOX6_P0DOX6	THTnISESHPnATFSAVGEASICEDDDWSGER		Yes	P04003_C4BPA	N528		Yes		P11279_LAMP1	nMTFDLPSDATVVLnR		N62	N76			P04839_CYBB	VnNSDPYSVALSELGDRQnESYLNFAR		N149	N132
P16284_PECAM1	LnLSCSIPGAPPAnFTIQK	P10153_RNASE2	NCHHSGSQVPLIHCnLTTPSPQnISNCR	Yes		P04839_CYBB	N149	Yes	Yes		P11279_LAMP1	nMTFDLPSDATVVLnR		N62;N76				P06681_C2	LTDTICGVGnMSAnASDQER		N467	N471
P16662_UGT2B7	GHEVTVLASSASILFDPnnSSALK	P11047_LAMC1	VAAAnVSVTQPESTGDPNnMTLLAEEAR	Yes	Yes	P04839_CYBB	N132	Yes			P11279_LAMP1	nMTFDLPSDATVVLnR		N76	N62			P06681_C2	LTDTICGVGnMSAnASDQER		N471	N467		Yes
P20160_AZU1	EAnLTSSVTILPLPLQnATVEAGTR	P11279_LAMP1	nMTFDLPSDATVVLnR	Yes	Yes	P06681_C2	N467	Yes	Yes		P11279_LAMP1	YSVQLMSFVYnLSDTHLFPnASSK		N121	N130			P07942_LAMB1	VnASTTEPnSTVEQSALMR		N1343	N1336
P20645_M6PR	EAGnHTSGAGLVQInK	P11279_LAMP1	YSVQLMSFVYnLSDTHLFPnASSK	Yes	Yes	P06681_C2	N471		Yes		P12111_COL6A3	QEVLSHISnMSYIGGTnQTGK		N108	N116			P07942_LAMB1	VnASTTEPnSTVEQSALMR		N1336	N1343		Yes
P23142_FBLN1	NCQDIDECVTGIHnCSInETCFNIQGGFR	P12111_COL6A3	QEVLSHISnMSYIGGTnQTGK	Yes	Yes	P07942_LAMB1	N1336		Yes		P12314_FCGR1A	TnISHnGTYHCSGMGK		N163	N159			P08648_ITGA5	GnLTYGYVTILnGSDIR	Yes	N297	N307
P25311_AZGP1	DIVEYYnDSnGSHVLQGR	P12314_FCGR1A	TnISHnGTYHCSGMGK	Yes	Yes	P07942_LAMB1	N1343	Yes	Yes		P12314_FCGR1A	TnISHnGTYHCSGMGK		N159	N163			P08648_ITGA5	HPGnFSSLSCDYFAVnQSR		N712	N724
P35555_FBN1	NYYADnQTCDGELLFnMTK	P13688_CEACAM1	DSVnLTCSTnDTGISIR	Yes		P08648_ITGA5	N297		Yes		P13688_CEACAM1	DSVnLTCSTnDTGISIR	Yes	N345	N351			P08648_ITGA5	HPGnFSSLSCDYFAVnQSR		N724	N712
P40189_IL6ST	SHLQnYTVnATK	P13688_CEACAM1	nDTGPYECEIQNPVSAnR	Yes		P08648_ITGA5	N712	Yes	Yes		P13688_CEACAM1	nDTGPYECEIQNPVSAnR	Yes	N208	N224			P0DOX6_P0DOX6	THTnISESHPnATFSAVGEASICEDDDWSGER	Yes	N402	N395
P48357_LEPR	FnSSGTHFSnLSK	P16284_PECAM1	LnLSCSIPGAPPAnFTIQK	Yes	Yes	P08648_ITGA5	N724	Yes	Yes		P16284_PECAM1	LnLSCSIPGAPPAnFTIQK		N356	N344			P11047_LAMC1	VAAAnVSVTQPESTGDPNnMTLLAEEAR		N1175	N1161
P48960_CD97	WCPQnSSCVnATACR	P16662_UGT2B7	GHEVTVLASSASILFDPnnSSALK	Yes	Yes	P0DOX6_P0DOX6	N402		Yes		P16284_PECAM1	LnLSCSIPGAPPAnFTIQK		N344	N356		Yes	P11279_LAMP1	YSVQLMSFVYnLSDTHLFPnASSK		N121	N130
P49908_SELENOP	VSEHIPVYQQEEnQTDVWTLLnGSK	P20160_AZU1	EAnLTSSVTILPLPLQnATVEAGTR	Yes	Yes	P10153_RNASE2	N111	Yes			P16662_UGT2B7	GHEVTVLASSASILFDPnnSSALK		N68	N67			P11279_LAMP1	nMTFDLPSDATVVLnR		N62	N76
P50895_BCAM	VLSLPLnSSAVVnCSVHGLPTPALR	P20645_M6PR	EAGnHTSGAGLVQInK	Yes	Yes	P11047_LAMC1	N1175	Yes	Yes		P16662_UGT2B7	GHEVTVLASSASILFDPnnSSALK		N67	N68		Yes	P11279_LAMP1	nMTFDLPSDATVVLnR		N76	N62
P56199_ITGA1	LDLPVnTSIPnVTEVK	P23142_FBLN1	NCQDIDECVTGIHnCSInETCFNIQGGFR	Yes	Yes	P11279_LAMP1	N121	Yes	Yes		P20160_AZU1	EAnLTSSVTILPLPLQnATVEAGTR		N126	N140			P11279_LAMP1	nMTFDLPSDATVVLnR		N62;N76
Q05707_COL14A1	AMnASAnITSDGVEVLGK	P24043_LAMA2	nISFnATAAFK		Yes	P11279_LAMP1	N62	Yes	Yes		P20160_AZU1	EAnLTSSVTILPLPLQnATVEAGTR		N126;N140				P12111_COL6A3	QEVLSHISnMSYIGGTnQTGK		N108	N116
Q07075_ENPEP	WTEDnITSSVLFnR	P25311_AZGP1	DIVEYYnDSnGSHVLQGR	Yes		P11279_LAMP1	N76	Yes	Yes		P20645_M6PR	EAGnHTSGAGLVQInK		N83	N94			P12314_FCGR1A	TnISHnGTYHCSGMGK		N163	N159
Q07954_LRP1	CTQQVCAGYCAnnSTCTVNQGNQPQCR	P35555_FBN1	NYYADnQTCDGELLFnMTK	Yes	Yes	P12111_COL6A3	N108	Yes	Yes		P23142_FBLN1	NCQDIDECVTGIHnCSInETCFNIQGGFR		N535;N539				P12314_FCGR1A	TnISHnGTYHCSGMGK		N159	N163
Q12866_MERTK	EADPLSnGSVMIFnTSALPHLYQIK	P35556_FBN2	SYnGTTCENELPFnVTK		Yes	P12314_FCGR1A	N159	Yes	Yes		P23142_FBLN1	NCQDIDECVTGIHnCSInETCFNIQGGFR		N535	N539		Yes	P16284_PECAM1	LnLSCSIPGAPPAnFTIQK		N356	N344
Q12913_PTPRJ	YnATVYSQAAnGTEGQPQAIEFR	P40189_IL6ST	SHLQnYTVnATK	Yes	Yes	P12314_FCGR1A	N163	Yes	Yes		P25311_AZGP1	DIVEYYnDSnGSHVLQGR	Yes	N109	N112			P16662_UGT2B7	GHEVTVLASSASILFDPnnSSALK		N68	N67
Q12913_PTPRJ	VSDnESSSnYTYK	P48357_LEPR	FnSSGTHFSnLSK	Yes		P13688_CEACAM1	N208	Yes			P35555_FBN1	NYYADnQTCDGELLFnMTK		N1703	N1713			P20160_AZU1	EAnLTSSVTILPLPLQnATVEAGTR		N126	N140
Q13201_MMRN1	TLHEVLTMCHnASTSVSELnATIPK	P48960_CD97	WCPQnSSCVnATACR	Yes	Yes	P13688_CEACAM1	N345	Yes			P40189_IL6ST	SHLQnYTVnATK		N379	N383			P20160_AZU1	EAnLTSSVTILPLPLQnATVEAGTR		N126;N140
Q13449_LSAMP	STEGQSSLTVTnVTEEHYGnYTCVAANK	P49908_SELENOP	VSEHIPVYQQEEnQTDVWTLLnGSK	Yes	Yes	P16284_PECAM1	N356	Yes	Yes		P40189_IL6ST	SHLQnYTVnATK		N383	N379			P20645_M6PR	EAGnHTSGAGLVQInK		N83	N94
Q14118_DAG1	nCSTITLQnITR	P50895_BCAM	VLSLPLnSSAVVnCSVHGLPTPALR	Yes	Yes	P16284_PECAM1	N344	Yes			P48357_LEPR	FnSSGTHFSnLSK	Yes	N73	N81			P23142_FBLN1	NCQDIDECVTGIHnCSInETCFNIQGGFR		N535;N539
Q8TCT8_SPPL2A	DMnQTLGDnITVK	P56199_ITGA1	LDLPVnTSIPnVTEVK	Yes	Yes	P16662_UGT2B7	N68	Yes	Yes		P48960_CD97	WCPQnSSCVnATACR		N33	N38			P23142_FBLN1	NCQDIDECVTGIHnCSInETCFNIQGGFR		N539	N535		Yes
Q8TD46_CD200R1	STCHWEVHnVSTVTCHVSHLTGnK	Q05707_COL14A1	AMnASAnITSDGVEVLGK	Yes	Yes	P16662_UGT2B7	N67	Yes			P48960_CD97	WCPQnSSCVnATACR		N38	N33		Yes	P24043_LAMA2	nISFnATAAFK	Yes	N1916	N1920
Q99538_LGMN	SHTnTSHVMQYGnK	Q07075_ENPEP	WTEDnITSSVLFnR	Yes	Yes	P20160_AZU1	N126	Yes	Yes		P49908_SELENOP	VSEHIPVYQQEEnQTDVWTLLnGSK		N119	N128			P35555_FBN1	NYYADnQTCDGELLFnMTK		N1703	N1713
Q9H8L6_MMRN2	ALPGnLTAAVMEAnQTGHEFPDR	Q07954_LRP1	CTQQVCAGYCAnnSTCTVNQGNQPQCR	Yes	Yes	P20160_AZU1	N140	Yes	Yes		P50895_BCAM	VLSLPLnSSAVVnCSVHGLPTPALR		N377	N383			P35556_FBN2	SYnGTTCENELPFnVTK	Yes	N1745	N1756
Q9NY15_STAB1	TLFVPVNEGFVDnMTLSGPDLELHASnATLLSAnASQGK	Q08431_MFGE8	VAYSnDSAnWTEYQDPR		Yes	P20645_M6PR	N83	Yes	Yes		P50895_BCAM	VLSLPLnSSAVVnCSVHGLPTPALR		N377;N383				P40189_IL6ST	SHLQnYTVnATK		N379	N383
Q9Y2E5_MAN2B2	nMTAQnYTYAIR	Q12866_MERTK	EADPLSnGSVMIFnTSALPHLYQIK	Yes		P23142_FBLN1	N535	Yes	Yes		P56199_ITGA1	LDLPVnTSIPnVTEVK		N100	N105			P40189_IL6ST	SHLQnYTVnATK		N383	N379
Q9Y4L1_HYOU1	nGTRAEPPLnASASDQGEK	Q12913_PTPRJ	VSDnESSSnYTYK	Yes	Yes	P23142_FBLN1	N539	Yes	Yes		P56199_ITGA1	LDLPVnTSIPnVTEVK		N100;N105				P48960_CD97	WCPQnSSCVnATACR		N33	N38
O15118_NPC1	LIASnVTETMGInGSAYR	Q12913_PTPRJ	YnATVYSQAAnGTEGQPQAIEFR	Yes		P24043_LAMA2	N1916		Yes		Q05707_COL14A1	AMnASAnITSDGVEVLGK		N1384;N1388				P49908_SELENOP	VSEHIPVYQQEEnQTDVWTLLnGSK		N119	N128
O15118_NPC1	QSQFLnVTATEDYVDPVTnQTK	Q13201_MMRN1	TLHEVLTMCHnASTSVSELnATIPK	Yes	Yes	P25311_AZGP1	N109	Yes			Q05707_COL14A1	AMnASAnITSDGVEVLGK		N1388	N1384			P50895_BCAM	VLSLPLnSSAVVnCSVHGLPTPALR		N377	N383
O15118_NPC1	VDnITDQFCnASVVDPACVR	Q13449_LSAMP	STEGQSSLTVTnVTEEHYGnYTCVAANK		Yes	P35555_FBN1	N1703	Yes	Yes		Q05707_COL14A1	AMnASAnITSDGVEVLGK		N1384	N1388			P56199_ITGA1	LDLPVnTSIPnVTEVK		N100	N105
O60462_NRP2	nFTSPnGTIESPGFPEK	Q14118_DAG1	nCSTITLQnITR	Yes	Yes	P35556_FBN2	N1745		Yes		Q07075_ENPEP	WTEDnITSSVLFnR		N589	N597			Q05707_COL14A1	AMnASAnITSDGVEVLGK		N1384;N1388
O75976_CPD	DSITGSGLEnATISVAGINHnITTGR	Q16363_LAMA4	TTMEVQQATAPMANnLTnWSQNLQHFDSSAYNTAVNSAR		Yes	P40189_IL6ST	N379	Yes	Yes		Q07954_LRP1	CTQQVCAGYCAnnSTCTVNQGNQPQCR		N4278	N4279			Q05707_COL14A1	AMnASAnITSDGVEVLGK		N1388	N1384
P01871_IGHM	THTnISESHPnATFSAVGEASICEDDWNSGER	Q496J9_SV2C	nCSFFHnK		Yes	P40189_IL6ST	N383	Yes	Yes		Q07954_LRP1	CTQQVCAGYCAnnSTCTVNQGNQPQCR		N4279	N4278		Yes	Q05707_COL14A1	AMnASAnITSDGVEVLGK		N1384	N1388
P04003_C4BPA	DQYVEPEnVTIQCDSGYGVVGPQSITCSGnR	Q6UY14_ADAMTSL4	LGTEFnVTSPSnCSHLPRPPALQPCQGQACQDR		Yes	P48357_LEPR	N73	Yes			Q12866_MERTK	EADPLSnGSVMIFnTSALPHLYQIK	Yes	N336	N329			Q07075_ENPEP	WTEDnITSSVLFnR		N589	N597
P08648_ITGA5	GnLTYGYVTILnGSDIR	Q7Z3B1_NEGR1	SILTVTnVTQEHFGnYTCVAANK		Yes	P48960_CD97	N33	Yes	Yes		Q12913_PTPRJ	YnATVYSQAAnGTEGQPQAIEFR	Yes	N351	N342			Q07954_LRP1	CTQQVCAGYCAnnSTCTVNQGNQPQCR		N4278	N4279
P0DOX6_P0DOX6	THTnISESHPnATFSAVGEASICEDDDWSGER	Q8TCT8_SPPL2A	DMnQTLGDnITVK	Yes	Yes	P48960_CD97	N38	Yes			Q12913_PTPRJ	VSDnESSSnYTYK		N391	N396			Q08431_MFGE8	VAYSnDSAnWTEYQDPR	Yes	N325	N329
P24043_LAMA2	nISFnATAAFK	Q8TD46_CD200R1	STCHWEVHnVSTVTCHVSHLTGnK	Yes		P49908_SELENOP	N119	Yes	Yes		Q13201_MMRN1	TLHEVLTMCHnASTSVSELnATIPK		N933;N942				Q12913_PTPRJ	VSDnESSSnYTYK		N391	N396
P35556_FBN2	SYnGTTCENELPFnVTK	Q99538_LGMN	SHTnTSHVMQYGnK	Yes	Yes	P50895_BCAM	N377	Yes	Yes		Q13201_MMRN1	TLHEVLTMCHnASTSVSELnATIPK		N942	N933		Yes	Q13201_MMRN1	TLHEVLTMCHnASTSVSELnATIPK		N933;N942
Q08431_MFGE8	VAYSnDSAnWTEYQDPR	Q9H8L6_MMRN2	ALPGnLTAAVMEAnQTGHEFPDR	Yes	Yes	P50895_BCAM	N383	Yes			Q13449_LSAMP	STEGQSSLTVTnVTEEHYGnYTCVAANK		N279;N287		Yes		Q13201_MMRN1	TLHEVLTMCHnASTSVSELnATIPK		N933	N942		Yes
Q16363_LAMA4	TTMEVQQATAPMANnLTnWSQNLQHFDSSAYNTAVNSAR	Q9NR99_MXRA5	IINDLAnTSHVYMLPnGTLSIPK		Yes	P56199_ITGA1	N100	Yes	Yes		Q14118_DAG1	nCSTITLQnITR		N649	N641			Q13449_LSAMP	STEGQSSLTVTnVTEEHYGnYTCVAANK		N279;N287
Q496J9_SV2C	nCSFFHnK	Q9NY15_STAB1	TLFVPVNEGFVDnMTLSGPDLELHASnATLLSAnASQGK		Yes	P56199_ITGA1	N105	Yes			Q8TCT8_SPPL2A	DMnQTLGDnITVK		N155	N149			Q13449_LSAMP	STEGQSSLTVTnVTEEHYGnYTCVAANK		N279	N287		Yes
Q6UY14_ADAMTSL4	LGTEFnVTSPSnCSHLPRPPALQPCQGQACQDR	Q9UM73_ALK	GnVSLVLVEnK		Yes	Q05707_COL14A1	N1384	Yes	Yes		Q8TD46_CD200R1	STCHWEVHnVSTVTCHVSHLTGnK	Yes	N224	N210			Q14118_DAG1	nCSTITLQnITR		N649	N641
Q7Z3B1_NEGR1	SILTVTnVTQEHFGnYTCVAANK	Q9Y2E5_MAN2B2	nMTAQnYTYAIR	Yes	Yes	Q05707_COL14A1	N1388	Yes	Yes		Q99538_LGMN	SHTnTSHVMQYGnK		N263	N272			Q16363_LAMA4	TTMEVQQATAPMANnLTnWSQNLQHFDSSAYNTAVNSAR	Yes	N758	N761
Q9BZC7_ABCA2	SPAnGSLGPTLnLSSGESR	Q9Y4L1_HYOU1	nGTRAEPPLnASASDQGEK	Yes		Q07075_ENPEP	N589	Yes	Yes		Q9H8L6_MMRN2	ALPGnLTAAVMEAnQTGHEFPDR		N214	N205			Q496J9_SV2C	nCSFFHnK	Yes	N559	N565
Q9NR99_MXRA5	IINDLAnTSHVYMLPnGTLSIPK					Q07954_LRP1	N4278	Yes	Yes		Q9H8L6_MMRN2	ALPGnLTAAVMEAnQTGHEFPDR		N205	N214			Q6UY14_ADAMTSL4	LGTEFnVTSPSnCSHLPRPPALQPCQGQACQDR	Yes	N946	N952
Q9UM73_ALK	GnVSLVLVEnK					Q07954_LRP1	N4279	Yes			Q9H8L6_MMRN2	ALPGnLTAAVMEAnQTGHEFPDR		N205;N214				Q7Z3B1_NEGR1	SILTVTnVTQEHFGnYTCVAANK	Yes	N286;N294
						Q08431_MFGE8	N325		Yes		Q9NY15_STAB1	TLFVPVNEGFVDnMTLSGPDLELHASnATLLSAnASQGK		N2393;N2400	N2379		Yes	Q7Z3B1_NEGR1	SILTVTnVTQEHFGnYTCVAANK	Yes	N286	N294
						Q12866_MERTK	N336	Yes			Q9Y2E5_MAN2B2	nMTAQnYTYAIR		N670	N675			Q8TCT8_SPPL2A	DMnQTLGDnITVK		N155	N149
						Q12913_PTPRJ	N391	Yes	Yes		Q9Y4L1_HYOU1	nGTRAEPPLnASASDQGEK	Yes	N931	N922			Q99538_LGMN	SHTnTSHVMQYGnK		N263	N272
						Q12913_PTPRJ	N351	Yes										Q9BZC7_ABCA2	SPAnGSLGPTLnLSSGESR	Yes	N1549;N1557		Yes
						Q13201_MMRN1	N933	Yes	Yes									Q9H8L6_MMRN2	ALPGnLTAAVMEAnQTGHEFPDR		N205	N214
						Q13201_MMRN1	N942	Yes	Yes									Q9H8L6_MMRN2	ALPGnLTAAVMEAnQTGHEFPDR		N214	N205
						Q13449_LSAMP	N279	Yes	Yes									Q9H8L6_MMRN2	ALPGnLTAAVMEAnQTGHEFPDR		N205;N214
						Q13449_LSAMP	N287	Yes	Yes									Q9NR99_MXRA5	IINDLAnTSHVYMLPnGTLSIPK	Yes	N624	N633
						Q14118_DAG1	N649	Yes	Yes									Q9NY15_STAB1	TLFVPVNEGFVDnMTLSGPDLELHASnATLLSAnASQGK		N2379	N2393;N2400		Yes
						Q16363_LAMA4	N758		Yes									Q9UM73_ALK	GnVSLVLVEnK	Yes	N563	N571
						Q496J9_SV2C	N559		Yes									Q9Y2E5_MAN2B2	nMTAQnYTYAIR		N670	N675
						Q6UY14_ADAMTSL4	N946		Yes
						Q7Z3B1_NEGR1	N286		Yes
						Q7Z3B1_NEGR1	N294		Yes
						Q8TCT8_SPPL2A	N155	Yes	Yes
						Q8TD46_CD200R1	N224	Yes
						Q99538_LGMN	N263	Yes	Yes
						Q9BZC7_ABCA2	N1549		Yes
						Q9BZC7_ABCA2	N1557		Yes
						Q9H8L6_MMRN2	N205	Yes	Yes
						Q9H8L6_MMRN2	N214	Yes	Yes
						Q9NR99_MXRA5	N624		Yes
						Q9NY15_STAB1	N2379		Yes
						Q9NY15_STAB1	N2393	Yes
						Q9NY15_STAB1	N2400	Yes
						Q9UM73_ALK	N563		Yes
						Q9Y2E5_MAN2B2	N670	Yes	Yes
						Q9Y4L1_HYOU1	N931	Yes
