# Supplementary material for: Characterization of core fucosylation via sequential enzymatic treatments of intact glycopeptides and mass spectrometry analysis
Source: Nat Commun. 2022 Jul 7;13:3910. doi: 10.1038/s41467-022-31472-4 (PMC9262967; doi:10.1038/s41467-022-31472-4)
Supplement: Supplementary file 8 — Supplementary Data 6 [file 41467_2022_31472_MOESM8_ESM.xlsx]

## Sheet: Supplementary Data 8
Supplementary Data 8. Distribution of CF sites originated from 561 CF site-contained proteins (CF proteins) in label-free data.
* A CF glycopeptide may contain multiple glycosylation sites.
CF Protein (n=561)	Total CF glycopeptides* (n=1102)	Total CF sites (n=1130)
Q15293_RCN1	1	1
Q9BY76_ANGPTL4	1	1
P25311_AZGP1	1	1
P34059_GALNS	1	1
Q13332_PTPRS	1	1
P01911_HLA-DRB1	1	1
Q9UBX5_FBLN5	1	1
P14625_HSP90B1	1	1
P01891_HLA-A	1	1
Q9BXN1_ASPN	1	1
P25942_CD40	1	1
P07204_THBD	1	1
P07339_CTSD	1	1
Q02985_CFHR3	1	1
Q13510_ASAH1	1	1
P82987_ADAMTSL3	1	1
Q6UVY6_MOXD1	1	1
P07996_THBS1	1	1
O75503_CLN5	1	1
P05546_SERPIND1	1	1
P36269_GGT5	1	1
P10643_C7	1	1
P07333_CSF1R	1	1
P05023_ATP1A1	1	1
O75694_NUP155	1	1
P01903_HLA-DRA	1	1
Q96AP7_ESAM	1	1
P09467_FBP1	1	1
P0DOX2_P0DOX2	1	1
P01008_SERPINC1	1	1
P10153_RNASE2	1	1
P02751_FN1	1	1
P04439_HLA-A	1	1
P01889_HLA-B	1	1
P14384_CPM	1	1
P08236_GUSB	1	1
Q9HC56_PCDH9	1	1
P28907_CD38	1	1
Q29974_HLA-DRB1	1	1
P30486_HLA-B	1	1
O95980_RECK	1	1
Q9Y286_SIGLEC7	1	1
O60603_TLR2	1	1
Q9UBR2_CTSZ	1	1
O00461_GOLIM4	1	1
P05155_SERPING1	1	1
P16189_HLA-A	1	1
O43451_MGAM	1	1
Q15661_TPSAB1	1	1
P13726_F3	1	1
P00748_F12	1	1
P01859_IGHG2	1	1
Q10589_BST2	1	1
Q9HDC9_APMAP	1	1
O14773_TPP1	1	1
P09172_DBH	1	1
P10316_HLA-A	1	1
Q58DX5_NAALADL2	1	1
Q92626_PXDN	1	1
P23467_PTPRB	1	1
P05534_HLA-A	1	1
Q9Y2E5_MAN2B2	1	1
Q9Y5C1_ANGPTL3	1	1
P13760_HLA-DRB1	1	1
O95490_ADGRL2	1	1
Q5JRA6_MIA3	1	1
Q14108_SCARB2	1	1
Q9H0V9_LMAN2L	1	1
Q70UQ0_IKBIP	1	1
Q9NZ08_ERAP1	1	1
Q30134_HLA-DRB1	1	1
Q9UEW3_MARCO	1	1
P01857_IGHG1	1	1
Q13361_MFAP5	1	1
P02788_LTF	1	1
Q9NTN9_SEMA4G	1	1
P02745_C1QA	1	1
P30685_HLA-B	1	1
Q07000_HLA-C	1	1
Q30154_HLA-DRB5	1	1
P13987_CD59	1	1
Q9Y6N6_LAMC3	1	1
Q8NC56_LEMD2	1	1
P54855_UGT2B15	1	1
P01909_HLA-DQA1	1	1
Q96HD1_CRELD1	1	1
P58166_INHBE	1	1
P09758_TACSTD2	1	1
P32241_VIPR1	1	1
Q687X5_STEAP4	1	1
Q8IW45_NAXD	1	1
Q9HAT2_SIAE	1	1
P21757_MSR1	1	1
P01023_A2M	1	1
P13761_HLA-DRB1	1	1
Q11201_ST3GAL1	1	1
Q0IIM8_TBC1D8B	1	1
Q12797_ASPH	1	1
P02461_COL3A1	1	1
Q6GTX8_LAIR1	1	1
Q8NBJ4_GOLM1	1	1
Q8WWZ8_OIT3	1	1
O75356_ENTPD5	1	1
P01892_HLA-A	1	1
Q9BYF1_ACE2	1	1
Q9NZK5_ADA2	1	1
P02787_TF	1	1
P02679_FGG	1	1
Q9H3G5_CPVL	1	1
P69849_NOMO3	1	1
P01024_C3	1	1
P16070_CD44	1	1
Q8IV08_PLD3	1	1
P08473_MME	1	1
A6NGU5_GGT3P	1	1
P43652_AFM	1	1
P30040_ERP29	1	1
P01019_AGT	1	1
Q6UXH1_CRELD2	1	1
Q12866_MERTK	1	1
P56159_GFRA1	1	1
Q9UH99_SUN2	1	1
P34932_HSPA4	1	1
P30491_HLA-B	1	1
Q13433_SLC39A6	1	1
P80188_LCN2	1	1
O95084_PRSS23	1	1
P18462_HLA-A	1	1
P01833_PIGR	1	1
Q9UHN6_CEMIP2	1	1
P05156_CFI	1	1
P22894_MMP8	1	1
Q9BVK6_TMED9	1	1
P05543_SERPINA7	1	1
Q9BXR6_CFHR5	1	1
Q9UGT4_SUSD2	1	1
P23284_PPIB	1	1
Q8TCT8_SPPL2A	1	1
Q01459_CTBS	1	1
P15260_IFNGR1	1	1
P08582_MELTF	1	1
P30533_LRPAP1	1	1
Q96D15_RCN3	1	1
P30450_HLA-A	1	1
P15586_GNS	1	1
P01137_TGFB1	1	1
P06276_BCHE	1	1
P10319_HLA-B	1	1
P10321_HLA-C	1	1
Q92854_SEMA4D	1	1
Q9P2D1_CHD7	1	1
Q14624_ITIH4	1	1
Q8N8Z6_DCBLD1	1	1
O94813_SLIT2	1	1
P21589_NT5E	1	1
P38571_LIPA	1	1
Q10588_BST1	1	1
P02750_LRG1	1	1
Q96F46_IL17RA	1	1
Q9GZM7_TINAGL1	1	1
Q969P0_IGSF8	1	1
P25116_F2R	1	1
Q92820_GGH	1	1
Q15166_PON3	1	1
Q96J84_KIRREL1	1	1
P01861_IGHG4	1	1
Q99729_HNRNPAB	1	1
P51888_PRELP	1	1
Q99538_LGMN	1	1
O43852_CALU	1	1
O75144_ICOSLG	1	1
P01877_IGHA2	1	1
P01591_JCHAIN	1	1
P16671_CD36	1	1
O43157_PLXNB1	1	1
P42785_PRCP	1	1
Q12907_LMAN2	1	1
P14778_IL1R1	1	1
Q02809_PLOD1	1	1
P05090_APOD	1	1
P10314_HLA-A	1	1
P29317_EPHA2	1	1
P30501_HLA-C	1	1
P35052_GPC1	1	1
Q9NPD5_SLCO1B3	1	1
P00736_C1R	1	1
Q8NBJ7_SUMF2	1	1
Q8NE01_CNNM3	1	1
Q14118_DAG1	1	1
Q8TD46_CD200R1	1	1
P55899_FCGRT	1	1
Q9NRN5_OLFML3	1	1
Q9C0H2_TTYH3	1	1
Q9BVT8_TMUB1	1	1
P27169_PON1	1	1
Q9BT09_CNPY3	1	1
P30466_HLA-B	1	1
Q8NBL1_POGLUT1	1	1
P01912_HLA-DRB1	1	1
Q15063_POSTN	1	1
Q9ULI3_HEG1	1	1
P02786_TFRC	1	1
Q9NV96_TMEM30A	1	1
Q5VY43_PEAR1	1	1
P30530_AXL	1	1
Q68BL8_OLFML2B	1	1
P01033_TIMP1	1	1
O00533_CHL1	1	1
Q9BQS7_HEPH	1	1
P07093_SERPINE2	1	1
P02675_FGB	1	1
P07858_CTSB	1	1
Q99523_SORT1	1	1
Q96SM3_CPXM1	1	1
Q08431_MFGE8	1	1
Q99988_GDF15	1	1
P20908_COL5A1	1	1
Q3MIR4_TMEM30B	1	1
Q16288_NTRK3	1	1
Q496J9_SV2C	1	1
P02763_ORM1	1	1
P12544_GZMA	1	1
Q30201_HFE	1	1
O60242_ADGRB3	1	1
P04629_NTRK1	1	1
P08246_ELANE	1	1
Q9H4D0_CLSTN2	1	1
Q9Y6N7_ROBO1	1	1
Q15165_PON2	1	1
Q92542_NCSTN	1	1
Q9UM73_ALK	1	1
P35556_FBN2	1	1
O14594_NCAN	1	1
O95967_EFEMP2	1	1
P49746_THBS3	1	1
P51805_PLXNA3	1	1
P41222_PTGDS	1	1
O15123_ANGPT2	1	1
P20851_C4BPB	1	1
Q9UM47_NOTCH3	1	1
Q16585_SGCB	1	1
P04217_A1BG	1	1
Q92823_NRCAM	1	1
P05060_CHGB	1	1
Q8IWY4_SCUBE1	1	1
P55259_GP2	1	1
O75054_IGSF3	1	1
P22310_UGT1A4	1	1
Q14643_ITPR1	1	1
Q15043_SLC39A14	1	1
Q29963_HLA-C	1	1
O14498_ISLR	1	1
Q6QNK2_ADGRD1	1	1
Q8TBP5_FAM174A	1	1
P30481_HLA-B	1	1
Q16602_CALCRL	1	1
Q9P273_TENM3	1	1
Q14571_ITPR2	1	1
P39060_COL18A1	1	1
Q02388_COL7A1	1	1
Q9NPF2_CHST11	1	1
P58215_LOXL3	1	1
Q11206_ST3GAL4	1	1
Q9HD45_TM9SF3	1	1
Q9NT99_LRRC4B	1	1
Q9UKZ4_TENM1	1	1
P19827_ITIH1	1	1
Q86WC4_OSTM1	1	1
Q8IVN8_SBSPON	1	1
P04196_HRG	1	1
Q8N6G6_ADAMTSL1	1	1
Q8N441_FGFRL1	1	1
Q6ZNA5_FRRS1	1	1
Q92637_FCGR1B	1	1
A2RU67_FAM234B	1	1
P28300_LOX	1	1
P13591_NCAM1	1	1
P07357_C8A	1	1
P30504_HLA-C	1	1
Q03405_PLAUR	1	1
O15394_NCAM2	1	1
P26927_MST1	1	1
P36955_SERPINF1	1	1
Q86TH1_ADAMTSL2	1	1
Q9C0C4_SEMA4C	1	1
Q8IX05_CD302	1	1
P07711_CTSL	1	1
Q9BYH1_SEZ6L	1	1
Q96AY3_FKBP10	1	1
P05106_ITGB3	1	1
O75094_SLIT3	1	1
P09871_C1S	1	1
Q3V6T2_CCDC88A	1	1
P01860_IGHG3	1	1
Q06481_APLP2	1	1
P30447_HLA-A	1	1
Q6UWJ1_TMCO3	1	1
P78536_ADAM17	1	1
Q16819_MEP1A	1	1
P30464_HLA-B	1	1
Q9Y6L6_SLCO1B1	1	1
P05997_COL5A2	1	1
Q8NC42_RNF149	1	1
O15460_P4HA2	1	1
Q9HBB8_CDHR5	1	1
P78310_CXADR	1	1
Q9HCN3_TMEM8A	1	1
O95297_MPZL1	1	1
P20039_HLA-DRB1	1	1
P17927_CR1	1	1
Q9Y5Y7_LYVE1	1	1
P09693_CD3G	1	1
Q9NYK1_TLR7	1	1
Q9NPR2_SEMA4B	1	1
P30505_HLA-C	1	1
P78504_JAG1	1	1
P16662_UGT2B7	1	2
P04066_FUCA1	2	2
P07307_ASGR2	2	2
P50897_PPT1	2	2
P21810_BGN	2	2
Q8NI99_ANGPTL6	2	2
Q08722_CD47	2	2
P05186_ALPL	2	2
P48357_LEPR	2	2
P04233_CD74	2	2
Q9UIQ6_LNPEP	2	2
P12109_COL6A1	2	2
P55083_MFAP4	2	2
P16109_SELP	2	2
P20774_OGN	2	2
P17948_FLT1	2	2
P15509_CSF2RA	2	2
P04062_GBA	2	2
P07306_ASGR1	2	2
P55268_LAMB2	2	2
Q14314_FGL2	2	2
P05026_ATP1B1	2	2
Q92859_NEO1	2	2
P46531_NOTCH1	2	2
P20138_CD33	2	2
O15455_TLR3	2	2
P01011_SERPINA3	2	2
Q9H5V8_CDCP1	2	2
P14210_HGF	2	2
P10253_GAA	2	2
Q6P4E1_CASC4	2	2
P02765_AHSG	2	2
P11215_ITGAM	2	2
O94901_SUN1	2	2
P17301_ITGA2	2	2
Q14766_LTBP1	2	2
P15529_CD46	2	2
Q9UKU9_ANGPTL2	2	2
P04216_THY1	2	2
A6NMZ7_COL6A6	2	2
P78509_RELN	2	2
Q6UX71_PLXDC2	2	2
P00734_F2	2	2
P05362_ICAM1	2	2
Q9BY67_CADM1	2	2
P20645_M6PR	2	2
Q14956_GPNMB	2	2
Q92508_PIEZO1	2	2
P01009_SERPINA1	2	2
P0C0L4_C4A	2	2
Q13641_TPBG	2	2
Q4G148_GXYLT1	2	2
P05164_MPO	2	2
P08581_MET	2	2
O94856_NFASC	2	2
P31997_CEACAM8	2	2
P22413_ENPP1	2	2
Q9NR97_TLR8	2	2
Q14126_DSG2	2	2
Q8IZF2_ADGRF5	2	2
Q9P2B2_PTGFRN	2	2
Q8IUX7_AEBP1	2	2
Q14112_NID2	2	2
Q9BX97_PLVAP	2	2
O00391_QSOX1	2	2
O95497_VNN1	2	2
Q9Y639_NPTN	2	2
Q9UP52_TFR2	2	2
Q8NBJ5_COLGALT1	2	2
Q6UXH9_PAMR1	2	2
Q06828_FMOD	2	2
Q16620_NTRK2	2	2
P42892_ECE1	2	2
Q9NR16_CD163L1	2	2
P23946_CMA1	2	2
Q6P179_ERAP2	2	2
P22105_TNXB	2	2
P08962_CD63	2	2
P13612_ITGA4	2	2
P32942_ICAM3	2	2
Q13449_LSAMP	1	2
P35613_BSG	2	2
P78324_SIRPA	2	2
P00533_EGFR	2	2
Q6V0I7_FAT4	2	2
Q8IWV2_CNTN4	2	2
Q16610_ECM1	2	2
P30203_CD6	2	2
Q9P126_CLEC1B	2	2
P43251_BTD	2	2
P01042_KNG1	2	2
O60637_TSPAN3	2	2
P05154_SERPINA5	2	2
Q9UIW2_PLXNA1	2	2
Q8IWU6_SULF1	2	2
Q9NS15_LTBP3	2	2
P43121_MCAM	2	2
Q9BZC7_ABCA2	1	2
P0DOX6_P0DOX6	2	2
Q07092_COL16A1	2	2
Q7Z3B1_NEGR1	1	2
P35442_THBS2	2	2
P55290_CDH13	2	2
Q8TER0_SNED1	2	2
Q15223_NECTIN1	2	2
Q6ZMP0_THSD4	2	2
Q8N436_CPXM2	2	2
Q15904_ATP6AP1	2	2
P04003_C4BPA	1	2
P16112_ACAN	2	2
Q92752_TNR	2	2
O60462_NRP2	1	2
Q9UJ14_GGT7	2	2
P48745_CCN3	2	2
P51884_LUM	3	3
P07585_DCN	3	3
P04004_VTN	3	3
P04839_CYBB	3	3
P07602_PSAP	3	3
Q02763_TEK	3	3
P12110_COL6A2	3	3
P53634_CTSC	3	3
P98095_FBLN2	3	3
P19022_CDH2	3	3
P09326_CD48	3	3
Q5ZPR3_CD276	3	3
P19320_VCAM1	3	3
Q7Z7G0_ABI3BP	3	3
P20160_AZU1	2	3
P12314_FCGR1A	2	3
P42702_LIFR	3	3
P19440_GGT1	3	3
Q92896_GLG1	3	3
Q6UWY5_OLFML1	3	3
Q16853_AOC3	3	3
P07942_LAMB1	2	3
O95477_ABCA1	3	3
P06681_C2	2	3
P23229_ITGA6	3	3
Q99715_COL12A1	3	3
O14786_NRP1	3	3
P23142_FBLN1	2	3
P01871_IGHM	3	3
P05107_ITGB2	3	3
Q8IWA5_SLC44A2	3	3
P33151_CDH5	3	3
P11117_ACP2	3	3
P06756_ITGAV	3	3
O00468_AGRN	3	3
Q96BZ4_PLD4	3	3
P55058_PLTP	3	3
P49908_SELENOP	3	3
P17936_IGFBP3	3	3
P50895_BCAM	2	3
P12821_ACE	3	3
P49961_ENTPD1	3	3
P00450_CP	3	3
P04114_APOB	3	3
P22897_MRC1	3	3
P16444_DPEP1	3	3
Q9Y4D7_PLXND1	3	3
Q8N2S1_LTBP4	3	3
P00738_HP	2	3
Q07075_ENPEP	3	3
P26006_ITGA3	3	3
P15144_ANPEP	3	3
P27487_DPP4	3	3
P18084_ITGB5	3	3
P28799_GRN	3	3
Q6UX06_OLFM4	3	3
Q12860_CNTN1	3	3
P0C0L5_C4B	3	3
P12259_F5	3	3
O60449_LY75	3	3
Q6ZMJ2_SCARA5	3	3
Q9BXX0_EMILIN2	3	3
O75976_CPD	3	3
P23470_PTPRG	3	3
Q6YHK3_CD109	3	3
Q5TFQ8_SIRPB1	3	3
Q6FHJ7_SFRP4	3	3
Q6UVK1_CSPG4	3	3
P98160_HSPG2	4	4
P13688_CEACAM1	4	4
P02749_APOH	3	4
P13611_VCAN	4	4
Q9NR99_MXRA5	4	4
P08603_CFH	4	4
Q12884_FAP	4	4
P06213_INSR	4	4
P13473_LAMP2	4	4
Q08380_LGALS3BP	4	4
Q14767_LTBP2	4	4
Q96PE1_ADGRA2	4	4
Q9BZZ2_SIGLEC1	4	4
O60486_PLXNC1	4	4
P54289_CACNA2D1	4	4
P05556_ITGB1	4	4
Q6UY14_ADAMTSL4	4	4
O75882_ATRN	4	4
Q3T906_GNPTAB	4	4
O00754_MAN2B1	4	4
O15118_NPC1	3	4
P12111_COL6A3	5	5
Q05707_COL14A1	4	5
P10909_CLU	5	5
P02790_HPX	4	5
Q9Y6C2_EMILIN1	5	5
P56199_ITGA1	5	5
Q86VB7_CD163	5	5
P11279_LAMP1	4	5
P16284_PECAM1	4	5
P25391_LAMA1	5	5
P48960_CD97	4	5
Q9Y4L1_HYOU1	5	5
O15031_PLXNB2	5	5
Q92673_SORL1	5	5
P13598_ICAM2	5	5
Q13740_ALCAM	5	5
Q13308_PTK7	5	5
Q9UPZ6_THSD7A	5	5
Q8WWQ8_STAB2	5	5
P35968_KDR	5	5
Q12913_PTPRJ	5	5
P32004_L1CAM	5	5
P11047_LAMC1	6	6
P11717_IGF2R	6	6
Q4LDE5_SVEP1	6	6
P08648_ITGA5	5	6
Q9UBG0_MRC2	6	6
Q16787_LAMA3	6	6
P40189_IL6ST	6	7
O75095_MEGF6	6	7
P08575_PTPRC	8	8
P35555_FBN1	9	9
Q9H8L6_MMRN2	8	9
Q16363_LAMA4	9	9
P04275_VWF	10	10
Q96RW7_HMCN1	10	10
P24821_TNC	11	11
Q9NY15_STAB1	9	11
O15230_LAMA5	11	11
Q13201_MMRN1	13	14
P24043_LAMA2	15	15
Q07954_LRP1	20	21
