# Supplementary material for: Characterization of core fucosylation via sequential enzymatic treatments of intact glycopeptides and mass spectrometry analysis
Source: Nat Commun. 2022 Jul 7;13:3910. doi: 10.1038/s41467-022-31472-4 (PMC9262967; doi:10.1038/s41467-022-31472-4)
Supplement: Supplementary file 9 — Supplementary Data 7 [file 41467_2022_31472_MOESM9_ESM.xlsx]

## Sheet: Supplementary Data 9
Supplementary Data 9. The list of glycopeptides identified via quantitative analysis using STAGE method coupled with TMT labeling for HCC tumor and normal tissues.
*lower case n=glycosylation site
# N=PNGase F-modified glycosites, Nf=core fucosylated glycosite
						Reference	Normal	Normal	Normal	Normal	Tumor	Tumor	Tumor
Glycopeptide*	UniProt Accession	Gene Symbol	Glycosylation site#	Fraction	Scan	TMT-126	TMT-127N	TMT-127C	TMT-128N	TMT-128C	TMT-129N	TMT-129C	TMT-130N
nGTGHGNSTHHGPEYMR	P02790	HPX	N240	5	2257	236858	71017.1	68901	106922	73809	352117	318490	371365
nGTGHGNSTHHGPEYMR	P02790	HPX	N240	11	2089	111900	67593.8	77272	112491	71275.2	198385	241573	143507
nGTGHGNSTHHGPEYMR	P02790	HPX	N240	11	2097	179078	59711.8	120879	171358	130961	202145	264620	251687
nGTGHGNSTHHGPEYMR	P02790	HPX	N240	7	2318	453309	242314	218707	219820	238108	723051	678251	699305
nGTGHGNSTHHGPEYMR	P02790	HPX	N240	7	2326	640435	610830	NA	474285	NA	1.34782e+06	1.36549e+06	1.24431e+06
nGTGHGNSTHHGPEYMR	P02790	HPX	N240	12	2037	637346	239847	236515	231666	276755	941863	787923	851024
nGTGHGNSTHHGPEYMR	P02790	HPX	N240	1	1823	NA	NA	315884	390817	312217	824987	530089	597822
nGTGHGnSTHHGPEYMR	P02790	HPX	N240;N246	5	2485	76094.8	36088.2	40607	33734.1	41338.7	99874.2	115621	122545
nGTGHGnSTHHGPEYMR	P02790	HPX	N240;N246	11	2445	85833.2	94716.5	80478.4	70346.1	76034.7	145412	110116	177483
nGTGHGnSTHHGPEYMR	P02790	HPX	N240;N246	11	2450	127279	73430.9	111941	114108	59323.7	191824	224634	181739
nGTGHGnSTHHGPEYMR	P02790	HPX	N240;N246	12	2521	682400	351237	449607	350196	354131	1.13325e+06	900746	945249
nGTGHGnSTHHGPEYMR	P02790	HPX	N240;N246	12	2523	1.16513e+06	426513	716062	520765	578159	1.67034e+06	1.91331e+06	1.93092e+06
nGTGHGnSTHHGPEYMR	P02790	HPX	N240;N246	12	2542	3.09995e+06	2.4959e+06	2.00708e+06	1.82852e+06	2.59384e+06	6.26822e+06	6.39881e+06	4.92275e+06
nGTGHGnSTHHGPEYMR	P02790	HPX	N240;N246	12	2544	724127	300900	333166	226465	296840	1.01884e+06	1.06146e+06	921663
NGTGHGnSTHHGPEYMR	P02790	HPX	Nf246	5	2505	66770.3	17496.3	30701.3	20384.6	33773.4	105803	144950	143218
nSSGCEAR	P08581	MET	N405	5	2299	3.81963e+06	5.46824e+06	5.6881e+06	5.5307e+06	5.44239e+06	1.96546e+06	2.02514e+06	2.34122e+06
NLHQSnTSR	P98160	HSPG2	Nf1755	5	2314	5.13075e+06	2.24907e+06	2.05397e+06	1.80876e+06	2.38134e+06	7.57208e+06	7.33438e+06	8.1013e+06
NLHQSnTSR	P98160	HSPG2	Nf1755	4	2413	4.12625e+06	2.08122e+06	2.43681e+06	1.47188e+06	1.79428e+06	7.64126e+06	6.10237e+06	7.70353e+06
NLHQSnTSR	P98160	HSPG2	Nf1755	12	2059	501715	675448	735325	716636	623144	412157	521219	397343
NLHQSnTSR	P98160	HSPG2	Nf1755	12	2067	86412.8	140363	135774	112003	101723	90699.4	104812	59971.8
NLHQSnTSR	P98160	HSPG2	N1755	5	2325	2.55736e+06	1.08118e+06	1.14156e+06	1.05023e+06	1.34539e+06	3.99612e+06	3.78137e+06	4.14548e+06
NLHQSnTSR	P98160	HSPG2	N1755	5	2440	154654	64005.2	96950.4	72431.3	55974.8	351389	408327	428736
NLHQSnTSR	P98160	HSPG2	N1755	5	2450	125648	36394.9	35981.3	38280.9	48606.7	203452	219186	232002
NLHQSnTSR	P98160	HSPG2	N1755	4	2418	1.19301e+06	533407	570772	534728	453670	1.67227e+06	1.54583e+06	1.85251e+06
NLHQSnTSR	P98160	HSPG2	N1755	4	2420	2.20073e+06	1.09866e+06	1.06296e+06	952391	1.05434e+06	3.4499e+06	3.18946e+06	3.4011e+06
NLHQSnTSR	P98160	HSPG2	N1755	4	2559	7.233e+06	1.80011e+06	2.06543e+06	1.66208e+06	1.9645e+06	1.11874e+07	8.81716e+06	1.11882e+07
NLHQSnTSR	P98160	HSPG2	N1755	4	2560	4.91324e+06	1.37467e+06	1.74147e+06	1.01671e+06	1.35709e+06	9.00641e+06	8.97733e+06	9.32928e+06
NLHQSnTSR	P98160	HSPG2	N1755	3	2435	3.40026e+06	545315	1.03991e+06	624197	879908	6.60552e+06	5.39117e+06	6.34293e+06
TCHESYnR	P33908	MAN1A1	N513	5	2371	32242.3	19826.6	26914.2	23934.2	24949.3	59151.2	59216.3	67406
TCHESYnR	P33908	MAN1A1	N513	10	2401	155007	153611	169584	161137	138932	122378	113277	100724
GnVTQHVQGHR	Q15043	SLC39A14	N77	5	2406	638318	400291	312814	309142	359718	1.10444e+06	948650	1.08438e+06
GnVTQHVQGHR	Q15043	SLC39A14	N77	11	2335	1.0918e+07	1.47432e+07	1.2297e+07	1.27361e+07	1.17158e+07	8.64946e+06	5.59774e+06	7.5905e+06
GnVTQHVQGHR	Q15043	SLC39A14	N77	11	2336	8.67686e+06	1.17499e+07	1.15776e+07	1.17131e+07	1.11566e+07	5.16758e+06	5.92153e+06	6.42538e+06
GnVTQHVQGHR	Q15043	SLC39A14	N77	7	2459	37207	39917.1	32482.3	33736.2	32629.8	20152.9	38275.5	25991.6
GnVTQHVQGHR	Q15043	SLC39A14	N77	2	2323	0.0806614	83853.6	NA	23147.3	4043.61	8240.26	3566.5	6335.43
GnVTQHVQGHR	Q15043	SLC39A14	N77	12	2564	357557	534551	441857	512305	408460	242604	247117	220493
GnVTQHVQGHR	Q15043	SLC39A14	N77	12	2565	366488	626232	441469	466818	476817	302767	284168	322909
GnVTQHVQGHR	Q15043	SLC39A14	N77	12	2569	871232	1.11587e+06	1.18264e+06	1.06539e+06	1.12657e+06	588030	582774	566417
GnVTQHVQGHR	Q15043	SLC39A14	N77	6	2529	121936	108814	108917	135646	106106	80641.7	73236	58231.1
GnVTQHVQGHR	Q15043	SLC39A14	N77	10	2674	76242	133028	41016.9	85591.3	85817.7	54431.4	NA	91844.4
DHHGAnFSCR	P05362	ICAM1	N183	5	2608	873745	728707	515671	983513	747910	792539	802540	718964
DHHGAnFSCR	P05362	ICAM1	N183	5	2611	2.63769e+06	2.22066e+06	2.31757e+06	2.39513e+06	2.17162e+06	2.48897e+06	3.03331e+06	2.5319e+06
DHHGAnFSCR	P05362	ICAM1	N183	12	2192	109105	47942.5	45393.8	42613.9	56770.4	161811	170272	160969
DHHGAnFSCR	P05362	ICAM1	Nf183	12	2185	58850.7	26691.3	31102.7	31210.1	30431	91614.6	75179.5	82909.4
DHHGAnFSCR	P05362	ICAM1	Nf183	12	2190	87856.3	33822	40494.5	43609.1	38101	123813	138866	118052
AnVTSENNMPR	P11215	ITGAM	N900	5	2721	80594.2	60824.7	56192.2	57989.8	48300.9	84665.5	88584.7	84814.7
AnVTSENNMPR	P11215	ITGAM	N900	11	3117	227852	189397	209287	185898	181744	270447	267967	272311
AnVTSENNMPR	P11215	ITGAM	N900	12	3180	331609	244051	216963	220535	262098	409145	389825	422180
AnVTSENNMPR	P11215	ITGAM	N900	6	3436	2.24608e+06	1.87608e+06	1.74458e+06	1.73172e+06	1.78415e+06	2.49451e+06	2.37414e+06	2.46162e+06
AnVTSENNMPR	P11215	ITGAM	N900	10	3436	30398.4	19312.8	24053.5	23152.4	25265.6	31961.3	31208	32178.4
AnVTSENNMPR	P11215	ITGAM	N900	7	5111	76107.2	53940	65558.4	66034.1	68608.2	86269.7	84245.5	101421
AnVTSENNMPR	P11215	ITGAM	N900	6	4964	305956	260270	235549	246604	256765	336242	380543	322012
EnGTVSR	P19652	ORM2	N103	5	2774	2.3111e+07	1.87432e+07	1.70445e+07	1.67001e+07	1.64834e+07	2.28829e+07	2.49619e+07	2.38811e+07
EnGTVSR	P19652	ORM2	N103	7	2852	3.90875e+06	3.26551e+06	2.89117e+06	2.6789e+06	3.06507e+06	3.68183e+06	4.191e+06	4.34219e+06
EnGTVSR	P19652	ORM2	N103	6	2901	1.79438e+07	1.17458e+07	1.27157e+07	1.28246e+07	1.16994e+07	1.55526e+07	1.68444e+07	1.71501e+07
VSnSSAR	P02730	SLC4A1	N642	5	2795	1.8687e+07	2.11396e+07	2.16092e+07	1.90082e+07	1.83312e+07	1.81271e+07	1.91524e+07	1.80638e+07
VSnSSAR	P02730	SLC4A1	N642	7	2899	621508	460828	394539	420212	585805	590382	558315	799240
VSnSSAR	P02730	SLC4A1	N642	9	2663	811110	837490	878988	762304	783525	785488	792707	774866
VSnSSAR	P02730	SLC4A1	N642	8	2806	1.08157e+06	1.13035e+06	1.04673e+06	949611	980159	928345	997578	1.01143e+06
VSnSSAR	P02730	SLC4A1	N642	6	2939	1.19291e+06	1.123e+06	1.13447e+06	1.04796e+06	1.12689e+06	1.00436e+06	1.11458e+06	1.09255e+06
VSnSSAR	P02730	SLC4A1	N642	10	2765	271711	298551	262050	258845	258711	291079	267928	272790
AVnSSCR	Q07954	LRP1	N2521	5	2878	2.91977e+07	4.37351e+07	4.6033e+07	4.16436e+07	3.9355e+07	2.47788e+07	2.43719e+07	2.58585e+07
AVnSSCR	Q07954	LRP1	N2521	4	2728	1.46677e+06	2.41103e+06	2.44933e+06	2.35599e+06	2.27027e+06	770860	693371	761359
AVnSSCR	Q07954	LRP1	N2521	6	3040	1.36244e+06	1.64105e+06	1.67806e+06	1.49107e+06	1.5868e+06	934276	1.00998e+06	980450
NGVnGTGENGRK	P05556	ITGB1	N406	11	2949	97782.9	103041	109368	121834	126883	69744.7	98681.8	69174.8
NGVnGTGENGRK	P05556	ITGB1	N406	7	3043	1.90792e+06	1.98671e+06	1.82492e+06	1.95088e+06	1.65946e+06	1.79031e+06	1.75031e+06	1.52598e+06
NGVnGTGENGR	P05556	ITGB1	N406	6	3186	144218	94505.9	132742	135401	129090	136214	151844	118454
SLnDTMHR	Q9BXX0	EMILIN2	N587	5	3138	346996	140879	165701	176514	182422	474059	510540	496194
SLnDTMHR	Q9BXX0	EMILIN2	N587	4	3211	1.51361e+06	437832	493247	591755	648098	2.45296e+06	2.41721e+06	2.38653e+06
SLnDTMHR	Q9BXX0	EMILIN2	N587	4	3214	697961	363797	295232	324446	358162	1.18804e+06	1.16838e+06	1.24103e+06
SLnDTMHR	Q9BXX0	EMILIN2	N587	12	2228	29168.1	18997.6	21301.4	17214.2	15919.7	59605.3	56000.2	56592.9
SLnDTMHR	Q9BXX0	EMILIN2	N587	12	2232	37372.4	22217.5	15506.8	20867.7	19947.2	57896.6	85528.3	48691.2
SLnDTMHR	Q9BXX0	EMILIN2	N587	12	2246	31475.1	17521.8	27250.1	23390.6	19839	48281.9	50492.9	55610.3
SLnDTMHR	Q9BXX0	EMILIN2	N587	12	2921	1.34065e+06	616936	543876	543118	618954	2.75306e+06	2.3611e+06	2.37192e+06
SLnDTMHR	Q9BXX0	EMILIN2	N587	12	2924	1.38681e+06	596181	599960	640751	725263	1.9921e+06	2.31838e+06	2.21331e+06
SLnDTMHR	Q9BXX0	EMILIN2	N587	1	2648	219450	107941	90579.1	90670	108136	310735	302856	273708
SLnDTMHR	Q9BXX0	EMILIN2	N587	12	4015	837116	475371	537018	527708	474062	1.32931e+06	1.21463e+06	1.28233e+06
nDTVAGQGER	P06756	ITGAV	N874	5	3197	4.13114e+06	3.62339e+06	3.30108e+06	3.19922e+06	3.16457e+06	4.26127e+06	4.85259e+06	4.78607e+06
ISSLQTTEKnDTVAGQGER	P06756	ITGAV	N874	7	9885	296988	217434	235253	223667	179570	261447	284907	265073
ISSLQTTEKnDTVAGQGER	P06756	ITGAV	N874	8	10167	158840	118095	142016	125924	122516	145371	215458	153081
ICNQnSSNPNQR	P24043	LAMA2	Nf89	5	3221	147037	40187.3	80549.4	66365.3	55367	154432	163014	198969
ICNQnSSNPNQR	P24043	LAMA2	N89	4	3421	1.65878e+06	572331	486336	484068	487055	2.47467e+06	2.58769e+06	2.57885e+06
YHnQTLR	P11717	IGF2R	N400	5	3258	366338	355589	421865	365931	388255	427505	481774	515552
YHnQTLR	P11717	IGF2R	N400	5	3264	285881	243080	205099	266376	197766	316060	270576	311587
YHnQTLR	P11717	IGF2R	N400	6	3301	2.94845e+06	2.77291e+06	1.78739e+06	2.1987e+06	2.52821e+06	2.6661e+06	2.76509e+06	2.9561e+06
YHnQTLR	P11717	IGF2R	N400	6	3304	2.10798e+06	1.84047e+06	1.78655e+06	2.07342e+06	2.01335e+06	2.22482e+06	2.62463e+06	2.37493e+06
CTDLDECSnGTHMCSQHADCK	P35555	FBN1	Nf1369	5	3415	723494	247394	265170	242947	329392	942611	1.11703e+06	994893
CTDLDECSnGTHMCSQHADCK	P35555	FBN1	Nf1369	4	3378	7.52219e+06	1.89526e+06	2.90214e+06	2.36298e+06	2.77953e+06	8.82528e+06	1.20837e+07	1.0813e+07
CTDLDECSnGTHMCSQHADCK	P35555	FBN1	Nf1369	7	3014	546343	181888	214716	187755	219368	827461	907289	803968
CTDLDECSnGTHMCSQHADCK	P35555	FBN1	Nf1369	9	3308	436166	132016	129662	125200	195015	565838	560504	530955
CTDLDECSnGTHMCSQHADCK	P35555	FBN1	Nf1369	3	3378	120519	48823.6	56958.7	56500.9	38786.7	200176	183007	191422
CTDLDECSnGTHMCSQHADCK	P35555	FBN1	Nf1369	3	3408	171709	58338.6	64623.7	60490.6	62472.7	258974	236013	232174
CTDLDECSnGTHMCSQHADCK	P35555	FBN1	Nf1369	8	3018	220625	65184.1	104828	103354	70676.7	289633	388937	244408
CTDLDECSnGTHMCSQHADCK	P35555	FBN1	Nf1369	8	3329	2.9652e+06	856058	1.26784e+06	886156	1.32178e+06	4.22639e+06	4.29374e+06	4.63344e+06
CTDLDECSnGTHMCSQHADCK	P35555	FBN1	Nf1369	9	3854	293392	90095.5	113416	90335.6	122483	402605	363684	343763
CTDLDECSnGTHMCSQHADCK	P35555	FBN1	N1369	5	3681	943704	215536	296304	228751	257641	1.2848e+06	1.52233e+06	1.28423e+06
CTDLDECSnGTHMCSQHADCK	P35555	FBN1	N1369	11	3385	504809	109260	170098	162264	195267	859984	796213	879430
CTDLDECSnGTHMCSQHADCK	P35555	FBN1	N1369	4	3414	146371	49683.6	65894.3	48790.9	67741.5	215721	212940	203983
CTDLDECSnGTHMCSQHADCK	P35555	FBN1	N1369	4	3568	4.45148e+06	957975	1.10537e+06	1.14634e+06	1.22473e+06	7.81587e+06	7.61112e+06	7.60967e+06
CTDLDECSnGTHMCSQHADCK	P35555	FBN1	N1369	12	3319	1.54869e+07	3.04408e+06	3.27815e+06	3.29062e+06	4.68659e+06	2.33749e+07	2.2366e+07	2.12657e+07
CTDLDECSnGTHMCSQHADCK	P35555	FBN1	N1369	12	3322	1.67929e+06	320017	520606	445109	504810	2.5456e+06	2.59909e+06	2.5687e+06
CTDLDECSnGTHMCSQHADCK	P35555	FBN1	N1369	5	4456	800649	153987	179692	105897	191486	1.02496e+06	1.09732e+06	843630
CTDLDECSnGTHMCSQHADCK	P35555	FBN1	N1369	4	4314	489682	105655	120069	100264	107091	699917	694842	714971
TnESVSEPR	Q13433	SLC39A6	N241	5	3552	1.7184e+06	281793	237436	280485	285715	2.78538e+06	2.91812e+06	2.71606e+06
ALMnGSESR	P35613	BSG	N268	5	3596	347504	357053	327348	304797	304690	303009	329341	345820
ALMnGSESR	P35613	BSG	N268	4	3546	6.68374e+06	7.66178e+06	7.59577e+06	6.53123e+06	8.09494e+06	6.87121e+06	6.89399e+06	6.61074e+06
ALMnGSESR	P35613	BSG	N268	2	3069	1.89506e+06	2.14455e+06	1.99849e+06	2.15279e+06	2.25594e+06	1.93193e+06	1.92743e+06	1.99317e+06
ALMnGSESR	P35613	BSG	N268	3	3587	7.05532e+06	8.63504e+06	7.64325e+06	7.04242e+06	8.31523e+06	6.84491e+06	7.6627e+06	7.60684e+06
ALMnGSESR	P35613	BSG	N268	5	5766	52798.8	53180.9	55886.8	59035.6	61957.8	54037.9	52123	57878.1
ALMnGSESR	P35613	BSG	N268	4	5772	354994	336998	334034	298669	361340	273596	339469	326275
ALMnGSESR	P35613	BSG	N268	3	5794	827366	882504	863150	819108	913620	768421	797497	849039
QPGEnGSIVTCGHR	P13612	ITGA4	Nf138	5	3614	386358	323712	309478	344007	215802	459935	446080	507277
QPGEnGSIVTCGHR	P13612	ITGA4	N138	9	4006	92207.8	38275.2	94189.6	78575.8	75474.9	181976	128063	179649
GPnCSEPECPGNCHLR	P24821	TNC	N184	11	3574	1.06726e+06	NA	104371	216906	125339	1.55992e+06	1.27642e+06	1.38442e+06
GPnCSEPECPGNCHLR	P24821	TNC	N184	11	3583	67960.3	13615.5	11772.5	13352	10382.3	127784	109625	136825
GPnCSEPECPGNCHLR	P24821	TNC	N184	11	3609	8315.58	6318.4	4997.5	3912.2	4921.77	21246.6	16074.1	17330.9
GPnCSEPECPGNCHLR	P24821	TNC	N184	11	3761	20942.6	15424.1	16112.1	15093	18902.3	27506.4	25672.7	24440.2
GPnCSEPECPGNCHLR	P24821	TNC	N184	12	3530	104453	NA	46509.8	25135.1	41923.8	192286	154432	96186.7
GPnCSEPECPGNCHLR	P24821	TNC	N184	10	3661	79663.7	28383.5	30632.1	35286.8	37330.3	129838	128626	134891
SLSnSTAR	P50454	SERPINH1	N120	5	3635	7.53235e+06	3.27972e+06	2.98477e+06	2.82378e+06	3.6846e+06	1.23775e+07	1.15022e+07	1.17752e+07
SLSnSTAR	P50454	SERPINH1	N120	4	3567	2.27778e+07	9.20132e+06	8.04609e+06	8.20164e+06	8.05997e+06	3.24625e+07	3.46239e+07	3.34179e+07
SLSnSTAR	P50454	SERPINH1	N120	7	3483	852529	431302	355128	354207	345960	1.38593e+06	1.45214e+06	1.4289e+06
SLSnSTAR	P50454	SERPINH1	N120	9	3521	2.21928e+06	994191	891965	1.01919e+06	1.22719e+06	3.76943e+06	3.12275e+06	3.62044e+06
SLSnSTAR	P50454	SERPINH1	N120	3	3591	5.97616e+06	2.43426e+06	2.21359e+06	2.5702e+06	2.31872e+06	9.05263e+06	8.26488e+06	9.4579e+06
SLSnSTAR	P50454	SERPINH1	N120	8	3573	835229	409731	378043	364925	445551	1.30868e+06	1.31194e+06	1.32586e+06
SLSnSTAR	P50454	SERPINH1	N120	6	3615	1.49453e+06	652614	699005	682204	615113	2.18175e+06	2.36352e+06	2.51422e+06
SLSnSTAR	P50454	SERPINH1	N120	10	3433	216036	84673.7	79217.8	80553.4	86727.2	302638	306836	305723
LADGSNnCSGR	Q9NR16	CD163L1	N377	5	3763	1.93925e+06	939151	1.03695e+06	962222	1.13241e+06	2.61005e+06	2.67808e+06	2.77991e+06
LADGSNnCSGR	Q9NR16	CD163L1	N377	4	3720	468151	249005	237781	242740	218227	706275	600771	695010
RPASnVSASIQR	Q16363	LAMA4	N810	5	3850	100036	26937.3	18581.3	30570.6	26277.9	161479	181095	174787
RPASnVSASIQR	Q16363	LAMA4	N810	5	3886	49376.9	30301.6	27532.1	24714.4	27301.3	80403.4	88895.5	87450.3
RPASnVSASIQR	Q16363	LAMA4	N810	7	3569	325370	81476.3	41378.9	89326	68496.9	573010	572777	551152
RPASnVSASIQR	Q16363	LAMA4	N810	7	3580	73522.3	14944.8	18216.1	19712.6	18968.7	154395	150604	146782
RPASnVSASIQR	Q16363	LAMA4	N810	6	3694	616813	76986	72074.3	115714	91828.5	1.10719e+06	1.05025e+06	1.0889e+06
RPASnVSASIQR	Q16363	LAMA4	N810	6	3703	85947.4	27364.3	24059.1	28259.2	24240.4	210593	227719	186379
HYTnSSQDVTVPCR	P0DOX2	NA	Nf207	5	3954	226786	102257	138915	95152.5	108889	202001	254807	222962
HYTnSSQDVTVPCR	P0DOX2	NA	N207	11	4628	54830.9	34281.8	40607.1	34780.6	37917.2	67861.2	63967.1	73256.4
HYTnSSQDVTVPCR	P0DOX2	NA	N207	11	4645	954901	484628	687630	581177	616192	1.40352e+06	1.14043e+06	1.20319e+06
HYTnSSQDVTVPCR	P0DOX2	NA	N207	12	4479	51875.3	55347.3	44925.7	16606.2	38609.4	73169.3	104994	93729.8
HYTnSSQDVTVPCR	P0DOX2	NA	N207	1	4320	9747.52	4985.89	7007.88	7821.93	6678.25	8049.84	7526.22	3842.92
HYTnSSQDVTVPCR	P0DOX2	NA	N207	10	4775	86882.1	41726.7	57740	53367.4	55390.8	62320.4	73703	97034.5
YNNEnTSK	Q9UGM5	FETUB	N182	5	3974	1.32951e+06	1.2648e+06	1.3537e+06	1.25426e+06	1.34697e+06	1.2339e+06	1.23752e+06	1.15866e+06
EDALnETR	P10909	CLU	N86	5	4007	756783	922940	915265	911165	977742	536436	519258	534357
EDALnETR	P10909	CLU	N86	5	4916	533936	400600	421717	439037	427600	675907	715268	649592
EDALnETR	P10909	CLU	N86	5	5492	9506.72	189848	12162.3	48437.3	13654.8	22468.7	23915.3	13079.1
EDALnETR	P10909	CLU	N86	4	4597	1.59191e+06	2.19105e+06	2.07493e+06	1.92666e+06	2.16486e+06	1.16673e+06	1.04485e+06	913729
EDALnETR	P10909	CLU	N86	4	4869	1.91118e+06	1.4117e+06	1.20911e+06	1.36587e+06	1.28598e+06	2.14231e+06	2.22921e+06	1.96579e+06
EDALnETR	P10909	CLU	N86	4	5057	40559.3	36541.9	41792.6	47565.3	49973.5	62642.1	70667.2	54484.5
EDALnETR	P10909	CLU	N86	7	3989	630807	360847	410024	387675	409385	693462	786020	746924
EDALnETR	P10909	CLU	N86	7	4958	101917	88109.8	95644.9	91528.6	97777.7	120048	122210	105715
EDALnETR	P10909	CLU	N86	2	4097	383775	394918	377749	330921	384606	378443	400179	360797
EDALnETR	P10909	CLU	N86	3	4555	2.55709e+06	3.18357e+06	3.15153e+06	3.0894e+06	3.0774e+06	1.73587e+06	1.8607e+06	1.79596e+06
EDALnETR	P10909	CLU	N86	3	5002	132392	204283	195855	187290	188998	112578	104528	97610.8
EDALnETR	P10909	CLU	N86	6	3880	510984	639877	620382	586329	630441	416842	415518	394148
EDALnETR	P10909	CLU	N86	6	4076	2.48233e+06	1.6438e+06	1.59945e+06	1.67534e+06	1.7238e+06	3.02874e+06	3.10807e+06	3.08951e+06
EDALnETR	P10909	CLU	N86	1	4283	274795	367834	339221	353932	363053	194169	169783	216196
KEDALnETR	P10909	CLU	N86	12	4463	227245	188289	170275	173477	154015	264790	250674	255763
KEDALnETR	P10909	CLU	N86	12	4764	121958	174435	175855	151415	171751	52642.1	57456.4	54350.9
KEDALnETR	P10909	CLU	N86	1	4269	106499	66356.9	73461.5	73157.3	80595.1	103198	114916	101538
KKEDALnETR	P10909	CLU	N86	3	4443	9059.7	642311	NA	169300	13419.7	46681.4	28988.8	20512.8
KKEDALnETR	P10909	CLU	N86	12	4074	75607.1	83665	65204.5	76088.6	79617.9	82333.3	63533.3	79489
KKEDALnETR	P10909	CLU	N86	1	3818	255964	226839	233250	196241	250429	222395	259370	238187
KKEDALnETR	P10909	CLU	N86	1	3973	45783.9	37133.6	45386.8	39987.8	37816	35593.6	41520.9	31978.9
EDALnETRESETK	P10909	CLU	N86	8	6188	551750	477557	500260	461384	430897	384052	482783	346049
EDALnETRESETK	P10909	CLU	N86	6	5652	910880	1.56579e+06	1.68513e+06	1.66723e+06	1.58953e+06	313754	335400	314622
EDALnETR	P10909	CLU	Nf86	6	4054	1.97444e+06	608375	462614	583177	703967	3.43577e+06	3.20579e+06	2.86981e+06
KEDALnETR	P10909	CLU	Nf86	9	3860	600697	273331	262311	246502	293176	690003	749787	636417
KEDALnETR	P10909	CLU	Nf86	8	4002	503196	199837	150326	176316	157420	703932	857726	700291
EDALnETRESETK	P10909	CLU	Nf86	12	4712	198421	116403	144456	107108	113470	240885	234116	176728
YETTnK	P13473	LAMP2	N58	5	4103	2.81212e+06	4.30168e+06	4.31828e+06	3.99243e+06	3.94778e+06	1.31896e+06	1.38637e+06	1.3279e+06
YETTnK	P13473	LAMP2	N58	11	5224	24807.2	801315	26961.4	158296	35313.8	43387.6	41558.3	33337.6
YETTnK	P13473	LAMP2	N58	7	4368	7.28472e+06	9.15257e+06	9.32152e+06	8.50722e+06	7.66497e+06	3.98297e+06	4.87273e+06	4.35875e+06
DSCnDSFR	Q8IWT6	LRRC8A	N66	5	4126	383956	215878	185549	202465	202213	561991	553250	525831
DSCnDSFR	Q8IWT6	LRRC8A	N66	6	3956	194713	132810	144072	131202	141204	250286	251198	218168
nVTHHVSVTK	O94901	SUN1	N588	5	4127	582796	240962	225762	207710	265469	743640	718102	712221
nVTHHVSVTK	O94901	SUN1	N588	5	4129	676643	250357	369241	257857	310038	884343	909257	933422
GSnYTSK	P20701	ITGAL	N89	5	4145	305821	253602	264731	252066	230262	298909	352103	283483
GSnYTSK	P20701	ITGAL	N89	6	3997	282761	202871	259948	206469	269839	291926	362898	286285
nATSYPPMCTQDPK	P23141	CES1	N79	5	4159	212428	414793	416201	367565	352621	63572.1	49537.5	54140.8
nATSYPPMCTQDPK	P23141	CES1	N79	5	4347	491845	1.08071e+06	1.0738e+06	1.28754e+06	1.11596e+06	213075	225652	176751
nATSYPPMCTQDPK	P23141	CES1	N79	5	4581	357438	729826	647117	741638	672019	94888	115252	155887
nATSYPPMCTQDPK	P23141	CES1	N79	5	6192	60166	99952.6	101111	101780	103242	18569.6	23526.3	22799.5
nATSYPPMCTQDPK	P23141	CES1	N79	5	6342	48142.7	105091	83065	87818.6	90698.8	10459.4	15177.5	16324.2
nATSYPPMCTQDPK	P23141	CES1	N79	5	6449	275624	357940	478892	458285	464961	112426	140571	107859
nATSYPPMCTQDPK	P23141	CES1	N79	5	6531	24163	52146.1	57576.8	53932	40786.8	5848.39	11042.3	8704.32
nATSYPPMCTQDPK	P23141	CES1	N79	5	6641	68316.9	137134	148357	133417	113797	17160.1	25951.1	22959.7
nATSYPPMCTQDPK	P23141	CES1	N79	5	6918	8697.71	86918.5	16421.9	34451.8	14858.8	4421.21	5566.91	4543.71
nATSYPPMCTQDPK	P23141	CES1	N79	5	6931	46634.4	477121	75646.9	162572	66740.7	20674.3	28304.6	13354
nATSYPPMCTQDPK	P23141	CES1	N79	5	7314	15737.5	203003	15793.5	64924.9	19906.5	7477.95	14863.9	13119.9
nATSYPPMCTQDPK	P23141	CES1	N79	11	6399	45700.5	58549.3	80968.1	79395.4	68903.6	30651.8	26432.6	29904.2
nATSYPPMCTQDPK	P23141	CES1	N79	11	6603	123598	256217	284662	247132	231324	47297.1	38400.1	43491.3
nATSYPPMCTQDPK	P23141	CES1	N79	11	6798	46249.2	98637.4	98244.2	96486.2	99972.2	38176.3	32878.7	35678.5
nATSYPPMCTQDPK	P23141	CES1	N79	4	3957	200922	361123	365720	361724	368688	97064.7	92912.8	62527.5
nATSYPPMCTQDPK	P23141	CES1	N79	4	4153	609270	1.19724e+06	1.04007e+06	1.18207e+06	995300	159097	146301	164488
nATSYPPMCTQDPK	P23141	CES1	N79	4	4296	49237.6	87110.7	97915.9	94187.5	86156.4	30100	20766.6	22893.3
nATSYPPMCTQDPK	P23141	CES1	N79	4	4342	377770	834233	818758	832966	895569	166988	193913	128560
nATSYPPMCTQDPK	P23141	CES1	N79	4	4535	261673	576933	565303	547817	529334	115957	77470.7	71627.1
nATSYPPMCTQDPK	P23141	CES1	N79	4	4720	105109	229289	227283	227153	255901	45177	44656.8	77590.5
nATSYPPMCTQDPK	P23141	CES1	N79	4	6268	38072.5	58754.8	66721.4	55454.9	74397.3	12397.7	11919.8	14347.9
nATSYPPMCTQDPK	P23141	CES1	N79	4	6314	356008	637111	732319	620982	710493	72892.7	87746.8	111730
nATSYPPMCTQDPK	P23141	CES1	N79	4	6348	15963.9	22575.5	24586.6	21911.8	22986.3	7574.56	8714.52	7797.49
nATSYPPMCTQDPK	P23141	CES1	N79	4	6463	405147	755081	762465	731414	775404	156436	154723	113805
nATSYPPMCTQDPK	P23141	CES1	N79	4	6505	1.82725e+06	2.70103e+06	3.15611e+06	2.61526e+06	3.08755e+06	437135	455899	365131
nATSYPPMCTQDPK	P23141	CES1	N79	4	6599	31139.7	35653.2	54380.2	50913.6	51564.8	12557.5	15526.9	11358.2
nATSYPPMCTQDPK	P23141	CES1	N79	4	6652	606395	1.25335e+06	1.31489e+06	1.09521e+06	1.05362e+06	184910	200026	135358
nATSYPPMCTQDPK	P23141	CES1	N79	4	6694	715791	1.13783e+06	1.04345e+06	1.00465e+06	1.04054e+06	67929.8	191919	186054
nATSYPPMCTQDPK	P23141	CES1	N79	4	6841	204151	366690	395360	364898	377421	37003.5	49659.6	55009.6
nATSYPPMCTQDPK	P23141	CES1	N79	4	6883	179197	389004	479835	397847	406315	30097.1	44093.4	107096
nATSYPPMCTQDPK	P23141	CES1	N79	4	7030	79274.9	138815	141707	129303	133763	20542.5	19534.5	19673.7
nATSYPPMCTQDPK	P23141	CES1	N79	4	7072	151047	294168	327123	312478	261966	46128.2	47683	34827
nATSYPPMCTQDPK	P23141	CES1	N79	4	9501	10170.4	17709.5	16831.9	15980.6	18425.8	5504.1	8000.9	5244.38
nATSYPPMCTQDPK	P23141	CES1	N79	4	10399	39289.5	62969.5	77777.8	66153.7	71626.5	21383.4	16471.9	21928.6
nATSYPPMCTQDPK	P23141	CES1	N79	7	6440	1.46358e+06	2.4049e+06	2.64045e+06	3.00303e+06	2.66814e+06	402145	382319	454553
nATSYPPMCTQDPK	P23141	CES1	N79	7	6441	643181	1.20285e+06	1.10678e+06	1.24007e+06	1.13627e+06	132029	178381	159434
nATSYPPMCTQDPK	P23141	CES1	N79	7	6629	4.41146e+06	8.64953e+06	7.52366e+06	7.96225e+06	8.97798e+06	894371	1.11839e+06	1.17465e+06
nATSYPPMCTQDPK	P23141	CES1	N79	7	6630	1.29785e+06	2.60802e+06	2.28151e+06	2.1821e+06	2.26911e+06	286572	394490	277417
nATSYPPMCTQDPK	P23141	CES1	N79	7	6818	1.64049e+06	3.26962e+06	3.41835e+06	2.97123e+06	3.51556e+06	520153	532027	429621
nATSYPPMCTQDPK	P23141	CES1	N79	7	6819	446718	823890	785581	788695	898435	115795	191887	80496.6
nATSYPPMCTQDPK	P23141	CES1	N79	7	6821	51268	83891.4	106311	82743.2	93489	17941.6	29855.7	28050.7
nATSYPPMCTQDPK	P23141	CES1	N79	7	7007	1.86858e+06	2.89725e+06	3.83781e+06	3.6529e+06	3.35849e+06	479162	685930	446685
nATSYPPMCTQDPK	P23141	CES1	N79	7	7008	339056	700657	719268	640623	659720	93533.2	93582	90839.9
nATSYPPMCTQDPK	P23141	CES1	N79	7	7196	87306.3	194013	169544	172089	179582	19102.1	25734	27441.4
nATSYPPMCTQDPK	P23141	CES1	N79	7	7197	213853	456103	440120	428142	459629	42950.7	59786	68954.4
nATSYPPMCTQDPK	P23141	CES1	N79	9	6381	37283.1	66400.6	57158.7	66366.2	63889.1	23287.2	17861.4	19209.4
nATSYPPMCTQDPK	P23141	CES1	N79	9	6392	728723	1.91979e+06	2.15674e+06	1.82782e+06	2.13902e+06	378239	313202	294292
nATSYPPMCTQDPK	P23141	CES1	N79	9	6497	499131	902363	986325	984185	929006	89831.4	106475	101347
nATSYPPMCTQDPK	P23141	CES1	N79	9	6578	83486.3	167859	161698	138245	160996	56095.5	41341.7	53521.3
nATSYPPMCTQDPK	P23141	CES1	N79	9	6581	1.89023e+06	4.52402e+06	3.799e+06	4.15648e+06	4.17321e+06	686056	562300	404641
nATSYPPMCTQDPK	P23141	CES1	N79	9	6687	262955	504947	492327	527250	520036	122560	108123	70658
nATSYPPMCTQDPK	P23141	CES1	N79	9	6770	737094	1.50734e+06	1.73296e+06	1.82648e+06	1.84484e+06	155009	224821	191658
nATSYPPMCTQDPK	P23141	CES1	N79	9	6771	24395.1	51906	52342.6	45915.5	37150.5	14719.9	15954.4	6512.41
nATSYPPMCTQDPK	P23141	CES1	N79	9	6959	640672	1.08844e+06	1.17926e+06	1.16479e+06	1.26462e+06	212484	143725	84101.2
nATSYPPMCTQDPK	P23141	CES1	N79	9	6998	17724.3	35468	33956.8	39120.3	33961.3	18319.3	12937.2	15504.7
nATSYPPMCTQDPK	P23141	CES1	N79	9	7082	69053.8	174124	133115	139015	132952	14599.8	14511.1	15774
nATSYPPMCTQDPK	P23141	CES1	N79	9	7148	198345	582436	489475	425174	408114	76827.6	83829.9	99555.4
nATSYPPMCTQDPK	P23141	CES1	N79	9	7367	16872.6	114334	19477.3	39708.5	21909	16071.1	13264.6	10919
nATSYPPMCTQDPK	P23141	CES1	N79	2	3436	166704	284010	254620	260765	283429	44052.4	44074.7	53706.1
nATSYPPMCTQDPK	P23141	CES1	N79	2	3632	180296	563591	443831	533488	454896	169558	119430	102540
nATSYPPMCTQDPK	P23141	CES1	N79	2	3822	274261	413654	478730	461744	590664	96569.1	94766.8	78908.3
nATSYPPMCTQDPK	P23141	CES1	N79	2	4010	83332.8	222112	234191	253396	251351	52948.7	47936.9	46245.7
nATSYPPMCTQDPK	P23141	CES1	N79	2	4201	67245.3	125045	96656.8	121755	112807	31054.6	24059.6	30328.1
nATSYPPMCTQDPK	P23141	CES1	N79	2	5923	622701	1.40628e+06	1.06266e+06	1.60353e+06	1.12182e+06	228031	179442	110982
nATSYPPMCTQDPK	P23141	CES1	N79	2	5984	331834	730410	631250	631576	508529	81245.3	100703	83498.8
nATSYPPMCTQDPK	P23141	CES1	N79	2	6110	2.15944e+06	3.9076e+06	3.56446e+06	3.72667e+06	3.34004e+06	275037	591399	521864
nATSYPPMCTQDPK	P23141	CES1	N79	2	6173	197561	378543	377049	387755	348289	81835.5	69240.3	59023
nATSYPPMCTQDPK	P23141	CES1	N79	2	6299	568462	963957	1.06794e+06	1.31987e+06	1.11944e+06	96068.7	279883	NA
nATSYPPMCTQDPK	P23141	CES1	N79	2	6488	208973	529888	493328	419257	411067	85865.6	37628.9	63184.7
nATSYPPMCTQDPK	P23141	CES1	N79	2	6551	14297.8	39984.5	36628.1	39625.7	35868	5862.36	3330.36	5633.8
nATSYPPMCTQDPK	P23141	CES1	N79	2	6677	38480.3	71044.2	62438.8	43579.7	68805.6	NA	NA	52.6597
nATSYPPMCTQDPK	P23141	CES1	N79	2	8768	4893.66	7418.58	6050.82	6991.82	5464.6	4698.73	NA	NA
nATSYPPMCTQDPK	P23141	CES1	N79	2	8945	24743.3	44788.3	47931.8	42519	34782	5797.17	13749.9	8417.89
nATSYPPMCTQDPK	P23141	CES1	N79	2	9135	41864.8	65830.4	74448.8	76820.8	57652.4	11893.9	22523.8	12502.4
nATSYPPMCTQDPK	P23141	CES1	N79	2	9249	6198.05	10891.5	11185	16121.5	9350.52	4105.04	3809.74	NA
nATSYPPMCTQDPK	P23141	CES1	N79	2	9915	14972.6	21819.3	24746.6	20389.7	31341.5	13737.4	11256.8	9899.98
nATSYPPMCTQDPK	P23141	CES1	N79	2	10100	77627.5	138706	178186	142487	115528	37117.4	36811.9	22048.2
nATSYPPMCTQDPK	P23141	CES1	N79	3	3965	141627	186856	197992	179780	194039	118921	113513	111253
nATSYPPMCTQDPK	P23141	CES1	N79	3	4108	54828	117162	114115	122271	118655	35805.4	26391.7	32964.8
nATSYPPMCTQDPK	P23141	CES1	N79	3	4154	574261	1.23241e+06	1.44683e+06	1.23994e+06	1.21265e+06	344470	320043	237023
nATSYPPMCTQDPK	P23141	CES1	N79	3	4302	65511.6	94735.4	101553	108932	87811.5	56631.8	52286.5	49134.9
nATSYPPMCTQDPK	P23141	CES1	N79	3	4343	385302	805680	664371	823724	664265	161172	205037	125317
nATSYPPMCTQDPK	P23141	CES1	N79	3	4532	201112	436001	488795	417014	385636	49092.1	53850.8	46815
nATSYPPMCTQDPK	P23141	CES1	N79	3	4721	81004	166715	152963	154200	124411	37129.9	47893.7	41297.2
nATSYPPMCTQDPK	P23141	CES1	N79	3	6012	107045	195060	199066	179006	180846	32247.6	28643.8	28757.9
nATSYPPMCTQDPK	P23141	CES1	N79	3	6049	76485.6	124886	165552	131262	135039	35248.9	34781.1	39774.6
nATSYPPMCTQDPK	P23141	CES1	N79	3	6066	1.34457e+06	2.72419e+06	3.09407e+06	2.55564e+06	2.42044e+06	379579	449044	404445
nATSYPPMCTQDPK	P23141	CES1	N79	3	6191	3.58664e+06	7.36506e+06	7.20312e+06	6.94576e+06	6.95989e+06	1.00636e+06	1.02878e+06	962218
nATSYPPMCTQDPK	P23141	CES1	N79	3	6235	101697	99465.9	88349.5	85690.1	98166.5	NA	43571.8	103.544
nATSYPPMCTQDPK	P23141	CES1	N79	3	6254	7.8873e+06	1.57438e+07	1.85413e+07	1.52548e+07	1.512e+07	1.34917e+06	2.2706e+06	2.22714e+06
nATSYPPMCTQDPK	P23141	CES1	N79	3	6380	2.94336e+06	5.89078e+06	5.65638e+06	5.36706e+06	5.16362e+06	567227	792860	799841
nATSYPPMCTQDPK	P23141	CES1	N79	3	6422	132636	230273	186989	193413	171980	40519.1	27008	NA
nATSYPPMCTQDPK	P23141	CES1	N79	3	6443	7.17617e+06	1.43349e+07	1.38392e+07	1.39814e+07	1.478e+07	1.72487e+06	3.11606e+06	1.89217e+06
nATSYPPMCTQDPK	P23141	CES1	N79	3	6569	2.88842e+06	5.05708e+06	5.55708e+06	5.85945e+06	4.84209e+06	700880	729436	855253
nATSYPPMCTQDPK	P23141	CES1	N79	3	6611	62823.6	142360	111776	141537	138952	NA	24994	171.026
nATSYPPMCTQDPK	P23141	CES1	N79	3	6632	4.76518e+06	1.00493e+07	9.84895e+06	9.83036e+06	8.88633e+06	1.35853e+06	731422	1.16452e+06
nATSYPPMCTQDPK	P23141	CES1	N79	3	6758	1.60467e+06	2.83921e+06	3.04532e+06	2.89361e+06	2.7714e+06	381794	320034	416426
nATSYPPMCTQDPK	P23141	CES1	N79	3	6821	4.16263e+06	8.8419e+06	8.23363e+06	7.27769e+06	6.99236e+06	944315	1.2624e+06	1.04601e+06
nATSYPPMCTQDPK	P23141	CES1	N79	3	6947	430293	834949	892862	853226	847446	190620	182872	107311
nATSYPPMCTQDPK	P23141	CES1	N79	3	7010	398004	906039	715482	739703	612756	70060.5	120356	NA
nATSYPPMCTQDPK	P23141	CES1	N79	3	7136	83088.4	181212	156146	174115	173419	24036.9	35304.2	23461
nATSYPPMCTQDPK	P23141	CES1	N79	3	7317	29879.2	53753.1	43715.1	49867.9	53430	14733.3	15079	17020
nATSYPPMCTQDPK	P23141	CES1	N79	3	7829	23668.7	23494.6	28473.9	33457.4	24764.4	7673.94	8657.01	5373.2
nATSYPPMCTQDPK	P23141	CES1	N79	3	8018	141583	297927	298555	285902	266588	56146.8	47420.7	52706.4
nATSYPPMCTQDPK	P23141	CES1	N79	3	8207	10752	23214.1	22433.1	25202.7	27290.2	6761.67	7679.39	7431.56
nATSYPPMCTQDPK	P23141	CES1	N79	3	8515	22009.8	27966.2	28368.6	35192.6	33968.2	11384.8	9526.9	10443
nATSYPPMCTQDPK	P23141	CES1	N79	3	9179	37606.3	67052.2	69853.9	54222.7	69030.3	24897.6	21855.3	17884.7
nATSYPPMCTQDPK	P23141	CES1	N79	3	9362	216612	415567	425380	388523	435751	56887.2	69319.8	91527.4
nATSYPPMCTQDPK	P23141	CES1	N79	3	9383	76358.5	163195	157179	174332	165087	37382.1	31023.2	23326.5
nATSYPPMCTQDPK	P23141	CES1	N79	3	9551	141098	277942	187484	227663	258988	38400.6	46858.2	35375.6
nATSYPPMCTQDPK	P23141	CES1	N79	3	9572	41410.5	77934.4	79077	76050.7	87889.8	11211.6	19796.7	13563.5
nATSYPPMCTQDPK	P23141	CES1	N79	3	9740	24863.9	43701.2	42549.3	43372.2	33098.6	26567.3	21672.2	16951.3
nATSYPPMCTQDPK	P23141	CES1	N79	3	9946	16955.8	27433.9	26993.2	27430	33957.3	12452.9	8814.51	9608.99
nATSYPPMCTQDPK	P23141	CES1	N79	3	10139	142516	209459	234388	234174	216709	53741	45114.6	52819.7
nATSYPPMCTQDPK	P23141	CES1	N79	3	10395	99700.8	244341	247407	250904	255858	43802.2	57838.3	46499.6
nATSYPPMCTQDPK	P23141	CES1	N79	3	10578	62691.4	153413	168950	151182	149654	27397.4	27887.5	25134.7
nATSYPPMCTQDPK	P23141	CES1	N79	12	3960	57122	83716.4	84785.4	80936.2	78526.3	36231.6	43112.1	28451.3
nATSYPPMCTQDPK	P23141	CES1	N79	12	4157	101449	154788	147020	165344	164676	49908.5	52443.5	54076.8
nATSYPPMCTQDPK	P23141	CES1	N79	12	4346	66621.6	100473	86809.9	96794.8	78278.8	27479.4	26792.5	33444.7
nATSYPPMCTQDPK	P23141	CES1	N79	12	4535	41474.2	78369.4	81705.5	79040.6	67724.5	20508.1	20705.7	17009.3
nATSYPPMCTQDPK	P23141	CES1	N79	8	6561	277010	542942	539355	506408	474440	63327.3	74898.7	77808.4
nATSYPPMCTQDPK	P23141	CES1	N79	8	6582	1.83725e+06	3.63516e+06	3.76554e+06	4.17002e+06	3.78785e+06	746639	564956	419697
nATSYPPMCTQDPK	P23141	CES1	N79	8	6750	751520	1.56497e+06	1.49617e+06	1.45352e+06	1.36566e+06	253717	283176	199216
nATSYPPMCTQDPK	P23141	CES1	N79	8	6771	2.85279e+06	6.01942e+06	5.39391e+06	5.20284e+06	5.25792e+06	473721	635315	619563
nATSYPPMCTQDPK	P23141	CES1	N79	8	6940	283948	569899	502811	497919	533653	83769	98607.5	78114.8
nATSYPPMCTQDPK	P23141	CES1	N79	8	6960	1.52918e+06	2.46312e+06	2.56448e+06	2.68381e+06	2.64799e+06	178294	495690	496717
nATSYPPMCTQDPK	P23141	CES1	N79	8	7128	91338.4	166162	163111	154923	165873	18056.1	19684.3	18261.1
nATSYPPMCTQDPK	P23141	CES1	N79	8	7150	835604	1.72149e+06	1.76114e+06	1.63978e+06	1.4312e+06	184086	231818	144076
nATSYPPMCTQDPK	P23141	CES1	N79	8	7276	17812.9	16923.3	20258.4	24399.9	24274.3	6562.19	12355.5	11331.5
nATSYPPMCTQDPK	P23141	CES1	N79	8	7338	357317	689992	665594	708717	659659	89156.2	71508.5	121950
nATSYPPMCTQDPK	P23141	CES1	N79	8	7340	66790.3	139546	128178	132072	134005	20837	15834.9	17033
nATSYPPMCTQDPK	P23141	CES1	N79	6	3964	169426	312502	311303	300713	301787	57369.4	69637.6	64796.6
nATSYPPMCTQDPK	P23141	CES1	N79	6	4183	523410	1.00031e+06	976226	977043	886087	145109	210378	202158
nATSYPPMCTQDPK	P23141	CES1	N79	6	4277	14526.5	22659	24188.6	20236	19978.4	8042.23	11351.9	8906.09
nATSYPPMCTQDPK	P23141	CES1	N79	6	4378	313003	661406	543745	567902	598790	101047	117927	104479
nATSYPPMCTQDPK	P23141	CES1	N79	6	4475	14730.2	23956.4	19572.7	23796.3	24978.6	12638.8	13550	11970
nATSYPPMCTQDPK	P23141	CES1	N79	6	4583	231646	449099	424370	433428	385315	72234.5	84112.9	73130.9
nATSYPPMCTQDPK	P23141	CES1	N79	6	6343	52755.2	100902	110447	95788.1	101298	16189.9	18703.9	14100.6
nATSYPPMCTQDPK	P23141	CES1	N79	6	6364	496629	894965	896405	953199	800747	139580	160796	127135
nATSYPPMCTQDPK	P23141	CES1	N79	6	6428	23641.5	36347.7	39784	41614.5	43323.7	10015.6	8808.58	9591.88
nATSYPPMCTQDPK	P23141	CES1	N79	6	6532	1.00154e+06	2.17467e+06	2.07156e+06	2.25993e+06	2.12299e+06	452838	451373	322529
nATSYPPMCTQDPK	P23141	CES1	N79	6	6553	3.05596e+06	6.22512e+06	7.00838e+06	6.42786e+06	5.74691e+06	709795	655242	1.05017e+06
nATSYPPMCTQDPK	P23141	CES1	N79	6	6617	30111.5	61444.1	54177.5	50583.9	59065	19113.7	17850.3	NA
nATSYPPMCTQDPK	P23141	CES1	N79	6	6721	720833	1.4557e+06	1.44305e+06	1.21207e+06	1.42792e+06	337970	247975	191319
nATSYPPMCTQDPK	P23141	CES1	N79	6	6742	2.41678e+06	4.82612e+06	4.73106e+06	4.42704e+06	4.98399e+06	620692	725531	576319
nATSYPPMCTQDPK	P23141	CES1	N79	6	6805	46440.2	87497	83913.8	79861.7	61948.6	26483.8	19605.5	27360.8
nATSYPPMCTQDPK	P23141	CES1	N79	6	6910	648349	1.21972e+06	1.341e+06	1.22706e+06	1.05438e+06	154887	138852	153160
nATSYPPMCTQDPK	P23141	CES1	N79	6	6932	1.42453e+06	3.45432e+06	3.37044e+06	3.26314e+06	3.27666e+06	632969	600586	319627
nATSYPPMCTQDPK	P23141	CES1	N79	6	7099	424366	916426	766793	815788	717222	100198	105852	109008
nATSYPPMCTQDPK	P23141	CES1	N79	6	7120	290500	927992	775634	776476	773035	184418	178350	94541.9
nATSYPPMCTQDPK	P23141	CES1	N79	6	7307	11811.3	53674.4	24770.3	30390	14465.1	9231.27	3247.31	5717
nATSYPPMCTQDPK	P23141	CES1	N79	6	7323	64812.8	229431	87220.4	121314	72841.9	43842	51435.6	35586.8
nATSYPPMCTQDPK	P23141	CES1	N79	1	3700	37024.1	55302.8	52012	57511.7	56876	11479.3	14315.3	15142.1
nATSYPPMCTQDPK	P23141	CES1	N79	1	3899	416900	696011	766182	792717	765773	95963.4	112319	121468
nATSYPPMCTQDPK	P23141	CES1	N79	1	4277	174528	264958	301206	292857	287494	65596.1	65904.3	46205.7
nATSYPPMCTQDPK	P23141	CES1	N79	1	9311	17053.5	30831.2	20887.2	27599.4	30103.8	12038.3	10426.3	7782.84
nATSYPPMCTQDPK	P23141	CES1	N79	10	6547	15654	41233.7	38100.2	35930.5	37584	5788.39	9895.85	6172.01
nATSYPPMCTQDPK	P23141	CES1	N79	10	6594	950967	1.75134e+06	1.66958e+06	1.82349e+06	1.69465e+06	356390	347773	328472
nATSYPPMCTQDPK	P23141	CES1	N79	10	6641	43550.6	83688.4	109793	91643.4	85500.7	35117.2	32099	23663.5
nATSYPPMCTQDPK	P23141	CES1	N79	10	6741	332154	775440	739574	645958	626541	92148.5	101891	86554
nATSYPPMCTQDPK	P23141	CES1	N79	10	6784	1.56278e+06	2.35787e+06	2.60248e+06	2.49132e+06	2.26615e+06	482709	291930	389807
nATSYPPMCTQDPK	P23141	CES1	N79	10	6931	63685.3	148532	158850	156054	157178	28833.7	28865.2	21033.9
nATSYPPMCTQDPK	P23141	CES1	N79	10	6973	291980	861208	879762	940317	974677	123424	189112	158590
nATSYPPMCTQDPK	P23141	CES1	N79	10	7112	16950.2	22357.1	17520.7	22180.5	21263.6	11330.3	6617.52	8873.09
nATSYPPMCTQDPK	P23141	CES1	N79	10	7123	58644.2	88385.1	109729	98058.5	112304	23226.4	15190.6	15859.1
nATSYPPMCTQDPK	P23141	CES1	N79	10	7322	21251.9	49498.5	43652.2	46942.2	40949	5420.47	7382.32	NA
nATSYPPMCTQDPK	P23141	CES1	N79	10	7451	27301.1	120619	63390.1	71779.1	48153.8	10349.8	13283.6	13682.5
nATSYPPMCTQDPK	P23141	CES1	N79	5	10544	180116	325701	304646	315797	321734	86046	100903	67463.9
nATSYPPMCTQDPK	P23141	CES1	N79	5	10732	20022.6	26533.4	39283.9	26442.2	29469.6	13395.5	11359.2	13995.4
nATSYPPMCTQDPK	P23141	CES1	N79	5	11624	13034.9	230600	15119.4	64839.2	20515.8	12229.2	13284.7	19598
nATSYPPMCTQDPK	P23141	CES1	N79	4	10292	29750.5	52448.3	73385.3	55265.9	56748.3	14507.6	11007.1	8418.5
nATSYPPMCTQDPK	P23141	CES1	N79	4	10332	116257	209057	229900	209243	239033	43221	19590	28426.9
nATSYPPMCTQDPK	P23141	CES1	N79	4	10477	1.21625e+06	2.36161e+06	2.5008e+06	1.91766e+06	2.16163e+06	304700	390099	341817
nATSYPPMCTQDPK	P23141	CES1	N79	4	10519	215588	396659	433609	440142	425150	83698.1	102117	73944
nATSYPPMCTQDPK	P23141	CES1	N79	4	10669	29841.1	48504.7	80588.1	61208.3	53968.9	10490	16451.7	10906
nATSYPPMCTQDPK	P23141	CES1	N79	2	6005	29349.4	52479.5	45275.4	54998.5	48186.2	18680.3	14740.5	16978.2
nATSYPPMCTQDPK	P23141	CES1	N79	2	9995	1.73586e+06	3.81476e+06	2.66371e+06	3.46363e+06	3.18461e+06	818108	418013	475342
nATSYPPMCTQDPK	P23141	CES1	N79	2	10058	244925	575876	505464	417211	492898	NA	45360.5	85134.9
nATSYPPMCTQDPK	P23141	CES1	N79	2	10184	310353	871979	643783	735913	592962	67563.1	100841	133335
nATSYPPMCTQDPK	P23141	CES1	N79	3	6798	43395.9	83687	97407.8	90454	90021.2	23788.8	28504.7	16112.2
nATSYPPMCTQDPK	P23141	CES1	N79	3	10079	339716	667529	659799	605033	599302	71690	91445.8	85920.4
nATSYPPMCTQDPK	P23141	CES1	N79	3	10103	25115.1	56546.4	61330.2	50665.9	60632.1	8097.47	15315.2	9281.68
nATSYPPMCTQDPK	P23141	CES1	N79	3	10202	5.20614e+06	1.04003e+07	1.07717e+07	1.03514e+07	8.05092e+06	1.84556e+06	1.00377e+06	1.32871e+06
nATSYPPMCTQDPK	P23141	CES1	N79	3	10265	3.32926e+06	6.14955e+06	6.31991e+06	6.13414e+06	6.67306e+06	878739	1.39221e+06	750957
nATSYPPMCTQDPK	P23141	CES1	N79	3	10391	5.10446e+06	1.19415e+07	1.09271e+07	1.10642e+07	1.00365e+07	1.05926e+06	1.54063e+06	1.08683e+06
nATSYPPMCTQDPK	P23141	CES1	N79	3	10436	2.17416e+06	4.18142e+06	4.53442e+06	3.96565e+06	4.27362e+06	695832	624581	529079
nATSYPPMCTQDPK	P23141	CES1	N79	3	10562	1.81652e+06	4.96573e+06	4.31425e+06	4.44473e+06	4.80932e+06	608544	593235	516224
nATSYPPMCTQDPK	P23141	CES1	N79	3	10620	716652	1.72006e+06	1.27439e+06	1.33924e+06	1.46244e+06	102470	255020	154865
nATSYPPMCTQDPK	P23141	CES1	N79	3	10746	94284.1	224097	195926	219330	214952	72558.6	32521.6	49648.3
nATSYPPMCTQDPK	P23141	CES1	N79	6	10669	31697.8	54960.7	64336.5	63863	71090.2	23076.4	16352	22166.9
nATSYPPMCTQDPK	P23141	CES1	N79	6	11673	10271.8	108831	8377.77	32789.2	14464.4	14065.3	12880.6	11000.6
nATSYPPMCTQDPK	P23141	CES1	N79	6	12194	30159.4	59323	50170	56862.6	54127.9	24568.1	18803.7	16194.6
nCTDIDECR	P35555	FBN1	N1067	5	4160	1.13819e+06	455439	443543	463952	457796	1.60674e+06	1.58964e+06	1.6105e+06
nCTDIDECR	P35555	FBN1	N1067	4	4050	1.26834e+07	5.66991e+06	5.5448e+06	5.33949e+06	6.44256e+06	1.994e+07	2.03251e+07	2.03814e+07
CDSGFALDSEERnCTDIDECR	P35555	FBN1	N1067	5	11443	18607.2	8560.27	8507.32	9002.8	7190.63	25365.7	27711.1	26867.7
CDSGFALDSEERnCTDIDECR	P35555	FBN1	N1067	11	11329	21330	13649.4	12203.7	9603.95	10779.4	32726	41071.7	48728.4
CDSGFALDSEERnCTDIDECR	P35555	FBN1	N1067	4	11282	10235.1	6796.19	6810.13	4836.75	6052.74	17438.7	17806.4	15476.5
CDSGFALDSEERnCTDIDECR	P35555	FBN1	N1067	7	11250	34051.7	18597.8	25833.7	17425	23148	46535.4	56670.5	60610
CDSGFALDSEERnCTDIDECR	P35555	FBN1	N1067	7	11442	212205	82994.2	57354.3	64950	76190.9	263609	229244	313941
CDSGFALDSEERnCTDIDECR	P35555	FBN1	N1067	9	11359	18845.4	9883.44	12892	10249.2	11759.4	25128.4	34186.3	35188.9
CDSGFALDSEERnCTDIDECR	P35555	FBN1	N1067	9	11427	9927.95	5791.84	7300.23	7241.04	6417.89	16627.1	18408.2	14736.6
CDSGFALDSEERnCTDIDECR	P35555	FBN1	N1067	9	11541	12183.3	5168.52	10095.9	7759.39	5730.77	29563.3	27890.3	26914
CDSGFALDSEERnCTDIDECR	P35555	FBN1	N1067	12	11502	47961.5	26010.1	23678.1	29498.1	15965.3	62662.9	63192.6	80541.8
CDSGFALDSEERnCTDIDECR	P35555	FBN1	N1067	8	11364	29262.4	14469.8	20289.9	16707.9	14624.2	59800.2	71646.5	81086.5
CDSGFALDSEERnCTDIDECR	P35555	FBN1	N1067	8	11519	32288.1	20796.3	21924.4	34273.6	26347.5	51214.2	45239.5	47205.4
CDSGFALDSEERnCTDIDECR	P35555	FBN1	N1067	8	11559	5.58623e+06	2.50752e+06	2.42808e+06	2.45214e+06	2.41565e+06	9.43394e+06	9.72627e+06	1.02495e+07
CDSGFALDSEERnCTDIDECR	P35555	FBN1	N1067	8	11750	2.00566e+06	966195	986466	877914	945423	3.35458e+06	3.11637e+06	3.49874e+06
CDSGFALDSEERnCTDIDECR	P35555	FBN1	N1067	8	11757	22330.3	11028.5	10164.9	10396.9	16227.3	41745.5	36412.7	39949.5
CDSGFALDSEERnCTDIDECR	P35555	FBN1	N1067	8	11934	391532	147606	159063	225616	218468	582386	765241	810086
CDSGFALDSEERnCTDIDECR	P35555	FBN1	N1067	8	12122	63856.2	29970.1	21156	22840.2	26461.9	81823.6	92039.5	93292.1
CDSGFALDSEERnCTDIDECR	P35555	FBN1	N1067	8	12312	29568	11963.3	15120.9	13433.2	10986.2	47423.5	53472.3	47950.5
CDSGFALDSEERnCTDIDECR	P35555	FBN1	N1067	8	12501	40631.1	17672.8	16998.9	15124.1	23524.1	84517.1	83076.7	78589.5
CDSGFALDSEERnCTDIDECR	P35555	FBN1	N1067	8	12920	8444.61	3928.42	6724.45	8762.79	NA	14507.2	20932.4	19194.2
CDSGFALDSEERnCTDIDECR	P35555	FBN1	N1067	8	13305	12317.6	6402.03	6897.64	6174.93	7234.05	22815.6	22561	23942.5
CDSGFALDSEERnCTDIDECR	P35555	FBN1	N1067	6	11565	12458.8	7630	5211.52	3771.68	10248.9	21202.5	18085.4	17063.5
CDSGFALDSEERnCTDIDECR	P35555	FBN1	N1067	10	9865	43434.7	23409.1	26339.1	16780	24619.1	64876.5	64889.9	75158.9
CDSGFALDSEERnCTDIDECR	P35555	FBN1	N1067	10	11707	172915	53886.2	84898.9	72402	57511.3	219700	264680	269085
GYYnQSEDGSHTIQR	P30450	HLA-A	N110	5	4228	31578.6	5324.85	6272.75	7129.93	6282.87	61379.2	53822.2	57250.3
GYYnQSEDGSHTIQR	P30450	HLA-A	N110	6	4332	618208	546523	600359	581741	615585	479895	495702	507866
GYYnQSEDGSHTIQR	P30450	HLA-A	Nf110	9	3565	135719	6.11051	NA	NA	NA	229950	304620	295046
GYYnQSEDGSHTIQR	P30450	HLA-A	Nf110	10	3518	28725.3	2.37527	NA	NA	NA	89385.8	83146.9	110204
GICnSSDVR	O75882	ATRN	N300	5	4391	7.02048e+06	4.60725e+06	4.5075e+06	4.12646e+06	4.46922e+06	8.435e+06	8.7028e+06	9.53635e+06
GICnSSDVR	O75882	ATRN	N300	6	4288	1.15837e+06	796390	853732	789038	746777	1.67761e+06	1.55963e+06	1.39518e+06
GYYnQSEDGSHTLQR	P10321	HLA-C	N110	5	4462	264160	344599	381414	363703	349135	235457	212086	257277
GYYnQSEDGSHTLQR	P10321	HLA-C	Nf110	11	3680	113277	191762	263528	173827	217252	62221.8	77712.3	92373.2
VEnGSGPK	P98160	HSPG2	N2121	5	4524	1.38462e+06	1.05225e+06	1.13924e+06	1.08107e+06	1.10008e+06	1.43364e+06	1.49572e+06	1.27139e+06
VEnGSGPK	P98160	HSPG2	N2121	3	4438	322578	241038	218186	240298	223368	361543	350926	339883
RECHFFnGTER	P01911	HLA-DRB1	N48	5	4525	198871	371757	358794	305145	347067	30560.1	46111.2	47013.5
ECHFFnGTER	P01911	HLA-DRB1	N48	12	6913	30831.3	49782.6	49052.4	39519	45618.5	11541	12751	14073.9
ECHFFnGTER	P01911	HLA-DRB1	N48	12	6938	44207.9	77718.3	73332.9	65887.2	75306.4	12046.4	16262	26546.8
RECHFFnGTER	P01911	HLA-DRB1	Nf48	12	3267	381018	859123	813414	834085	844605	50512.2	66414.1	61464.4
RECHFFnGTER	P01911	HLA-DRB1	Nf48	12	3271	481605	616200	714311	725808	685745	256876	289101	232949
ECHFFnGTER	P01911	HLA-DRB1	Nf48	7	4873	103896	227398	239492	223648	226258	57806.6	32274.8	31524.9
nASVSISHNSCTAPDK	P08575	PTPRC	N278	11	5507	445541	184187	226700	178230	223627	525352	605388	568000
nASVSISHNSCTAPDK	P08575	PTPRC	N278	7	5464	11622.3	10064.2	10576	9090.69	9531.68	15263.5	16529.8	14486.8
nASVSISHNSCTAPDK	P08575	PTPRC	N278	12	5315	257794	97933.4	138681	110631	149018	301926	348583	318959
AEMnGSK	P16422	EPCAM	N74	5	4570	484783	633381	565202	616710	569144	338723	304788	338567
AEMnGSK	P16422	EPCAM	N74	6	4510	935626	1.13409e+06	1.19023e+06	1.01839e+06	1.16229e+06	564332	720502	533231
AEMnGSK	P16422	EPCAM	N74	7	3107	5.60358e+06	7.62686e+06	7.83786e+06	7.36905e+06	7.18884e+06	3.93365e+06	4.06107e+06	3.67703e+06
AEMnGSK	P16422	EPCAM	N74	6	3272	4.73968e+06	5.51739e+06	5.89518e+06	5.43232e+06	5.81105e+06	2.70711e+06	3.18283e+06	2.84754e+06
nSSFQSMK	Q06520	SULT2A1	N217	3	5386	258216	334495	356487	333050	330161	156143	144667	148506
QnGSLSK	Q9UHN6	CEMIP2	N1092	5	4622	5.04656e+06	5.03338e+06	5.26823e+06	4.81768e+06	4.58994e+06	4.12192e+06	4.29975e+06	4.08157e+06
nYSAHLGECPR	Q9Y6L6	SLCO1B1	N516	5	4666	504375	798987	786339	640451	717470	205806	154441	177436
nYSAHLGECPR	Q9Y6L6	SLCO1B1	N516	5	4686	723285	1.13952e+06	1.24729e+06	1.13372e+06	1.10263e+06	172685	164828	236065
nYSAHLGECPR	Q9Y6L6	SLCO1B1	N516	4	4717	104388	167168	152642	157019	173726	45592.9	41395.8	78462.3
nYSAHLGECPR	Q9Y6L6	SLCO1B1	N516	4	4730	56853	87130.2	89638	84445.9	88360.5	26471.7	24392.1	25540
nYSAHLGECPR	Q9Y6L6	SLCO1B1	N516	6	4671	64859.2	83307.1	103406	75343.9	79586.6	21226.4	20035.8	33694.4
nYSAHLGECPR	Q9Y6L6	SLCO1B1	N516	6	4700	51594.2	61462.9	78706	68174.4	76155.7	27491.4	20183.3	29711.9
nYSAHLGECPR	Q9Y6L6	SLCO1B1	N516	1	3884	77686.1	86917.4	87996.8	67766.5	140421	97148.4	116726	56886.2
nATGDYK	Q13740	ALCAM	N306	5	4683	2.08723e+07	1.38649e+07	1.51958e+07	1.37051e+07	1.77264e+07	2.06825e+07	2.23086e+07	1.76564e+07
nATGDYK	Q13740	ALCAM	N306	8	5523	53834.5	491157	54621.8	136213	53797.7	68567.3	67333.4	50095.4
nATGDYK	Q13740	ALCAM	N306	6	4689	983819	670671	796400	683876	726742	927883	1.09266e+06	873644
IQnGTSGIR	P55795	HNRNPH2	N38	1	5543	129975	96658.8	112030	96871.5	89887.7	142600	137666	144124
SECHFFnGTER	P79483	HLA-DRB3	Nf48	5	4715	42164.7	24466	24829.2	23241.6	27448.1	71599.9	70047.1	66772.1
SECHFFnGTER	P79483	HLA-DRB3	Nf48	7	4776	51495.9	26634	41395.8	37725.9	38687.2	74904.5	88691.1	85203.5
SECHFFnGTER	P79483	HLA-DRB3	Nf48	6	4666	760972	204386	387533	251165	303101	1.2742e+06	1.36378e+06	1.52858e+06
SECHFFnGTER	P79483	HLA-DRB3	Nf48	6	4676	65349.4	30455.5	27496.9	27284.2	32611.4	101803	121367	125890
SECHFFnGTER	P79483	HLA-DRB3	N48	11	6921	60028.5	80933	34217.5	45111.8	44565.1	110904	119177	111867
SECHFFnGTER	P79483	HLA-DRB3	N48	12	6854	217256	98004.6	108399	77702.1	106967	394517	385055	370575
SECHFFnGTER	P79483	HLA-DRB3	N48	12	6859	267300	91674.5	93305	84921	94676.6	405820	468818	411541
EQYIHEnYSR	O60568	PLOD3	N548	5	4746	367090	321091	293118	262157	295316	413029	526320	466582
EQYIHEnYSR	O60568	PLOD3	N548	7	4786	45089.4	25930.2	26334.1	21203.6	34400.7	45901.2	60910.4	48114.6
EQYIHEnYSR	O60568	PLOD3	N548	6	4706	142021	64278.1	81213.6	107261	59404.1	160175	188574	163804
LESGMQnMSIHTK	P05787	KRT8	N408	5	7449	30185.9	20815.2	24686.7	21987.1	18208.1	55268.5	55879	58481.8
AMSSnETAAYK	Q8TCJ2	STT3B	N641	5	5005	1.23859e+06	1.52914e+06	1.5042e+06	1.5118e+06	1.38655e+06	898674	1.01416e+06	1.05221e+06
AMSSnETAAYK	Q8TCJ2	STT3B	N641	5	5044	158942	187891	181515	162958	176999	151146	139676	144979
AMSSnETAAYK	Q8TCJ2	STT3B	N641	2	4638	237574	310964	285031	277414	343773	203409	228644	179189
AMSSnETAAYK	Q8TCJ2	STT3B	N641	6	4959	904875	954913	1.04426e+06	906347	994381	569665	753835	656529
AMSSnETAAYK	Q8TCJ2	STT3B	N641	6	5055	29144.7	29985.4	45178.6	30247.7	30065.6	27591.1	31846.5	22892.8
AMSSnETAAYK	Q8TCJ2	STT3B	N641	2	7204	1.34257e+06	1.42974e+06	1.56058e+06	1.4697e+06	1.44103e+06	833867	966912	852911
AEDGATPSPSnETPK	P29966	MARCKS	N148	5	5040	107130	45065.9	51181.4	35772.9	36763.7	128645	126718	128542
VnGSCEDVDECATGGR	Q8N2S1	LTBP4	N352	5	5046	263548	60203.9	56017.5	70520.4	64140.9	352574	378079	335131
VVnSTTGPGEHLR	P07996	THBS1	N1067	5	5063	147172	115013	100606	111548	134857	347621	345025	357475
VVnSTTGPGEHLR	P07996	THBS1	N1067	5	5077	464601	214911	204249	213952	219104	684544	672503	710853
VVnSTTGPGEHLR	P07996	THBS1	N1067	7	5278	16468.7	14893.4	16107	17842	15886.5	16944.3	23953.4	17472.9
VVnSTTGPGEHLR	P07996	THBS1	N1067	6	5027	15166.2	7862.54	9577.98	10632.7	12081.1	21299.1	22391	22353.2
VVnSTTGPGEHLR	P07996	THBS1	N1067	6	5065	215856	100076	118426	115615	98938.3	291584	300165	308763
VVnSTTGPGEHLR	P07996	THBS1	N1067	6	5209	856382	369233	259373	NA	NA	1.34684e+06	1.39937e+06	1.07545e+06
VVnSTTGPGEHLR	P07996	THBS1	N1067	6	5252	90192.3	45685.5	45809.5	46645.2	47240.6	135228	140686	161324
VVnSTTGPGEHLR	P07996	THBS1	N1067	10	5518	33021.1	15528	19469.6	24520	21969	40182.3	34332.3	35749.6
nNTISAK	Q9HBW9	ADGRL4	N177	5	5064	810021	580409	687886	560613	657043	751921	823352	682752
nNTISAK	Q9HBW9	ADGRL4	N177	4	5025	768211	703068	657219	704422	573094	842515	816195	765953
APGWAnSSAGSGR	Q86VB7	CD163	Nf105	5	5085	1.31868e+06	1.71195e+06	1.65236e+06	1.82819e+06	1.72937e+06	932436	925503	1.04857e+06
APGWAnSSAGSGR	Q86VB7	CD163	Nf105	5	5111	22758	23961.6	30411.3	25623.9	28607.8	15650.2	23717.5	24499.2
APGWAnSSAGSGR	Q86VB7	CD163	Nf105	6	5074	118094	125224	149366	137950	122226	88034.3	80644	93930
APGWAnSSAGSGR	Q86VB7	CD163	Nf105	6	5090	10644.9	5907.08	9576.98	13741.7	11840.1	6701.49	7253.46	4532.38
APGWAnSSAGSGR	Q86VB7	CD163	N105	9	6625	3.50964e+06	4.62717e+06	3.88774e+06	3.5891e+06	4.06059e+06	3.16014e+06	3.03055e+06	3.38539e+06
APGWAnSSAGSGR	Q86VB7	CD163	N105	8	6878	126425	141126	148395	138198	121076	115354	120421	123150
APGWAnSSAGSGR	Q86VB7	CD163	N105	6	5092	14520.6	14681.2	13632.6	18593.4	14054.6	14416	16939.9	19760.4
APGWAnSSAGSGR	Q86VB7	CD163	N105	10	6878	138089	129375	131398	162191	140319	118650	153535	144405
QGEHLSnSTSAFSTR	Q92626	PXDN	N1368	5	5192	46120.2	20608.3	16494.8	9996.84	14716.7	54538.8	73966.6	74384.9
DGQVInETSQHHDDLE	P08670	VIM	N456	5	7141	32767.5	39399.3	34035	34613.4	30716.4	40157.5	39717	38291
DGQVInETSQHHDDLE	P08670	VIM	N456	4	6166	9386.84	11076	9930.1	17799.8	12073.1	21191.2	19155.3	18949.4
DGQVInETSQHHDDLE	P08670	VIM	N456	4	6359	117155	136670	143025	126941	134813	131490	177011	148924
DGQVInETSQHHDDLE	P08670	VIM	N456	4	6547	151159	83595.3	75626.4	65328.2	67549.7	114835	162394	112232
TVETRDGQVInETSQHHDDLE	P08670	VIM	N456	6	6176	44838.7	44888.3	48466.8	51744.8	38382.6	45484.5	59713.9	47091.4
ATDGDLGDnGTVR	Q6V0I7	FAT4	N615	5	5322	122648	104513	97756.6	103106	90324.1	143809	167733	181583
nATDNISK	Q8WXD2	SCG3	N346	5	5324	978195	43722.9	8312.49	41722.2	37810.1	1.38999e+06	1.57168e+06	1.37496e+06
GPGIKPnQTSK	P15586	GNS	N362	5	5541	483213	303072	313681	313216	327242	421696	471481	392260
GPGIKPnQTSK	P15586	GNS	N362	4	5583	2.20357e+06	1.72137e+06	1.51094e+06	1.57569e+06	1.68051e+06	2.07477e+06	2.5017e+06	1.92406e+06
AnDTSYIR	P20774	OGN	N258	5	5547	6.16137e+06	889377	736243	825626	963315	1.07859e+07	1.15391e+07	1.03144e+07
AnDTSYIR	P20774	OGN	N258	5	5733	3.01261e+06	454682	508374	479679	938899	5.69564e+06	6.04365e+06	5.70116e+06
AnDTSYIR	P20774	OGN	N258	11	5914	51570.9	20863.1	14456.5	21036.1	23984.3	85944.9	75341.2	85252.2
AnDTSYIR	P20774	OGN	N258	4	5625	1.05144e+07	1.92855e+06	952143	1.67226e+06	1.48543e+06	1.87992e+07	2.0023e+07	2.14575e+07
AnDTSYIR	P20774	OGN	N258	4	5812	1.93977e+06	289448	212264	362440	389789	5.04216e+06	4.39763e+06	4.03839e+06
AnDTSYIR	P20774	OGN	N258	4	6317	28838.1	15667.9	10873.3	15280.3	13104.2	30792.2	41857.4	41246.5
AnDTSYIR	P20774	OGN	N258	7	5880	245204	48632.5	32833	48066.7	60252.6	398559	456259	421371
AnDTSYIR	P20774	OGN	N258	7	6151	547572	165514	187418	160519	209653	1.2401e+06	1.25437e+06	1.12158e+06
AnDTSYIR	P20774	OGN	N258	9	5674	54496.6	12357.4	12072.1	14753.8	17884.6	85624.8	89078.9	83840.8
AnDTSYIR	P20774	OGN	N258	12	4641	63447.8	35564.9	37487.3	41312.9	42437.3	109617	101407	103932
AnDTSYIR	P20774	OGN	N258	8	5977	426124	82094.5	68849.8	91687.5	85221.9	740307	744916	750427
AnDTSYIR	P20774	OGN	N258	8	6259	75762.6	24885.7	35417.7	24149.6	29698.8	164111	196817	134298
AnDTSYIR	P20774	OGN	N258	8	6721	25043.8	400401	21853.4	80379.6	32874.4	240711	173302	114415
AnDTSYIR	P20774	OGN	N258	6	5779	319916	90342.5	47123.2	78234.9	77282.3	511942	582184	495955
AnDTSYIR	P20774	OGN	N258	10	5927	78789.6	25626.4	25074.4	18584.1	25098.5	146142	131607	139342
ISEEnETTCYMGK	P08603	CFH	N911	5	5672	249656	166115	168890	173177	161206	287777	311323	247446
ISEEnETTCYMGK	P08603	CFH	N911	5	12554	18030.3	15614.5	13090.2	14496.9	16489.4	21341.9	15082.8	14049.7
ISEEnETTCYMGK	P08603	CFH	N911	11	5139	22547.7	9741.19	13805.1	16590.4	16897.7	30094	30709.1	30861.2
ISEEnETTCYMGK	P08603	CFH	N911	11	7501	319347	239656	334410	266121	285209	280468	297387	308980
ISEEnETTCYMGK	P08603	CFH	N911	11	8657	82925.5	40829.3	53721.1	49333.6	46177.2	67430.9	84504.7	71301.9
ISEEnETTCYMGK	P08603	CFH	N911	11	8663	39909.9	21292	31107.5	23391.9	26695	32570.7	48740.9	33318.2
ISEEnETTCYMGK	P08603	CFH	N911	11	8841	689884	412268	417138	506201	439891	715965	800599	506560
ISEEnETTCYMGK	P08603	CFH	N911	11	8843	191804	126223	143658	99710.6	151608	200666	228665	188882
ISEEnETTCYMGK	P08603	CFH	N911	4	5744	46934.8	37472.2	37378.6	34379.5	33269.4	59424.2	66255.3	57177.6
ISEEnETTCYMGK	P08603	CFH	N911	4	7566	72853.9	41881.5	46572.6	36639.9	42067.6	84152	89013	70692
ISEEnETTCYMGK	P08603	CFH	N911	7	8821	64655.7	46900.2	48881.4	37201.2	47977.2	55294.2	82064.6	72855.4
ISEEnETTCYMGK	P08603	CFH	N911	7	8840	103763	42692.7	59563.9	47395.4	59783.7	80439.2	120313	103795
ISEEnETTCYMGK	P08603	CFH	N911	12	8875	21974.6	11592.8	15770.4	17303	18348.3	25584.1	28616.4	19829.9
ISEEnETTCYMGK	P08603	CFH	N911	6	8737	653759	388176	455741	395453	374684	600934	736078	630577
ISEEnETTCYMGK	P08603	CFH	N911	6	8755	1.61737e+06	1.37862e+06	1.1473e+06	1.2218e+06	1.10228e+06	1.62078e+06	2.16644e+06	2.07113e+06
ISEEnETTCYMGK	P08603	CFH	N911	6	8921	1.06694e+06	639605	638720	632973	616393	1.04335e+06	1.12132e+06	944279
ISEEnETTCYMGK	P08603	CFH	N911	6	8942	864687	573077	650496	516917	630125	939352	839669	837725
ISEEnETTCYMGK	P08603	CFH	N911	6	12396	24008.4	20943.1	22230.1	20261.6	19161.8	26630.6	24370.6	22139.6
ISEEnETTCYMGK	P08603	CFH	N911	10	8910	37006.2	28224.5	23414.2	25528.5	31860.1	46206	44230.4	43105.6
ISEEnETTCYMGK	P08603	CFH	N911	10	8916	281768	251671	202817	210055	182563	353341	359537	333791
ISEEnETTCYMGK	P08603	CFH	N911	10	9093	50177	34253.5	34192.7	21118.4	20304.3	76481.8	47411.2	55052.6
ISEEnETTCYMGK	P08603	CFH	N911	11	11406	145231	66676.2	65360.3	61669.5	64886.9	171421	196241	175131
ISEEnETTCYMGK	P08603	CFH	N911	11	11625	86455.3	52914.2	43561.7	44594.7	48233.7	74392.7	80937.8	78973.1
ISEEnETTCYMGK	P08603	CFH	N911	11	11648	34217.5	19749.9	19637.9	30940	20667.6	32881.2	44392.8	38974.6
ISEEnETTCYMGK	P08603	CFH	N911	7	13704	30256.1	12932.9	15586	20092.6	18951.6	16120.2	34433.1	23772.4
ISEEnETTCYMGK	P08603	CFH	N911	6	13389	101564	65629.5	64761.7	71307.4	65173.6	86680.1	119066	104375
ISEEnETTCYMGK	P08603	CFH	N911	6	13397	166323	86358.3	121428	98003.9	106684	181057	222090	154708
ISEEnETTCYMGK	P08603	CFH	N911	6	13563	122543	90196	88894.1	89051.2	119454	166219	162352	138226
ISEEnETTCYMGK	P08603	CFH	N911	6	13584	94184.3	52946.6	69231.6	54944.5	65649.3	109064	85224.6	92083.5
ISEEnETTCYMGK	P08603	CFH	Nf911	11	7489	30498.4	15751.2	14672.7	23262.2	19939.2	43920.3	49096.8	33794.6
ISEEnETTCYMGK	P08603	CFH	Nf911	4	7494	106440	52630.9	52657.6	38299.4	74351.2	131956	122361	141741
ISEEnETTCYMGK	P08603	CFH	Nf911	3	7403	25365	16005.5	12202.9	20713.1	16653.6	30201.7	31015.2	34623
ISEEnETTCYMGK	P08603	CFH	Nf911	11	11368	51076.5	28568.7	26819.9	22119.4	29250.9	51744.1	57973.5	57098
ISEEnETTCYMGK	P08603	CFH	Nf911	11	11400	41073.9	17347.9	16028.1	15285.2	17469	45979	69716.8	60538.6
nTSNSNGHYETAVEPK	P48357	LEPR	N56	10	5091	122109	168964	166649	172326	183080	64730	54648.8	57912.3
EIAnATAKPEDR	P08473	MME	N285	5	5697	218872	412312	354302	428911	347791	123916	119921	123392
EIAnATAKPEDR	P08473	MME	N285	7	5963	162905	254787	287360	244111	297081	82491.6	95752.2	56150.4
EIAnATAKPEDR	P08473	MME	N285	6	5883	2.00536e+06	3.10507e+06	3.56174e+06	3.37789e+06	3.02901e+06	913403	1.02257e+06	1.03297e+06
EIAnATAKPEDR	P08473	MME	N285	6	5896	90248.3	166532	164505	177781	161434	59806	55862.8	41141.7
EIAnATAKPEDRNDPMLLYNK	P08473	MME	N285	2	16896	14188.2	40681.7	40627.6	39709.5	32586.4	8211.69	10229.7	5117.57
nATLAEQAK	Q9Y4L1	HYOU1	N869	5	5742	50118.4	76177	73046.6	66241.4	66672.6	41819.5	52019.6	42532
nATLAEQAK	Q9Y4L1	HYOU1	N869	11	7958	30787.1	3.67821e+06	NA	667747	99614.2	151914	146119	98508.6
nATLAEQAK	Q9Y4L1	HYOU1	N869	7	7244	4.24445e+06	4.97725e+06	4.34608e+06	4.8739e+06	3.93056e+06	3.62474e+06	4.00495e+06	3.48959e+06
nATLAEQAK	Q9Y4L1	HYOU1	N869	7	7277	25111.5	35283.9	28287.5	30807.7	23492.4	31760.9	22557.2	21716.8
nATLAEQAK	Q9Y4L1	HYOU1	N869	9	7297	1.48283e+06	1.43686e+06	1.48913e+06	1.34201e+06	1.41413e+06	976217	1.31038e+06	981945
nATLAEQAK	Q9Y4L1	HYOU1	N869	9	7321	19221.6	NA	19180.2	14039	17825.6	7471.46	16296.9	13786.6
nATLAEQAK	Q9Y4L1	HYOU1	N869	12	7257	25196.1	25773.5	19090.2	24521.3	24442.8	23882.9	17561.2	17441.7
nATLAEQAK	Q9Y4L1	HYOU1	N869	8	7361	1.11667e+07	1.05408e+07	1.1788e+07	1.07828e+07	9.61734e+06	7.04827e+06	8.7957e+06	7.14387e+06
nATLAEQAK	Q9Y4L1	HYOU1	N869	8	7364	52477.9	34786.8	48992.6	39327.1	31538.7	25160.8	38026.7	32696.6
nATLAEQAK	Q9Y4L1	HYOU1	N869	8	7548	3.09599e+07	3.56243e+07	3.24554e+07	3.49369e+07	3.66748e+07	2.6261e+07	2.62134e+07	2.37627e+07
nATLAEQAK	Q9Y4L1	HYOU1	N869	10	7505	239423	268873	252716	263939	264374	220800	221518	171530
nGSLDSPGK	Q9Y266	NUDC	N134	5	5937	189665	193918	166826	168854	164378	189275	188007	180472
nNSIPDK	Q08431	MFGE8	N238	5	6052	1.68359e+06	367445	377778	334391	406664	2.03304e+06	2.51124e+06	1.88574e+06
nNSIPDK	Q08431	MFGE8	N238	4	6234	3.7152e+06	868889	781417	822513	808752	5.14776e+06	5.67882e+06	4.79584e+06
QVMAEVnK	O95477	ABCA1	N400	5	6076	314210	367544	341991	360768	322507	219126	235289	230304
EnDTGVVHQVEECR	P49961	ENTPD1	N73	5	6115	427205	220873	184424	212570	179036	612521	620378	659661
EnDTGVVHQVEECR	P49961	ENTPD1	N73	5	6155	32812.2	16499.5	11659.2	17988.2	6407.05	48306.8	42678.4	44381.2
YEQLQnETR	P11117	ACP2	N167	5	6156	95803.8	107509	101091	89317.5	101237	90558	93454.3	84499.7
YEQLQnETR	P11117	ACP2	N167	4	6339	1.96326e+06	1.81625e+06	1.9373e+06	1.61996e+06	1.97345e+06	1.61871e+06	1.822e+06	1.89998e+06
YEQLQnETR	P11117	ACP2	N167	3	6196	802756	795969	776449	815823	713088	720840	731709	769363
YEQLQnETR	P11117	ACP2	N167	6	6544	43889.1	46353.6	41683.1	40110	50108.7	47743.5	47251.4	40424.4
YEQLQnETR	P11117	ACP2	N167	10	5287	109695	157891	138964	148091	144708	71568.8	80465.9	105615
YEQLQnETR	P11117	ACP2	Nf167	9	4915	16727.7	15387.1	11493.6	16848.8	11742.3	26797.6	16745.6	25239.3
YEQLQnETR	P11117	ACP2	Nf167	10	5209	26147.6	20655.1	24341.6	17780.1	23199	34159.4	29776.3	33500.6
DnATDSVPLR	Q07954	LRP1	N2127	5	6271	131578	186179	172914	193802	179276	52933.4	64474.2	61872.9
DnATDSVPLR	Q07954	LRP1	N2127	11	7480	1.40152e+06	1.74287e+06	1.91178e+06	1.75371e+06	1.62046e+06	703312	832221	845704
DnATDSVPLR	Q07954	LRP1	N2127	11	7511	NA	4589.54	3743.67	3145.95	3621.88	3214.41	2396.15	NA
DnATDSVPLR	Q07954	LRP1	N2127	12	7668	153664	240966	235879	256998	233546	124661	117797	117698
DnATDSVPLR	Q07954	LRP1	N2127	10	7773	251118	378301	365759	347936	334906	189131	172386	208847
EnGTDTVQEEEESPAEGSK	Q9Y4L1	HYOU1	N596	5	6309	55105.4	61556.9	64532.3	67325.4	59698.2	38280.6	43366.9	33766
EnGTDTVQEEEESPAEGSK	Q9Y4L1	HYOU1	N596	4	6527	100216	98380.6	114236	93719	96031.4	92257.6	95029.3	83298.8
EnGTDTVQEEEESPAEGSK	Q9Y4L1	HYOU1	N596	3	6289	2.22768e+06	2.27799e+06	2.49924e+06	2.40563e+06	2.47583e+06	1.72349e+06	1.90827e+06	1.65556e+06
EnGTDTVQEEEESPAEGSK	Q9Y4L1	HYOU1	N596	3	6290	1.01436e+06	1.06093e+06	1.11713e+06	1.08675e+06	1.04455e+06	727815	804629	691377
EnGTDTVQEEEESPAEGSKDEPGEQVELK	Q9Y4L1	HYOU1	N596	7	13284	26996.6	36399.5	31509.1	37593.2	32097.7	15489.3	21252.8	12122.6
EnGTDTVQEEEESPAEGSKDEPGEQVELK	Q9Y4L1	HYOU1	N596	7	13326	31224.7	35698.5	37415.2	44517.2	33700.3	9850.21	16458.3	9836.05
EnGTDTVQEEEESPAEGSKDEPGEQVELK	Q9Y4L1	HYOU1	N596	7	13362	15102.4	17088.1	16725.6	24296.2	24918.8	3824.12	14029.8	5658.59
EnGTDTVQEEEESPAEGSKDEPGEQVELK	Q9Y4L1	HYOU1	N596	6	13117	45390.5	92263.3	71609.8	88405.3	76708.3	28536.6	43204.1	28628
EnGTDTVQEEEESPAEGSKDEPGEQVELK	Q9Y4L1	HYOU1	N596	6	13133	358356	565871	560553	552070	485677	272142	224019	195408
EnGTDTVQEEEESPAEGSKDEPGEQVELK	Q9Y4L1	HYOU1	N596	6	13134	23029.3	32373.5	24254	36720.3	33932.1	14805.9	16339.7	11938
GGSSGWSGGLAQnR	P07357	C8A	N437	5	6345	50182.8	27533.7	30804.7	26340.8	30664.5	68337.3	80690.7	83886.3
GGSSGWSGGLAQnR	P07357	C8A	N437	7	7620	526064	464844	440695	453228	463359	594151	596598	617234
GGSSGWSGGLAQnR	P07357	C8A	N437	7	7662	121753	88976.4	87226.8	92878.9	81453.3	101674	105754	82742.3
GGSSGWSGGLAQnR	P07357	C8A	N437	8	7953	69002.1	66151.7	50376.7	55585.4	60019.5	76648	77716.2	77370
QGQDnLSSVK	P30040	ERP29	N187	7	7449	154224	281736	244797	269539	257031	63009.4	52222.1	86829.7
QGQDnLSSVK	P30040	ERP29	N187	8	7739	396199	620810	691988	532274	601977	120504	124781	155073
QGQDnLSSVK	P30040	ERP29	N187	8	7790	7672.89	14906	17788.6	17992.4	20294.3	8442.76	9977.08	9040.09
HnLTITQGK	P06213	INSR	N445	5	6429	16195.2	22381.7	26339.5	31545.9	27786	11646.1	14165	10755.5
HnLTITQGK	P06213	INSR	N445	4	6554	42049.9	55387.6	50264.9	46131.9	50862.7	27223.1	22852	25855.1
HnLTITQGK	P06213	INSR	N445	4	6582	101236	148492	137377	154166	121689	69733.2	71817.8	77224.1
HnLTITQGK	P06213	INSR	N445	3	5208	36075.5	53699.2	57531.7	55714.3	62263.5	22017.5	27717.6	31214.5
VQFSnDSR	Q96SM3	CPXM1	N210	5	6440	16347	NA	3065.86	3077.9	NA	29047.9	29328.1	28376.8
VQFSnDSR	Q96SM3	CPXM1	N210	6	6662	115658	19413.1	7193.21	12783.7	7353.31	241243	208751	221827
nDTLQEAK	Q92896	GLG1	N786	5	6518	145603	148179	137635	161617	143182	146369	145278	117941
ILEQQnSSR	Q16181	SEPT7	N422	5	6557	115057	94772.1	93315.8	85599.2	85074.1	151446	142823	153999
ILEQQnSSR	Q16181	SEPT7	N422	5	7158	44226.2	37618.2	36478.2	33695.6	37173.8	64832.1	64343.9	63670.4
NnHTASILDR	P08962	CD63	N130	4	4833	95075.9	109620	109324	102344	120106	58650.7	89537.3	61950.5
NnHTASILDR	P08962	CD63	N130	4	4847	280909	321263	339614	317570	325621	244124	232521	220730
NnHTASILDR	P08962	CD63	N130	3	4768	27358	41590.8	35235.5	38139.2	29028.5	16903.1	23363.9	21785.9
NnHTASILDR	P08962	CD63	N130	3	4781	890731	1.09327e+06	1.11631e+06	1.04387e+06	1.04198e+06	741945	748671	769473
QESMNSnVSVYQPPR	P13598	ICAM2	N105	5	6691	39410.3	43752	36264.7	36131.3	34195.3	31766.7	47584.3	39937.9
QESMNSnVSVYQPPR	P13598	ICAM2	N105	4	6815	34416.4	37163.2	46421.9	45936.5	49495.3	18945.4	20689.4	17100
LSVENnK	Q16585	SGCB	N158	5	6951	25427.6	33370.7	26264.7	25968.4	23895.2	18527.7	17035.7	18788.1
LSVENnK	Q16585	SGCB	N158	7	8532	226058	159012	150550	140993	156471	209795	257595	231730
LSVENnK	Q16585	SGCB	N158	8	8799	54247.5	42958.4	38263.6	39773.1	51758.3	59570.9	61398.9	55218.5
LSVENnK	Q16585	SGCB	Nf158	4	7018	15061.1	22080.3	21138.7	19472.2	19610.8	8169.97	15485.5	11193.2
nGTEVVSCHPQGSTAGVVYR	O60486	PLXNC1	N149	5	6954	70227.9	NA	17572.1	8723.22	16532.1	123685	122567	143999
nGTEVVSCHPQGSTAGVVYR	O60486	PLXNC1	N149	4	7079	25946.3	9678.06	10770.8	7041.7	9111.04	52720.2	51701.9	53938.8
GTAGNALMDGASQLMGEnR	P02675	FGB	N394	5	10788	26846.3	12863.6	11978.2	14245.2	10793.9	25290.6	25357.5	27659.1
GTAGNALMDGASQLMGEnR	P02675	FGB	N394	5	13931	15598.1	8133.73	12126.2	9858.15	10204.4	22254.5	23967.9	17622.5
GTAGNALMDGASQLMGEnR	P02675	FGB	N394	5	13938	4789.27	NA	6505.44	4740.02	4281.95	7914.28	5079.07	9438.39
GTAGNALMDGASQLMGEnR	P02675	FGB	N394	5	16065	31241.7	14671.7	25919.3	28164	23645	55282.1	58481.4	61776.9
GTAGNALMDGASQLMGEnR	P02675	FGB	N394	11	13844	13543.3	7251.75	8214.45	9881.95	8090.17	21954.1	18362.2	20861.8
GTAGNALMDGASQLMGEnR	P02675	FGB	N394	11	13857	18870.5	8363.28	6782.65	12037.2	9946.59	39529.6	36082.6	37061.9
GTAGNALMDGASQLMGEnR	P02675	FGB	N394	11	14065	16924.5	6770.04	7438.82	6461.55	9569.34	29921.9	23978.3	33738
GTAGNALMDGASQLMGEnR	P02675	FGB	N394	11	17630	NA	3442.47	0.458757	3510.7	NA	4708.63	5327.81	6653.85
GTAGNALMDGASQLMGEnR	P02675	FGB	N394	11	17807	NA	91810.9	18.5456	NA	NA	204788	215381	143285
GTAGNALMDGASQLMGEnR	P02675	FGB	N394	11	17829	27188.8	25740.9	17473.7	12405.7	14578.3	49309.7	50058.7	47715.5
GTAGNALMDGASQLMGEnR	P02675	FGB	N394	11	18040	21599.8	NA	14804.2	19529.5	NA	33616.9	14439.4	47610.1
GTAGNALMDGASQLMGEnR	P02675	FGB	N394	4	10374	71160.7	37232.9	36155.9	40480.3	51380	86992.7	96168	89097
GTAGNALMDGASQLMGEnR	P02675	FGB	N394	4	10561	111092	48081.5	50933.2	66540.5	36180.9	107090	151020	144165
GTAGNALMDGASQLMGEnR	P02675	FGB	N394	4	13603	8259.45	6552.08	6144.72	8286.78	7884.13	17021.4	17630	24452.8
GTAGNALMDGASQLMGEnR	P02675	FGB	N394	4	15496	14045.5	11392.3	9480.25	NA	11784.5	22312.5	21170.3	25584.6
GTAGNALMDGASQLMGEnR	P02675	FGB	N394	4	15813	27849.1	19859.5	10386.5	17615.4	11091.8	35774.1	40535.6	50038.1
GTAGNALMDGASQLMGEnR	P02675	FGB	N394	7	16276	10320.7	10386	3979.69	8010.34	8129.87	11886.3	8955.18	7835.31
GTAGNALMDGASQLMGEnR	P02675	FGB	N394	9	17635	4352.49	6203.52	NA	4438.04	3965.7	4875.77	4120.67	6817.06
GTAGNALMDGASQLMGEnR	P02675	FGB	N394	9	17718	5358.38	4166.58	4269.49	4326.44	NA	4654.02	7308.62	7852.25
GTAGNALMDGASQLMGEnR	P02675	FGB	N394	9	18009	82257.5	NA	NA	98474.1	NA	83331.8	105176	89461.9
GTAGNALMDGASQLMGEnR	P02675	FGB	N394	9	18010	59595.6	23530.9	36451.4	38496	24561.6	92036.8	95640.8	101792
GTAGNALMDGASQLMGEnR	P02675	FGB	N394	9	18198	10919.8	0.350291	NA	NA	28.3635	13182.1	NA	12190.2
GTAGNALMDGASQLMGEnR	P02675	FGB	N394	2	10347	10309	6717.67	9153.62	8073.17	4391.63	12761	18594.7	15237.3
GTAGNALMDGASQLMGEnR	P02675	FGB	N394	3	10178	41243.6	31027.8	23674.8	26965.8	36033.8	59084.1	52787.8	51654.5
GTAGNALMDGASQLMGEnR	P02675	FGB	N394	12	9466	17614.8	4326.14	9208.96	16405.2	13635.6	14390.8	16678	12257.6
GTAGNALMDGASQLMGEnR	P02675	FGB	N394	12	17408	NA	NA	NA	NA	NA	NA	NA	NA
GTAGNALMDGASQLMGEnR	P02675	FGB	N394	12	17661	13131.8	5826.91	11293.5	3537.12	5291.79	17319.1	16424.9	17730.6
GTAGNALMDGASQLMGEnR	P02675	FGB	N394	12	17704	52083.2	24269.5	17900.5	27193.1	25355.2	76405.6	74445.5	82427.1
GTAGNALMDGASQLMGEnR	P02675	FGB	N394	12	17849	NA	NA	NA	NA	NA	NA	NA	NA
GTAGNALMDGASQLMGEnR	P02675	FGB	N394	8	17957	8656.82	4715.22	4021.64	4863.7	4794.12	11449.3	12089.1	12045.3
GTAGNALMDGASQLMGEnR	P02675	FGB	N394	8	18422	11527.8	5858.91	3934.83	5243.72	NA	10582.4	12800	6698.73
GTAGNALMDGASQLMGEnR	P02675	FGB	N394	6	15988	42705.6	11210.2	17377.5	23034.8	22656.4	50519.8	43564.5	39756.3
GTAGNALMDGASQLMGEnR	P02675	FGB	N394	6	16244	6251.02	4758.25	5395.65	6010.21	6127.15	16062.8	7955.88	20404
GTAGNALMDGASQLMGEnR	P02675	FGB	N394	10	11023	4242.2	0.254481	4328.7	NA	4116.02	9576.62	8534.44	4096.57
GTAGNALMDGASQLMGEnR	P02675	FGB	N394	10	18194	0.116882	NA	NA	0.507184	5859.36	NA	NA	4198.77
GTAGNALMDGASQLMGEnR	P02675	FGB	N394	5	14214	27315.7	9477.11	13476.3	17402.6	16804.7	46778.3	45147.9	49068.8
GTAGNALMDGASQLMGEnR	P02675	FGB	N394	5	14251	21882	8775.22	8727.53	9463.44	10630.6	38580.5	44963.9	39231.2
GTAGNALMDGASQLMGEnR	P02675	FGB	N394	11	9434	18739.7	11591.5	12251.2	16201.9	6619.04	31600.6	29877.4	40117.9
GTAGNALMDGASQLMGEnR	P02675	FGB	N394	11	11493	12830.6	14235.4	14708.5	7616.27	12285.1	16500.9	20562.8	20829.7
GTAGNALMDGASQLMGEnR	P02675	FGB	N394	11	16090	20928.3	11162.4	12567.6	15573.2	14307.9	42336.1	34113.6	42569.8
GTAGNALMDGASQLMGEnR	P02675	FGB	N394	11	16234	9710.52	6998.06	8066.52	4559.02	3379.2	10799.4	12226.5	10258.4
GTAGNALMDGASQLMGEnR	P02675	FGB	N394	4	13943	42022.9	25272.3	22536.6	23031.8	13969.2	73077.5	54357.8	69721.6
GTAGNALMDGASQLMGEnR	P02675	FGB	N394	9	15787	57701.7	43561	37307.4	32835.6	47326.6	115756	150816	112407
GTAGNALMDGASQLMGEnR	P02675	FGB	N394	9	15793	32089.4	13232	14429.9	17266.8	14509.8	47410.9	46873.3	50381.6
GTAGNALMDGASQLMGEnR	P02675	FGB	N394	9	15945	145120	6.95897	81183	NA	NA	261879	249274	268632
GTAGNALMDGASQLMGEnR	P02675	FGB	N394	9	15948	74842.9	33841.5	42771.7	23986.4	38382.1	103550	114448	122556
GTAGNALMDGASQLMGEnR	P02675	FGB	N394	3	10370	22179.2	7836.17	12495.9	11287.8	11415.7	28234.5	27151.4	27466.1
GTAGNALMDGASQLMGEnR	P02675	FGB	N394	3	11394	15423.1	8101.34	13463.6	15859.1	11600	16695	22913.9	20928.5
GTAGNALMDGASQLMGEnR	P02675	FGB	N394	3	11410	13336.7	11946.3	7756.92	3790.63	6848.19	17885.2	19327.2	24755.9
GTAGNALMDGASQLMGEnR	P02675	FGB	N394	12	15959	6759.82	NA	NA	7306.11	5501.17	8784.37	6690.86	8534.8
GTAGNALMDGASQLMGEnR	P02675	FGB	N394	8	16390	77607	23829.4	19406.7	17053.7	18419.5	100776	125568	105183
GTAGNALMDGASQLMGEnR	P02675	FGB	N394	10	16364	8542.7	NA	5560.89	12232.2	6692.8	16301.3	11549.3	14936.2
GTAGNALMDGASQLMGEnR	P02675	FGB	N394	10	16385	6446.28	7676.03	6181.65	6009.95	3047.59	18570.9	12687.9	18147.9
GTAGNALMDGASQLMGEnR	P02675	FGB	N394	10	16545	0.000306584	4.60552	NA	NA	15.3692	173314	NA	133513
GTAGNALMDGASQLMGEnR	P02675	FGB	N394	10	16566	17151.6	7901.21	5559.6	10940.2	13936.8	28281.6	33359.9	24136.5
GTAGNALMDGASQLMGEnR	P02675	FGB	N394	5	22565	8211.08	4161.54	3088.62	5456.43	5596.88	11335.4	7039.19	13888.9
GTAGNALMDGASQLMGEnR	P02675	FGB	N394	11	17718	9327.11	3385.77	5593.89	9418.12	6065.61	8821.56	7288.68	11685.5
GTAGNALMDGASQLMGEnR	P02675	FGB	N394	11	18768	9425.66	7447.24	NA	3314.37	5557.8	15449	20645.4	18340.9
GTAGNALMDGASQLMGEnR	P02675	FGB	N394	11	18769	12510.2	14893.3	9061.6	12793	8189.05	18969.6	19658	13303.2
GTAGNALMDGASQLMGEnR	P02675	FGB	N394	4	22167	9256.76	7253.27	6252.64	8247.76	8401.3	11192.3	6765.89	10328
GTAGNALMDGASQLMGEnR	P02675	FGB	N394	4	22362	6017.17	4939.99	5566.97	NA	4510.15	3934.37	9089.68	12045.9
GTAGNALMDGASQLMGEnR	P02675	FGB	N394	9	24660	3939.88	3193.13	4171.83	NA	4459.14	5733.12	3939.43	5699.84
GTAGNALMDGASQLMGEnR	P02675	FGB	N394	9	24843	NA	0.155173	5912.13	NA	7983.4	5839.47	NA	NA
GTAGNALMDGASQLMGEnR	P02675	FGB	Nf394	4	15597	6508.44	4120.7	2961.67	4268.79	6341.92	8872.95	8913.45	12882.8
GTAGNALMDGASQLMGEnR	P02675	FGB	Nf394	5	14192	29742.3	12716.4	14272.2	10366.3	16620.2	48339.6	46231.2	39983.9
GTAGNALMDGASQLMGEnR	P02675	FGB	Nf394	11	9417	7945.05	5929.65	4453.28	3944.05	4690.02	17302.3	11807.5	11135.5
GTAGNALMDGASQLMGEnR	P02675	FGB	Nf394	4	13858	26436.3	14124.6	22504.7	19379.7	12932.8	49248.7	49945.2	51011.6
GTAGNALMDGASQLMGEnR	P02675	FGB	Nf394	4	22137	20099	12445.7	13639.5	15960.2	14854.8	31567.6	27407.2	32606.6
LITEEAnR	Q16363	LAMA4	Nf742	5	7143	404879	96650	93661.5	102002	92240.4	652050	639734	676846
LITEEAnR	Q16363	LAMA4	Nf742	4	7268	78089.5	31359.8	37244	31155.3	27298.8	137307	122982	137387
LITEEAnR	Q16363	LAMA4	Nf742	7	7224	185249	55812.2	47538.5	49417	54241	312431	342669	316310
LITEEAnR	Q16363	LAMA4	Nf742	8	7443	53042.2	23174.5	9829.03	12974.9	13876.4	83723.4	77549.7	80708.8
LITEEAnR	Q16363	LAMA4	Nf742	6	7244	118569	36025.4	41303.1	39212.9	42752.9	169189	194827	190031
LITEEAnR	Q16363	LAMA4	N742	5	7259	62382.7	36460.5	39152	42802.7	49293.8	76247.8	86488	93586.8
LITEEAnR	Q16363	LAMA4	N742	9	8557	245199	29387.7	30124.8	35851.8	45373.3	353182	433279	334980
LITEEAnR	Q16363	LAMA4	N742	8	8810	1.46889e+06	513454	439961	382831	373854	2.57334e+06	2.48206e+06	2.65156e+06
LITEEAnR	Q16363	LAMA4	N742	10	8697	88594.5	27893.3	20189.8	27004.6	27581.5	136964	145149	155521
CnASSQFLCSSGR	Q07954	LRP1	N2905	5	7191	76539.9	111087	119957	120353	128532	35082.8	35525.9	50608.5
CnASSQFLCSSGR	Q07954	LRP1	N2905	9	8856	7720.6	13846.5	14599	11103.6	10460.2	7939.91	8185.96	6584.69
CnASSQFLCSSGR	Q07954	LRP1	N2905	9	8933	373998	448871	415078	378507	404490	241816	164136	219976
CnASSQFLCSSGR	Q07954	LRP1	N2905	8	9013	17113.5	21133.2	24835.4	31565.5	24401.6	22182.8	24906.1	23946.4
CnASSQFLCSSGR	Q07954	LRP1	N2905	8	9065	19113	42158.6	26682.4	23565.6	29252.6	32936.6	20944.9	24456.4
nSTAVWR	Q6UW63	KDELC1	N302	5	7194	199574	147029	144568	145896	151306	226656	266521	266931
SEQDRnCSLCADNIEGK	P48357	LEPR	N98	5	7275	95302.8	171790	170320	186384	165815	54157	47914.7	36606.9
HLDACETMGnATAICSDK	Q01814	ATP2B2	N492	6	11720	42947.8	35751.1	36462.2	27242.2	35784.2	50566.8	51157.9	44445.5
NnESLDEGLR	Q86SQ4	ADGRG6	N505	5	7290	187576	246329	254063	222514	242182	121783	119206	150296
NnESLDEGLR	Q86SQ4	ADGRG6	N505	6	7423	87813.9	124970	121035	93970.8	99292.3	60016.4	62040.9	56033.2
VnNTLSSQISR	P11047	LAMC1	N1107	5	7298	74218	61525.4	68029	60014.3	72024.5	103925	100611	98875.4
VnNTLSSQISR	P11047	LAMC1	N1107	11	9122	90996.9	43369.1	29975.5	32540.8	37373.4	146092	153450	150478
VnNTLSSQISR	P11047	LAMC1	N1107	7	9305	143690	60104.6	61209.8	67168.7	61670.4	244250	215333	245143
VnNTLSSQISR	P11047	LAMC1	N1107	9	9334	342511	113586	122963	125113	133717	578936	521361	468395
VnNTLSSQISR	P11047	LAMC1	N1107	8	9377	685502	253169	219619	225993	298221	1.00591e+06	1.10698e+06	1.11138e+06
VnNTLSSQISR	P11047	LAMC1	N1107	8	9564	1.99917e+06	743532	696174	964787	747940	3.25432e+06	3.1899e+06	2.87642e+06
VnNTLSSQISR	P11047	LAMC1	N1107	10	9348	262092	81355.8	86589	85637.7	89365.5	339128	374487	361097
FGCEIENnR	P25311	AZGP1	N128	11	8760	379151	355017	353827	305814	341303	285637	300451	275697
FGCEIENnR	P25311	AZGP1	N128	9	8791	454380	500245	498476	507975	470924	383258	387415	436259
FGCEIENnR	P25311	AZGP1	N128	12	8853	100182	104294	111356	108260	97046.9	79279.8	91575.5	78804.1
FGCEIENnR	P25311	AZGP1	N128	6	7375	411765	238221	220422	262136	207683	518271	530678	531411
FGCEIENnR	P25311	AZGP1	N128	10	8866	642035	628131	673138	595664	592945	519103	584297	581623
FGCEIENnR	P25311	AZGP1	N128	10	9051	263440	290990	225959	238785	251958	262458	232269	231994
FGCEIENnR	P25311	AZGP1	Nf128	6	7334	315933	150562	90462.7	113424	137460	447272	464980	429561
LGVIEDHSnR	P14625	HSP90B1	N502	7	7998	60480.6	53477.5	57599.5	56965.3	62067.3	71384.6	72819.9	76380.6
LGVIEDHSnR	P14625	HSP90B1	N502	8	8291	6446.81	6030.48	7248.13	6577.57	5231.48	7110.6	5587.32	4900.28
HMPWnITR	Q6FHJ7	SFRP4	N38	5	7411	NA	0.118987	0.18636	NA	NA	4477.7	2164.31	5401.14
HMPWnITR	Q6FHJ7	SFRP4	N38	5	7651	8827.95	NA	6323.94	6316.93	5389.77	11704.4	19142.8	22428.7
YIENHGVVHNMYYnTTSK	Q6UWV6	ENPP7	N100	5	7417	98688.7	97882.3	107663	102854	91579.2	82386.4	88268.7	74944.5
VDTFnESR	O94911	ABCA8	N71	5	7425	93836.3	88911.9	102110	80471.6	83845.2	57898.9	79582.2	74223.8
VDTFnESR	O94911	ABCA8	N71	4	7557	3.58571e+06	5.01748e+06	5.74616e+06	5.20015e+06	5.85133e+06	2.89001e+06	2.26519e+06	2.75868e+06
VDTFnESR	O94911	ABCA8	N71	3	7350	141856	203165	196191	187015	180320	108166	101726	109938
YEQGTGCWQGPnR	P14314	PRKCSH	N476	5	7441	78978.7	90656.7	85392.2	87243.8	85616.1	53259.8	49946	55528.3
YEQGTGCWQGPnR	P14314	PRKCSH	Nf476	12	6443	58030.7	76051.4	76711.6	69735.5	76900	48874.5	43921.3	40308.4
YEQGTGCWQGPnR	P14314	PRKCSH	Nf476	12	6446	17030.4	20478.4	16811.1	14063.7	13809.7	10178.9	8233.04	9099.4
VLnASAEAQR	Q8NI99	ANGPTL6	N145	5	7444	116964	127051	123397	110923	128391	142095	98739.3	184848
VLnASAEAQR	Q8NI99	ANGPTL6	N145	2	5044	51338.5	89637.8	86622	83985	87881.2	22206	20774.3	22631.6
VLnASAEAQR	Q8NI99	ANGPTL6	N145	2	6370	157085	313328	339113	293836	277614	10053.2	19590.5	23152.2
VLnASAEAQR	Q8NI99	ANGPTL6	N145	3	5376	303650	609670	579036	541337	552967	22311.2	36150.7	34390.3
VLnASAEAQR	Q8NI99	ANGPTL6	N145	1	6576	162801	309243	310552	271193	271458	24209.7	27959.3	34040.6
RGPECSQnYTTPSGVIK	O14786	NRP1	Nf150	5	7486	84493.4	78240.1	63124.5	69089.6	87125.5	80872.7	80444.2	74956.1
RGPECSQnYTTPSGVIK	O14786	NRP1	N150	11	8579	77405.1	58089.6	53884.4	48849	53333.8	103433	94472.3	85915
RGPECSQnYTTPSGVIK	O14786	NRP1	N150	10	8814	1.27754e+06	775804	788964	803881	773800	1.51117e+06	1.63506e+06	1.51067e+06
RGPECSQnYTTPSGVIK	O14786	NRP1	N150	10	8848	37046.9	27314	23565.7	27390.4	24739.9	46357.9	39566.8	35529.2
GPECSQnYTTPSGVIK	O14786	NRP1	N150	5	13228	31457.3	20095.5	24829.6	17129.2	25011.4	37904.5	39821.4	36979.2
GGGGGQDNGLEGLGnDSR	P08621	SNRNP70	N408	8	7453	26437.7	12943.1	20691.5	17908	13292.4	39224.8	36353	37781
nYTADYDK	O75477	ERLIN1	N106	5	7629	252284	385995	426083	353400	390703	109317	108813	117938
nYTADYDK	O75477	ERLIN1	N106	4	7748	1.5329e+06	2.07893e+06	2.32717e+06	2.14797e+06	2.21598e+06	528519	719573	538431
nYTADYDK	O75477	ERLIN1	N106	7	7748	85076.9	130614	114033	130184	112832	49075.3	44859.1	39330.3
nYTADYDK	O75477	ERLIN1	N106	2	7308	40645.3	74037.9	60499.3	77964.7	65509.9	26845.5	19030.3	26158.4
nYTADYDK	O75477	ERLIN1	N106	3	7496	1.20327e+07	1.84779e+07	1.9903e+07	1.73498e+07	1.74704e+07	4.41039e+06	5.76164e+06	5.32046e+06
nYTADYDK	O75477	ERLIN1	N106	3	7682	7.31055e+06	1.3049e+07	1.24281e+07	1.28713e+07	1.21214e+07	3.1691e+06	4.13485e+06	3.30799e+06
nYTADYDK	O75477	ERLIN1	N106	6	7765	110481	178768	197101	155869	162029	64368.9	69590.8	58853.3
nYTADYDK	O75477	ERLIN1	N106	6	8537	16883	2.15733e+06	NA	412866	49033.8	25650	40590.6	38485.4
VnGSLAVSR	O75688	PPM1B	N193	5	7764	18094.2	25834.5	18570.8	20970.9	18104.5	20300.1	17304	18787.7
TWTnYTQCNVNTHEK	Q16602	CALCRL	N123	3	10040	45852.5	33269.1	34398.9	28454.8	29267.8	49158.1	44494	46712.7
WTGHnVTVVQR	Q07954	LRP1	N1511	5	7837	44961.7	47872.1	38816.6	46845.5	43891.1	35537.1	38697.7	31916.7
WTGHnVTVVQR	Q07954	LRP1	N1511	5	7864	125064	152910	179627	153013	174380	106398	103167	112954
WTGHnVTVVQR	Q07954	LRP1	N1511	4	6384	56684.5	68095.4	60057.4	74691.9	82936	37242	36752.2	35876.6
WTGHnVTVVQR	Q07954	LRP1	N1511	2	5812	12876.5	9979.56	8358.99	9944.98	8382	14458.9	15372.3	11384.5
WTGHnVTVVQR	Q07954	LRP1	N1511	6	7726	8549.4	9887.46	12159.8	12456.4	12972.5	8634.55	11713.5	7936.86
WTGHnVTVVQR	Q07954	LRP1	N1511	6	7880	36517.6	48222.1	42819.8	40332.4	39517.7	42983.7	51487	42740.4
WTGHnVTVVQR	Q07954	LRP1	Nf1511	2	5739	47288.6	46690.1	37209.1	28810.1	35803.5	55253.6	52480.6	61863.9
SVnASNYGLSPDR	Q12884	FAP	N99	11	9393	120197	28381.1	28305.2	33570.6	31403.6	213015	190512	203370
VTACHSSQPnATLYK	P05543	SERPINA7	N36	5	7961	458050	151229	182410	155933	189226	603011	647194	666146
VTACHSSQPnATLYK	P05543	SERPINA7	N36	4	7876	151294	55118.7	72858	54849	58513.7	177583	193252	206084
VTACHSSQPnATLYK	P05543	SERPINA7	N36	4	8059	86855.2	28866.2	36177.9	48204.7	33085.7	120976	107566	118324
VTACHSSQPnATLYK	P05543	SERPINA7	N36	2	6292	7533.1	9605.24	8604.14	8913.15	7477.37	20759.1	23711.1	20722.4
VTACHSSQPnATLYK	P05543	SERPINA7	Nf36	1	6421	39593	23119.7	16687.5	36297.5	16771.7	75045.5	71174.3	80914.9
LQNNENnISCVER	Q03591	CFHR1	N126	5	7972	72313.4	59538.9	59592.5	66968.6	62485.9	74919.3	89279.5	96180.1
LQNNENnISCVER	Q03591	CFHR1	N126	5	8012	19554.8	18519.6	17560.1	18532	15486.2	33383.7	18321.3	19219.6
LQNNENnISCVER	Q03591	CFHR1	N126	7	8142	319063	221008	250594	211182	242617	345842	390695	364021
LQNNENnISCVER	Q03591	CFHR1	N126	12	6308	122260	28831.8	30886	43557.2	37371	195590	170213	173662
LQNNENnISCVER	Q03591	CFHR1	N126	12	6367	113018	81710	94898.7	69923.7	64639.4	169872	168867	166022
LQNNENnISCVER	Q03591	CFHR1	N126	8	8377	36967.5	26463.3	33354.5	32230.3	29391.3	44903.3	42240.2	34872.7
LQNNENnISCVER	Q03591	CFHR1	N126	6	8068	153247	132671	130193	117215	111280	164894	200485	185435
LQNNENnISCVER	Q03591	CFHR1	N126	6	8104	71602.9	50229.6	76006.3	46284.9	45696.5	73303.1	68835.8	69565.5
LQNNENnISCVER	Q03591	CFHR1	N126	6	8249	35954.4	31978.7	26806.4	22292.8	33239	39771.4	40184.6	48529.3
LQNNENnISCVER	Q03591	CFHR1	Nf126	12	6286	535970	94335.1	127000	111300	133881	894573	931651	941288
LQNNENnISCVER	Q03591	CFHR1	Nf126	12	6304	294444	166919	167080	202206	165428	386229	382055	403917
NMQIAnHTLK	P12821	ACE	Nf695	5	8008	41762.8	37943.1	43189.5	37660.8	37874.9	50347.3	39109.8	44612.8
NMQIAnHTLK	P12821	ACE	Nf695	7	4324	426362	621146	566678	596803	673708	411840	473490	534316
NMQIAnHTLK	P12821	ACE	Nf695	6	4401	272233	300924	332848	271140	370279	242764	214816	253640
NMQIAnHTLK	P12821	ACE	N695	9	9599	6693.25	2686.31	4276.29	2855.75	2126.07	7269.88	6251.04	7753.01
NMQIAnHTLK	P12821	ACE	N695	10	5787	52598.5	27181.6	31062	30123.1	31750.5	80976.7	85823.6	79019.4
AFPQAAnGSAK	O95372	LYPLA2	N160	5	9097	64439.3	52787.1	59227.9	65695.6	61493.9	69420.9	72125.5	73170.5
FnETTEK	P43652	AFM	N402	5	8066	1.82558e+06	1.96205e+06	1.75238e+06	1.96482e+06	1.3628e+06	1.62088e+06	1.66025e+06	1.6388e+06
FnETTEK	P43652	AFM	N402	7	8210	412203	332342	354788	309493	405155	359826	411530	303286
FnETTEK	P43652	AFM	N402	6	8228	1.28472e+07	1.22039e+07	1.24815e+07	1.21434e+07	1.31199e+07	1.2716e+07	1.30398e+07	1.0956e+07
YAEDKFnETTEK	P43652	AFM	N402	11	11439	521813	651627	583343	663284	618033	303855	380920	293363
YAEDKFnETTEK	P43652	AFM	N402	12	11598	119936	131696	168239	134425	163841	68015.8	91013.9	64815.6
YAEDKFnETTEK	P43652	AFM	Nf402	5	9121	151226	111826	95466.6	102719	99580.6	154203	161477	131617
SYTLnGTK	Q92947	GCDH	N207	5	9165	197970	283392	306264	284741	306080	97539	87520.8	94913.5
SYTLnGTK	Q92947	GCDH	N207	3	8890	198870	336087	331851	330689	307986	68028.1	89572.5	84426.4
IGEADFnR	P04275	VWF	Nf1515	5	8176	137170	108423	105026	101065	107060	170791	184078	180104
IGEADFnR	P04275	VWF	Nf1515	6	8293	771812	563515	564282	440281	520233	761282	871831	768723
IGEADFnR	P04275	VWF	N1515	7	9958	85501.5	64750.9	61688.9	67695.4	58486.8	93423	92424.9	74399.2
IGEADFnR	P04275	VWF	N1515	8	10176	299853	192494	199896	209105	210428	337920	380631	278847
IGEADFnR	P04275	VWF	N1515	6	8385	110973	86930.7	76397.1	80649.4	66483.1	120983	150948	118073
AEEDEILnR	P27824	CANX	N581	3	8994	18831.6	33708.3	31077.5	26490.8	28769.7	14929.8	24240.5	12594
CDQCEENYFYnR	P11047	LAMC1	Nf1022	5	8238	33469	17091.2	19213.8	24898.6	19318.6	48693.3	49018.7	50422.3
CDQCEENYFYnR	P11047	LAMC1	Nf1022	5	8258	40545.8	15223.5	17321.1	12609.9	19545.8	62629.9	66766.2	66679.1
CDQCEENYFYnR	P11047	LAMC1	Nf1022	4	8299	83590.5	61093.5	73354.1	57369	60790.6	131298	123223	134781
CDQCEENYFYnR	P11047	LAMC1	Nf1022	4	8307	61365.7	32036.8	25503.1	38606.3	39953	79531.5	72372.4	64091.8
CDQCEENYFYnR	P11047	LAMC1	N1022	5	8282	25189.3	13900.9	15914.2	15184.4	15357.3	28133	33089.7	30500.7
CDQCEENYFYnR	P11047	LAMC1	N1022	5	8448	66107.6	36861	49498	40815.7	41064.6	102053	115417	116783
CDQCEENYFYnR	P11047	LAMC1	N1022	5	8463	84042.9	80303.9	80073.9	73124.3	74252.7	118338	130966	116948
CDQCEENYFYnR	P11047	LAMC1	N1022	11	9935	623587	278177	310395	287212	309310	941859	955136	1.04918e+06
CDQCEENYFYnR	P11047	LAMC1	N1022	11	9937	51296	27844.5	31103	26561.8	23461	57957.5	55378.5	61636.1
CDQCEENYFYnR	P11047	LAMC1	N1022	11	10123	15497.8	8323.73	9645.56	10165.3	16018.1	21584.3	20697.3	25535.2
CDQCEENYFYnR	P11047	LAMC1	N1022	10	10123	12272.5	5249.85	7338.66	8185.44	7505.18	21547.8	19955.9	19951.9
CDQCEENYFYnR	P11047	LAMC1	N1022	10	10147	8053.67	11932.4	5673.75	7953.76	6293.52	10636.5	10129	15482.8
nSTEWEK	Q9NUN5	LMBRD1	N170	5	8277	125594	127271	120293	102830	140245	93915.9	118164	84180.8
nSTEWEK	Q9NUN5	LMBRD1	N170	4	8274	810285	908069	832286	855401	771735	676814	723886	610406
VTGLnCTTNHPINPK	P08648	ITGA5	N868	9	9762	109231	163684	179076	153158	152603	97786.5	90331.7	89809
VTGLnCTTNHPINPK	P08648	ITGA5	N868	9	9796	69936.4	98944	124931	99287.8	98318.5	57513.3	58221	62945.2
VTGLnCTTNHPINPK	P08648	ITGA5	N868	10	10101	56594.9	47489.3	70573.9	66001.9	56703.1	32960.5	33231.4	31802.8
VTGLnCTTNHPINPK	P08648	ITGA5	N868	10	10150	7218.63	8171.17	12404.6	8161.11	15574.8	9071.31	5502.84	5154.66
nTTSYVLR	P24821	TNC	N1034	5	8394	75209	22907.5	20350.1	24215.7	25648.5	114272	122477	124884
nTTSYVLR	P24821	TNC	N1034	8	8756	58623.8	25216	15946.1	29528.8	27468.3	106211	103932	125349
nTTSYVLR	P24821	TNC	N1034	6	8424	317445	145056	145830	125961	146007	438236	493016	443830
GYYnQSEAGSHTIQMMYGCDVGSDGR	P16189	HLA-A	N110	5	11631	13952.2	7654.21	5044.72	6589.02	4872.66	18733.2	15252.8	19590
GYYnQSEAGSHTIQMMYGCDVGSDGR	P16189	HLA-A	N110	8	13538	9707.11	4628.35	8103.18	NA	4986.66	21272.7	13372	19749.1
GYYnQSEAGSHTIQMMYGCDVGSDGR	P16189	HLA-A	N110	6	11713	9797.83	9639.61	NA	5912.08	8106.99	11093.5	9292.09	16042
nYTDNELEK	P00367	GLUD1	N192	5	9880	109812	190083	191691	188190	166766	53560.7	42381.2	46543.3
NGGCSEFAICnHTGQVER	Q8WWQ8	STAB2	N1573	12	7434	128849	241772	221748	206141	198874	52963.1	65313	54011
NGGCSEFAICnHTGQVER	Q8WWQ8	STAB2	N1573	1	7141	NA	7809.69	7384.91	10910.1	5124.15	NA	NA	13.1832
AVEnSSTAIGIR	P25788	PSMA3	N33	7	10083	27357.1	21285	27275.3	25612.6	29870.4	33352.6	29869.1	29137.4
FTFTSHTPGDHQICLHSnSTR	Q7Z7H5	TMED4	Nf117	5	8578	195935	68190.1	77171.3	58631.9	66344.4	262735	235881	300122
FTFTSHTPGDHQICLHSnSTR	Q7Z7H5	TMED4	Nf117	4	8661	11404.9	6527.3	12621.6	8450.23	10238.2	15732.8	12948.7	12010.7
FTFTSHTPGDHQICLHSnSTR	Q7Z7H5	TMED4	N117	5	9774	5058.19	NA	2457.4	3845.69	NA	2471.94	3482.01	4357.91
FTFTSHTPGDHQICLHSnSTR	Q7Z7H5	TMED4	N117	11	9668	61593.5	43406.8	68689.5	33426.7	65444.8	57614.9	68653.3	89965.9
FTFTSHTPGDHQICLHSnSTR	Q7Z7H5	TMED4	N117	11	9669	41652.8	27227.1	31166.3	37662.8	37234.6	41296.5	39027.4	40741.3
FTFTSHTPGDHQICLHSnSTR	Q7Z7H5	TMED4	N117	11	9696	5888.08	3815.03	3667.44	3629.52	8889.53	8040.02	5604.6	5526.97
FTFTSHTPGDHQICLHSnSTR	Q7Z7H5	TMED4	N117	9	9832	10109	7194.85	7451.54	9103.52	11000.2	8152.54	7604.42	9250.16
FTFTSHTPGDHQICLHSnSTR	Q7Z7H5	TMED4	N117	6	9815	3561.44	2205.45	4112.58	3429.58	2381.03	NA	2441.23	4933.8
FTFTSHTPGDHQICLHSnSTR	Q7Z7H5	TMED4	N117	10	9893	281240	201039	215136	224423	319121	285387	356119	348904
FTFTSHTPGDHQICLHSnSTR	Q7Z7H5	TMED4	N117	10	9907	219593	180553	211404	180862	186890	281561	254588	279857
FTFTSHTPGDHQICLHSnSTR	Q7Z7H5	TMED4	N117	10	9928	35612.9	28284.5	27120.4	21637.2	27894.9	40184.3	37176	38733.9
FTFTSHTPGDHQICLHSnSTR	Q7Z7H5	TMED4	N117	10	10082	8497.79	10122.4	6164.51	7421.78	6742.33	12241.6	7976.81	8148.52
FTFTSHTPGDHQICLHSnSTR	Q7Z7H5	TMED4	N117	10	10933	2078.95	6360.56	3212.22	NA	NA	3971.62	4382.38	3148.81
LHVGNYnGTAGDALR	Q14314	FGL2	Nf336	5	8780	24408.5	10842.5	11266.2	14059.9	14317.6	34997.9	29865.3	38244.4
LHVGNYnGTAGDALR	Q14314	FGL2	Nf336	4	8733	623781	226005	152710	247878	268246	824594	765182	901120
LHVGNYnGTAGDALR	Q14314	FGL2	Nf336	4	8759	93444.8	48607.1	55054.7	44553.4	62310.2	161067	148261	177164
LHVGNYnGTAGDALR	Q14314	FGL2	Nf336	4	8920	14655.7	22150.8	13057.9	13049.3	9613.04	27812.9	22427.9	22016.3
LHVGNYnGTAGDALR	Q14314	FGL2	Nf336	6	8814	14632.5	7505.86	10602.6	8785.49	10819	16029.3	15451.2	13466
LHVGNYnGTAGDALR	Q14314	FGL2	N336	5	8848	23697	13928.9	11394.7	15306.3	8701.28	34850.5	28272.7	30486
LHVGNYnGTAGDALR	Q14314	FGL2	N336	9	10385	29010.6	33356.1	37620.7	27875.6	39100.1	32967.3	36785.9	28111.3
QELSRDnATLQATLHAAR	O15230	LAMA5	Nf2423	5	8782	54441.1	51125	47452.9	49662.5	49887.7	65692.1	55179.9	72667.2
DnATLQATLHAAR	O15230	LAMA5	N2423	5	9382	2487.84	3275.59	4114.41	3927.5	2420.53	2863.94	NA	2768.21
DnATLQATLHAAR	O15230	LAMA5	N2423	4	9308	8595.09	7254.32	8145.15	9003.31	6134.52	10406.8	13656.4	9245.98
DnATLQATLHAAR	O15230	LAMA5	N2423	2	8874	5892.19	NA	7184.59	5719.4	5157.09	10179.9	6614.04	12684.3
DnATLQATLHAAR	O15230	LAMA5	N2423	3	9231	36545.1	52935.8	41519	39683.9	39556.9	31474.4	37042.5	41743.6
DnATLQATLHAAR	O15230	LAMA5	N2423	12	9451	137348	103771	94563.9	80897.2	88095.6	142950	182393	164005
DnATLQATLHAAR	O15230	LAMA5	N2423	12	9574	19413.8	32706.8	30459.3	22554.1	23491.4	18238.2	30198.8	32310.8
DnATLQATLHAAR	O15230	LAMA5	N2423	6	9446	4529.75	9266.54	5774.43	6348.15	5865.51	7027.01	6665.1	5580.29
DnATLQATLHAAR	O15230	LAMA5	N2423	1	9114	4224.39	2944.96	2510.17	3108.16	5499.84	4326.79	6333.23	5649.3
CATPHGDnASLEATFVKR	P23142	FBLN1	Nf98	5	8793	19623.9	9884.58	11040.9	7026.71	12057	27358.8	20129.7	23204.4
CATPHGDnASLEATFVK	P23142	FBLN1	Nf98	11	12589	24611.1	11074.7	13057.2	11673.7	12032.9	28609.6	23917.4	23604.8
CATPHGDnASLEATFVK	P23142	FBLN1	Nf98	9	12311	46925.7	27880.2	28991.1	22222.8	23927.7	38914.4	51708	43363.2
CATPHGDnASLEATFVK	P23142	FBLN1	Nf98	9	12354	220784	119190	138187	118462	145619	264810	275950	274407
CATPHGDnASLEATFVK	P23142	FBLN1	Nf98	9	12486	344793	158961	225952	227690	202472	476625	469411	410681
CATPHGDnASLEATFVK	P23142	FBLN1	Nf98	9	12530	52471.1	36344.1	33107.1	39513.7	34707.4	71290.2	76354.5	67854.1
CATPHGDnASLEATFVK	P23142	FBLN1	Nf98	9	13445	34583.1	23186.4	29264	18487.5	20853.5	46094	57502.5	52545.5
CATPHGDnASLEATFVK	P23142	FBLN1	Nf98	8	12851	42217	21924	32376.4	33994.5	30747.5	55698.7	57059.2	61366.4
CATPHGDnASLEATFVK	P23142	FBLN1	Nf98	8	12869	48916.2	33472.3	35689.6	32786.1	27064.9	80525	80217.8	77933.4
CATPHGDnASLEATFVK	P23142	FBLN1	Nf98	8	13026	9924.46	7354.26	3578.73	5453.95	5530.88	7411.44	12996.1	10442
CATPHGDnASLEATFVK	P23142	FBLN1	Nf98	10	12886	48363.8	33158	24707.4	24555.1	32062.4	60494.1	70487.7	59971.1
CATPHGDnASLEATFVK	P23142	FBLN1	N98	5	15387	76310.4	31633.8	44054	38487.3	56161.1	103808	121549	93677.5
CATPHGDnASLEATFVK	P23142	FBLN1	N98	4	14849	31441.8	14822.9	11653.7	11616.9	13518.4	34253.1	42683.4	38443.4
CATPHGDnASLEATFVK	P23142	FBLN1	N98	4	14900	59234.4	23867.1	27232.8	29517.3	20632	69910.3	77105.9	70479.7
CATPHGDnASLEATFVK	P23142	FBLN1	N98	4	15032	202678	73764.3	101952	78945	81718.3	273515	216020	291718
CATPHGDnASLEATFVK	P23142	FBLN1	N98	4	15228	15119.3	17499.2	11879.2	13397.2	9110.2	9783.62	21685.8	15125.4
CATPHGDnASLEATFVK	P23142	FBLN1	N98	4	16225	35210.9	21150.8	27923.6	21840.5	29901	59430	68309.9	57558.2
CATPHGDnASLEATFVK	P23142	FBLN1	N98	7	15464	10592.9	11760	7135.17	9115.86	8556.27	23289.4	23189.3	20476.4
CATPHGDnASLEATFVK	P23142	FBLN1	N98	9	12438	35080.3	27829.3	25169.9	20519.4	28115.1	43094.7	45360.5	35798.3
CATPHGDnASLEATFVK	P23142	FBLN1	N98	9	12463	18403.6	11210.5	14732	11100.7	15071.5	28343.9	21241.3	18151.8
CATPHGDnASLEATFVK	P23142	FBLN1	N98	3	15070	325404	172665	162160	172238	119255	406570	410900	408436
CATPHGDnASLEATFVK	P23142	FBLN1	N98	3	15086	18246.7	9105.68	10091.9	11252.4	11521.4	25709.5	24385.4	26309.4
CATPHGDnASLEATFVK	P23142	FBLN1	N98	3	15108	34703	24012.8	18930.3	20094.1	20568.1	45404	50368.4	42333.2
CATPHGDnASLEATFVK	P23142	FBLN1	N98	3	15257	73219.1	95023.9	84755.6	71844.7	75541.7	131098	120803	101814
CATPHGDnASLEATFVK	P23142	FBLN1	N98	3	16312	15546.2	13112.4	6705.98	10352.4	8013.91	21274.1	28370.6	18741.4
DEGTYTCALHHSGHSPPISSQnVTVLR	P04216	THY1	Nf119	5	8949	15695.6	10140.2	10751.9	10060	5366.03	34903.7	36341.2	33525.1
DEGTYTCALHHSGHSPPISSQnVTVLR	P04216	THY1	Nf119	5	8969	183617	NA	NA	46372	NA	202038	168314	144352
DEGTYTCALHHSGHSPPISSQnVTVLR	P04216	THY1	Nf119	6	9014	20145.9	12177.2	17014.1	12085.8	11772.3	26374.1	31027.7	30170.7
DEGTYTCALHHSGHSPPISSQnVTVLR	P04216	THY1	N119	4	10777	9259.04	9812.76	8451.66	10327.8	11537.6	12800.4	20256.8	16080.3
DEGTYTCALHHSGHSPPISSQnVTVLR	P04216	THY1	N119	2	10102	23977.9	1.13559	NA	NA	34173.2	42734.6	43270.9	42137.7
DEGTYTCALHHSGHSPPISSQnVTVLR	P04216	THY1	N119	2	10123	NA	0.677288	1.72551	NA	NA	25487.7	20039.3	38886.3
DEGTYTCALHHSGHSPPISSQnVTVLR	P04216	THY1	N119	2	10291	NA	4.32423	9.5396	NA	NA	162729	110789	174922
DEGTYTCALHHSGHSPPISSQnVTVLR	P04216	THY1	N119	3	10717	18665.7	0.554476	NA	NA	NA	20866	22846.2	31268.7
DEGTYTCALHHSGHSPPISSQnVTVLR	P04216	THY1	N119	1	10957	11299.9	10470.2	7596.39	5765.92	7753.34	21118	20068.4	27958.4
DVDECALGTHnCSEAETCHNIQGSFR	P98095	FBLN2	N1035	5	8994	36755.1	11858.1	17936	15402.1	16457.8	56998.4	48115.2	55266.8
DVDECALGTHnCSEAETCHNIQGSFR	P98095	FBLN2	N1035	4	8964	174592	70564.7	79020.2	51357.6	NA	274832	273627	239089
DVDECALGTHnCSEAETCHNIQGSFR	P98095	FBLN2	N1035	4	9002	14287.4	6508.07	6902.36	7265.96	6719.7	19677.8	18772.3	24126.3
DVDECALGTHnCSEAETCHNIQGSFR	P98095	FBLN2	Nf1035	8	8199	7910.31	4140.16	3688.82	NA	5175.34	17808.3	17686.8	12185.1
AEPPLnASASDQGEK	Q9Y4L1	HYOU1	N931	5	8999	61080.2	71462.7	57539.7	67708.3	62217.1	44771	56591.1	49589
AEPPLnASASDQGEK	Q9Y4L1	HYOU1	N931	5	9012	170991	196657	172897	196076	165174	198209	174790	157612
AEPPLnASASDQGEK	Q9Y4L1	HYOU1	N931	7	9062	189432	162329	172630	187365	207499	117426	189698	113465
AEPPLnASASDQGEK	Q9Y4L1	HYOU1	N931	7	9070	160310	150099	165854	154268	144789	116427	149196	96034
AEPPLnASASDQGEK	Q9Y4L1	HYOU1	N931	7	9236	413262	496693	392216	506661	445014	326868	428762	344446
AEPPLnASASDQGEK	Q9Y4L1	HYOU1	N931	8	9335	96182.6	103559	89726.9	88977.6	95236.9	73941.1	104148	76530.4
AEPPLnASASDQGEK	Q9Y4L1	HYOU1	N931	6	8977	181146	188727	182590	201989	168285	138855	166545	137447
AEPPLnASASDQGEK	Q9Y4L1	HYOU1	N931	6	9089	2.69505e+06	3.33319e+06	2.24139e+06	2.74781e+06	2.62851e+06	2.76288e+06	2.62264e+06	2.29769e+06
AEPPLnASASDQGEK	Q9Y4L1	HYOU1	N931	6	9173	278393	256476	301419	350936	300436	286307	293754	195121
AEPPLnASASDQGEK	Q9Y4L1	HYOU1	N931	6	9279	53003.3	60594.3	63713.2	64898.1	54022.1	61961.2	49906.8	41955.9
AEPPLnASASDQGEK	Q9Y4L1	HYOU1	Nf931	12	7390	138158	170777	165530	161365	169709	119398	140549	109483
AEPPLnASASDQGEK	Q9Y4L1	HYOU1	Nf931	1	7150	21441.7	27326.6	33033.4	31632.7	21872.2	21240.7	21914.5	13274.9
LnQSNFQK	Q13201	MMRN1	N816	11	10817	1.25403e+06	1.67331e+06	1.38585e+06	1.33666e+06	1.24691e+06	1.01373e+06	934046	852417
EEQFnSTFR	P01859	IGHG2	N176	5	9046	88032.9	72255.4	67695.7	64260.7	65758.9	94127.5	96315.2	85095.1
EEQFnSTFR	P01859	IGHG2	N176	5	9999	173259	123670	118100	121998	123477	205238	223084	199966
EEQFnSTFR	P01859	IGHG2	N176	4	10068	106974	76986.3	70891	76980.6	98920.7	143068	121972	129335
EEQFnSTFR	P01859	IGHG2	N176	7	7739	238827	146835	169099	177687	175835	350336	338290	337235
EEQFnSTFR	P01859	IGHG2	N176	7	7830	29943.8	14769.8	23189.8	17451.8	16655.7	40141.8	28214.4	31656
EEQFnSTFR	P01859	IGHG2	N176	7	10220	5.50072e+06	3.4684e+06	3.43523e+06	3.23129e+06	3.31671e+06	6.18499e+06	6.70641e+06	6.65963e+06
EEQFnSTFR	P01859	IGHG2	N176	7	10412	2.94321e+07	2.31476e+07	2.11113e+07	2.1241e+07	2.04649e+07	3.70444e+07	3.7166e+07	3.96863e+07
EEQFnSTFR	P01859	IGHG2	N176	9	10323	211781	128230	142491	157271	138432	290881	304934	305730
EEQFnSTFR	P01859	IGHG2	N176	8	10535	225256	139333	138573	136118	147179	243119	293538	238726
EEQFnSTFR	P01859	IGHG2	N176	6	7683	525715	314505	303292	313737	329957	682035	686138	705416
EEQFnSTFR	P01859	IGHG2	N176	6	7771	140512	87184.8	85831.5	89432.8	87580.5	185806	176893	190758
EEQFnSTFR	P01859	IGHG2	N176	6	7874	408595	283202	247421	265979	280903	582855	548641	576852
EEQFnSTFR	P01859	IGHG2	N176	6	10269	248955	209305	165376	214051	197315	295664	313085	318921
EEQFnSTFR	P01859	IGHG2	N176	1	10255	19657.5	13585.4	10828.7	21701.8	14148.5	25094.9	25505.8	26201.7
EEQFnSTFR	P01859	IGHG2	N176	10	10524	135220	87892.9	96864.6	80545.7	87555.7	146040	171204	150655
EEQFnSTFR	P01859	IGHG2	N176	10	11726	34963.6	403132	53983.6	109191	63047.3	60298.5	55515.6	37273.7
EEQFnSTFR	P01859	IGHG2	Nf176	11	6855	175405	129429	87008.3	88210.2	106186	238433	250860	242721
EEQFnSTFR	P01859	IGHG2	Nf176	7	7702	9.206e+06	5.24168e+06	5.23316e+06	5.05423e+06	4.4182e+06	1.00242e+07	1.10524e+07	1.05789e+07
EEQFnSTFR	P01859	IGHG2	Nf176	7	7729	28777	22873.9	17979.7	20190.3	20962.5	39923	39567.5	41896.7
EEQFnSTFR	P01859	IGHG2	Nf176	7	7893	3.38404e+06	1.55493e+06	1.50821e+06	1.8019e+06	2.41511e+06	4.21021e+06	4.34514e+06	3.54374e+06
EEQFnSTFR	P01859	IGHG2	Nf176	7	8081	33558.4	21840	15709.4	19625.3	28281.3	38731.7	39414.4	31131
EEQFnSTFR	P01859	IGHG2	Nf176	9	7850	92975.4	70162.6	76667.7	79107.2	66318.5	125856	123280	126548
EEQFnSTFR	P01859	IGHG2	Nf176	9	8690	8463.5	706599	NA	126803	20315.5	73213	62327.7	45171.4
EEQFnSTFR	P01859	IGHG2	Nf176	2	6788	39461.3	17201.2	17845.5	13203.3	12572.5	38698.9	50181.7	45766.4
EEQFnSTFR	P01859	IGHG2	Nf176	12	6756	223549	123200	152781	123418	151133	268169	295105	260820
EEQFnSTFR	P01859	IGHG2	Nf176	12	7876	80945.1	48866	46984.9	43295.6	49490.7	145667	155591	117343
EEQFnSTFR	P01859	IGHG2	Nf176	8	8159	219333	133112	121197	131616	122209	273412	333900	259360
EEQFnSTFR	P01859	IGHG2	Nf176	6	7647	7.76928e+06	4.82957e+06	4.86199e+06	5.04382e+06	4.52848e+06	9.43202e+06	1.02778e+07	1.07335e+07
EEQFnSTFR	P01859	IGHG2	Nf176	6	7681	42015.7	30197.4	30132.6	43221	31707.2	71780.4	61094.7	73580.3
EEQFnSTFR	P01859	IGHG2	Nf176	6	7832	2.61097e+07	1.47011e+07	1.38677e+07	1.43961e+07	1.56555e+07	3.13055e+07	3.55763e+07	3.36073e+07
EEQFnSTFR	P01859	IGHG2	Nf176	6	8018	1.3281e+06	685145	751091	765556	694964	1.82463e+06	1.5225e+06	1.64053e+06
EEQFnSTFR	P01859	IGHG2	Nf176	6	8261	34094.5	25570.2	17255	13364.2	18753.9	51519.3	43596.8	41401.2
EEQFnSTFR	P01859	IGHG2	Nf176	1	7042	89128	56281.4	50593.2	53244.3	54451.7	103063	95832.4	99872.2
EEQFnSTFR	P01859	IGHG2	Nf176	10	8089	102344	69142.1	78019.5	78554.4	67134.6	149447	172614	163960
QLVHSFAEGQDQGSAYAnR	Q5ZPR3	CD276	N91	5	9174	18188.9	13098	14081.6	8563.02	14622.5	23778.8	21845.5	25938.3
QLVHSFAEGQDQGSAYAnR	Q5ZPR3	CD276	N91	11	8214	13642.9	21770.2	24239.2	22462.1	24796.7	11465	8539.49	10957.3
QLVHSFAEGQDQGSAYAnR	Q5ZPR3	CD276	N91	4	9071	45045.2	35562.6	37428.2	27923.1	39459.9	67110.8	61570.7	65375.9
QLVHSFAEGQDQGSAYAnR	Q5ZPR3	CD276	N91	6	9228	12157.2	7181.16	9110.58	10345.3	7355.12	19548.5	18755	16503.3
QLVHSFAEGQDQGSAYAnR	Q5ZPR3	CD276	Nf91	11	8070	4723.99	0.226542	3320.57	NA	2805.02	8525.21	12082.8	12315.3
QLVHSFAEGQDQGSAYAnR	Q5ZPR3	CD276	Nf91	11	8136	34147.6	29742.7	28554	30540	29295.8	34839	35147.6	41667.8
GHAYSVTGAEEVESnGSLQK	P17655	CAPN2	N275	5	9232	170144	169544	170456	159984	162870	174786	152615	156698
VnETEMDIAK	O75629	CREG1	N160	5	9474	986470	1.13325e+06	1.35255e+06	1.06306e+06	1.29374e+06	475663	665888	429111
VnETEMDIAK	O75629	CREG1	N160	5	9496	33810	35872	36181.1	30855.2	29190.3	17309.3	14951.4	16332.3
VnETEMDIAK	O75629	CREG1	N160	4	9575	375184	529174	484884	515709	401980	181505	202492	190507
VnETEMDIAK	O75629	CREG1	N160	4	9595	24021.3	35588.9	30816.8	29468.9	24819.9	18338.1	17146.3	9496.42
VnETEMDIAK	O75629	CREG1	N160	4	9760	25801.6	36716.4	34220.2	34045	39596.6	19260.5	16850.6	17223.8
VnETEMDIAK	O75629	CREG1	N160	2	9074	42573.8	54283.2	60780.7	54352.1	60250.9	30728.9	34690.4	27163.2
VnETEMDIAK	O75629	CREG1	N160	2	9218	447821	691513	791588	691755	608066	284724	265964	177479
VnETEMDIAK	O75629	CREG1	N160	3	9469	81267.9	90952	116698	81999.9	108335	34391	51422.5	40258.4
VnETEMDIAK	O75629	CREG1	N160	10	6814	230480	323054	383651	335107	346172	176872	198784	131221
VnETEMDIAK	O75629	CREG1	N160	2	14755	158324	208370	217801	219994	193543	73195.8	86618.7	81972.7
VnETEMDIAK	O75629	CREG1	N160	3	15490	431033	459597	550803	432690	551923	154444	262093	159467
QVEELQVnHTALR	Q9H8L6	MMRN2	N439	5	9478	21451.9	20259.3	16461.3	17814	20471.2	36816.8	36110.2	40247.4
QVEELQVnHTALR	Q9H8L6	MMRN2	N439	5	9517	57662.7	42352.1	45269.1	39544.9	42188.3	71847.2	84483.4	88499.5
QVEELQVnHTALR	Q9H8L6	MMRN2	N439	6	9578	26752.1	24776.3	21861.9	16756.1	24269	35180.8	28168.1	27141.3
QVEELQVnHTALR	Q9H8L6	MMRN2	Nf439	11	7693	185810	103954	133993	109142	110669	220621	224723	224262
QVEELQVnHTALR	Q9H8L6	MMRN2	Nf439	10	7982	581441	427091	573283	336897	349802	1.32766e+06	1.24263e+06	1.18243e+06
DIENFnSTQK	P43652	AFM	N33	5	9483	215631	156001	170905	141180	158337	184423	226409	215768
DIENFnSTQK	P43652	AFM	N33	5	9495	156571	134184	120175	122341	117711	150826	149290	138306
DIENFnSTQK	P43652	AFM	N33	4	9333	66002.3	63915.4	68309.3	70384.1	60199.1	59283.6	68877.4	61162
DIENFnSTQK	P43652	AFM	N33	9	11951	131552	128411	131794	104846	117385	91057.7	110926	105029
DIENFnSTQK	P43652	AFM	N33	9	11974	106924	116570	104389	79014.9	101642	69280.5	104414	72614.7
DIENFnSTQK	P43652	AFM	N33	9	12129	1.08546e+06	1.0084e+06	1.13108e+06	1.11729e+06	1.22957e+06	1.03914e+06	955590	916595
DIENFnSTQK	P43652	AFM	N33	9	12150	18640.1	25993.9	28374.5	13346.8	18045.7	30507.6	22620.9	11467.6
DIENFnSTQK	P43652	AFM	N33	8	12302	49307.9	60528.4	50106.8	58686	42541.5	49840.2	50461.1	39810.1
DIENFnSTQK	P43652	AFM	N33	10	12436	75893.6	54416.1	63551.2	45609.7	70372.8	46475.9	74770.6	56570.2
DIENFnSTQK	P43652	AFM	Nf33	4	9314	55392.7	29820.8	29774.5	25907.1	32728.1	67024.8	67103.8	60888.3
DIENFnSTQK	P43652	AFM	Nf33	4	9317	55589.3	27820	25328.2	26714.6	32380.2	54483.8	66019.5	65383.4
NLnTTAVTK	P10632	CYP2C8	N468	5	9500	97600.3	129286	155238	173208	143496	37700.2	27593.8	34192.6
nGSLICTASK	Q9ULV4	CORO1C	N185	5	12329	160328	147513	136574	172956	160543	178217	221163	177548
CInQSICEK	O75882	ATRN	N1073	5	9616	318985	205069	219246	202831	213782	307551	386379	315737
nTTAECWDEK	Q13361	MFAP5	N79	5	9662	228104	81501.1	66827.8	76075.1	69170.5	300172	350253	263690
nTTAECWDEK	Q13361	MFAP5	N79	5	9686	125402	49549.4	46461.3	52037.7	25713.5	161196	184044	157943
nTTAECWDEK	Q13361	MFAP5	N79	12	8171	2.13234e+06	1.01208e+06	1.04987e+06	1.0412e+06	1.02117e+06	2.70218e+06	2.76664e+06	2.34979e+06
nTTAECWDEK	Q13361	MFAP5	N79	12	8205	134291	79888.4	74791	68813	68554.6	180533	205241	158625
nTTAECWDEK	Q13361	MFAP5	N79	6	9776	93689.5	35221	31962.9	35911.7	35112.3	95825.6	145569	88289
nTTAECWDEK	Q13361	MFAP5	N79	6	9814	33375.9	13145.8	12005.5	13013.8	12115.3	27772	39072.2	36509.5
nTTAECWDEK	Q13361	MFAP5	N79	6	9953	244145	84129.6	74301.9	73852.2	87132.8	269658	364350	247781
nTTAECWDEK	Q13361	MFAP5	N79	1	7977	79321.7	38122.7	45259.2	35925.4	40493.7	88314.2	136637	82135.3
GFnFSTESMARPEGR	P36269	GGT5	N303	5	9678	177876	162464	149761	146274	175660	170580	185378	181818
GFnFSTESMARPEGR	P36269	GGT5	N303	11	9651	304088	246909	258277	264557	242112	331955	319780	332127
GFnFSTESMARPEGR	P36269	GGT5	N303	12	9857	50920.4	42639.5	50513.7	40691.5	53692.6	58751.2	47021.9	60861.4
GFnFSTESMARPEGR	P36269	GGT5	N303	6	9779	78594.4	71194.1	77288.1	68596.7	61362.6	67722.4	78602.4	81742
GFnFSTESMARPEGR	P36269	GGT5	N303	11	14472	90717.9	74809.4	83011.3	84152.2	80395.1	98466.8	104507	101005
IPCSQPPQIEHGTInSSR	P08603	CFH	N882	5	9697	16940.4	24139.9	25164.7	29081.7	26901.1	12942.5	13371.2	16713.4
IPCSQPPQIEHGTInSSR	P08603	CFH	N882	5	9765	815035	337213	534332	535957	552920	1.0649e+06	1.33428e+06	1.11743e+06
IPCSQPPQIEHGTInSSR	P08603	CFH	N882	5	9954	742342	244009	454144	353959	452457	833477	963985	928464
IPCSQPPQIEHGTInSSR	P08603	CFH	N882	5	10144	22301.3	15816.7	14444.3	10415.2	15849.9	31319.1	29745.8	31974.4
IPCSQPPQIEHGTInSSR	P08603	CFH	N882	4	9973	178590	71005.2	109306	166334	124477	221055	207648	342509
IPCSQPPQIEHGTInSSR	P08603	CFH	N882	7	9953	29471.3	17205	8845.59	21616	19073.3	41530	35706	35852.9
IPCSQPPQIEHGTInSSR	P08603	CFH	N882	9	9933	12010.9	6094.38	4824.72	12002.8	10040.2	12214.6	17560	14004.1
IPCSQPPQIEHGTInSSR	P08603	CFH	N882	12	8566	16919.1	6664.21	12490.9	8811.55	6275.34	20291.8	19513.4	22859.1
IPCSQPPQIEHGTInSSR	P08603	CFH	N882	6	9705	24133.8	13607.9	13983.1	18824.9	18591.3	29800.4	28133.2	29226.9
IPCSQPPQIEHGTInSSR	P08603	CFH	N882	6	9887	597660	358854	384972	267684	301140	789835	900736	795962
IPCSQPPQIEHGTInSSR	P08603	CFH	N882	6	10076	182320	185040	188164	136595	155658	408334	378321	285539
IPCSQPPQIEHGTInSSR	P08603	CFH	N882	1	8391	17079.3	15917.7	16518.3	8053.22	10943	20281.1	17649	12317.8
nGTATVLSVDR	Q6V0I7	FAT4	N4312	5	9795	173286	152892	175270	173405	177522	138379	175634	158855
GLTFQQnASSMCVPDQDTAIR	P01871	IGHM	N209	5	9810	28978.4	33052.7	33459.9	37005.2	34113.2	21339.1	17778.4	22935.9
GLTFQQnASSMCVPDQDTAIR	P01871	IGHM	N209	5	12195	15000.8	14173.6	14861	18879.1	19298.4	16973.6	21211.4	21556.8
GLTFQQnASSMCVPDQDTAIR	P01871	IGHM	N209	5	14843	8663.59	6020.77	10705.4	7549.4	4532.08	19270.9	20258.2	15741.7
GLTFQQnASSMCVPDQDTAIR	P01871	IGHM	N209	5	16721	8066.5	9456.08	10745.1	3960.51	5694.7	13410.4	11343	14968.5
GLTFQQnASSMCVPDQDTAIR	P01871	IGHM	N209	5	16740	12412.8	5249.65	6984.24	8782.64	7839.59	13335.9	8669.85	17196.7
GLTFQQnASSMCVPDQDTAIR	P01871	IGHM	N209	5	16905	21888.6	18245.1	NA	15131.5	NA	19923.5	21448.2	21128
GLTFQQnASSMCVPDQDTAIR	P01871	IGHM	N209	5	21537	5117.73	0.130732	NA	NA	NA	4919.69	4653.55	8598.45
GLTFQQnASSMCVPDQDTAIR	P01871	IGHM	N209	11	16761	NA	NA	14443.9	13789.7	10002.8	13270.8	22569.8	22713.7
GLTFQQnASSMCVPDQDTAIR	P01871	IGHM	N209	11	16948	6571.48	8443.64	7754.46	4865.39	6771.56	8786.27	13560.3	12933.2
GLTFQQnASSMCVPDQDTAIR	P01871	IGHM	N209	4	9968	20074.1	23821.3	28262.2	18821.2	24607.4	27175.2	24880	27381.6
GLTFQQnASSMCVPDQDTAIR	P01871	IGHM	N209	4	16496	10082.8	9662.71	11167.3	10686	10008.4	11263.7	7981.91	10429.8
GLTFQQnASSMCVPDQDTAIR	P01871	IGHM	N209	4	16522	7603.11	5227.88	8155.52	4966.15	6572.91	11327.9	10162.5	9062.14
GLTFQQnASSMCVPDQDTAIR	P01871	IGHM	N209	4	16683	NA	5265.75	4343.95	5704.96	NA	NA	7776.26	5301.27
GLTFQQnASSMCVPDQDTAIR	P01871	IGHM	N209	9	14728	19122.7	12296.9	8634.1	22527.2	13969	22997.1	28970.5	25366.4
GLTFQQnASSMCVPDQDTAIR	P01871	IGHM	N209	12	16524	10677.9	NA	12835.4	9229.9	10447.8	6949.46	7435.51	14291.1
GLTFQQnASSMCVPDQDTAIR	P01871	IGHM	N209	6	12074	55050.6	41797.1	50435	41616.4	48412.7	73355.6	84663.3	79946.3
GLTFQQnASSMCVPDQDTAIR	P01871	IGHM	N209	6	16775	12712.3	15714	20948.8	16699.2	19293.4	11786.6	10451.7	14649.4
GLTFQQnASSMCVPDQDTAIR	P01871	IGHM	N209	10	15166	NA	0.098106	0.468156	NA	NA	3691.92	5436.96	5159.64
GLTFQQnASSMCVPDQDTAIR	P01871	IGHM	N209	5	21484	7572.29	8680.32	6862.23	7022.07	6003.34	8244.3	5238.23	9881.02
GLTFQQnASSMCVPDQDTAIR	P01871	IGHM	N209	5	21508	14803.8	12553.3	16151.2	10498.9	10989	22493.5	16814.1	27321.6
GLTFQQnASSMCVPDQDTAIR	P01871	IGHM	N209	4	21317	4121.91	0.137339	5341.71	NA	6172.61	5168.32	6517.74	NA
GLTFQQnASSMCVPDQDTAIR	P01871	IGHM	Nf209	5	14787	NA	4109.57	4093.96	4472.53	3408.53	3268.42	8815.53	6018.92
GLTFQQnASSMCVPDQDTAIR	P01871	IGHM	Nf209	5	14860	10012.7	NA	9359.06	4216.16	6207.42	12017.5	13588.4	12461.6
GLTFQQnASSMCVPDQDTAIR	P01871	IGHM	Nf209	5	14973	4508.99	0.200008	4601.16	NA	6028.87	7526.69	9228.47	7904.47
GLTFQQnASSMCVPDQDTAIR	P01871	IGHM	Nf209	9	14682	4959.72	NA	NA	4003.42	6011.42	NA	NA	4696.84
GLTFQQnASSMCVPDQDTAIR	P01871	IGHM	Nf209	9	14857	4528.86	3673.73	NA	NA	11.7635	4101.37	NA	NA
GLTFQQnASSMCVPDQDTAIR	P01871	IGHM	Nf209	6	14882	NA	0.121104	NA	NA	NA	4557.39	NA	5428.28
GLTFQQnASSMCVPDQDTAIR	P01871	IGHM	Nf209	10	15087	NA	NA	NA	NA	NA	NA	NA	NA
GLTFQQnASSMCVPDQDTAIR	P01871	IGHM	Nf209	9	19156	6232.83	4582.58	6227.61	5752.98	4222.97	5994.13	11392	13761.8
KWGHnITEFQQR	Q96HE7	ERO1A	N280	5	9821	22412.8	20886.4	18131.8	18600.9	28177.3	13341.7	17006.2	18433.1
KWGHnITEFQQR	Q96HE7	ERO1A	N280	5	9833	187298	184679	184354	202091	191060	156746	139390	141716
KWGHnITEFQQR	Q96HE7	ERO1A	N280	6	9789	11321	18573.7	20555.2	13587	14433.7	7956.38	16068.3	9537.74
KWGHnITEFQQR	Q96HE7	ERO1A	N280	6	9806	303478	332851	354676	340629	382277	246150	277541	275146
WGHnITEFQQR	Q96HE7	ERO1A	N280	1	12323	26896.5	26350.4	33577.3	26968.8	24034.6	20888.8	24919.9	24597
NLFLnHSENATAK	P00739	HPR	N149	5	9886	37710.1	29709.6	43487.1	47801.5	41244	48175.5	46744.4	36342.2
NLFLnHSENATAK	P00739	HPR	N149	9	12501	194855	248526	241644	255649	231795	131258	112363	119150
NLFLnHSENATAK	P00739	HPR	N149	9	12535	23993.9	32820.9	20335.8	32440.4	24405.1	14949.3	14985.9	18134.3
NLFLnHSENATAK	P00739	HPR	N149	2	14340	5448.67	9407.08	12388.6	9556.01	8104.35	2690.99	5975.86	5102.14
NLFLnHSENATAK	P00739	HPR	N149	8	11615	57692.4	37673.9	40164.9	36577.5	46352.7	53719.4	45374.5	54924.8
NLFLnHSENATAK	P00739	HPR	N149	10	12956	679089	744030	835704	794087	901138	405872	487397	441684
NLFLnHSENATAK	P00739	HPR	N149	10	13146	116311	115491	105968	97082.2	128144	80053	45226.4	49845.6
NLFLnHSEnATAK	P00739	HPR	N149;N153	5	14072	208139	318892	416796	343510	318488	171666	165539	125468
NLFLnHSEnATAK	P00739	HPR	N149;N153	5	15284	10840.4	162700	16526.5	43775.6	15919.8	14122.3	14238	16890.6
NLFLnHSEnATAK	P00739	HPR	N149;N153	11	13842	87432	102541	128280	125131	130456	70141.3	78826.4	59888.4
NLFLnHSEnATAK	P00739	HPR	N149;N153	4	13630	75687.3	131785	196679	139516	169918	65451.7	93856.4	62779.9
NLFLnHSEnATAK	P00739	HPR	N149;N153	4	13816	16701.8	22590.1	50909	15042.6	21959	7130.18	6469.32	8106.65
NLFLnHSEnATAK	P00739	HPR	N149;N153	4	14005	13833.6	621839	19458.5	134570	18513.7	21160.6	23861	19801.6
NLFLnHSEnATAK	P00739	HPR	N149;N153	4	14165	5419.02	112984	8372.89	29584.8	7113.65	10340.3	8103.44	6534.77
NLFLnHSEnATAK	P00739	HPR	N149;N153	4	14864	NA	423777	NA	150113	NA	11203.2	NA	NA
NLFLnHSEnATAK	P00739	HPR	N149;N153	7	14191	39342.9	57850.8	49532.7	44251.3	62620.7	27088	17148.1	19030.9
NLFLnHSEnATAK	P00739	HPR	N149;N153	9	11807	187496	185345	184348	174982	175934	118975	153701	124500
NLFLnHSEnATAK	P00739	HPR	N149;N153	9	13807	34618	44906.8	49612.8	48168	42660.8	18496.6	24343	21230.3
NLFLnHSEnATAK	P00739	HPR	N149;N153	2	12755	507369	645785	784348	639587	521534	180249	350962	208580
NLFLnHSEnATAK	P00739	HPR	N149;N153	2	12778	38052.7	56576.5	68121.9	53723.7	60806.6	16793.5	24426.1	25246.3
NLFLnHSEnATAK	P00739	HPR	N149;N153	2	12956	118484	170113	200585	166018	212712	64534.7	85192.9	55948.7
NLFLnHSEnATAK	P00739	HPR	N149;N153	2	13304	633114	1.30711e+06	1.28059e+06	1.30192e+06	1.15719e+06	399311	371754	467704
NLFLnHSEnATAK	P00739	HPR	N149;N153	2	13540	32490.7	45467.3	39229.1	25148.1	40183.7	20627.6	25897.7	22186.2
NLFLnHSEnATAK	P00739	HPR	N149;N153	2	13726	28127.9	43549.8	43133.8	42424.9	37737.5	16988	22562.4	11583.6
NLFLnHSEnATAK	P00739	HPR	N149;N153	3	13837	303382	361757	396531	364195	336391	131703	161128	140752
NLFLnHSEnATAK	P00739	HPR	N149;N153	3	13864	36731.6	46723.3	49231.7	49750.6	52123.9	24820	27832.1	17251.8
NLFLnHSEnATAK	P00739	HPR	N149;N153	3	14024	25462.5	58640.8	247994	30573.6	39082.4	11467.2	10924.3	14607.4
NLFLnHSEnATAK	P00739	HPR	N149;N153	3	14218	14681.7	20353.1	25561.3	24211.5	19829.3	16869.9	14643.5	13003.6
NLFLnHSEnATAK	P00739	HPR	N149;N153	3	14906	8296.54	68774	4854.02	22350.5	9411.94	8268.11	6872.74	7725.87
NLFLnHSEnATAK	P00739	HPR	N149;N153	12	13904	38924.8	54005	47642.4	53274.6	42199.5	23630.1	21450.9	21132.1
NLFLnHSEnATAK	P00739	HPR	N149;N153	12	14357	137571	198322	216937	173203	159104	79904.9	101447	102678
NLFLnHSEnATAK	P00739	HPR	N149;N153	8	11583	307812	204452	216427	217180	210717	351719	349420	308294
NLFLnHSEnATAK	P00739	HPR	N149;N153	8	11777	53408.4	61216.1	66390.6	61223.3	59567.3	52932.8	49778.6	49748.9
NLFLnHSEnATAK	P00739	HPR	N149;N153	8	11955	618292	550258	669838	721820	597256	578690	629985	473360
NLFLnHSEnATAK	P00739	HPR	N149;N153	8	12144	25864.2	34015.2	19811.8	26207.4	28088	23300.3	27628.4	20293.8
NLFLnHSEnATAK	P00739	HPR	N149;N153	6	13702	74173.6	99371.1	104903	97110.5	108703	42322.6	50493.3	49811.4
NLFLnHSEnATAK	P00739	HPR	N149;N153	1	13310	1.32654e+06	1.81808e+06	1.88511e+06	1.78195e+06	1.94127e+06	800633	862038	728151
NLFLnHSEnATAK	P00739	HPR	N149;N153	1	13331	176564	245197	242948	208476	195451	99598.5	113385	98685.8
NLFLnHSEnATAK	P00739	HPR	N149;N153	1	13506	462278	739648	628150	718785	775242	354869	235088	282839
NLFLnHSEnATAK	P00739	HPR	N149;N153	1	13674	2.67426e+06	3.50738e+06	3.99741e+06	3.90535e+06	3.61545e+06	1.60285e+06	2.46409e+06	1.15757e+06
NLFLnHSEnATAK	P00739	HPR	N149;N153	1	13675	76606	104456	116254	118826	91076.3	48754.4	47248.1	55976.5
NLFLnHSEnATAK	P00739	HPR	N149;N153	1	13863	2.56049e+06	2.82246e+06	3.95387e+06	3.3032e+06	3.07688e+06	1.0051e+06	1.10469e+06	1.04946e+06
NLFLnHSEnATAK	P00739	HPR	N149;N153	1	14052	79336.4	126117	136450	117154	144747	48316.6	35104.9	42762.4
NLFLnHSEnATAK	P00739	HPR	N149;N153	1	14350	32449.1	47398.2	36873.5	41145.2	26965.2	18102.1	14818.5	17178.4
NLFLnHSEnATAK	P00739	HPR	N149;N153	1	14645	17104.7	15144.5	23036.7	20334.5	16213.4	5927.32	6893.11	8464
NLFLnHSEnATAK	P00739	HPR	N149;N153	1	15345	10623.1	14093	11220.3	14872.9	14694.2	9176.54	3568.28	8086.91
NLFLnHSEnATAK	P00739	HPR	N149;N153	10	11446	29071.9	22004.8	33906.1	25125.9	27709.3	21708.5	24599.3	24399.6
NLFLnHSEnATAK	P00739	HPR	N149;N153	10	14206	106054	137862	147793	150158	143508	73228.5	84579	65937.6
NLFLnHSEnATAK	P00739	HPR	N149;Nf153	9	11606	49914.5	32964.5	41825.6	35923.3	37027.2	50415.1	61568.2	67971.5
NLFLnHSEnATAK	P00739	HPR	N149;Nf153	8	11541	281938	188468	205667	186813	167148	299526	344309	326866
NLFLnHSEnATAK	P00739	HPR	N149;Nf153	8	11577	50861.6	31631.7	42266.1	37440.4	36437.1	51189.9	72531.5	61473.9
NLFLnHSEnATAK	P00739	HPR	N149;Nf153	8	11590	49520.7	33161.6	37209.3	31280.6	30988.3	40504.8	49689.7	29037.9
NLFLnHSEnATAK	P00739	HPR	N149;Nf153	8	11734	142610	109586	97466.1	106475	131832	182333	151849	140721
NLFLnHSEnATAK	P00739	HPR	N149;Nf153	10	12170	38798.3	24380.2	24443.8	21577.5	19872.6	29602.6	40140.2	43265.2
NLFLnHSEnATAK	P00739	HPR	Nf149;Nf153	3	8850	68017.7	18984.1	16246.3	20919.4	22336.5	98714.9	93045.8	91838.6
NLFLNHSEnATAK	P00739	HPR	N153	11	12219	63074.9	74378.9	81199.8	68733.3	72690.2	47366.4	43981.8	45584.8
NLFLNHSEnATAK	P00739	HPR	N153	9	10879	248945	190312	214879	228343	217417	213013	255535	207361
NLFLNHSEnATAK	P00739	HPR	N153	9	11058	315030	261222	271666	350650	240587	274662	247406	295415
NLFLNHSEnATAK	P00739	HPR	N153	2	12934	2.35708e+06	2.29606e+06	3.32432e+06	2.52762e+06	2.15882e+06	1.65132e+06	1.6091e+06	1.21155e+06
NLFLNHSEnATAK	P00739	HPR	N153	12	12200	24772.2	41104.6	48071.3	41602.8	39382	19610.9	23466.2	17643
NLFLNHSEnATAK	P00739	HPR	N153	8	11188	192192	203081	208328	222234	186783	185379	227378	195698
NLFLNHSEnATAK	P00739	HPR	Nf153	7	10678	64207.2	60424.4	54357.8	49527.1	54014.1	80125.6	84535.1	71416.1
NLFLNHSEnATAK	P00739	HPR	Nf153	8	10869	246889	103440	146907	108537	109887	251731	328582	264303
NLnFSTR	Q92823	NRCAM	N1019	5	9891	29627.8	6021.33	NA	NA	6444.37	54426.3	54501.2	66470.8
VEILANDQGnR	P17066	HSPA6	N37	5	10806	45198.8	62285.1	63045.2	62589	65387.1	66793.8	66183.7	55100.4
VEILANDQGnR	P17066	HSPA6	N37	4	10804	20942.2	20072.8	14395.1	19574.9	21246.5	21413.5	22202.8	19576.5
NLGFnCTTSQGK	P49641	MAN2A2	Nf1093	5	10028	23839.8	19787.2	19470.4	21946.6	17128.3	31234.8	33485.9	25279.5
NLGFnCTTSQGK	P49641	MAN2A2	N1093	9	12123	44868.6	40758.9	43720.8	45953	45515.2	38594.9	43619.8	32704.2
NNIDFPGHnYTTR	Q99572	P2RX7	N202	2	8412	6626.29	6900.82	9732	7712.66	7281.87	8245.08	7350.86	9868.43
NNIDFPGHnYTTR	Q99572	P2RX7	N202	2	8588	4794.98	4370.3	4015.95	6032.07	6580.18	3636.72	5149.42	5931.29
YLYLASnHSNK	Q16853	AOC3	Nf592	5	10189	36715.8	39266.9	56526.7	37717.3	59333.4	31196.1	20964.6	22798.1
YLYLASnHSNK	Q16853	AOC3	Nf592	5	10374	88442.8	95123.6	155372	120521	177846	95838.7	84761.1	64892.4
YLYLASnHSNK	Q16853	AOC3	Nf592	7	10141	128486	136665	173433	123978	155803	91587.8	67514.3	76886.9
YLYLASnHSNK	Q16853	AOC3	Nf592	8	10332	88038.7	101715	99329.5	107009	89142.4	59287.6	45442.9	56665.4
YLYLASnHSNK	Q16853	AOC3	Nf592	6	10119	25306.5	28128.5	32332.3	25168.9	29134.3	23683.5	19701.5	18934.4
YLYLASnHSNK	Q16853	AOC3	Nf592	6	10129	75498.8	93005.3	88794.9	76849.4	100320	52736.6	53272.4	45235.4
YLYLASnHSNK	Q16853	AOC3	N592	5	10234	26301.2	25349.7	32407.7	27255.2	27961	18420.8	20985.9	15873.9
YLYLASnHSNK	Q16853	AOC3	N592	11	12540	75837.9	81929.5	70189.7	72441.7	77735.7	46286.7	49882.6	58918.4
YLYLASnHSNK	Q16853	AOC3	N592	9	12216	173188	105071	174705	117834	133000	159887	215814	175828
YLYLASnHSNK	Q16853	AOC3	N592	9	12241	202288	132232	145476	126817	129341	167035	183865	179758
YLYLASnHSNK	Q16853	AOC3	N592	9	12403	54233.8	36009.1	30538.5	43825.9	59202.7	65983.4	59805.1	59465.6
YLYLASnHSNK	Q16853	AOC3	N592	3	12308	9562.13	12132.5	14825.1	11663.9	10582.5	14802.4	11827.9	7343.74
YLYLASnHSNK	Q16853	AOC3	N592	8	12731	241788	134267	202960	209469	195681	275239	257507	216959
YLYLASnHSNK	Q16853	AOC3	N592	10	12810	39840.6	30721.4	35302.8	30581.3	31894.2	50679.2	43758	38650.7
nLTELDMR	O15455	TLR3	N636	5	10196	17823.7	14916	15275	13687.8	13727.7	12672.7	10610.9	12035.7
nLTELDMR	O15455	TLR3	N636	5	10399	205731	244621	216950	227513	234467	172846	163788	150042
nLTELDMR	O15455	TLR3	N636	8	10534	114987	126820	148867	164468	132253	81383.1	80525.8	87415.5
nLTELDMR	O15455	TLR3	N636	8	10720	92104.8	107840	124751	94457.5	106880	68232.4	81000.9	75807.5
nLTELDMR	O15455	TLR3	N636	5	15689	41160.4	48480.4	50945.8	50983.3	47129.1	44379.4	39007.5	34872.1
AnATIEVK	Q9Y639	NPTN	N229	5	10369	58717.5	42832.3	33576.1	35141.1	32306.8	57189.6	54011.9	43126.5
AnATIEVK	Q9Y639	NPTN	N229	4	10316	69562.2	58253	68963.2	65001.2	75358.6	62161.6	70463.4	62242.3
AnATIEVK	Q9Y639	NPTN	N229	2	9808	177395	130534	131036	113882	119556	129533	179824	144815
AnATIEVK	Q9Y639	NPTN	N229	2	9996	507153	421783	438002	431363	409144	560871	524741	419051
AnATIEVK	Q9Y639	NPTN	N229	3	10122	658964	504633	634692	534727	610759	504812	667123	456633
AnATIEVK	Q9Y639	NPTN	N229	10	10556	35514.9	41498.3	35395.2	41101.2	37362.4	46433.6	44131.5	42252.4
CEAAnGTEACVCGGAFVGPR	P46531	NOTCH1	Nf41	5	10372	18058.3	11729.4	10954.6	17920.4	14721.8	12632	19664.1	16810.4
DECWCPAnSTGK	Q14767	LTBP2	N421	5	10387	40823.2	4444.63	5615.03	6648.86	6664.26	52275.5	62284.1	51323.9
DECWCPAnSTGK	Q14767	LTBP2	N421	5	10400	246585	34110.6	48935.1	34518.5	34492.5	314299	382127	324087
CIGRDECWCPAnSTGK	Q14767	LTBP2	N421	7	10142	211588	22144.1	32690.5	21709.1	24447.1	281398	292223	310491
DECWCPAnSTGK	Q14767	LTBP2	Nf421	12	8717	39448.3	9032.37	9555.65	5554.64	13250.2	48148.9	60598	48921.9
DLMVInR	Q96KA5	CLPTM1L	N229	5	10401	87030.4	58631.5	84862.8	79800.2	62241.2	103030	92581.6	102042
DLMVInR	Q96KA5	CLPTM1L	N229	6	10326	87334.7	56783.9	65190.3	56623	68179.8	74051.3	92242.4	81814.8
DLMVInR	Q96KA5	CLPTM1L	N229	4	15533	117900	83391.5	88619.2	80625.6	91189.9	117336	123451	130971
DLMVInR	Q96KA5	CLPTM1L	N229	3	15702	12342.6	9562.61	6677.03	8227.25	8911.38	10081.5	14135	15126.2
QCnGTSMCWCVNTAGVR	P16422	EPCAM	N111	5	10428	12569.1	13323.3	16387.8	11866.4	15696.6	11122.6	7783.22	9721.94
QCnGTSMCWCVNTAGVR	P16422	EPCAM	N111	12	10673	6992.84	4768.61	4679.66	5762.87	5384.44	NA	7094.77	9323.59
QCnGTSMCWCVNTAGVR	P16422	EPCAM	N111	6	8664	32800.5	11543	17543.7	19134.7	18588.9	49959.5	43331.7	39593.7
QCnGTSMCWCVNTAGVR	P16422	EPCAM	N111	1	10480	NA	5891.58	6092.14	3526.01	6405.55	5191.5	5487.25	4107.99
DNDCVDGSDEPAnCTQMTCGVDEFR	Q07954	LRP1	N3488	5	10455	5518.8	NA	6230.79	9375.38	4713.42	3318.68	NA	6202.51
nQSLVQDMDSMVR	Q8NHP8	PLBD2	N465	5	10490	8241.49	4911.95	5724.01	6641.64	7948.27	18568.9	14431	8324.27
nQSLVQDMDSMVR	Q8NHP8	PLBD2	N465	4	10196	21967	20045.4	21422.5	18593.3	24245.9	33663.2	33858.3	26207.4
nQSLVQDMDSMVR	Q8NHP8	PLBD2	N465	6	10167	44083.8	65684.4	26581.3	41564.6	32644.2	38959.8	49090.4	53737.2
nQSLVQDMDSMVR	Q8NHP8	PLBD2	N465	7	15751	13821.4	8022.74	11434.4	7986.6	9799.81	13453.7	9274.51	11414.4
nQSLVQDMDSMVR	Q8NHP8	PLBD2	N465	9	15386	30482.8	20144.5	17132	21246.6	31056.2	40513.4	32164.2	41581.1
nQSLVQDMDSMVR	Q8NHP8	PLBD2	N465	6	15062	235381	244075	254329	210481	246649	204224	214430	187661
nQSLVQDMDSMVR	Q8NHP8	PLBD2	N465	6	15308	26383.7	16618.1	19090.1	22727.9	14404.5	33065	30841	31321.3
nQSLVQDMDSMVR	Q8NHP8	PLBD2	N465	6	24406	26492.4	18682.9	10714	14510.5	18609.5	32547.2	35394.4	34388
SQnFSALK	P14384	CPM	N384	5	10571	80421.6	69525.5	66464.9	72037.6	63984.1	95862.1	92524.9	90532.7
SQnFSALK	P14384	CPM	N384	8	13468	1.05584e+06	619469	674816	685756	632670	1.1887e+06	1.30885e+06	1.1938e+06
INNGGCQDLCLLTHQGHVnCSCR	Q07954	LRP1	Nf2502	5	10584	5825.78	6717.88	4318.52	4452.85	4487.61	NA	5780.96	3652.33
INNGGCQDLCLLTHQGHVnCSCR	Q07954	LRP1	N2502	11	12266	40762.5	43141.7	53655.3	49816.7	47625.9	36235.6	21134.4	34305.1
INNGGCQDLCLLTHQGHVnCSCR	Q07954	LRP1	N2502	12	12241	17781.2	11512.4	22466.7	17800.4	17614.3	22562.3	20988.8	18111.7
INNGGCQDLCLLTHQGHVnCSCR	Q07954	LRP1	N2502	12	12264	8140.14	6256.3	6857.25	6796.92	7870.8	8647.91	5027.77	8112.91
DYYLnK	P42892	ECE1	Nf270	5	10674	48656.6	35433.6	35241.8	29119.3	29921.5	54242.7	52254	50483.5
DYYLnK	P42892	ECE1	Nf270	6	10611	62886.3	35053.3	47500.3	34501	37943.3	48814.1	76836.3	55583.5
DYYLnK	P42892	ECE1	N270	6	11005	31294.1	69143.3	58446	55710.7	62581.8	12139.3	17166.6	15287.7
VSCPIMPCSnATVPDGECCPR	P07996	THBS1	Nf360	5	10750	NA	0.216466	0.529324	NA	NA	8146.05	6147.34	4341.29
VSCPIMPCSnATVPDGECCPR	P07996	THBS1	Nf360	4	10635	5763.8	3208.11	NA	NA	NA	7132.04	3874.27	8413.48
VSCPIMPCSnATVPDGECCPR	P07996	THBS1	Nf360	9	10651	3674.42	0.276907	5215.71	NA	NA	10420.5	8233.09	9759.9
VSCPIMPCSnATVPDGECCPR	P07996	THBS1	Nf360	5	14939	4573.87	3969.05	4517.07	3957.42	3615.12	9668.58	7562.18	8936.61
VSCPIMPCSnATVPDGECCPR	P07996	THBS1	Nf360	4	14678	NA	0.236576	4523.83	NA	NA	8902.81	6769.73	3510.83
VSCPIMPCSnATVPDGECCPR	P07996	THBS1	N360	11	12332	7726.82	6880.39	4883.34	9957.96	3398.97	8525.74	7516.04	10186
VSCPIMPCSnATVPDGECCPR	P07996	THBS1	N360	11	12388	8661.8	7174.65	4841.05	4155.42	NA	16225.4	16323.3	14720.3
VSCPIMPCSnATVPDGECCPR	P07996	THBS1	N360	11	16685	NA	0.112096	0.497835	NA	NA	4218.39	5781.65	6489.4
VSCPIMPCSnATVPDGECCPR	P07996	THBS1	N360	4	12182	6531.32	NA	4298.11	4297.19	6122.77	3957.06	8610.65	11516
VSCPIMPCSnATVPDGECCPR	P07996	THBS1	N360	4	12230	5432.36	5487.83	6908.93	4860.41	4314.45	12832.2	11360.2	9462.26
VSCPIMPCSnATVPDGECCPR	P07996	THBS1	N360	3	12262	4968.59	0.180479	NA	NA	NA	6791.77	5876.58	5804.55
VSCPIMPCSnATVPDGECCPR	P07996	THBS1	N360	10	12729	20342.3	8669.03	14771.6	8172.45	6693.57	20581.5	21375.2	28300.1
VSCPIMPCSnATVPDGECCPR	P07996	THBS1	N360	11	16693	NA	0.145413	NA	NA	NA	5472.19	NA	NA
VSCPIMPCSnATVPDGECCPR	P07996	THBS1	N360	11	16822	NA	5438.4	5403.96	NA	NA	4227.63	5890.33	4584.09
nYTVINSK	O60242	ADGRB3	N779	5	10812	62071.7	30517.5	18703.7	27300.5	24991.3	75084.6	84898.1	69678.1
nATLVNEADK	P15144	ANPEP	N818	5	10920	21323.3	508739	15163.7	110410	22276.5	34356.5	30156.6	23675.4
nATLVNEADK	P15144	ANPEP	N818	11	8104	282285	430428	366645	368559	423406	167500	239280	157093
nATLVNEADK	P15144	ANPEP	N818	2	9472	157892	157136	183071	150825	176883	102235	140353	97235
nATLVNEADK	P15144	ANPEP	N818	2	9659	97337.5	117897	127228	149639	129954	84606.3	89201.3	76505.4
nATLVNEADK	P15144	ANPEP	N818	3	9827	103683	122765	117302	107482	107659	79161.1	104952	68404.6
nATLVNEADK	P15144	ANPEP	N818	3	9867	12307	12587.7	12431	13722.5	14151.5	7983.14	8328.22	9251.83
nATLVNEADK	P15144	ANPEP	N818	1	9842	3.65213e+06	4.39023e+06	3.58743e+06	4.41913e+06	3.59557e+06	2.43839e+06	3.05392e+06	2.31639e+06
nATLVNEADK	P15144	ANPEP	N818	10	8321	250836	450012	420240	426843	359740	197436	192165	195184
nTTFNVESTK	P56199	ITGA1	N418	5	11217	557013	558528	661761	523612	538019	353374	467363	386990
nTTFNVESTK	P56199	ITGA1	N418	5	11403	3.34345e+06	3.70265e+06	3.27936e+06	3.40262e+06	3.49834e+06	2.01002e+06	2.28006e+06	2.23173e+06
nTTFNVESTK	P56199	ITGA1	N418	5	11424	43255.5	77037.5	69002.4	37779.1	67877.3	53201.4	42333.7	64977.6
nTTFNVESTK	P56199	ITGA1	N418	5	11600	27917.6	30826.5	34821	35539.7	34036	23557.7	30476.9	22477.8
nTTFNVESTK	P56199	ITGA1	N418	11	11348	29264.1	26184.9	30217.3	31811.9	30053.4	19961	15928.5	22844.6
nTTFNVESTK	P56199	ITGA1	N418	4	11130	932613	1.06137e+06	1.06631e+06	1.15992e+06	967756	696223	807575	767204
nTTFNVESTK	P56199	ITGA1	N418	4	11151	85204.4	79096.3	77023	98346.6	99645.2	89935.9	93115.6	90035.7
nTTFNVESTK	P56199	ITGA1	N418	4	11318	157440	222457	191094	224340	193402	155669	121552	117961
nTTFNVESTK	P56199	ITGA1	N418	12	11364	25873.5	34939.9	33853.8	33874.3	29118.3	24486	31627.9	23075.3
nTTFNVESTK	P56199	ITGA1	N418	8	11424	49249.5	59276.5	62173.4	50608.6	61742.2	43253.5	46384	41001.5
nTTFNVESTK	P56199	ITGA1	N418	6	11466	274481	281626	299639	250498	253966	221678	211013	183463
nTTFNVESTKK	P56199	ITGA1	N418	7	9620	114556	140850	147960	176618	156464	66184	77093.7	85573.4
nTTFNVESTKK	P56199	ITGA1	N418	8	9801	238401	273164	277126	287128	278154	140137	152435	127173
EFGnMSQLK	Q15399	TLR1	N137	5	10994	70991.8	83872.4	80055.3	74227.3	75274.5	63655.2	69533.4	63820
GnSTHGCSSEETFLIDCR	Q03405	PLAUR	N222	5	11010	31772.5	19415.7	17908.7	15784.6	16200.2	45782.4	41832.1	58363
GnSTHGCSSEETFLIDCR	Q03405	PLAUR	N222	4	10892	19117	29101.1	5882.21	10488.9	14064.8	23679.5	19466.3	23135.8
CQCEPGFQLGPNnR	O95967	EFEMP2	N198	7	11140	28570.2	11947	11831.7	15948.5	11537.5	53891.8	58784.9	52454.1
CQCEPGFQLGPNnR	O95967	EFEMP2	N198	3	9624	28081.7	25103.1	27521.7	27329.1	31407	31391.2	25464.1	31747.7
CQCEPGFQLGPNnR	O95967	EFEMP2	N198	6	11207	27022.8	10332.4	18324.7	19712.3	16202.2	46642.1	54041.1	51188.7
CQCEPGFQLGPNnR	O95967	EFEMP2	Nf198	3	9601	21176.9	8628.52	13964.2	13538.3	9503.01	32529	27650.6	35726.9
YHLEVEAGNTLVRnESHK	P08575	PTPRC	N531	5	11089	12581.3	6419.13	9601.93	13712.5	12426.3	10748.6	13018.1	5925.92
AWGTPCEMCPAVnTSEYK	P35555	FBN1	Nf1581	5	11177	23275.6	12762.1	12968.9	15383.1	12095.2	29359.3	44137.8	38946.5
AWGTPCEMCPAVnTSEYK	P35555	FBN1	Nf1581	11	15842	14392.6	5598.09	6632.7	8538.94	6850.6	26334	19720.9	19393.1
AWGTPCEMCPAVnTSEYK	P35555	FBN1	Nf1581	11	15899	15597.7	8584.81	7229.67	7103.82	7929.47	17545.7	25619.3	14375.9
AWGTPCEMCPAVnTSEYK	P35555	FBN1	Nf1581	4	15468	31437.9	18872.5	15800.4	19640.4	12536.1	36996.4	43963.8	38169.4
AWGTPCEMCPAVnTSEYK	P35555	FBN1	Nf1581	4	15527	22239.8	6728.42	6217.12	4582.65	9999.34	28798.5	29955.4	25026.5
AWGTPCEMCPAVnTSEYK	P35555	FBN1	Nf1581	4	19943	7336.32	4111.15	NA	4125.53	NA	11515.5	6939.14	9573.77
AWGTPCEMCPAVnTSEYK	P35555	FBN1	Nf1581	9	14214	42999.7	25904.9	29957.1	24926.6	25256	56756.7	61935.2	54216.1
AWGTPCEMCPAVnTSEYK	P35555	FBN1	Nf1581	3	14250	13996.3	11134.2	8606.83	5609.83	11958.8	21461.8	21474.6	18838.7
AWGTPCEMCPAVnTSEYK	P35555	FBN1	Nf1581	10	14606	13213.2	5984.8	3551.05	7777.64	6343.24	10621.6	11271.5	7314.99
AWGTPCEMCPAVnTSEYK	P35555	FBN1	Nf1581	10	16109	13063.3	6080.48	NA	7322.51	5182.5	13272.9	16218.2	11744.5
AWGTPCEMCPAVnTSEYK	P35555	FBN1	Nf1581	4	19898	18103.1	9475.78	12782.9	12277.4	4787.03	19156.9	21060.4	24308.8
AWGTPCEMCPAVnTSEYK	P35555	FBN1	Nf1581	3	18811	7567	3964.86	5079.12	3961.61	5046.08	12150.1	11842.4	13708
AWGTPCEMCPAVnTSEYK	P35555	FBN1	N1581	5	17774	8488.14	5049.77	NA	8378.51	8671.15	15725.1	12106.2	11370.2
AWGTPCEMCPAVnTSEYK	P35555	FBN1	N1581	11	15895	60335.1	36147.5	35885.4	33996.2	37793.3	80080.2	72478.1	70676.5
AWGTPCEMCPAVnTSEYK	P35555	FBN1	N1581	11	17956	30374	13745.2	10991.7	11465.3	12414.5	51539.6	44204.5	45440.5
AWGTPCEMCPAVnTSEYK	P35555	FBN1	N1581	4	15521	37561.9	18984.2	20976.5	21018.7	22220.5	59910.9	64036	61194.7
AWGTPCEMCPAVnTSEYK	P35555	FBN1	N1581	7	17637	442001	193170	244265	199046	216821	502628	667680	532956
AWGTPCEMCPAVnTSEYK	P35555	FBN1	N1581	7	17657	387735	174650	210465	175868	202325	473741	585897	473748
AWGTPCEMCPAVnTSEYK	P35555	FBN1	N1581	7	17672	45215.4	12442.4	20095.3	18340	23926.8	41887.7	59949.5	42850.8
AWGTPCEMCPAVnTSEYK	P35555	FBN1	N1581	7	17824	75030.6	NA	30933.5	20299.7	33137.2	92914.8	103362	68236.1
AWGTPCEMCPAVnTSEYK	P35555	FBN1	N1581	3	14312	10648.1	NA	3044.64	4633.05	5321.67	14838.6	14956.3	14856.6
AWGTPCEMCPAVnTSEYK	P35555	FBN1	N1581	12	12777	82193.3	31088.2	34304.6	36336.3	32394.3	109840	120525	108143
AWGTPCEMCPAVnTSEYK	P35555	FBN1	N1581	12	17390	6343.02	4036.76	NA	NA	4026.42	7477.15	10425.3	9753.6
AWGTPCEMCPAVnTSEYK	P35555	FBN1	N1581	12	17574	567017	192676	288088	284400	198881	974397	853346	708960
AWGTPCEMCPAVnTSEYK	P35555	FBN1	N1581	12	17596	18318	7685.05	9211.55	11577.9	5632.89	26802.9	29253.2	30883.8
AWGTPCEMCPAVnTSEYK	P35555	FBN1	N1581	12	20714	14423.9	6305.17	7097.97	5636.39	13676.1	31217.6	22063.5	30640.4
AWGTPCEMCPAVnTSEYK	P35555	FBN1	N1581	12	21910	13421	7614.39	11485.7	7263.27	9901.08	18514.7	22441.9	22924.7
AWGTPCEMCPAVnTSEYK	P35555	FBN1	N1581	8	18113	25087.4	10490.8	12971.4	13070.4	12713.8	25279.2	27373.2	24963.6
AWGTPCEMCPAVnTSEYK	P35555	FBN1	N1581	6	17604	69348.3	38373.8	30744.5	32919	33314.2	74418.3	86077.7	71259.3
AWGTPCEMCPAVnTSEYK	P35555	FBN1	N1581	6	17627	61983.7	33415.8	39780.2	27174.1	27975	76526.4	91599.4	91611.8
AWGTPCEMCPAVnTSEYK	P35555	FBN1	N1581	6	17791	445697	240017	265391	310357	294340	968613	882376	745653
AWGTPCEMCPAVnTSEYK	P35555	FBN1	N1581	6	17812	22889.5	13731.4	11828.6	16677.8	18498.4	43381.8	37986.2	41079.5
AWGTPCEMCPAVnTSEYK	P35555	FBN1	N1581	1	12532	16083.8	5658.62	6540.17	5284.38	11433.8	22500.2	19581.8	17079.7
AWGTPCEMCPAVnTSEYK	P35555	FBN1	N1581	10	16136	15221.7	7033.45	6285.6	6689.32	5994.62	17437.2	9918.69	15485.5
AWGTPCEMCPAVnTSEYK	P35555	FBN1	N1581	10	17999	14583.7	6125.53	7366.01	8189.74	4683.73	20882.3	13390.9	12926.7
AWGTPCEMCPAVnTSEYK	P35555	FBN1	N1581	11	22525	15875.8	9145	8247.35	14817.2	10841.9	20571.3	29721.1	24301.4
AWGTPCEMCPAVnTSEYK	P35555	FBN1	N1581	4	19926	16893.7	6833.96	5086.52	7748.07	6718.08	21661.8	23298.3	22043.1
AWGTPCEMCPAVnTSEYK	P35555	FBN1	N1581	12	21891	45161.1	20722.2	15608.5	13335.7	14921.6	40738.6	56306	46022.1
AWGTPCEMCPAVnTSEYK	P35555	FBN1	N1581	12	22058	79295.4	24277.4	44474.9	43527.5	34908.9	118030	90715.8	140420
YVQnGTYTVK	Q14126	DSG2	N462	5	11243	69855.8	91196.4	102319	83611	88207	46397.9	46790.8	40531.1
YVQnGTYTVK	Q14126	DSG2	N462	5	11291	10074.4	11765.6	14071	10800.8	13882	6186.58	6804.98	7530.23
YVQnGTYTVK	Q14126	DSG2	N462	5	11425	272523	397815	387396	404519	411335	198140	185482	210935
YVQnGTYTVK	Q14126	DSG2	N462	3	9149	163933	235598	256562	244805	227071	104566	95173	109059
YVQnGTYTVK	Q14126	DSG2	N462	6	11283	76493.8	96098.5	119771	94821.2	95099.9	57100	66887.9	71775.7
YVQnGTYTVK	Q14126	DSG2	N462	6	11311	7789.94	12554	12864.1	9282.05	15077.7	6604.34	4225.99	5713.9
YVQnGTYTVK	Q14126	DSG2	N462	6	11464	57537.1	80984.1	86655.9	72201.4	80092	47090.9	54206.8	45278.4
YVQnGTYTVK	Q14126	DSG2	Nf462	3	9044	30068.8	19563.8	21043.5	22275.4	22778.1	36784.8	43579.2	38883.2
IYTFnQSR	Q16851	UGP2	N189	11	13430	20321.3	19153.6	21936.8	17953.1	11303.8	9512.7	11036.1	9589.53
GYYnQSEAGSHTWQTMYGCDVGPDGR	P30498	HLA-B	N110	5	11376	11406.9	11477.8	16524.5	16237	15831.7	NA	NA	19.6201
GYYnQSEAGSHTWQTMYGCDVGPDGR	P30498	HLA-B	N110	11	11338	9014.08	21777.3	14481.6	9899.39	14498.8	NA	NA	11.962
GYYnQSEAGSHTWQTMYGCDVGPDGR	P30498	HLA-B	N110	8	8518	15657.6	16534.7	23001.4	20341.8	22697.7	5325.36	3874.11	NA
GYYnQSEAGSHTWQTMYGCDVGPDGR	P30498	HLA-B	N110	10	11679	21031.4	30912.8	37791.6	29545.1	25143.3	NA	NA	35.701
GYYnQSEAGSHTWQTMYGCDVGPDGR	P30498	HLA-B	N110	10	11686	10977.3	15253	16636.3	14351.3	12743.7	7007.44	8282.25	7034.05
SDAVSHTGnYTCEVTELTR	Q08722	CD47	Nf111	5	11384	70072.3	103745	89550.9	63528	73327.1	72667.4	110489	110254
SDAVSHTGnYTCEVTELTR	Q08722	CD47	Nf111	5	11589	19069.6	22286.8	15135.6	15908.6	14116.2	36144.7	16861.4	22523.9
SDAVSHTGnYTCEVTELTR	Q08722	CD47	Nf111	4	11242	6991.84	NA	5090.83	5312.96	6549.37	7663.63	7185.36	5057.86
SDAVSHTGnYTCEVTELTR	Q08722	CD47	Nf111	6	11555	26729.8	25274.8	30102.1	19913.8	26204.3	28593.1	33827.5	34977.2
SDAVSHTGnYTCEVTELTR	Q08722	CD47	N111	5	11779	20173.6	28789.6	27121.2	33997.7	24198.5	9081.61	14802.6	20426.7
SDAVSHTGnYTCEVTELTR	Q08722	CD47	N111	2	12723	12054.9	13958.2	14480.7	14697.8	9960.42	4591.98	6647.5	10009.4
SDAVSHTGnYTCEVTELTR	Q08722	CD47	N111	3	13505	18433.5	20852.4	14897.5	18183.5	13478.4	17461.7	22332.6	16442.7
SDAVSHTGnYTCEVTELTR	Q08722	CD47	N111	12	13584	13676.5	17366	12919.4	15109.9	13995.5	14862.1	18780.9	13066.8
SDAVSHTGnYTCEVTELTR	Q08722	CD47	N111	12	13705	29578.8	NA	28811.1	14260.3	32065.4	22434.3	27214.5	25439.3
SDAVSHTGnYTCEVTELTR	Q08722	CD47	N111	1	13162	53425.7	60723.5	69247.7	59147	62779.5	54343.3	69000.7	65844.4
NnCSLSIVDAR	P20138	CD33	N100	5	11457	20077.4	22849.5	20377.5	29756.1	21611.2	23814.8	32761.7	22456.3
NnCSLSIVDAR	P20138	CD33	N100	5	11634	31453.2	27645.4	24448	33874.9	32873.5	34360.4	32068	36807.8
NnCSLSIVDAR	P20138	CD33	N100	6	11649	23315.9	33743.6	28287.4	26912.1	35535.4	22489.8	26581.7	28323.8
FTFTSHTPGEHQICLHSnSTK	Q9BVK6	TMED9	N125	5	11463	11836.2	4406.06	8309.81	11141.2	7222.64	6371.35	8125.91	7872.04
FTFTSHTPGEHQICLHSnSTK	Q9BVK6	TMED9	N125	4	11060	26267.6	22495.5	25563.7	21507.4	19266.5	17897.3	16544	18400.8
FTFTSHTPGEHQICLHSnSTK	Q9BVK6	TMED9	N125	7	11106	13196.2	21702.8	18608.4	4903.48	11942.7	9323.62	12515.4	11994.6
FTFTSHTPGEHQICLHSnSTK	Q9BVK6	TMED9	N125	2	10577	40136.7	36036.8	39104.8	31382.3	41681.2	28021.3	31260.2	32410.5
FTFTSHTPGEHQICLHSnSTK	Q9BVK6	TMED9	N125	2	10751	30381.4	29865.4	30360.3	21256.1	33917.1	22131	24852.1	31759.6
FTFTSHTPGEHQICLHSnSTK	Q9BVK6	TMED9	N125	3	11042	74307	55056.8	81009.9	68745.9	95134.1	69563.4	67998.9	67032.3
FTFTSHTPGEHQICLHSnSTK	Q9BVK6	TMED9	N125	3	11056	55196.9	54690	69662	57923.3	64804.9	51723.4	52124.3	55795
FTFTSHTPGEHQICLHSnSTK	Q9BVK6	TMED9	N125	8	11189	21503	16785.3	21298.6	25910.2	20555.2	16023	17872.1	15530.1
FTFTSHTPGEHQICLHSnSTK	Q9BVK6	TMED9	N125	6	11194	4530.79	2272.98	7366.05	5945.27	7536.75	4702.19	5641.56	NA
FTFTSHTPGEHQICLHSnSTK	Q9BVK6	TMED9	N125	10	11585	10164.7	10613	12723.5	11539.8	12530.9	9966.22	15600.9	9279.66
FTFTSHTPGEHQICLHSnSTK	Q9BVK6	TMED9	Nf125	7	9680	98659.4	72405.3	94258.8	85961.1	71142.6	106396	89063.7	97574.4
NInGTDPIQK	Q4KMQ2	ANO6	N493	5	11490	404365	348419	416220	377706	376260	265391	359479	286816
NInGTDPIQK	Q4KMQ2	ANO6	N493	5	11499	12805.6	9912.16	9751.1	15191.2	13266.7	6862.63	12969.5	9502.01
NInGTDPIQK	Q4KMQ2	ANO6	N493	4	11335	300578	304890	291026	315751	264908	262869	255557	248430
NInGTDPIQK	Q4KMQ2	ANO6	N493	4	11382	12913	27341.3	23014.1	25950.5	9549.32	9489.95	27505.2	20559.5
YPVGNnQTAVQDNVK	P29972	AQP1	N42	5	11629	15116.3	16563.1	17140.2	14942.7	14381.3	19939.3	21839.2	19623.4
RDCVECLLLHSGKPDnQTCHSLCR	P18084	ITGB5	Nf654	5	11758	12902	18548.4	12071.3	15703.5	14221.3	12519.1	15307.5	9490.82
DCVECLLLHSGKPDnQTCHSLCR	P18084	ITGB5	Nf654	10	14857	14092.7	18207	16730.8	22209.4	18651	14426.4	15979.9	11682.6
EGDnITLK	Q13740	ALCAM	N265	5	11777	540830	304231	308372	277229	324436	518445	619942	471851
EGDnITLK	Q13740	ALCAM	N265	11	9662	236884	390866	390383	381729	384979	101122	114466	115586
EGDnITLK	Q13740	ALCAM	N265	4	11487	8.0091e+06	4.10412e+06	5.78646e+06	4.28043e+06	4.63736e+06	6.97315e+06	1.03674e+07	7.27717e+06
EGDnITLK	Q13740	ALCAM	N265	4	11674	75994.9	45142	42084	25308.4	31333.7	64588	88148.5	64929.6
EGDnITLK	Q13740	ALCAM	N265	3	11356	338512	233149	218048	214186	202499	355591	437005	376468
EGDnITLK	Q13740	ALCAM	N265	3	11544	653939	385058	428758	452864	499190	951106	713318	749407
EGDnITLK	Q13740	ALCAM	N265	12	9718	60972.1	79648.9	83429.9	70858	80766.4	41327.4	25917.9	24873.8
IGSYnGTAGDSLSYHQGRPFSTEDR	Q92752	TNR	N1261	5	11825	32861.5	NA	6325.68	10784.3	NA	59960.2	66211.4	66172.4
VIQTFnR	Q99985	SEMA3C	N123	5	11851	34671.5	8561.45	11388.6	8260.66	9007.59	36667.8	35546.8	38665
MDGSLNFnR	P02671	FGA	N686	5	11917	99976.8	73771.1	70530.9	68070.7	72904.5	106232	125952	110292
MDGSLNFnR	P02671	FGA	N686	7	13820	36379.2	28148.3	34660.2	25582.1	35093.4	34298.6	42760.3	44610.6
nFTAADWGQSR	P12109	COL6A1	N212	5	12058	198970	141709	133925	135400	132045	241521	235660	226573
nFTAADWGQSR	P12109	COL6A1	N212	11	14514	211109	91748.9	60876.2	76178.8	66599.5	375309	387169	395032
nFTAADWGQSR	P12109	COL6A1	N212	4	11802	198816	145187	136044	134007	135521	255545	251062	249048
nFTAADWGQSR	P12109	COL6A1	N212	9	14420	3.64316e+06	1.42527e+06	1.39334e+06	1.29032e+06	1.28043e+06	5.23927e+06	5.48527e+06	4.91703e+06
nFTAADWGQSR	P12109	COL6A1	N212	9	14423	7527.15	0.201267	NA	NA	2165.68	7574.06	8092.37	7096.4
nFTAADWGQSR	P12109	COL6A1	N212	9	14605	911445	293419	217087	323700	273440	1.74588e+06	1.71136e+06	1.7963e+06
nFTAADWGQSR	P12109	COL6A1	N212	9	15284	95553.4	42654.5	38969.1	39563	38931.9	144288	137827	155181
nFTAADWGQSR	P12109	COL6A1	N212	9	34644	85908.5	31235.7	21301.8	25275.2	31269.6	150452	139196	142100
nFTAADWGQSR	P12109	COL6A1	N212	8	14308	55482.9	20606.9	18924.9	25320.2	19450	94661	109931	86676.8
nFTAADWGQSR	P12109	COL6A1	N212	10	14722	129679	30664.9	27688.8	42715	48613.7	172574	223905	202142
nFTAADWGQSR	P12109	COL6A1	N212	10	14907	443080	105884	114346	81190.3	138627	682676	686255	707958
RnFTAADWGQSR	P12109	COL6A1	N212	1	8506	26706.4	16091.8	18057.9	11751.4	11859.4	46827.9	44979.7	53107.3
CCGAAnYTDWEK	P08962	CD63	Nf150	5	12157	90627.8	50834.2	61437.4	61389.1	56110.7	94327.5	99990	92319.1
CCGAAnYTDWEK	P08962	CD63	Nf150	5	12162	113031	82140.7	83975.6	85991.9	82954.2	101351	131716	124130
CCGAAnYTDWEK	P08962	CD63	N150	5	12191	137992	80522.3	100778	97441.2	95764.6	137897	153992	139667
CCGAAnYTDWEK	P08962	CD63	N150	11	14703	16002	22199.8	15415.6	20832.7	19062.7	14957.8	18599.4	18483.5
CCGAAnYTDWEK	P08962	CD63	N150	12	14412	32485.7	30790.6	29701.3	26882.5	32485.5	27092.2	36581.5	33541.9
CCGAAnYTDWEK	P08962	CD63	N150	12	14423	103117	97822.6	108948	125026	112157	83332.6	109702	92480.9
CCGAAnYTDWEK	P08962	CD63	N150	12	14587	1.20033e+06	1.26781e+06	1.30176e+06	1.01974e+06	1.65614e+06	1.27841e+06	1.22107e+06	949652
CCGAAnYTDWEK	P08962	CD63	N150	12	14609	353485	363273	395455	376206	363036	513275	387131	446770
CCGAAnYTDWEK	P08962	CD63	N150	1	14427	9604.5	6333.09	7396.28	5854.5	3368.31	3479.22	6908.71	7962.25
VVGGEREnVSMVDYAHNNYQAQSAVPLR	P05186	ALPL	N430	5	12216	14272.7	14255.2	13104.5	12877.1	17231.1	13680.8	11555.5	16805.8
VVGGEREnVSMVDYAHNNYQAQSAVPLR	P05186	ALPL	N430	4	11774	16313.7	20683.3	27107.4	23033.2	19428.2	9148.67	18611.8	16222.4
VVGGEREnVSMVDYAHNNYQAQSAVPLR	P05186	ALPL	N430	4	11958	15556.7	24103.7	14570.7	24927.1	17108.1	14626.1	15049	16580.7
VVGGEREnVSMVDYAHNNYQAQSAVPLR	P05186	ALPL	N430	10	12401	16957.7	20929.7	21968.9	20050.5	27046.2	12606.5	14744	10121.2
VVGGEREnVSMVDYAHNNYQAQSAVPLR	P05186	ALPL	N430	4	16019	6565.08	6705.5	6405.74	5138.42	6547.79	NA	3692.13	3664.93
ICPQGYTCCTSEMEENLAnR	P35052	GPC1	N79	5	12385	7550.97	8450.42	5811.71	4841.89	4949.97	9079.47	7220.23	12893.1
ICPQGYTCCTSEMEENLAnR	P35052	GPC1	N79	4	12181	7688.56	4382.78	5136.44	2769.44	NA	9875.4	12704.9	12130
ICPQGYTCCTSEMEENLAnR	P35052	GPC1	N79	5	18644	0.0744197	NA	NA	NA	3730.71	NA	3453.89	NA
ICPQGYTCCTSEMEENLAnR	P35052	GPC1	N79	4	18516	4716.88	3452.85	4294.15	7897.15	7939.51	9585.39	8329.73	11146.3
ICPQGYTCCTSEMEENLAnR	P35052	GPC1	Nf79	10	11313	NA	0.143874	1.03409	NA	NA	5414.27	12009.4	5253.57
QAVTNPnNTFYATK	P38646	HSPA9	N114	5	12468	11415.1	12525.2	12173.2	16668.9	13257.9	12328.9	9387.25	8539.65
NPCTSEQnCTSPFSYK	P05556	ITGB1	Nf212	5	12527	38618.9	42676.7	44836.5	43622.2	38815.3	35090.4	32643.9	34180.8
NPCTSEQnCTSPFSYK	P05556	ITGB1	Nf212	7	12659	11784.4	10374.5	10883.7	10558.5	6917.37	11647.3	14095.9	13188.3
NPCTSEQnCTSPFSYK	P05556	ITGB1	Nf212	6	12296	68658.3	66911.8	48067.6	56821.9	67641.4	53525	57285.1	48963.2
NPCTSEQnCTSPFSYK	P05556	ITGB1	Nf212	6	12331	50442.3	43701.9	49781.1	58962.8	41227.9	51443.9	58056.3	43067.6
NPCTSEQnCTSPFSYK	P05556	ITGB1	Nf212	6	12362	27874.5	16443.9	15905.4	22086.3	16500.1	27118	35216.8	28465
NPCTSEQnCTSPFSYK	P05556	ITGB1	N212	5	12569	19185.6	14932.2	21007.2	14797.3	18200.6	20155.4	18316.7	18150.1
NPCTSEQnCTSPFSYK	P05556	ITGB1	N212	11	14185	52015.6	32979.8	41037.4	37245.7	30824.3	48052.7	44982.3	42881.9
NPCTSEQnCTSPFSYK	P05556	ITGB1	N212	11	14364	363674	367135	275374	325630	357894	463400	461365	406736
NPCTSEQnCTSPFSYK	P05556	ITGB1	N212	12	14102	48767.8	43533.9	46093.4	51414.3	42478.6	54724.3	49987.7	44678.9
NPCTSEQnCTSPFSYK	P05556	ITGB1	N212	12	14163	19932.9	14971.7	23652	17157.4	17807.2	12758.6	23837.4	15068.8
NPCTSEQnCTSPFSYK	P05556	ITGB1	N212	6	12567	29834.9	31838.8	43236.6	36282.1	38579.6	21078.4	23765.7	24329.7
nITIVTGAPR	P26006	ITGA3	N265	5	12530	45528.4	44946	36606.2	47788.1	49769.1	39844.7	44486.2	54432.1
nITIVTGAPR	P26006	ITGA3	N265	11	14518	124339	85735.3	94371.9	77773	95439.9	146587	168721	146812
nITIVTGAPR	P26006	ITGA3	N265	10	14847	159945	114650	121778	104981	125749	219980	216453	229646
nITIVTGAPR	P26006	ITGA3	N265	10	15033	52628.5	27936.8	32121.2	28296.2	45982.5	77988.6	75736	82109
CGnCSLTTLK	P49908	SELENOP	N174	5	12560	1.67883e+06	1.53719e+06	1.68215e+06	1.43792e+06	1.59288e+06	1.43807e+06	1.66332e+06	1.33103e+06
CGnCSLTTLK	P49908	SELENOP	N174	5	12581	97628.4	62581.2	68223.1	61140.2	90094.4	83480.6	84531.1	117934
CGnCSLTTLK	P49908	SELENOP	N174	5	12748	48477.8	46190.8	54268.1	43521.3	58020.1	46698.2	56575.1	54291.5
CGnCSLTTLK	P49908	SELENOP	N174	2	10009	47461.3	35445.3	36831.9	40192.8	35828.2	61492.3	55981.6	54110.2
ALSPnSTISSAPK	Q9UH99	SUN2	N636	5	12583	16980.7	8559.47	14319.4	11640	16541.2	14715.9	16165.2	18234
ALSPnSTISSAPK	Q9UH99	SUN2	N636	5	12602	236314	185216	213411	202469	174316	183186	245683	204117
ALSPnSTISSAPK	Q9UH99	SUN2	N636	5	12789	132366	107299	119238	120179	109684	147321	129228	125412
ALSPnSTISSAPK	Q9UH99	SUN2	N636	8	12977	15264.9	15163.9	15148.1	15742.8	15705.6	12335.8	14105.3	13134.8
ALSPnSTISSAPK	Q9UH99	SUN2	N636	6	12433	69009.4	68552.6	71744.2	71009.4	68616.8	55966.9	67291.8	73006.1
ALSPnSTISSAPK	Q9UH99	SUN2	N636	6	12452	56141	50103.2	52557.7	47842.8	46616.9	47917.3	45770.8	29081.4
NInSSCRPGPGAWLR	O95479	H6PD	N157	5	12624	71707.4	80878.2	83642.8	84187.7	87939	53000	39798.9	41515.2
nSTFTYFTSDHGGHLEAR	P51689	ARSD	N347	5	12625	NA	0.248304	0.782237	NA	NA	9344.17	9084.57	NA
nSTFTYFTSDHGGHLEAR	P51689	ARSD	N347	5	12670	30989.8	29465.9	33344.4	23754.9	31229.5	26891.7	24575.4	27445.9
nSTFTYFTSDHGGHLEAR	P51689	ARSD	N347	6	12415	13650.3	8163.68	14793.6	8817.94	10336.8	12016	15899.2	9280.33
nSTFTYFTSDHGGHLEAR	P51689	ARSD	N347	6	12432	25273.5	16917.1	14739.4	16086.6	24509.9	17366.8	18850.7	19988.3
EALLVAnGTPR	Q8IZ83	ALDH16A1	N420	2	12851	12004	9916.8	10522.3	9813.56	11519.5	12634.9	12199.5	19018.2
LTnNSNQFQTEVGK	P05107	ITGB2	N212	11	15017	75471.3	48568.8	54681.2	75485.7	49954.4	57664.4	71841.6	70925.2
LTnNSNQFQTEVGK	P05107	ITGB2	N212	10	15206	50565.8	36087	38277.1	31557.8	32440.6	37723.6	47843.1	46230.7
LTnNSNQFQTEVGK	P05107	ITGB2	N212	10	15224	418819	300784	301526	385588	375017	371687	419291	437010
LTnNSNQFQTEVGK	P05107	ITGB2	N212	10	15281	166137	116255	126589	104966	65537.4	68967.5	125911	85553.1
LTnNSNQFQTEVGK	P05107	ITGB2	N212	10	15411	181698	196697	196492	211650	190062	215685	165913	146943
LQLDCRPLEGnSTVTGQPR	P58166	INHBE	Nf198	5	12808	706331	325004	239755	292472	311194	1.15549e+06	1.07554e+06	1.16906e+06
LQLDCRPLEGnSTVTGQPR	P58166	INHBE	Nf198	7	12872	15239.4	10073.6	10645.6	9215.05	11039.6	32062.3	34370.8	34920.8
LQLDCRPLEGnSTVTGQPR	P58166	INHBE	Nf198	6	12702	592859	184582	211300	220039	297436	1.11943e+06	1.05673e+06	1.14458e+06
LQLDCRPLEGnSTVTGQPR	P58166	INHBE	N198	11	14867	678766	624908	791498	904101	791261	515677	531878	510206
LQLDCRPLEGnSTVTGQPR	P58166	INHBE	N198	9	15240	18573.9	27980.5	38683.4	21578.4	25030.4	12904.2	9725.44	15717
LQLDCRPLEGnSTVTGQPR	P58166	INHBE	N198	6	12767	164254	183418	178538	186796	208925	111656	115767	99517
LQLDCRPLEGnSTVTGQPR	P58166	INHBE	N198	10	15096	1.00643e+06	1.19437e+06	1.26317e+06	1.374e+06	1.1307e+06	797846	821140	987601
LQLDCRPLEGnSTVTGQPR	P58166	INHBE	N198	10	15285	49015.4	71566.4	64294.3	67792.6	61880.6	23826.1	38235.2	21012.8
CVCNYLGTVQEHCnGSDCQCDK	P07942	LAMB1	N1041	5	12821	16106.1	9729.26	8779.4	8382.47	9797.89	23644.1	17690.9	21035
CVCNYLGTVQEHCnGSDCQCDK	P07942	LAMB1	N1041	4	12454	52802.4	20604.6	27633.8	22042.8	20086	69365.9	68674.7	66715.3
CVCNYLGTVQEHCnGSDCQCDK	P07942	LAMB1	N1041	4	12455	13003.9	9988.43	12199.7	8647.28	7989.11	26007.9	23339.3	26268.4
CVCNYLGTVQEHCnGSDCQCDK	P07942	LAMB1	N1041	8	11850	20877.4	10271.1	13685.4	6445.9	6196.72	25359.9	26967.2	28309.2
CVCNYLGTVQEHCnGSDCQCDK	P07942	LAMB1	Nf1041	7	11439	9731.3	NA	NA	4769.18	3731.27	9048.98	11627.8	13533.8
CVCNYLGTVQEHCnGSDCQCDK	P07942	LAMB1	Nf1041	9	11408	6844.24	0.289335	3811.25	NA	2976.02	10888.2	8558.43	6718.75
CVCNYLGTVQEHCnGSDCQCDK	P07942	LAMB1	Nf1041	8	11497	24161.1	5858.8	7982.43	6703.21	6763.36	21062	26381	28681.6
CVCNYLGTVQEHCnGSDCQCDK	P07942	LAMB1	Nf1041	8	11785	20379.8	8157.01	9740.18	7655.99	9175.22	31949	26952.8	28022
GVPGAIVnVSSQCSQR	Q7Z4W1	DCXR	N133	4	12432	18408.3	NA	8786.7	11291.4	NA	26977.3	22589.1	24437
GVPGAIVnVSSQCSQR	Q7Z4W1	DCXR	N133	3	12620	NA	8535.03	9488.64	NA	13468.7	7223.92	NA	NA
SEnASLVLSSSNQK	P56199	ITGA1	N1113	5	12946	15133.7	17349.2	26212.7	14881.1	16311.6	24494.8	31545.6	18766.7
SEnASLVLSSSNQK	P56199	ITGA1	N1113	5	13036	16185.7	19232	20780	17838.4	17690.8	17792.8	19825.8	17112.8
SEnASLVLSSSNQK	P56199	ITGA1	N1113	5	13185	23808.5	25680.8	29301.6	33216.8	24892.4	20735.8	19687.9	25630.3
SEnASLVLSSSNQK	P56199	ITGA1	N1113	5	13209	99368.3	147314	137854	131789	113281	95982.2	73020.1	67439.2
SEnASLVLSSSNQK	P56199	ITGA1	N1113	7	13314	76479.5	93892.7	107649	88459.7	88851	48444.6	63407.7	62116.7
SEnASLVLSSSNQK	P56199	ITGA1	N1113	8	13428	53260.1	82048.1	75413.4	56346.4	70088.6	35140.9	50977.9	50355.4
SEnASLVLSSSNQK	P56199	ITGA1	N1113	8	13481	23101.8	25052.1	27834.4	35787.1	28805.6	20548.4	21204.2	19628.4
SEnASLVLSSSNQK	P56199	ITGA1	N1113	6	12919	53015.9	52238	73718.4	58756.8	65281.2	29564.1	37993.9	46188.9
SEnASLVLSSSNQK	P56199	ITGA1	N1113	6	12920	83087.6	82759.1	102793	100123	98051.7	61332.7	64235.9	64114.3
SEnASLVLSSSNQK	P56199	ITGA1	N1113	6	13101	1.36448e+06	1.43446e+06	1.86676e+06	1.73947e+06	1.8224e+06	864791	850413	1.02017e+06
SEnASLVLSSSNQK	P56199	ITGA1	N1113	6	13103	1.02507e+06	1.1857e+06	1.20092e+06	1.20266e+06	1.22631e+06	731891	778546	712631
SEnASLVLSSSNQKR	P56199	ITGA1	N1113	1	8816	77065.6	105302	105908	94951.2	102494	87593.9	75238.8	79797.2
GHTLTLnFTR	P11279	LAMP1	N103	5	13057	29378.5	32028.2	37172.9	31549.4	27383.5	24963.5	27212.5	24675.6
GHTLTLnFTR	P11279	LAMP1	N103	2	12052	2873.36	NA	NA	0.397599	2925.27	NA	NA	3291.56
GHTLTLnFTR	P11279	LAMP1	N103	2	12065	127840	124634	127990	119321	114096	113320	125581	122778
GHTLTLnFTR	P11279	LAMP1	N103	2	12249	66412.3	73238.8	77664.8	57564.3	65190.7	81332.1	83188.5	71932.2
GHTLTLnFTR	P11279	LAMP1	N103	1	12511	38739.8	45448.5	36639.1	39326.2	38636.3	39496.8	36484.8	40044.3
GHTLTLnFTR	P11279	LAMP1	N103	1	12698	436810	428696	422803	496684	467962	311734	406707	368078
GHTLTLnFTR	P11279	LAMP1	N103	1	12916	12386.2	13660.9	16577.9	17192.3	15591.4	13659.3	16268.2	12548
VINSLSMGInK	A6NMZ7	COL6A6	Nf288	5	13073	18228.4	15320.4	17604.4	17631.8	22963.7	11248.1	8908.25	11827.4
VINSLSMGInK	A6NMZ7	COL6A6	Nf288	5	18044	19380.6	27911.7	29983.1	25581.8	26572.6	5016.48	8312.51	8917.24
VINSLSMGInK	A6NMZ7	COL6A6	Nf288	5	18054	20426.7	47972.4	33892.9	36420.4	39215.8	6456.99	13032.1	NA
VINSLSMGInK	A6NMZ7	COL6A6	Nf288	4	17691	14182.1	21806.7	18518.4	18947.6	25898.2	5537.03	4196.63	7572.99
VINSLSMGInK	A6NMZ7	COL6A6	Nf288	10	18058	25968.2	53987.1	45949.7	36768.6	50411.5	NA	NA	44.4294
VINSLSMGInK	A6NMZ7	COL6A6	Nf288	10	18059	286422	429031	458279	437377	428072	91099.3	134141	102854
VINSLSMGInK	A6NMZ7	COL6A6	N288	5	18055	14640.4	26712.4	28965.3	22810.1	28738.4	4838.09	NA	NA
VINSLSMGInK	A6NMZ7	COL6A6	N288	4	17605	6560.75	7916.98	7236.2	7304.49	6861.58	NA	NA	8.8264
VINSLSMGInK	A6NMZ7	COL6A6	N288	7	20580	24476.1	45403.8	49614.5	53035	44366.5	19788.8	14145.1	19743.3
TFNLnTTEVEPCRR	Q16787	LAMA3	N2584	5	13307	14070.4	20312.4	19030.2	16155.5	13907.3	23891.6	27316.1	31289
TFNLnTTEVEPCRR	Q16787	LAMA3	N2584	6	13000	56290.6	47286.3	50912.4	41943.8	35308.1	68675.4	59979.5	72293.6
FVEGSHnSTVSLTTK	P04114	APOB	N3411	5	13379	298246	138217	235958	169566	227057	345226	402874	426143
FVEGSHnSTVSLTTK	P04114	APOB	N3411	5	13566	62072.9	32435.5	37602.4	36343.7	42815.5	70525.9	71693.2	70417.1
FVEGSHnSTVSLTTK	P04114	APOB	N3411	11	13337	114172	53447.2	70561.3	63695.8	60740.1	111905	138636	144297
FVEGSHnSTVSLTTK	P04114	APOB	N3411	4	12961	48070.1	28901.6	49340.5	30985.5	30936.8	54193.4	65872.5	72733.4
FVEGSHnSTVSLTTK	P04114	APOB	N3411	4	13002	54204.6	24440.9	38339.8	28117	38466.5	67270	70975.2	72763.1
FVEGSHnSTVSLTTK	P04114	APOB	N3411	4	13178	27668.8	14309.8	15303.3	22870	17145.3	31100.8	30017.5	28598.5
FVEGSHnSTVSLTTK	P04114	APOB	N3411	9	13120	137221	94421.2	94199.4	66302.9	103076	186001	177896	256518
FVEGSHnSTVSLTTK	P04114	APOB	N3411	2	12377	29012.4	22840.8	24271.5	20934.5	17515.2	34521.1	33192.7	36606.3
FVEGSHnSTVSLTTK	P04114	APOB	N3411	3	13247	61472.2	40351.2	46459.8	36687.3	44765.9	73788.8	80054	83076.4
FVEGSHnSTVSLTTK	P04114	APOB	N3411	12	13234	15986.7	10889.6	11599.2	11227.1	9648.7	20874.7	25394.6	18483.5
FVEGSHnSTVSLTTK	P04114	APOB	N3411	8	13590	113678	64965.6	77138	80383.4	75985.5	177524	175031	199384
FVEGSHnSTVSLTTK	P04114	APOB	N3411	6	13124	269779	139313	158599	142017	164841	358854	345804	326231
FVEGSHnSTVSLTTK	P04114	APOB	N3411	10	13597	29991.2	15944.4	23455.7	18950.3	21378.4	32688.1	38451.4	38611.8
FVEGSHnSTVSLTTK	P04114	APOB	Nf3411	11	11082	12175.9	0.52283	5259.8	NA	3574.58	19675.1	20863.8	17209.3
CIQAnYSLMENGK	P05090	APOD	N65	5	13396	7936.82	7596.41	9196.16	10520.3	14743.9	9368.69	11650.8	10519.3
CIQAnYSLMENGK	P05090	APOD	N65	4	8924	87800.6	80836.1	115807	105351	114948	73890.1	79373.3	63072.3
CIQAnYSLMENGK	P05090	APOD	N65	4	13136	7094.93	8685.32	7415.65	8564.06	7710.78	5632.29	8220.18	8553.29
CIQAnYSLMENGK	P05090	APOD	N65	7	9997	59632.4	83821.5	71697.5	73995.4	75653.9	49176.6	50645.6	43300.9
CIQAnYSLMENGK	P05090	APOD	N65	7	13464	52400.5	56300.4	61081.7	56611	51006.7	30180.8	33889.7	35715.8
CIQAnYSLMENGK	P05090	APOD	N65	7	13480	26076.9	38876.4	39588.9	41356.5	36031.9	22165.5	17134.9	15806.2
CIQAnYSLMENGK	P05090	APOD	N65	7	14306	11882.1	15113.4	11074.6	12033.2	12466	6288.78	9475.39	8872.69
CIQAnYSLMENGK	P05090	APOD	N65	2	12412	19550.6	17486.9	22771.7	15511.2	20039.5	8564.22	12045.6	5340.42
CIQAnYSLMENGK	P05090	APOD	N65	2	12419	47332.1	51556.9	72909.7	65323.9	74750.1	37557.6	32912.2	37840.8
CIQAnYSLMENGK	P05090	APOD	N65	2	12607	16793.3	20419.7	15140.1	23429.4	22236.5	17832.3	14903.1	11839.4
CIQAnYSLMENGK	P05090	APOD	N65	2	12802	13146.9	13497.7	14890.9	16098.5	15766.6	11467.5	11711.5	10824.5
CIQAnYSLMENGK	P05090	APOD	N65	2	12972	23088.5	25861	30469.5	35146.2	29874.9	16442	17521.5	18802.8
CIQAnYSLMENGK	P05090	APOD	N65	3	8735	149880	227863	252466	197033	210057	101720	155618	127087
CIQAnYSLMENGK	P05090	APOD	N65	3	13272	17379.6	29996.2	29019.7	21363	25674.7	13624.2	14283.7	11235
CIQAnYSLMENGK	P05090	APOD	N65	3	13313	36102.2	60965.9	60872.4	50313.6	76319.1	27014.2	31839.7	36125.2
CIQAnYSLMENGK	P05090	APOD	N65	12	14185	53308.3	55498.8	55809.7	56711.5	50143.3	25532.3	22113.3	27984.3
CIQAnYSLMENGK	P05090	APOD	N65	8	13602	9839.61	9180.7	12236.1	5199.51	8525.88	9623.51	6410.05	4540.78
CIQAnYSLMENGK	P05090	APOD	N65	8	13777	669531	967817	910283	909812	957234	671332	688687	749229
CIQAnYSLMENGK	P05090	APOD	N65	8	13778	149056	226491	214074	182587	265094	123890	97378.6	104851
CIQAnYSLMENGK	P05090	APOD	N65	6	14044	41842.6	58034	67829.1	60173.2	55675.7	29874	29309.6	36567.3
CIQAnYSLMENGK	P05090	APOD	N65	6	14153	143941	301104	307089	285281	224532	131460	141302	127762
CIQAnYSLMENGK	P05090	APOD	N65	6	14238	31781.8	51674.9	47664	46098	50164.5	24853.3	32716.8	23997.9
CIQAnYSLMENGK	P05090	APOD	N65	1	13867	16637.2	22497.6	38988.4	29922	24489.4	18303.1	18910.6	15056.3
CIQAnYSLMENGK	P05090	APOD	N65	4	14869	7345.91	6431.11	10573.7	12895.9	14005.7	7679.72	6485.56	7015.4
CIQAnYSLMENGK	P05090	APOD	N65	9	14946	64194.3	86369.6	79310.9	82113.9	85839.3	40303.3	42487.6	44381.7
CIQAnYSLMENGK	P05090	APOD	N65	2	18144	16355.7	23839.7	19771.2	19113.3	16933.3	9797.69	11533.7	11699.8
CIQAnYSLMENGK	P05090	APOD	N65	2	18152	13984.3	26483.4	25500	24099.3	22891.8	10364.9	18540.2	12310.9
CIQAnYSLMENGK	P05090	APOD	N65	8	14967	13282.3	17933.3	20992.1	16872	21146.8	11222.4	11988.2	6112.29
EnCSPTIPASNTADEEYEDGIER	Q14571	ITPR2	N2456	5	13444	13858.6	16468	14356.1	12985.5	12407.4	11122.7	14254	10624.7
EnCSPTIPASNTADEEYEDGIER	Q14571	ITPR2	N2456	5	13479	18642.7	43087.1	33473.3	39836.4	41409.8	18569.4	20133.6	17568.6
EnCSPTIPASNTADEEYEDGIER	Q14571	ITPR2	N2456	6	13518	5800.37	10843.6	6600.27	9187.38	11864.4	5461.31	6597.21	4747.84
GLnVTLSSTGR	P0C0L5	C4B	N1328	5	13466	74694.9	51178.3	56772	48510.3	54022.7	79206.3	93987.8	88892.6
GLnVTLSSTGR	P0C0L5	C4B	N1328	5	13650	3.15572e+06	2.06699e+06	2.29655e+06	2.86256e+06	2.36093e+06	3.98162e+06	4.2803e+06	3.99854e+06
GLnVTLSSTGR	P0C0L5	C4B	N1328	11	13506	222570	167477	155960	169430	154178	235825	269310	235998
GLnVTLSSTGR	P0C0L5	C4B	N1328	4	11406	155757	84742.3	73836.1	73058.2	79903.7	214117	207210	231116
GLnVTLSSTGR	P0C0L5	C4B	N1328	4	13188	97250.7	71974.7	69866.3	74249.6	69688.8	119685	112953	112883
GLnVTLSSTGR	P0C0L5	C4B	N1328	4	13375	589709	441748	379915	622835	423718	817259	823955	816723
GLnVTLSSTGR	P0C0L5	C4B	N1328	7	11325	121190	55537.4	54528.9	56058.7	59122.6	205628	213533	208986
GLnVTLSSTGR	P0C0L5	C4B	N1328	7	13626	449786	269732	264355	310602	303973	449045	572632	481908
GLnVTLSSTGR	P0C0L5	C4B	N1328	9	13349	332813	276580	318930	283941	295845	364995	417147	394639
GLnVTLSSTGR	P0C0L5	C4B	N1328	9	14223	68795.2	52532.7	58881.8	49134.2	48023.2	80973	86758.1	100229
GLnVTLSSTGR	P0C0L5	C4B	N1328	3	13481	58287.3	46202.1	54233.5	57386.1	53003.1	71253.6	67824.2	73670.8
GLnVTLSSTGR	P0C0L5	C4B	N1328	12	13375	25362.8	16125.4	19626.1	21181.5	17218.1	34052.2	30507.9	32103.8
GLnVTLSSTGR	P0C0L5	C4B	N1328	8	13821	110505	83011.3	77352.5	56849.4	85675.5	127804	138641	151550
GLnVTLSSTGR	P0C0L5	C4B	N1328	8	14841	0.224649	223337	NA	39478.9	11261.8	18683.3	20765.4	13512.6
GLnVTLSSTGR	P0C0L5	C4B	N1328	6	13313	82475.8	56135.5	69101.7	62859.1	67671.8	88577.7	103558	96645.8
GLnVTLSSTGR	P0C0L5	C4B	N1328	10	13775	185078	128266	148233	140137	141510	250266	236127	259199
GLnVTLSSTGR	P0C0L5	C4B	N1328	10	13796	195892	131344	157947	167317	179851	263807	282604	301402
LAFATMFnSSEQSQK	P19440	GGT1	Nf120	5	13476	35296.3	25005.2	22698.1	12723.6	25194.4	32388.3	41402.5	26871.4
LAFATMFnSSEQSQK	P19440	GGT1	Nf120	7	20073	16619.6	22445.3	18824.6	12524.4	16500.7	18889.9	34153.4	20361.9
LAFATMFnSSEQSQK	P19440	GGT1	Nf120	9	19878	21561.8	15875.6	19629.2	21723.3	15199.8	20979.8	22237.1	20978
LAFATMFnSSEQSQK	P19440	GGT1	Nf120	8	20120	13550.3	8681.32	12415.8	10227.3	8819.48	17090.4	15950	14918.1
LAFATMFnSSEQSQK	P19440	GGT1	Nf120	7	26792	5511.83	4996.96	4689.99	4828.47	3763.37	6346.99	5407.31	3991.44
LAFATMFnSSEQSQK	P19440	GGT1	N120	7	19948	10938.9	8601.63	12192.7	6258.23	6890.71	15025.7	16336.7	7033.15
LAFATMFnSSEQSQK	P19440	GGT1	N120	7	20149	12027.3	17028.8	10178.3	11875.5	11404.5	16777.4	17527	15313.8
LAFATMFnSSEQSQK	P19440	GGT1	N120	9	19900	13812.7	11874.4	2863.67	7440.83	8275.1	11919.6	13241.1	9479.71
LAFATMFnSSEQSQK	P19440	GGT1	N120	8	20089	9265.44	8787.93	3660.29	12108.3	10743.1	9665.61	7563.56	11468.7
LAFATMFnSSEQSQK	P19440	GGT1	N120	1	22572	35033.2	39076.5	47864	38073.8	48487.5	32856.4	47890.5	27556
LAFATMFnSSEQSQK	P19440	GGT1	N120	7	26814	20692	17606	20067.2	22991.6	27907.9	19849.3	26406.9	26365.6
VASVININPnTTHSTGSCR	P13473	LAMP2	N257	5	13718	31597.2	27057	25208.5	28341.7	31083.1	24370.7	28408.1	29366.1
VASVININPnTTHSTGSCR	P13473	LAMP2	N257	11	11729	5803.64	6963.82	7280.94	5546.09	5547.66	6279.98	4020.78	10621.1
VASVININPnTTHSTGSCR	P13473	LAMP2	N257	4	13419	16287.1	7576.58	10871.2	6546.16	10585.4	16353.4	25456.4	14819.8
VASVININPnTTHSTGSCR	P13473	LAMP2	N257	4	13813	5986.67	65300.7	6635.17	12542.5	5894.41	13156.2	10853.3	7606.2
VASVININPnTTHSTGSCR	P13473	LAMP2	N257	3	13583	18556.1	11328.9	18002.1	20439.5	23425.6	22261.4	15187.2	13467.9
VASVININPnTTHSTGSCR	P13473	LAMP2	N257	1	13083	15046.3	10061.1	10830.8	8740.17	10617.8	10076.9	12497	11165.8
VASVININPnTTHSTGSCR	P13473	LAMP2	N257	1	13097	1.62342e+06	1.3622e+06	1.10136e+06	801773	1.42653e+06	1.1369e+06	1.25021e+06	1.31869e+06
VASVININPnTTHSTGSCR	P13473	LAMP2	N257	1	13126	NA	NA	3920.33	3562.52	NA	NA	2271.29	4.30478
VASVININPnTTHSTGSCR	P13473	LAMP2	N257	10	12066	5706.72	0.142772	5185.41	NA	6579.89	5372.8	6428.3	7539.44
VASVININPnTTHSTGSCR	P13473	LAMP2	N257	10	12241	6224.26	6881.01	14099.5	5521.67	10539.8	9711.72	NA	6755.79
VASVININPnTTHSTGSCR	P13473	LAMP2	Nf257	9	11292	18063.7	0.886838	10099.5	NA	NA	33373.4	23732.3	33095.6
VASVININPnTTHSTGSCR	P13473	LAMP2	Nf257	9	11478	85480	5.18193	NA	NA	NA	195006	228557	197421
VASVININPnTTHSTGSCR	P13473	LAMP2	Nf257	12	11590	NA	0.123635	0.675127	NA	NA	4652.6	7840.64	4638.48
VASVININPnTTHSTGSCR	P13473	LAMP2	Nf257	8	11373	21300.8	NA	25528.1	17803.2	19744.9	52389.5	59313.3	53258.9
VASVININPnTTHSTGSCR	P13473	LAMP2	Nf257	10	11878	11223.8	NA	4433.39	3992.37	4916.19	11067.2	16750.4	19353.9
VASVININPnTTHSTGSCR	P13473	LAMP2	Nf257	10	12051	3.41772e-05	0.361996	NA	NA	1.71332	13622.6	NA	5681.25
TVLEnSTSYEEAK	Q13510	ASAH1	N259	5	13752	10691.8	18630.2	17522.3	13392.5	19894.6	15693.6	16606.5	12388.1
TVLEnSTSYEEAK	Q13510	ASAH1	N259	4	13454	79473.3	87164.3	83457.4	84510.8	89684.1	61807.2	72045.2	66790.5
TVLEnSTSYEEAK	Q13510	ASAH1	N259	2	12693	67162.2	76814.1	84639.3	77162.1	67068.3	47807.7	61273.3	44907.7
TVLEnSTSYEEAK	Q13510	ASAH1	N259	2	12713	359264	364753	476523	380607	379732	211648	252834	201407
TVLEnSTSYEEAK	Q13510	ASAH1	N259	2	12873	701878	1.11143e+06	811732	868142	907111	629960	731988	579521
TVLEnSTSYEEAK	Q13510	ASAH1	N259	2	12894	629750	617040	644796	519479	493886	395005	391225	305178
TVLEnSTSYEEAK	Q13510	ASAH1	N259	2	13082	7109.45	10803.2	16485.9	12079.3	8734.69	7393.7	6409.05	5287.7
TVLEnSTSYEEAK	Q13510	ASAH1	N259	2	13295	8443.55	16901.5	10575.2	13194.1	16953.4	12217.4	13958	9012.85
TVLEnSTSYEEAK	Q13510	ASAH1	N259	3	13619	51326.6	45946	57659.8	46646.5	50935.4	36059.8	39292.9	32512.8
TVLEnSTSYEEAK	Q13510	ASAH1	N259	1	13276	12038.1	17452.8	18613.1	16444.2	15901.6	13747.7	12919.5	13331.3
TVLEnSTSYEEAK	Q13510	ASAH1	N259	1	13448	50812.2	76209.3	51317	61297.8	63060.7	63199.1	52677.3	35307.6
TVLEnSTSYEEAK	Q13510	ASAH1	N259	1	13468	49215.8	64819.2	47509	57756.3	53925.6	36703.3	39833.7	34000
FEnQTGFPPPDSR	P13611	VCAN	N330	5	13755	102026	16983.4	6363.73	6072.82	11007.1	193857	194085	200273
FEnQTGFPPPDSR	P13611	VCAN	N330	5	13851	2911.74	4596.24	NA	3754.66	5283.87	6759.51	9445.2	8686.83
FEnQTGFPPPDSR	P13611	VCAN	N330	5	13944	417004	NA	13733.9	29692.2	56523.8	737994	791639	709526
FEnQTGFPPPDSR	P13611	VCAN	N330	5	14034	13012.4	10508.7	8407.56	8302.57	NA	17947	20049.7	15561.9
FEnQTGFPPPDSR	P13611	VCAN	N330	5	14133	517933	33891.3	9768.12	44437.4	35023.9	795563	890069	807254
FEnQTGFPPPDSR	P13611	VCAN	N330	5	14281	NA	0.190973	0.602958	NA	NA	7186.68	7002.51	8062.89
FEnQTGFPPPDSR	P13611	VCAN	N330	5	14323	316422	NA	NA	42139.8	31119.5	615025	690689	648037
FEnQTGFPPPDSR	P13611	VCAN	N330	5	14469	5327.96	NA	4249.8	3886.9	5049.29	14398.5	17099.1	12764.1
FEnQTGFPPPDSR	P13611	VCAN	N330	5	14512	189513	15915.5	7121.03	22777.5	30196.2	356869	366855	300515
FEnQTGFPPPDSR	P13611	VCAN	N330	5	14700	73270.1	9036.73	14499.4	8615.64	20891.7	160149	154718	162371
FEnQTGFPPPDSR	P13611	VCAN	N330	5	14890	111900	14084.2	2807.15	10262	10754.3	197589	203380	190194
FEnQTGFPPPDSR	P13611	VCAN	N330	5	15078	65113.1	11142	10856.3	11668	10516.1	126659	119284	125877
FEnQTGFPPPDSR	P13611	VCAN	N330	4	13501	141093	12965.5	25697.2	NA	14624.6	320466	321718	326569
FEnQTGFPPPDSR	P13611	VCAN	N330	4	13522	NA	11004.3	1.56076	NA	NA	15278.2	18126	18654.1
FEnQTGFPPPDSR	P13611	VCAN	N330	4	13690	704631	32757.4	35092.1	19407.6	55986.6	1.27231e+06	1.2647e+06	1.18793e+06
FEnQTGFPPPDSR	P13611	VCAN	N330	4	13711	17829.4	14837.8	NA	15437	NA	19585.7	10400.3	16815.2
FEnQTGFPPPDSR	P13611	VCAN	N330	4	13879	349120	21673.9	24645.2	33843.9	54017.4	715906	714828	698282
FEnQTGFPPPDSR	P13611	VCAN	N330	4	13900	27619.5	12158.8	11148.9	11798	13975.1	43469.6	47833.2	50049.6
FEnQTGFPPPDSR	P13611	VCAN	N330	4	14054	83908.6	3.54733	NA	NA	NA	133493	142769	171528
FEnQTGFPPPDSR	P13611	VCAN	N330	4	14226	54641.6	2.90229	NA	NA	NA	109219	95603.3	86024.1
FEnQTGFPPPDSR	P13611	VCAN	N330	4	14404	50126.5	2.16888	NA	NA	10986.6	81619.2	95874.7	51038.3
FEnQTGFPPPDSR	P13611	VCAN	N330	4	14592	46993.4	12160.6	9538.82	6932.39	7986.72	75373.3	87441.3	78735.3
FEnQTGFPPPDSR	P13611	VCAN	N330	7	13857	56532.6	12942	13862.6	7625.62	15047.9	88945.6	90951.6	87019
FEnQTGFPPPDSR	P13611	VCAN	N330	7	14047	230972	37255.1	16601.9	20699	33872.4	457097	503997	463273
FEnQTGFPPPDSR	P13611	VCAN	N330	7	14050	NA	0.200839	0.399258	NA	NA	7557.97	4636.81	4550.84
FEnQTGFPPPDSR	P13611	VCAN	N330	7	14234	173123	17885.9	5760.53	26772.8	28347.1	315976	321226	338748
FEnQTGFPPPDSR	P13611	VCAN	N330	7	14237	NA	0.19036	NA	NA	NA	7163.62	NA	9050.67
FEnQTGFPPPDSR	P13611	VCAN	N330	7	14423	148909	NA	NA	21263.5	25515.1	340982	311047	329278
FEnQTGFPPPDSR	P13611	VCAN	N330	7	14611	139613	NA	NA	14481	NA	272421	296105	310864
FEnQTGFPPPDSR	P13611	VCAN	N330	7	14612	6848.96	5073.05	NA	4174.9	5881.67	7530.37	10658.8	7220.68
FEnQTGFPPPDSR	P13611	VCAN	N330	7	14801	137251	25583	32005	23890.8	34623.3	227367	259530	222476
FEnQTGFPPPDSR	P13611	VCAN	N330	7	14817	8391.23	NA	NA	4592.11	NA	6781.3	6489.74	8458.07
FEnQTGFPPPDSR	P13611	VCAN	N330	7	14990	149885	24679.1	33525.7	24568.7	39671.6	260317	232392	238638
FEnQTGFPPPDSR	P13611	VCAN	N330	7	15178	113022	16211.4	11987.7	12204.5	14135.1	204125	195853	231310
FEnQTGFPPPDSR	P13611	VCAN	N330	7	15372	47286.6	10013.2	6682.18	9617.15	8940.57	79137.3	86910.9	96078.3
FEnQTGFPPPDSR	P13611	VCAN	N330	2	13170	8635.75	6428.04	12013.3	10723.6	10731.4	15930.6	13978.5	9205.09
FEnQTGFPPPDSR	P13611	VCAN	N330	2	13283	25239.9	NA	9513.96	7963.02	7484.15	46096.7	46741.5	52704.5
FEnQTGFPPPDSR	P13611	VCAN	N330	2	13514	17794.2	4396.49	NA	3452.26	NA	37227.4	44099.8	28698.7
FEnQTGFPPPDSR	P13611	VCAN	N330	2	13703	29180.3	7657.15	8569.5	11925	12966.2	52729.8	46377.9	46158.2
FEnQTGFPPPDSR	P13611	VCAN	N330	3	13564	56931.7	2.64895	NA	NA	11874.1	99684.9	94458.9	77991.9
FEnQTGFPPPDSR	P13611	VCAN	N330	3	13589	12026.7	5487.86	6915.88	4385.2	5411.15	19872.5	19091.6	16967.1
FEnQTGFPPPDSR	P13611	VCAN	N330	3	13752	456577	NA	21072.9	25627	44488	887763	978892	867539
FEnQTGFPPPDSR	P13611	VCAN	N330	3	13772	17259	0.715608	NA	NA	NA	26929.7	38838.2	33313.9
FEnQTGFPPPDSR	P13611	VCAN	N330	3	13940	1.42975e+06	94421.2	48640.4	78255.5	139307	2.76776e+06	2.64302e+06	2.46744e+06
FEnQTGFPPPDSR	P13611	VCAN	N330	3	13961	NA	1.21256	1.4137	NA	NA	45631	16418.1	32500
FEnQTGFPPPDSR	P13611	VCAN	N330	3	14130	585290	66866.6	NA	NA	39435.8	1.32619e+06	1.35066e+06	1.32699e+06
FEnQTGFPPPDSR	P13611	VCAN	N330	3	14151	NA	0.477507	1.47227	NA	NA	17969.5	17098.3	37153.8
FEnQTGFPPPDSR	P13611	VCAN	N330	3	14318	561065	25.2349	NA	NA	39678.3	949637	1.01188e+06	1.00917e+06
FEnQTGFPPPDSR	P13611	VCAN	N330	3	14339	NA	1.1428	2.89673	NA	NA	43005.9	33641.4	32002.1
FEnQTGFPPPDSR	P13611	VCAN	N330	3	14507	299865	14.2732	7204.47	NA	28878.8	537129	581051	525051
FEnQTGFPPPDSR	P13611	VCAN	N330	3	14690	224490	43987.5	24532.1	27764.6	18837.6	374956	374956	374410
FEnQTGFPPPDSR	P13611	VCAN	N330	3	14879	105829	NA	NA	16980.2	NA	246096	207898	224443
FEnQTGFPPPDSR	P13611	VCAN	N330	3	15005	8920.52	0.333483	NA	NA	5040.72	12549.6	10110.8	12799.4
FEnQTGFPPPDSR	P13611	VCAN	N330	3	15068	75195.7	12226.2	6987.37	9742.96	8240.22	160152	145217	133582
FEnQTGFPPPDSR	P13611	VCAN	N330	3	15263	33485.9	11092.2	9684.04	13297.3	10356.4	47338.4	42829.7	34544.5
FEnQTGFPPPDSR	P13611	VCAN	N330	8	13942	16750	5378.22	6492.2	NA	5197.58	22769.6	24317.9	31438.4
FEnQTGFPPPDSR	P13611	VCAN	N330	8	14134	129813	NA	7757.18	7390.27	15664.9	245613	232589	229850
FEnQTGFPPPDSR	P13611	VCAN	N330	8	14176	7602.44	NA	NA	7839.45	NA	11282.5	6240.58	16952.2
FEnQTGFPPPDSR	P13611	VCAN	N330	8	14323	226014	20251.2	6307.76	24310.5	24621.1	439213	409514	396902
FEnQTGFPPPDSR	P13611	VCAN	N330	8	14366	8485.57	0.234176	NA	NA	5211.87	8812.5	11742.9	13637.8
FEnQTGFPPPDSR	P13611	VCAN	N330	8	14512	192697	NA	25888.7	34423.1	19596.6	366297	397115	360029
FEnQTGFPPPDSR	P13611	VCAN	N330	8	14559	12724.7	6264.88	9791.09	7703.99	10642.6	16279.2	22072.8	19475.9
FEnQTGFPPPDSR	P13611	VCAN	N330	8	14701	107441	9199.55	6349.6	5192.51	12911.3	195750	222162	249301
FEnQTGFPPPDSR	P13611	VCAN	N330	8	14766	7362.08	NA	2546.52	3115.61	5753.28	12148.1	9665.14	14865.6
FEnQTGFPPPDSR	P13611	VCAN	N330	8	14891	84692.8	8420.81	4123.36	6417.57	NA	153189	148383	143093
FEnQTGFPPPDSR	P13611	VCAN	N330	8	15079	33147.3	1.59603	NA	NA	NA	60061.7	66363.5	53205
FEnQTGFPPPDSR	P13611	VCAN	N330	8	15256	4588.85	2731.52	4704.38	5624.48	5659.6	6844.85	9908.96	7577.47
FEnQTGFPPPDSR	P13611	VCAN	N330	8	15269	29839.7	9706.15	NA	6003.07	NA	55371.8	60419.4	60138.4
FEnQTGFPPPDSR	P13611	VCAN	N330	8	15458	36881.9	5897.06	6742.33	7519.63	10453.7	67058	61594.3	68420.4
FEnQTGFPPPDSR	P13611	VCAN	N330	8	15646	12204.6	3620.63	3637.97	4025.61	4244.9	25911.5	30044.1	29295.6
FEnQTGFPPPDSR	P13611	VCAN	N330	6	13589	26224.4	NA	NA	6056.41	6518.32	37290	39105.9	41701.4
FEnQTGFPPPDSR	P13611	VCAN	N330	6	13694	8913.72	4543.73	5295.73	5715.62	2762.95	13748	14335.9	14399
FEnQTGFPPPDSR	P13611	VCAN	N330	6	13773	147994	18086.5	17777.5	21554.4	34873.7	229890	242917	236386
FEnQTGFPPPDSR	P13611	VCAN	N330	6	13878	19479.4	5186.43	6311.99	7467.06	7304.16	15978.3	22628.8	19242.5
FEnQTGFPPPDSR	P13611	VCAN	N330	6	13962	264358	18197.4	7763.1	10717.2	22732.3	510136	497311	530457
FEnQTGFPPPDSR	P13611	VCAN	N330	6	14067	10468.7	0.351878	NA	NA	NA	13241.8	7362.63	7265.27
FEnQTGFPPPDSR	P13611	VCAN	N330	6	14151	217160	23651	NA	28340.6	NA	456794	437107	419250
FEnQTGFPPPDSR	P13611	VCAN	N330	6	14256	9944.54	0.434558	2767.22	NA	3257.17	16353.3	23738.7	18386.2
FEnQTGFPPPDSR	P13611	VCAN	N330	6	14340	185414	NA	15606.5	28620	12549.3	349869	433676	415572
FEnQTGFPPPDSR	P13611	VCAN	N330	6	14446	9106.05	0.306089	NA	NA	NA	11518.7	17498.9	12457.5
FEnQTGFPPPDSR	P13611	VCAN	N330	6	14529	159396	9095.34	4291.24	NA	13742.6	285109	295832	282484
FEnQTGFPPPDSR	P13611	VCAN	N330	6	14718	126450	19025	21972.8	15913.7	18495.7	249052	246821	237906
FEnQTGFPPPDSR	P13611	VCAN	N330	6	14824	3586.83	2821.65	2641.64	3248.51	2837.17	9106.25	6657.76	5739.58
FEnQTGFPPPDSR	P13611	VCAN	N330	6	14908	75193.6	13442.2	14521.7	23074.3	23822.4	123755	145334	140387
FEnQTGFPPPDSR	P13611	VCAN	N330	6	15099	45834.8	NA	3170.62	4925.05	10961.1	98315.5	101317	86903.1
GSLSYLnVTR	P07339	CTSD	Nf263	5	13779	51129.7	49081.8	41824.5	38978	44206.7	56677.4	54730.7	56447.8
GSLSYLnVTR	P07339	CTSD	N263	5	16849	143562	171469	158203	161547	166001	131846	130191	130247
GSLSYLnVTR	P07339	CTSD	N263	11	16593	81609.1	99587.2	103100	87309.1	69265	59646.4	68522.1	70210.2
GSLSYLnVTR	P07339	CTSD	N263	11	16780	101894	134568	160548	109509	120553	116155	87287.1	97903.1
GSLSYLnVTR	P07339	CTSD	N263	11	17809	6499.9	690364	NA	106788	15656.3	16595.9	19010	16102.3
GSLSYLnVTR	P07339	CTSD	N263	7	14363	21170.9	29142.9	27893.7	31159.1	34060.6	21995.4	30550.4	23327.7
GSLSYLnVTR	P07339	CTSD	N263	7	16777	53531.5	65480.3	70152.1	64041.4	55076.3	58857.9	54568	60458
GSLSYLnVTR	P07339	CTSD	N263	9	15837	7.84698e+07	8.88352e+07	9.45159e+07	9.04004e+07	9.613e+07	6.05419e+07	6.77624e+07	7.27679e+07
GSLSYLnVTR	P07339	CTSD	N263	9	15993	7.0044e+07	7.66767e+07	8.4765e+07	7.4521e+07	7.58269e+07	5.57088e+07	6.06567e+07	6.09605e+07
GSLSYLnVTR	P07339	CTSD	N263	9	16150	6.84427e+06	8.28408e+06	7.75638e+06	6.32278e+06	6.01334e+06	5.14854e+06	4.31759e+06	4.37506e+06
GSLSYLnVTR	P07339	CTSD	N263	9	16312	2.52765e+07	2.98332e+07	2.52094e+07	2.3108e+07	2.43617e+07	1.95569e+07	1.90535e+07	1.73636e+07
GSLSYLnVTR	P07339	CTSD	N263	9	16475	2.3571e+07	2.6951e+07	2.86643e+07	2.78496e+07	3.04429e+07	2.06367e+07	2.23371e+07	2.22834e+07
GSLSYLnVTR	P07339	CTSD	N263	9	16649	3.65894e+06	4.12492e+06	3.60371e+06	3.94641e+06	4.12393e+06	2.59183e+06	2.75312e+06	3.10259e+06
GSLSYLnVTR	P07339	CTSD	N263	9	16838	287865	390601	391819	369699	365438	309981	263942	258124
GSLSYLnVTR	P07339	CTSD	N263	9	17035	61181	75470.6	83963.9	103529	103612	67986	69525	73960.4
GSLSYLnVTR	P07339	CTSD	N263	9	17216	31460	34568.1	40766.9	41105.3	41535.8	31851.3	26003.3	27952.6
GSLSYLnVTR	P07339	CTSD	N263	9	17400	26405.9	33279.2	42486.5	37380.5	41998.6	20448.6	34262.5	35917.8
GSLSYLnVTR	P07339	CTSD	N263	9	17589	17284.7	15855.8	19199.7	15134.2	17017	15048.2	17676.1	14633.8
GSLSYLnVTR	P07339	CTSD	N263	9	18160	14265.9	16806	16026.2	20284.8	13633.9	12673.5	7920.33	15398.7
GSLSYLnVTR	P07339	CTSD	N263	9	33781	12360.1	16237.3	18752.8	13562.8	14595.4	9389.6	13101.9	11949.8
GSLSYLnVTR	P07339	CTSD	N263	9	34322	13340.2	10145.3	10810.8	10581.6	18151.8	8950.77	9545.63	3409.41
GSLSYLnVTR	P07339	CTSD	N263	9	34424	19880.4	23842.7	24299.8	18644.4	19481	17466.2	21151.1	19029.5
GSLSYLnVTR	P07339	CTSD	N263	2	15773	27789.9	37501.6	39037.4	30064.9	23296.8	35334.5	38188.9	36197.8
GSLSYLnVTR	P07339	CTSD	N263	12	17578	3358.93	247579	NA	49820.4	9704.15	18355.1	15993.6	10700.9
GSLSYLnVTR	P07339	CTSD	N263	8	16764	222514	272052	238505	290170	243609	179929	172007	206387
GSLSYLnVTR	P07339	CTSD	N263	8	16944	345084	436940	426087	421304	371988	341609	303329	331221
GSLSYLnVTR	P07339	CTSD	N263	6	16640	638112	737102	783087	666005	704913	526943	536101	569697
GSLSYLnVTR	P07339	CTSD	N263	1	16302	20504.5	22239.3	25149.4	17830.5	19120.5	13216	18735.1	19705.2
GSLSYLnVTR	P07339	CTSD	N263	10	16902	112991	122097	124789	111997	115963	93203	87818.2	97226.1
GSLSYLnVTR	P07339	CTSD	N263	10	17091	162277	209036	208635	142889	197187	121608	116906	120630
YYKGSLSYLnVTR	P07339	CTSD	N263	10	19456	44371.4	61614.2	59438.7	64254.5	48383.2	30829.5	41308.7	37111.8
ILCDNADnITR	Q92626	PXDN	N1280	5	13841	235573	114341	116175	136618	127028	324629	290312	271659
ILCDNADnITR	Q92626	PXDN	N1280	4	13606	2.31602e+06	1.37494e+06	1.2355e+06	1.22625e+06	1.14817e+06	3.30507e+06	3.56304e+06	3.35018e+06
ILCDNADnITR	Q92626	PXDN	N1280	3	13795	24114.9	22006.3	17055.4	15866.2	15069.5	41322.7	28222.5	43076.9
SWPAVGnCSSALR	P02790	HPX	N187	5	13855	17484.3	8328.82	7012.49	9857.75	10336.3	26001.9	26371.5	23830.6
SWPAVGnCSSALR	P02790	HPX	N187	5	14092	74956.2	45044.1	36331.3	38967	40738.8	106883	118261	119926
SWPAVGnCSSALR	P02790	HPX	N187	5	14131	14035.3	14395.1	9715.36	9174.94	15103.9	18197.5	19551.4	17751.3
SWPAVGnCSSALR	P02790	HPX	N187	4	13600	12992.5	3951.51	9965.63	4396.72	5903.59	15328.1	21246	20614.5
SWPAVGnCSSALR	P02790	HPX	N187	7	16375	930120	445902	572998	456408	413243	1.37606e+06	1.32303e+06	1.27098e+06
SWPAVGnCSSALR	P02790	HPX	N187	7	16564	54905.7	34723.5	26568.7	29809.8	25012.6	66044.2	77843.3	59860.3
SWPAVGnCSSALR	P02790	HPX	N187	9	15918	9276.23	7507.92	6442.09	6428.4	4127.6	7877.32	10862.1	11807.6
SWPAVGnCSSALR	P02790	HPX	N187	9	16151	118051	89184	92941.4	68903.5	62466	166338	184342	190877
SWPAVGnCSSALR	P02790	HPX	N187	8	16281	30101.6	11450.9	22092.8	22174.1	22514.4	35597.1	36743.1	39765.1
SWPAVGnCSSALR	P02790	HPX	N187	8	16465	5.3974e+06	3.65155e+06	3.35586e+06	3.55435e+06	2.72553e+06	7.31161e+06	7.53106e+06	8.34253e+06
SWPAVGnCSSALR	P02790	HPX	N187	8	16654	1.19956e+06	766077	524480	640160	678515	2.06857e+06	1.85006e+06	1.78018e+06
SWPAVGnCSSALR	P02790	HPX	N187	8	17073	26996.3	19876.7	21316.6	16665.9	20935.5	33666.2	36857.2	29372.3
SWPAVGnCSSALR	P02790	HPX	N187	6	14007	25442.1	18767.9	13393.7	14527	16498.4	34369.1	32618.2	37382.5
SWPAVGnCSSALR	P02790	HPX	N187	6	14069	26637.2	18069.7	20743.4	16219.5	16244.7	23579.5	42293.1	28697
SWPAVGnCSSALR	P02790	HPX	N187	6	14193	71713	48576.8	38305.7	33652	45651.9	125095	103316	110279
SWPAVGnCSSALR	P02790	HPX	N187	10	16630	103786	81576.7	82007.5	62702.1	65915.7	162000	153857	153329
SWPAVGnCSSALR	P02790	HPX	Nf187	5	13883	609150	326757	238475	239199	295385	757625	906197	863069
SWPAVGnCSSALR	P02790	HPX	Nf187	5	13899	20893.1	13903	14205.9	12684.7	23294.7	28834.4	28354.3	15138.2
SWPAVGnCSSALR	P02790	HPX	Nf187	4	13594	13902.4	9390.41	14099.2	11016.7	11034.5	26051.6	25493.3	26032.2
nSSDETFLK	Q14956	GPNMB	N249	5	13861	5.75943e+06	2.99646e+06	2.93045e+06	2.94281e+06	2.90211e+06	7.24959e+06	7.92352e+06	6.31805e+06
nSSDETFLK	Q14956	GPNMB	N249	4	13524	710643	338506	338075	403084	361622	939802	1.05003e+06	913772
nSSDETFLK	Q14956	GPNMB	N249	12	11412	24000.3	21851.9	19021.2	22572.8	18314.5	27951.1	40331.5	38185.2
NDRnSSDETFLK	Q14956	GPNMB	N249	4	8682	92388.9	36545.9	42509.5	39589.7	43923.4	93278.7	138759	110630
NDRnSSDETFLK	Q14956	GPNMB	N249	3	8490	134991	48805.8	61702.5	52808.7	50896.6	189500	223932	186745
NDRnSSDETFLK	Q14956	GPNMB	N249	3	8535	203574	91260.6	80385	95708.4	81345.5	256821	273413	243249
NDRnSSDETFLK	Q14956	GPNMB	N249	3	8672	403186	165310	163142	132781	146062	533014	526928	477675
NDRnSSDETFLK	Q14956	GPNMB	Nf249	9	7673	924993	445653	408436	349604	378550	1.35901e+06	1.46159e+06	1.4008e+06
SFDDHFQHLLnDSER	P35052	GPC1	Nf116	5	13886	10577.9	5526.93	10125.2	9019.23	7897.64	16371.7	17441.8	12506.4
SFDDHFQHLLnDSER	P35052	GPC1	Nf116	5	13898	23763.6	15543.9	23135.8	21469.3	17613.5	40373.8	31980.6	39657.6
SFDDHFQHLLnDSER	P35052	GPC1	N116	12	17411	3915.43	0.272849	3636.16	NA	NA	10267.8	7.44823	5058.98
AFQYDTnCSFR	P16109	SELP	N411	5	13979	113632	95326.7	86231.7	74354.9	86795.9	132294	136555	141959
AFQYDTnCSFR	P16109	SELP	Nf411	2	11388	58262.3	49365.1	48308.9	33940.2	41208.6	55625.7	55729	58535.6
GQNQPVLnITNK	P31327	CPS1	N324	6	13988	30214.4	48189.1	42696.8	31763.9	46883.6	24959.5	21135.5	26600
DLnETIHYMYK	Q99538	LGMN	N167	5	14051	327192	328934	347234	326356	367007	161391	263959	167050
DLnETIHYMYK	Q99538	LGMN	N167	5	14081	47786.1	62087.9	59544.1	60430.6	58641.6	30561.6	46070.1	30410.7
DLnETIHYMYK	Q99538	LGMN	N167	4	13692	173230	163915	169957	196585	145405	92852.5	120852	115763
DLnETIHYMYK	Q99538	LGMN	N167	4	13719	103757	127037	119523	125039	124754	74556.7	77733.6	70969.9
DLnETIHYMYK	Q99538	LGMN	N167	2	13353	25456.6	26032.2	29851	29253.2	24754.5	17469.8	22002.6	22217.5
DLnETIHYMYK	Q99538	LGMN	N167	12	14127	894691	1.04375e+06	1.06119e+06	989958	923014	662303	599345	656269
DLnETIHYMYK	Q99538	LGMN	N167	12	14130	23352.4	36090.1	31874.5	34155.8	26491.2	24236	28787.1	22116.4
DLnETIHYMYK	Q99538	LGMN	N167	1	13865	139766	176703	185496	149864	124689	42040.3	103738	82596.6
DLnETIHYMYK	Q99538	LGMN	N167	12	20516	372660	385256	349328	413568	355805	240601	248872	191191
DLnETIHYMYK	Q99538	LGMN	N167	1	20180	5363.33	7420.67	6431.71	4594.78	5908.25	NA	4415.05	4493.84
LHINHNnLTESVGPLPK	P51884	LUM	Nf127	5	14135	250241	164435	180482	171951	173569	327733	353242	319431
LHINHNnLTESVGPLPK	P51884	LUM	Nf127	5	14148	144529	109419	109531	111446	85452.4	185367	205159	186238
LHINHNnLTESVGPLPK	P51884	LUM	Nf127	5	14322	401769	279734	257905	231911	266752	400039	570434	424860
LHINHNnLTESVGPLPK	P51884	LUM	Nf127	5	14324	145570	91440.7	73538.1	88033.1	85192.5	156832	181726	193445
LHINHNnLTESVGPLPK	P51884	LUM	Nf127	5	14522	540946	320171	468427	434924	269707	686489	641164	557408
LHINHNnLTESVGPLPK	P51884	LUM	Nf127	5	14523	84784.1	55171.4	54909	68513.3	69971.6	129329	105533	114764
LHINHNnLTESVGPLPK	P51884	LUM	Nf127	11	16349	54883.3	45543.6	55116.3	46938.5	49855.8	86691.4	81659.7	65245.1
LHINHNnLTESVGPLPK	P51884	LUM	Nf127	7	14057	204247	139342	143723	136165	127180	231989	261102	228661
LHINHNnLTESVGPLPK	P51884	LUM	Nf127	7	14081	108393	67316.2	91678.4	64037.7	85192.4	138489	174266	155214
LHINHNnLTESVGPLPK	P51884	LUM	Nf127	9	16116	104412	63048	72907.4	69872	68151.9	131490	136543	128740
LHINHNnLTESVGPLPK	P51884	LUM	Nf127	8	14242	48389.8	18983.2	27088.1	31810.1	21083.7	55556.9	46645.3	40657
LHINHNnLTESVGPLPK	P51884	LUM	Nf127	8	14299	7243.07	5603.44	8453.34	5571.89	9621.28	11149.9	11754.6	10960.9
LHINHNnLTESVGPLPK	P51884	LUM	Nf127	8	15068	6782.03	90124.7	6331.69	24534	6948.7	16117.6	14689.6	11614.3
LHINHNnLTESVGPLPK	P51884	LUM	Nf127	6	13620	2.54886e+06	1.41246e+06	1.52033e+06	1.37478e+06	1.3565e+06	2.76756e+06	3.06391e+06	2.72775e+06
LHINHNnLTESVGPLPK	P51884	LUM	Nf127	6	13623	303087	176882	197535	171647	174064	328693	393007	359817
LHINHNnLTESVGPLPK	P51884	LUM	Nf127	6	13652	44357	30117.5	34471.2	30608.4	27485.2	36969.9	49373.9	44437.8
LHINHNnLTESVGPLPK	P51884	LUM	Nf127	6	13794	2.80007e+06	1.73796e+06	1.74846e+06	1.64734e+06	1.6815e+06	3.25424e+06	3.89077e+06	3.65709e+06
LHINHNnLTESVGPLPK	P51884	LUM	Nf127	6	13815	215549	119416	130654	143295	162395	288343	245838	261713
LHINHNnLTESVGPLPK	P51884	LUM	Nf127	6	13984	2.00886e+06	1.13108e+06	827358	1.01613e+06	1.07001e+06	2.6246e+06	2.16102e+06	2.09031e+06
LHINHNnLTESVGPLPK	P51884	LUM	Nf127	6	14004	142919	77361.3	95754.6	85802.6	121449	168567	167524	139397
LHINHNnLTESVGPLPK	P51884	LUM	Nf127	6	14173	1.22413e+06	766738	709446	729661	636576	1.50031e+06	1.54232e+06	1.4091e+06
LHINHNnLTESVGPLPK	P51884	LUM	Nf127	6	14194	65130.3	39574.7	51331.8	38907.2	35139.4	84304.2	73142.6	90022.2
LHINHNnLTESVGPLPK	P51884	LUM	Nf127	10	14310	25647.3	21495.2	27128.7	23628.7	24300.8	30230.5	32631.2	23531.8
LHINHNnLTESVGPLPK	P51884	LUM	Nf127	10	15403	54997.9	43607	37376.4	49906.8	40893	64870.4	69876.1	70300
LHINHNnLTESVGPLPK	P51884	LUM	Nf127	10	16394	348549	168449	193874	165250	200897	413633	377967	326168
LHINHNnLTESVGPLPK	P51884	LUM	N127	5	14169	84613.2	52469.2	48996.5	53549.6	57447	81337.5	93084.7	82113.8
LHINHNnLTESVGPLPK	P51884	LUM	N127	5	14359	32512.3	17075.2	17733.4	12472.8	18688.1	28702.5	32446.5	31834.1
LHINHNnLTESVGPLPK	P51884	LUM	N127	5	14543	31964.6	18009.2	23168.8	21033.2	17658.3	33329.5	32696.8	33336
LHINHNnLTESVGPLPK	P51884	LUM	N127	7	14073	33475.6	18149.6	22676.4	26883.4	23113.4	35477.9	35873.1	30139.7
LHINHNnLTESVGPLPK	P51884	LUM	N127	7	16532	9142.63	4534.41	9312.4	4034.13	8465.11	10876.5	11197.1	12539
LHINHNnLTESVGPLPK	P51884	LUM	N127	7	17566	7248.61	6318.93	5645.93	6076.68	3393.75	6825.86	7255.74	9614.56
LHINHNnLTESVGPLPK	P51884	LUM	N127	2	15133	81095.4	27955.6	50398.3	37618.1	39611.3	75459.6	98098.7	92450.1
LHINHNnLTESVGPLPK	P51884	LUM	N127	2	15149	281714	138269	130121	144340	139241	294745	418606	314389
LHINHNnLTESVGPLPK	P51884	LUM	N127	2	15320	3.37358e+06	1.09446e+06	1.80237e+06	1.85825e+06	1.36668e+06	4.15975e+06	4.05809e+06	4.37559e+06
LHINHNnLTESVGPLPK	P51884	LUM	N127	2	15341	193676	51490.3	136786	99439.3	170214	319081	327895	284834
LHINHNnLTESVGPLPK	P51884	LUM	N127	2	15508	2.04669e+06	1.68992e+06	1.3049e+06	1.07159e+06	1.5878e+06	2.65047e+06	3.00483e+06	2.30934e+06
LHINHNnLTESVGPLPK	P51884	LUM	N127	2	15511	453650	182001	263910	286501	266835	544572	576541	541726
LHINHNnLTESVGPLPK	P51884	LUM	N127	2	15538	15993.9	0.991679	17089	NA	17234.8	37318.8	33391.8	28731.3
LHINHNnLTESVGPLPK	P51884	LUM	N127	2	15700	212984	97133.2	96208.5	92255.7	121015	220236	303224	236478
LHINHNnLTESVGPLPK	P51884	LUM	N127	2	15887	116143	43154.3	72676.4	67111.6	54317.1	165481	165901	132735
LHINHNnLTESVGPLPK	P51884	LUM	N127	2	15937	140400	138532	115416	NA	221457	254019	391812	259809
LHINHNnLTESVGPLPK	P51884	LUM	N127	2	16063	87013	40671.1	41228.2	41523.7	64807.6	131825	128262	114337
LHINHNnLTESVGPLPK	P51884	LUM	N127	2	16122	183478	NA	90211.5	181927	181207	321552	248438	381969
LHINHNnLTESVGPLPK	P51884	LUM	N127	2	16248	27473.8	13003.5	26741.7	10006.5	20050.4	40542.1	32196.2	38137.6
LHINHNnLTESVGPLPK	P51884	LUM	N127	2	39576	7413.49	NA	2408.92	4745.1	4612.78	8562.75	9737.08	7273.69
LHINHNnLTESVGPLPK	P51884	LUM	N127	3	16331	27719.5	20862.3	13736	15843.8	21533.5	25226.5	22544.5	17778.3
LHINHNnLTESVGPLPK	P51884	LUM	N127	3	16456	26176.3	12823.1	21624	9981.4	13071.4	36352	35331.6	25485.8
LHINHNnLTESVGPLPK	P51884	LUM	N127	3	16520	13731.6	6940.98	12464.5	5718.12	9311.28	18320	15935.5	12908.2
LHINHNnLTESVGPLPK	P51884	LUM	N127	6	13645	293130	176921	190958	180521	169758	349563	363970	357455
LHINHNnLTESVGPLPK	P51884	LUM	N127	6	13676	39491	24588.1	16220.6	17403	25150.7	41663.5	42707.1	27772.2
LHINHNnLTESVGPLPK	P51884	LUM	N127	6	13842	143313	83057.9	99496.3	87075.8	91440	192277	178004	161608
LHINHNnLTESVGPLPK	P51884	LUM	N127	6	14028	108151	70440.5	76170.2	55824.1	75955.5	122037	120813	124455
LHINHNnLTESVGPLPK	P51884	LUM	N127	6	14215	48026.7	38596.2	36406.4	33238.5	43123	59659.4	61990	65156
LHINHNnLTESVGPLPK	P51884	LUM	N127	6	16422	13762.4	8675.02	5922.55	8387.67	6893.5	15732.9	25885.7	17874.8
LHINHNnLTESVGPLPK	P51884	LUM	N127	1	16047	233645	169501	150475	159209	103237	236165	257135	299621
LHINHNnLTESVGPLPK	P51884	LUM	N127	1	16048	27434.8	16909.7	15499.3	21196.2	11353.8	35584	42962.8	31834.6
LHINHNnLTESVGPLPK	P51884	LUM	N127	1	16257	46889.6	33174.1	40272.6	41832.4	35430	95626	92328.6	91333.9
LHINHNnLTESVGPLPK	P51884	LUM	N127	1	16530	9894.33	8532.25	8344.35	9590.15	11944.1	39564.6	37489.6	38872.7
LHINHNnLTESVGPLPK	P51884	LUM	N127	1	16719	19099.1	7919.17	NA	5778.65	5354.12	15253	11950.1	15825.1
LHINHNnLTESVGPLPK	P51884	LUM	N127	1	16843	20659.4	17924.6	6631.73	11271.7	9616.64	31139.5	31599.8	19153.4
EASQnITYICK	P05997	COL5A2	N1400	5	14147	879728	649434	734156	768041	780095	1.16165e+06	1.08712e+06	1.12684e+06
EASQnITYICK	P05997	COL5A2	N1400	6	14071	19225.2	6966.07	8470.32	NA	4819.65	27279.6	31518.5	24247
EASQnITYICK	P05997	COL5A2	N1400	6	14109	431922	85114.9	70595.8	90813	90579.1	632342	714290	661789
nFSIQVR	P05106	ITGB3	N125	5	14257	40388.3	33750.8	35014.8	32384.2	39491.4	29925.6	34329.1	29395.2
nFSIQVR	P05106	ITGB3	N125	4	13896	541467	560776	566869	536344	545709	463521	480813	521074
nGTLVAFR	Q92954	PRG4	N1159	5	14328	30393.4	22402.4	20756.8	18307.4	20509	22295.6	25686.8	22453.8
nGTLVAFR	Q92954	PRG4	N1159	5	14511	602978	543981	697684	630612	556090	681167	731427	754027
nGTLVAFR	Q92954	PRG4	N1159	4	13971	18682	15977.2	16118.2	16476.1	15749	23168.8	16475.6	20187.2
FnSTEYQVVTR	Q07954	LRP1	N446	5	14412	33415.9	34214	40672.2	27800.6	34400.9	29228.4	28783.5	24741.8
FnSTEYQVVTR	Q07954	LRP1	N446	5	14452	2927.79	NA	3962.17	NA	NA	NA	8.11603	NA
FnSTEYQVVTR	Q07954	LRP1	N446	4	13924	NA	11697.1	12361.1	13371.1	9944.44	11396.7	NA	9259.95
FnSTEYQVVTR	Q07954	LRP1	N446	4	13963	1.58574e+06	2.10513e+06	1.81606e+06	1.60007e+06	1.69749e+06	1.4464e+06	1.21105e+06	1.21327e+06
DIVEYYnDSnGSHVLQGR	P25311	AZGP1	N109;N112	5	14434	11854.2	20098.5	11320.6	12402.4	14286.9	15313.9	13875.4	19188.1
DIVEYYnDSnGSHVLQGR	P25311	AZGP1	N109;N112	11	18503	9155.24	14220.5	13870.5	15892.8	10611.5	13497.8	12064.8	9345.61
DIVEYYnDSnGSHVLQGR	P25311	AZGP1	N109;N112	9	15615	27764.7	27174.5	36151.9	33104.9	33985.5	22339.8	32428.8	32889.2
DIVEYYnDSnGSHVLQGR	P25311	AZGP1	N109;N112	9	17031	NA	4776.44	6441.47	5803.37	4649.35	4170.74	7197.22	5046.15
DIVEYYnDSnGSHVLQGR	P25311	AZGP1	N109;N112	12	18208	7964.63	9679.19	7462.35	7845.39	7332.87	6839.61	5461.54	8724.67
DIVEYYnDSnGSHVLQGR	P25311	AZGP1	N109;N112	8	16110	49030.4	62765	61540.8	56360.7	51834	39290.9	40873.2	33013
DIVEYYnDSnGSHVLQGR	P25311	AZGP1	N109;N112	6	15886	8559.2	5652.34	7476.07	5642.54	7178.26	13384.4	14293.9	12255.9
DIVEYYnDSnGSHVLQGR	P25311	AZGP1	N109;N112	10	16102	7405.36	5288.26	5346.99	6374.68	9182.47	7609.08	7267.1	5669.87
DIVEYYnDSnGSHVLQGR	P25311	AZGP1	N109;N112	10	17240	23135.6	26607	33720.7	27240.2	35202.1	29834	32010.5	22435.6
DIVEYYnDSnGSHVLQGR	P25311	AZGP1	N109;N112	10	17577	31841.4	21915.7	21740.6	24987.6	31223.9	30713.4	36010.7	37793.5
DIVEYYnDSnGSHVLQGR	P25311	AZGP1	Nf109;N112	5	15356	10009	11746.1	6006.78	12904.2	11511.6	13706.4	14329.2	15469.8
DIVEYYnDSnGSHVLQGR	P25311	AZGP1	Nf109;N112	4	13666	34405.8	20259.2	19464.5	17687.6	24341.3	39607.1	40078.5	47390.1
DIVEYYnDSnGSHVLQGR	P25311	AZGP1	Nf109;N112	3	13369	4764.27	NA	3997.57	5934.43	3400.82	4842.06	6442.61	3330.91
DIVEYYnDSnGSHVLQGR	P25311	AZGP1	Nf109;N112	6	15398	6053.61	NA	NA	4242.42	4634.83	3921.68	4714.77	5860.12
DIVEYYnDSnGSHVLQGR	P25311	AZGP1	N109;Nf112	11	12853	28628.6	22656.8	12574.2	16330.7	17431.5	59119.5	34011.4	55155.3
DIVEYYnDSnGSHVLQGR	P25311	AZGP1	N109;Nf112	3	14725	8458.41	9627.37	6140.69	3162.1	3879.86	6973.46	7310.81	10912.7
DIVEYYnDSNGSHVLQGR	P25311	AZGP1	N109	5	15941	20587.6	32837.7	40393.7	30378.9	22051.1	28034.1	29335.9	22128.9
DIVEYYnDSNGSHVLQGR	P25311	AZGP1	N109	11	13296	5597.19	8584.41	8133.8	NA	NA	13124.6	9453.06	8749.17
DIVEYYnDSNGSHVLQGR	P25311	AZGP1	N109	4	15580	68204.9	101748	137319	119763	91758.4	117773	95434.5	116693
DIVEYYnDSNGSHVLQGR	P25311	AZGP1	N109	4	15762	30793.6	39052.7	32453.2	35893	48731.7	41815.5	26651.4	37255.4
DIVEYYnDSNGSHVLQGR	P25311	AZGP1	N109	2	12738	22870.9	11781.6	13487.1	8552.61	13689.4	23306.9	25251.3	29832.9
DIVEYYnDSNGSHVLQGR	P25311	AZGP1	N109	3	14715	5785.03	8157.71	5952.46	7341.2	5608.47	4732.37	9468.85	4693.68
DIVEYYnDSNGSHVLQGR	P25311	AZGP1	N109	12	13260	NA	3869.36	4713.33	4735.47	4934.2	5917.69	8039.44	9725.99
DIVEYYnDSNGSHVLQGR	P25311	AZGP1	N109	6	16095	13957.6	11374	12283.9	4647.08	10977.2	10486.3	10011.4	16399.3
DIVEYYnDSNGSHVLQGR	P25311	AZGP1	Nf109	10	13145	18244.4	14635.1	14796.6	10271	NA	32696.7	31113.2	23013.6
DIVEYYNDSnGSHVLQGR	P25311	AZGP1	N112	11	18789	10822.9	6655.2	7104.58	6338.32	9183.14	9354.31	13158.2	7051.83
DIVEYYNDSnGSHVLQGR	P25311	AZGP1	N112	7	16012	7056.99	7865.48	10458.9	5247.45	8017.31	8205.5	5142.73	5885.29
DIVEYYNDSnGSHVLQGR	P25311	AZGP1	N112	9	15711	14562	14431.2	17760.3	17076.4	17248.7	15121.3	12951.5	18973
DIVEYYNDSnGSHVLQGR	P25311	AZGP1	N112	8	16318	13029.4	29740.4	19595.5	21896.3	22896	13714.1	19516.1	21671.3
DIVEYYNDSnGSHVLQGR	P25311	AZGP1	Nf112	2	12512	18830.3	10369.9	9517.55	9312.23	11537	24144.7	22178.1	16909.5
IQnYSVMDICDYDESSGR	P27487	DPP4	N321	5	14526	12553.6	5024.51	9255.94	11160.1	13604.1	8187.05	13988.9	7750.14
IQnYSVMDICDYDESSGR	P27487	DPP4	N321	11	19441	12059.1	13385	11159.5	10460.9	15963.4	5415.53	8436.57	8515.08
IQnYSVMDICDYDESSGR	P27487	DPP4	N321	7	19543	0.109873	5384.76	NA	3203.19	5508.01	NA	NA	3.87059
IQnYSVMDICDYDESSGR	P27487	DPP4	N321	12	19260	3822.23	4514.38	7639.96	5444.01	4086.14	3954.45	5421.47	6068.83
IQnYSVMDICDYDESSGR	P27487	DPP4	N321	6	19352	15047	18746.7	17043.5	24938.3	18331.9	19590.6	15514.3	19030.7
IQnYSVMDICDYDESSGR	P27487	DPP4	N321	6	19371	14081.9	23164	18689.9	21028.7	19135.1	14740.3	13199.9	13259.3
IQnYSVMDICDYDESSGR	P27487	DPP4	N321	6	19535	8162.35	11603.8	11335.2	11398.6	9293.58	12743.5	12391.6	10035.6
IQnYSVMDICDYDESSGR	P27487	DPP4	N321	6	24640	3774.42	4592.86	NA	3954.24	3128.84	3632.57	3076.91	4674.07
GGNSNGALCHFPFLYNNHnYTDCTSEGR	P02751	FN1	N430	9	19183	69938.7	28533.4	40885.7	36494.7	33830.1	101844	94993	100804
GGNSNGALCHFPFLYNNHnYTDCTSEGR	P02751	FN1	N430	9	19223	14171.8	8126.37	15477.5	10628.5	9600.7	20161.7	27431.5	30990.6
GGNSNGALCHFPFLYNNHnYTDCTSEGR	P02751	FN1	N430	8	19615	124615	70004.9	101180	68678.5	109787	218259	264047	345489
GGNSNGALCHFPFLYNNHnYTDCTSEGR	P02751	FN1	N430	10	19633	12228.8	7565.76	7730.29	6334.42	9201.3	19621	20767.8	22677.3
GGNSNGALCHFPFLYNNHnYTDCTSEGRR	P02751	FN1	N430	1	16295	NA	0.20241	5136.25	NA	NA	7617.08	11255.5	12381.9
AVLVNnITTGER	Q8NBJ4	GOLM1	Nf109	7	12161	15972.7	12925.5	8937.87	3874.85	5663	31721.2	30397.8	29947
AVLVNnITTGER	Q8NBJ4	GOLM1	Nf109	7	12179	25215.6	11987.1	13159.4	15581.1	10872.6	44925.5	40538.7	41308.9
AVLVNnITTGER	Q8NBJ4	GOLM1	Nf109	6	11991	19738.9	12104.1	14404.4	15893.8	14717.5	37195	43961.5	42636.5
AVLVNnITTGER	Q8NBJ4	GOLM1	N109	9	15678	1.31015e+06	758168	970781	784163	713208	1.44082e+06	1.45423e+06	1.47642e+06
AVLVNnITTGER	Q8NBJ4	GOLM1	N109	9	15702	12055.5	11849.7	19062.7	22463.3	17293.6	18529.7	18747.8	16062.7
AVLVNnITTGER	Q8NBJ4	GOLM1	N109	8	16431	44715.4	38532.2	42370.4	34441.1	33770.7	43698.7	57065.7	65185.9
TLFCnASK	P20851	C4BPB	N64	5	14703	294768	241651	225621	234294	201381	271578	341316	303776
TLFCnASK	P20851	C4BPB	N64	5	14889	163135	130104	127498	111469	114408	194540	149362	175191
TLFCnASK	P20851	C4BPB	N64	6	14678	927441	622982	729330	613973	661321	881319	1.00623e+06	846455
ELLEEVGQnGSR	Q12866	MERTK	N442	5	15100	20755.7	17602.2	22256.4	17656.7	23693.5	17378.3	17937.5	16265.1
ELLEEVGQnGSR	Q12866	MERTK	N442	4	14429	44189.4	50536	47352.3	47960.9	41742	32648.3	34376.4	40457.6
TILVDNNTWnNTHISR	P46977	STT3A	N548	5	15193	8788.66	10526.2	10171.3	10766.6	12584.2	11508.7	6678.24	10979
TILVDNNTWnNTHISR	P46977	STT3A	N548	5	16779	382604	348131	359384	247765	445218	297863	217304	397400
TILVDNNTWnNTHISR	P46977	STT3A	N548	5	16969	9643.27	8325.89	10485.8	9297.99	3824.13	8813.79	11231.3	10100.4
TILVDNNTWnNTHISR	P46977	STT3A	N548	4	16291	29153.1	17465.9	25630.1	28343.5	21520.9	20761	18943.3	26446.3
TILVDNNTWnNTHISR	P46977	STT3A	N548	3	16823	24781.8	20781.8	21505	18791.4	24018.8	28663	27461.6	27034.6
TILVDNNTWnNTHISR	P46977	STT3A	N548	6	17045	12537.8	10573.8	8553.06	9519.84	7296.56	8197.45	10112.9	9573.98
TILVDNNTWnNTHISR	P46977	STT3A	N548	10	16844	8162.57	17579	10985.2	14037.9	13951.9	10245.7	10405.4	8723.71
TILVDnNTWnNTHISR	P46977	STT3A	N544;N548	5	17604	16113	16735.6	19332.9	19131.5	19301.5	21363.1	15001.9	20132.1
TILVDnNTWnNTHISR	P46977	STT3A	N544;N548	4	14831	5159.05	7379.41	5210.95	7410.32	8628.08	3863.99	3974.69	6982.7
TILVDnNTWnNTHISR	P46977	STT3A	N544;N548	7	17612	16315.2	16654.2	20346.6	12312.1	21155.1	17232.9	16494.8	20493.9
TILVDnNTWnNTHISR	P46977	STT3A	N544;N548	6	17226	10842	7743.45	10064.9	6842.18	14605.8	10035.6	7449.39	9338.96
TILVDnNTWnNTHISR	P46977	STT3A	N544;N548	6	17711	22171.5	12496.3	21072.9	15322.3	18138	21112.9	24755.5	22802
SMAIMNnVSLALHR	P22310	UGT1A4	N119	7	18080	7512.04	11551.9	11326.5	15491.2	12026.1	5767.06	NA	NA
HEnTSSSPIQYEFSLTR	P04216	THY1	Nf42	5	15334	39790	27870.3	34702.4	31803.3	27660.6	47998.3	45652.4	38745.4
HEnTSSSPIQYEFSLTR	P04216	THY1	Nf42	5	15417	34268.5	23275.1	30218.1	21771.8	20118.8	62757.8	67566.4	57237.4
HEnTSSSPIQYEFSLTR	P04216	THY1	Nf42	5	15607	32079.5	16845.7	21903.5	19679.8	15440.7	56597.4	49747.5	47289.9
HEnTSSSPIQYEFSLTR	P04216	THY1	Nf42	6	15096	56316.9	32838.1	33059.6	24331	31863.7	91734.8	95859.6	73398.6
HEnTSSSPIQYEFSLTR	P04216	THY1	N42	11	17178	136292	43625	43652.2	52951.1	54901	233759	210487	209015
HEnTSSSPIQYEFSLTR	P04216	THY1	N42	11	17366	338025	155941	171205	175726	208461	1.00083e+06	951967	894031
HEnTSSSPIQYEFSLTR	P04216	THY1	N42	11	17396	34771.8	11247.9	6984.73	11319.2	10272	54329.2	54601.8	55771.7
HEnTSSSPIQYEFSLTR	P04216	THY1	N42	11	17555	85377	4.69705	NA	NA	NA	176759	160374	176535
HEnTSSSPIQYEFSLTR	P04216	THY1	N42	12	17280	50141.9	19453.8	15635.6	24239.3	15294.6	73157.4	53929.9	27767.1
HEnTSSSPIQYEFSLTR	P04216	THY1	N42	1	16975	27025.7	15870.7	17294.4	13000.4	16387.6	28498.4	32330.8	43916.9
DSAAAASDPGTIVHnFSR	Q96MK3	FAM20A	N70	5	15338	21899.1	18508.6	20512.1	18229.3	22087.2	15923.5	15971.6	17766.3
DSAAAASDPGTIVHnFSR	Q96MK3	FAM20A	N70	6	15085	72663	82777.5	104045	93886.7	88078.7	54551.3	57862.3	45000.9
DSAAAASDPGTIVHnFSR	Q96MK3	FAM20A	Nf70	11	10009	3297.22	5374.89	NA	2959.82	NA	10181.2	8066.69	3639.84
IGYSNnGSDWK	O14786	NRP1	N522	5	15401	114534	43604.6	45988.3	47702.3	60781.1	118827	166981	115125
IGYSNnGSDWK	O14786	NRP1	N522	11	13113	30194.2	37392.2	35065.4	35258.9	27482.7	27872.7	25367	26198.8
IGYSNnGSDWK	O14786	NRP1	N522	4	15078	79506.5	38581.1	32273.7	36375.7	31524.4	81876.9	101862	82834
IGYSNnGSDWK	O14786	NRP1	N522	12	13108	30277.7	33839	23842.6	26216.3	26232.2	25909.3	26382.5	23917.9
IGYSNnGSDWK	O14786	NRP1	Nf522	11	13087	26269.5	27923.2	30556.5	20917.5	20883.3	18262.8	26812	23442
IGYSNnGSDWK	O14786	NRP1	Nf522	11	13107	31429.1	29316.4	19709.5	27283.9	32919.4	33614.4	31706.6	29943.1
IGYSNnGSDWK	O14786	NRP1	Nf522	12	13098	39772.6	42388.5	37935.8	33910.3	39707.4	50272.9	44057.9	37758.5
IGYSNnGSDWK	O14786	NRP1	Nf522	12	13105	38821.9	34651.8	35254.6	28933.7	34375.4	48967.5	43856	35124.2
LVGGPVAGGDPnQTIR	O15230	LAMA5	N95	5	15460	37196	22788.5	16622.4	20499.4	24694.7	43069.2	44512.2	49494.7
LVGGPVAGGDPnQTIR	O15230	LAMA5	N95	3	12666	NA	3591.88	4594.54	5116.92	6214.82	5326.44	7689.78	8947.89
LVGGPVAGGDPnQTIR	O15230	LAMA5	N95	6	14997	56688.8	42173.9	36246.4	36256.4	31835.4	78590.8	84063.1	79570.2
LVGGPVAGGDPnQTIR	O15230	LAMA5	N95	6	15180	77938.9	51475.5	55772.4	51176.1	41573.4	146789	133416	131226
QEVLSHISnMSYIGGTNQTGK	P12111	COL6A3	Nf108	5	15507	NA	0.127178	4710.05	NA	3460.83	4785.95	7037.76	3996.91
QEVLSHISnMSYIGGTNQTGK	P12111	COL6A3	N108	4	16480	4451.73	5070.52	NA	NA	NA	9989.7	10502.6	5397.81
QEVLSHISnMSYIGGTNQTGK	P12111	COL6A3	N108	4	16490	10349.7	NA	NA	6074.11	6417.87	9156.46	12555.7	10524.1
DLCGPDAGPIGnATGQADCK	Q8NBI5	SLC43A3	N56	5	15599	182935	272620	309819	271306	260326	93110.6	131338	102770
DLCGPDAGPIGnATGQADCK	Q8NBI5	SLC43A3	N56	5	15621	85911.9	117517	132215	129648	126555	50877.3	61388	47690.2
DLCGPDAGPIGnATGQADCK	Q8NBI5	SLC43A3	N56	4	15215	11627.7	7762.99	9809.45	10134.4	11341.9	9696.48	10562.1	6243.17
DLCGPDAGPIGnATGQADCK	Q8NBI5	SLC43A3	N56	4	15390	143392	259620	209186	273195	204286	103930	103194	114673
DLCGPDAGPIGnATGQADCK	Q8NBI5	SLC43A3	Nf56	9	12802	4930.4	5953.31	6031.76	NA	5984.44	NA	7888.69	6925.4
SNVIVTGAnFTR	O60486	PLXNC1	N686	5	15674	51417.4	13446.3	10904.5	10745.2	11110.7	90382	101029	104856
CNQFVDCEDASDEMnCSATDCSSYFR	Q07954	LRP1	N2638	5	15705	12176.4	9591.68	8077.4	7874.86	10889	7828.91	3796.52	4134.99
CNQFVDCEDASDEMnCSATDCSSYFR	Q07954	LRP1	N2638	4	15501	NA	6482.8	7033.49	8382.74	8323.88	NA	3241.59	10.1293
CNQFVDCEDASDEMnCSATDCSSYFR	Q07954	LRP1	N2638	3	15704	NA	5596.32	3445.9	7151.52	4091.22	NA	3762.04	8.64156
CNQFVDCEDASDEMnCSATDCSSYFR	Q07954	LRP1	N2638	5	18938	NA	0.0950161	NA	NA	NA	3575.64	NA	NA
CNQFVDCEDASDEMnCSATDCSSYFR	Q07954	LRP1	Nf2638	8	14804	NA	NA	NA	NA	NA	NA	NA	NA
CNQFVDCEDASDEMnCSATDCSSYFR	Q07954	LRP1	Nf2638	6	14459	4034.76	3275.16	NA	5427.12	10.4801	NA	NA	6.55787
VYVYALnQTR	P56199	ITGA1	Nf532	5	15714	43108.6	29845.8	37110.3	41452.8	31678	30243.2	30872	36307.5
VYVYALnQTR	P56199	ITGA1	Nf532	5	15733	2699.25	7620.64	5376.96	6599.47	5146.83	6335.9	9197.4	6893.56
VYVYALnQTR	P56199	ITGA1	Nf532	4	15244	173049	173624	183695	271184	235779	228282	222301	182020
VYVYALnQTR	P56199	ITGA1	Nf532	7	15753	6897.8	12257.6	7242.93	12407.2	11401.3	21059.1	14858.2	16079
VYVYALnQTR	P56199	ITGA1	Nf532	6	15292	11834.7	7334.19	12421.5	9131	5792.45	9172.56	13545.5	17347.4
VYVYALnQTR	P56199	ITGA1	N532	5	19140	57343.8	58196.5	68079.7	64275.5	56499.5	52359.6	55493.9	58487
VYVYALnQTR	P56199	ITGA1	N532	5	19320	675283	688184	747638	885143	734844	890304	787436	780931
VYVYALnQTR	P56199	ITGA1	N532	5	19322	2.97623e+06	4.362e+06	3.34597e+06	3.25691e+06	3.35023e+06	3.2432e+06	2.6165e+06	2.79517e+06
VYVYALnQTR	P56199	ITGA1	N532	5	19539	17563.2	28795.4	17584.8	13579	22025.3	22076.6	14479	16098
VYVYALnQTR	P56199	ITGA1	N532	4	15246	9639.55	7876.95	13155.5	7880.49	12376.9	7650.58	9316.75	NA
VYVYALnQTR	P56199	ITGA1	N532	4	15265	130345	116733	101240	110291	110641	133645	125912	118194
VYVYALnQTR	P56199	ITGA1	N532	4	18836	6479.6	8008.34	9563.58	6353.97	6095.68	6830.39	8373.17	3579.09
VYVYALnQTR	P56199	ITGA1	N532	7	15985	21521	25725.9	30113	30468	27352.7	14154.4	13297.8	16059.9
VYVYALnQTR	P56199	ITGA1	N532	7	19110	23440.6	26929.1	33566	26048.4	23270.3	23152	18769	35546.7
VYVYALnQTR	P56199	ITGA1	N532	9	19208	58942.1	64677.8	65317.3	55342.1	68817.3	49302.2	54757.2	50233.8
VYVYALnQTR	P56199	ITGA1	N532	6	15777	4968.81	3602.89	6258.95	5369.42	4616.48	3679.33	NA	2333
VYVYALnQTR	P56199	ITGA1	N532	6	15883	37181.9	40713.8	51598.4	52082.6	46469.9	20530.5	23160.5	25998.2
VYVYALnQTR	P56199	ITGA1	N532	6	19164	48858.9	42160.2	44937	43468.9	43739.3	44586.3	43825.8	54035.6
CAPNFWnLTSGHGCQPCACHPSR	P55268	LAMB2	N1085	5	15734	8148.14	7291.3	3542.52	NA	8457.32	9692.77	11865.8	15416.6
CAPNFWnLTSGHGCQPCACHPSR	P55268	LAMB2	N1085	6	15098	53708.9	23615	33605.7	23921.7	32759.2	78636.9	74127.4	80419.2
CAPNFWnLTSGHGCQPCACHPSR	P55268	LAMB2	N1085	6	15285	8708.1	4980.15	10378.7	4354.11	4277.4	11923.2	19988.6	16529.5
nATVVWMK	Q13740	ALCAM	N361	5	15839	137988	90557	84383.9	86159	72117.6	162690	168689	137267
nATVVWMK	Q13740	ALCAM	N361	5	15894	10316.3	6207.78	7833.94	6280.24	11772.7	13323.6	12178.5	12061.7
nATVVWMK	Q13740	ALCAM	N361	7	15868	29697.7	20353	25062.4	21903.5	24341.1	33645.2	33508.3	33866.3
nATVVWMK	Q13740	ALCAM	N361	9	15368	49760.7	35281.3	40438.4	32537.1	32190	57788.3	49614.7	61417.1
nATVVWMK	Q13740	ALCAM	N361	2	15028	187030	122928	151225	123884	119252	192550	248555	183300
nATVVWMK	Q13740	ALCAM	N361	3	13440	81385.6	114244	124731	111736	111869	50531.6	57161.2	58044.1
nATVVWMK	Q13740	ALCAM	N361	3	18520	35943.9	40223.4	36410.7	35188.9	38217.6	26640.8	38370.4	27433
nATVVWMK	Q13740	ALCAM	N361	6	15466	36486.9	28062.9	26440.7	21883.7	23591.7	36892.6	40501.5	33595.4
nATVVWMK	Q13740	ALCAM	N361	6	15653	649022	363899	368414	437651	512353	798393	823144	741194
nATVVWMK	Q13740	ALCAM	N361	1	12906	5712.59	NA	2654.06	4275.54	NA	6758.98	9299.77	6232.49
nATVVWMK	Q13740	ALCAM	N361	1	15414	989271	645175	648692	684495	544486	995684	1.20786e+06	1.15123e+06
nATVVWMK	Q13740	ALCAM	N361	10	13738	35798	55201.2	49375.9	51663.8	63075.9	22003	23684.8	18677.8
nATVVWMK	Q13740	ALCAM	N361	10	16057	31978.2	20900.7	13480.9	20837.7	19568.6	28292.2	27338.5	32221.4
nATVVWMK	Q13740	ALCAM	N361	5	21421	557341	304423	303176	312466	338311	580820	591972	548618
nATVVWMK	Q13740	ALCAM	N361	3	18578	49603	69737.7	59221.7	64165.1	59686.3	32734.2	38220.6	34766.3
nMSFVNDLTVTQDGR	Q9HDC9	APMAP	N196	5	15883	23720.8	30431.5	44904.7	35092.4	36583.8	27972.6	23288	30884.1
nMSFVNDLTVTQDGR	Q9HDC9	APMAP	N196	11	18780	4192.55	NA	NA	NA	4411.59	NA	NA	NA
nMSFVNDLTVTQDGR	Q9HDC9	APMAP	N196	11	18963	17740.6	12895.2	7596.51	17246.1	20007.4	14629.9	10831.2	13478.9
nMSFVNDLTVTQDGR	Q9HDC9	APMAP	N196	7	18875	26102.5	51355.9	NA	23124.5	21649.6	28467.9	37425	23462.2
nMSFVNDLTVTQDGR	Q9HDC9	APMAP	N196	9	18849	NA	NA	5886.74	4397.77	3489.81	5776.24	4758.37	NA
nMSFVNDLTVTQDGR	Q9HDC9	APMAP	N196	8	18973	7437.88	8864.7	4828.57	2924.26	5640.36	9060.99	6107.07	4282.98
nMSFVNDLTVTQDGR	Q9HDC9	APMAP	N196	8	19153	NA	107153	107597	NA	NA	112528	220.399	NA
nMSFVNDLTVTQDGR	Q9HDC9	APMAP	N196	10	18943	64351.6	1.71959	121989	NA	83428.4	64711.4	70070.5	NA
nMSFVNDLTVTQDGR	Q9HDC9	APMAP	N196	10	25117	0.0690001	NA	NA	2899.43	3459.02	NA	NA	3.50353
nMSFVNDLTVTQDGRK	Q9HDC9	APMAP	N196	9	16324	37930.1	50005.6	45914.3	50371.1	43935.3	26294.7	26847.5	25908.9
nMSFVNDLTVTQDGRK	Q9HDC9	APMAP	N196	9	16336	20457.1	27429.7	21793.7	22331	20748.9	13170.6	12992.6	15038.7
nMSFVNDLTVTQDGRK	Q9HDC9	APMAP	N196	9	16634	19752.1	25140.1	22176.4	25053.9	23522.8	16060.8	14968.1	7843.98
nMSFVNDLTVTQDGRK	Q9HDC9	APMAP	N196	10	16749	158263	183914	215209	191283	208462	87872.4	120332	117408
nMSFVNDLTVTQDGRK	Q9HDC9	APMAP	N196	10	16965	14146.7	15848.7	22165.3	15409.7	13664	9594.1	8327.92	8488.67
nMSFVNDLTVTQDGRK	Q9HDC9	APMAP	N196	10	17112	111578	155987	143922	153702	121567	78521.7	78557	61139.1
nMSFVNDLTVTQDGRK	Q9HDC9	APMAP	N196	9	22159	82454.4	84305.6	111633	93108.1	85433.3	68409.8	49460.6	45830
nHSIFLADINQER	P50897	PPT1	N197	5	16004	0.177236	0.190561	NA	NA	8884.96	7171.19	NA	7260.74
nHSIFLADINQER	P50897	PPT1	N197	5	16015	47765.6	47729.5	38251.5	45956.7	40613.5	68021.6	60179.2	68631.8
nHSIFLADINQER	P50897	PPT1	N197	6	15574	NA	NA	3778.55	NA	NA	NA	7.73991	NA
nHSIFLADINQER	P50897	PPT1	N197	6	15621	20549.3	15978.4	17159.6	22118.9	19327.6	33821.1	32019.1	20289.3
nHSIFLADINQER	P50897	PPT1	N197	6	15758	105349	NA	116429	68273.3	98816	150536	114167	NA
nHSIFLADINQER	P50897	PPT1	N197	6	15801	75627	53440.8	48731	59725.2	57071.7	74933.1	87148.2	102154
nFTEIASK	Q04609	FOLH1	N638	5	16049	133712	109422	105406	102413	104645	104082	115721	99611.8
nFTEIASK	Q04609	FOLH1	N638	4	15807	101602	96437	96166.2	91719.6	96340.1	80882	103731	83323.4
nFTEIASK	Q04609	FOLH1	N638	4	15990	206179	199559	191650	145930	201092	231819	154605	209720
TCDWLPKPnMSASCK	P07602	PSAP	N101	5	16056	103614	74855.4	91434.3	74806.8	88986.7	77739.3	106414	76391.9
TCDWLPKPnMSASCK	P07602	PSAP	N101	10	16173	106382	96289.5	92041.5	82485.1	89314.1	102478	116990	109608
TCDWLPKPnMSASCK	P07602	PSAP	N101	10	16219	22982.9	20931.5	27127	17259.2	25579.1	18718.6	24077	17642.1
TCDWLPKPnMSASCK	P07602	PSAP	N101	10	20177	46600	42339.8	45996.4	48344.1	55984.9	50067.4	58240.3	41692.5
TCDWLPKPnMSASCK	P07602	PSAP	Nf101	11	13837	108838	61306.8	65550.4	54589.6	65137.8	95921.8	112290	95781.7
TCDWLPKPnMSASCK	P07602	PSAP	Nf101	4	13436	23815.4	17929.4	15254.8	15979.7	15021.8	25166.9	28848.3	24836.2
TCDWLPKPnMSASCK	P07602	PSAP	Nf101	3	13749	21933.2	9026.71	9280.44	13690.2	11910.8	20832.7	26943.5	24471.4
TCDWLPKPnMSASCK	P07602	PSAP	Nf101	3	13777	12904.9	10339.9	11680.2	12912	13066	14907.6	15857.8	22902.9
LDnYSTQELGK	P21589	NT5E	N333	5	16110	289037	258389	369937	302593	331766	139749	212483	145505
LDnYSTQELGK	P21589	NT5E	N333	5	16119	11248.5	13748.9	11397.7	13038.6	11925.9	8029.98	8312.35	7406.06
LDnYSTQELGK	P21589	NT5E	N333	4	15765	244166	302293	331806	322945	285978	138802	213730	164954
LDnYSTQELGK	P21589	NT5E	N333	4	15785	134782	160985	150774	122335	152114	60045.1	101294	67962.6
LDnYSTQELGK	P21589	NT5E	N333	4	15950	601243	706114	809329	927843	924662	425931	539659	518655
LDnYSTQELGK	P21589	NT5E	N333	3	16055	80154.8	132237	102533	121522	111661	80454.4	66154.7	72154.9
LDnYSTQELGK	P21589	NT5E	N333	10	13798	121384	71735.1	110315	108342	108483	113142	116670	119898
LDnYSTQELGK	P21589	NT5E	N333	10	14029	106071	170460	143039	167865	161522	47142.2	52271.9	50362.3
SFTnFSK	P10632	CYP2C8	N56	5	16113	127550	212611	191733	186722	203601	58404.3	67117.1	63323
QGIDFCPGQnVSGVTTHNLEDHTK	P34059	GALNS	N423	4	15753	90735	105844	114176	104656	107220	56638	48680.8	46856.4
QGIDFCPGQnVSGVTTHNLEDHTK	P34059	GALNS	N423	4	15774	11068.9	16539.1	17797.7	8304.85	11510	6321.56	7108.75	7649.37
QGIDFCPGQnVSGVTTHNLEDHTK	P34059	GALNS	N423	3	15931	41151.3	59756.5	46511.6	60002.1	55662	30055.2	24592.8	31427
QGIDFCPGQnVSGVTTHNLEDHTK	P34059	GALNS	Nf423	7	13753	10795.4	9618.86	8958.53	6487.23	9389.11	11972.5	12738.4	14356.8
GTFTDCALAnMTEQIR	P12110	COL6A2	N140	5	16228	5577.42	8133.25	6308.8	6100.83	7004.73	10470.6	7645.92	9012.03
GTFTDCALAnMTEQIR	P12110	COL6A2	N140	5	16804	16329.7	13092.9	12955.5	10510.8	11289.4	21361.1	20335.5	26946.7
GTFTDCALAnMTEQIR	P12110	COL6A2	N140	5	16823	162231	129472	120054	107765	94764.5	246881	283231	250656
GTFTDCALAnMTEQIR	P12110	COL6A2	N140	5	16889	12984	13342.5	16005.2	17042.7	18716.7	18144.3	19670.2	29535.2
GTFTDCALAnMTEQIR	P12110	COL6A2	N140	5	16989	236733	207286	NA	NA	203047	520922	257088	645878
GTFTDCALAnMTEQIR	P12110	COL6A2	N140	5	17010	451244	277026	291581	274395	271612	683055	671137	700176
GTFTDCALAnMTEQIR	P12110	COL6A2	N140	11	10743	21739.2	22375.1	16152.2	16451.3	12245.1	33728.4	32107.6	25814.9
GTFTDCALAnMTEQIR	P12110	COL6A2	N140	11	14032	28630.3	31289.7	20454.7	26137.1	33810.9	31703.5	39315.5	28039.3
GTFTDCALAnMTEQIR	P12110	COL6A2	N140	11	16919	13849.2	16189.6	19938	14083.7	19713	16769.1	20093.2	14660.2
GTFTDCALAnMTEQIR	P12110	COL6A2	N140	7	9033	28578.8	19424.2	27735.6	19271.9	29598.5	31820	31950.3	34426.5
GTFTDCALAnMTEQIR	P12110	COL6A2	N140	7	16945	25280.9	19352.3	23133.4	18545.1	13905.7	27974	38935.3	33296.6
GTFTDCALAnMTEQIR	P12110	COL6A2	N140	7	16996	51839.4	51593.3	NA	49690.5	NA	73650.1	57894.3	109247
GTFTDCALAnMTEQIR	P12110	COL6A2	N140	7	17132	56620.1	29638.5	36053.9	37239.4	31111.3	79631	84273.7	84559.7
GTFTDCALAnMTEQIR	P12110	COL6A2	N140	7	17173	29875.8	19425.6	35548	41051.7	23130.7	35946.4	39924.9	29929.2
GTFTDCALAnMTEQIR	P12110	COL6A2	N140	12	10878	15050.9	5057.82	6952.76	3203.61	6820.32	13466.2	16432.8	22365.5
GTFTDCALAnMTEQIR	P12110	COL6A2	N140	12	13936	20538.8	14029.4	13773.9	15574.3	15209.3	22703.5	25490.4	20058.3
GTFTDCALAnMTEQIR	P12110	COL6A2	N140	12	14128	44798.3	53222.4	50052	31249.5	57485.6	53698.7	64379.5	51194
GTFTDCALAnMTEQIR	P12110	COL6A2	N140	12	14215	5705.64	6462.6	7739.08	7906.76	4005.03	9225.6	9741.51	12671.5
GTFTDCALAnMTEQIR	P12110	COL6A2	N140	12	14315	NA	10752.6	18740.9	13930.2	14540.7	25141.8	10752.4	24906.8
GTFTDCALAnMTEQIR	P12110	COL6A2	N140	8	9273	83550.9	80185.2	68114.6	78461.5	69838.7	104047	87996.2	108135
GTFTDCALAnMTEQIR	P12110	COL6A2	N140	8	18170	5542.54	17245.9	5295.71	8726.96	3348.42	3549.99	6556.63	5594.14
GTFTDCALAnMTEQIR	P12110	COL6A2	N140	6	16305	46345.8	42221.9	44883.5	35706.1	37421.4	69386.9	88229.8	65818.1
GTFTDCALAnMTEQIR	P12110	COL6A2	N140	6	16598	1.91813e+06	1.15296e+06	970339	1.08217e+06	1.15794e+06	2.4453e+06	2.73043e+06	2.65217e+06
GTFTDCALAnMTEQIR	P12110	COL6A2	N140	6	16600	265470	176153	220267	179613	169746	443334	459490	466487
GTFTDCALAnMTEQIR	P12110	COL6A2	N140	6	16722	849348	24.2684	NA	NA	NA	913265	823254	1.09453e+06
GTFTDCALAnMTEQIR	P12110	COL6A2	N140	6	16785	3.0533e+06	1.68476e+06	1.86928e+06	1.95355e+06	2.13618e+06	3.71303e+06	3.88108e+06	4.92997e+06
GTFTDCALAnMTEQIR	P12110	COL6A2	N140	6	16911	1.70576e+06	810629	655194	772112	878915	2.12781e+06	1.76942e+06	2.61955e+06
GTFTDCALAnMTEQIR	P12110	COL6A2	N140	6	16974	1.70851e+06	990301	816480	923171	1.01234e+06	2.2746e+06	2.1855e+06	2.124e+06
GTFTDCALAnMTEQIR	P12110	COL6A2	N140	6	17098	NA	4.34092	18.5632	NA	NA	163357	215586	NA
GTFTDCALAnMTEQIR	P12110	COL6A2	N140	6	17161	30947	26782.9	39029.1	27102.7	27203.5	52978.1	61679.3	69688.3
GTFTDCALAnMTEQIR	P12110	COL6A2	N140	6	17287	14974.1	16000.6	23456.2	11984.3	18440.9	24891.9	24191.4	25644.9
GTFTDCALAnMTEQIR	P12110	COL6A2	N140	1	10782	NA	3243.2	3084.59	3465.85	6271.86	NA	10207.9	10024.8
GTFTDCALAnMTEQIR	P12110	COL6A2	N140	1	13994	6529.38	8160.82	4229.91	6783.39	5176.2	8595	12423.2	9838.89
GTFTDCALAnMTEQIR	P12110	COL6A2	N140	10	11026	4856.44	6080.32	3176.4	7500.61	4128.24	6723.58	6207.64	8323.78
GTFTDCALAnMTEQIR	P12110	COL6A2	N140	10	17171	11113.7	4568.71	8496.4	6910.01	9589.14	10719.3	10724.6	11536.8
GTFTDCALAnMTEQIR	P12110	COL6A2	N140	7	27736	3466.6	NA	NA	NA	9.00431	NA	NA	NA
GTFTDCALAnMTEQIR	P12110	COL6A2	N140	9	27555	NA	NA	NA	NA	NA	NA	NA	NA
GTFTDCALAnMTEQIR	P12110	COL6A2	N140	12	22374	0.116334	4462.65	NA	5565.1	5831.91	NA	3143.81	5738.83
GTFTDCALAnMTEQIR	P12110	COL6A2	N140	12	22548	5284.04	7011.11	4315.7	6322.98	5580.22	9545.94	14568	9328.97
GTFTDCALAnMTEQIR	P12110	COL6A2	N140	6	27369	14673.2	0.493316	13261	NA	NA	18564.4	15781.2	32169.4
GTFTDCALAnMTEQIR	P12110	COL6A2	N140	6	27530	554957	314691	431637	359713	409382	897318	780032	988630
GTFTDCALAnMTEQIR	P12110	COL6A2	N140	6	27544	4.66417	NA	NA	NA	233818	NA	374889	NA
GTFTDCALAnMTEQIR	P12110	COL6A2	N140	6	27695	17263.1	9851.84	9313.08	11326.9	12350	22203.8	22192.6	23620.5
GTFTDCALAnMTEQIR	P12110	COL6A2	N140	6	27724	NA	NA	0.63732	NA	NA	NA	7401.57	NA
GTFTDCALAnMTEQIR	P12110	COL6A2	N140	6	27902	NA	NA	5257.38	NA	3810.02	NA	NA	NA
GTFTDCALAnMTEQIRQDR	P12110	COL6A2	N140	7	13690	24757.5	17798.8	19131.5	19917.2	20445.7	43478.1	28771.1	32722.3
GTFTDCALAnMTEQIR	P12110	COL6A2	Nf140	11	14025	20838.2	17612.6	14214.4	20678.6	18759.2	21379.8	25344.2	27798.6
GTFTDCALAnMTEQIR	P12110	COL6A2	Nf140	11	14218	13723	15906.7	13886.3	20563.6	18504.5	12356.6	9346.71	7413.58
GTFTDCALAnMTEQIR	P12110	COL6A2	Nf140	12	13918	6975.57	NA	16772.4	9602.55	10528.5	11241.5	14116.8	14040.2
GTFTDCALAnMTEQIR	P12110	COL6A2	Nf140	12	22333	5735.12	NA	5816.21	4033.82	NA	4598.66	7104.69	7767.3
LnGTDPEDVIR	O14950	MYL12B	N95	5	16256	71079.6	49065.2	50572.7	51444.1	48616.9	69474.7	65126.6	74614
LnGTDPEDVIR	O14950	MYL12B	N95	4	16203	94521.4	70961.8	72243.2	61622	60214.2	103647	104568	99158.3
LGnWSAMPSCK	P02749	APOH	N253	5	16467	455517	293979	340281	313308	295991	418256	515942	458285
LGnWSAMPSCK	P02749	APOH	N253	11	16176	298200	198542	204218	194354	197968	272634	329176	299750
LGnWSAMPSCK	P02749	APOH	N253	11	16194	110935	62439	76391.6	48753.7	37114.1	134010	79893.3	80461.7
LGnWSAMPSCK	P02749	APOH	N253	11	16360	813994	587937	549637	599630	561034	1.08039e+06	1.16393e+06	962624
LGnWSAMPSCK	P02749	APOH	N253	11	16381	48052.7	57948.5	45055.4	60636.5	57946.9	91491.3	87388.9	66234.2
LGnWSAMPSCK	P02749	APOH	N253	11	21173	52805.8	29631	36457.5	34473.6	24841.2	46489.4	50185.6	56102.9
LGnWSAMPSCK	P02749	APOH	N253	4	16034	88853.8	71812.9	76029.4	65944.5	65016.2	86922.7	105920	85318.8
LGnWSAMPSCK	P02749	APOH	N253	4	16055	283220	265879	234797	224842	215829	313579	323048	351883
LGnWSAMPSCK	P02749	APOH	N253	2	10086	65982.3	47706.3	46943.1	50453	47045.2	69633.1	79810.4	62877.2
LGnWSAMPSCK	P02749	APOH	N253	3	10235	365177	350946	380634	350306	338715	370258	395008	390724
LGnWSAMPSCK	P02749	APOH	N253	3	10247	1.1498e+06	751127	837596	767748	765415	1.21057e+06	1.34166e+06	1.17856e+06
LGnWSAMPSCK	P02749	APOH	N253	3	10274	69786.9	47860.6	57868.9	55288.7	56947.8	86734.8	94658.6	92131.6
LGnWSAMPSCK	P02749	APOH	N253	12	16097	155640	105309	103569	89922.5	108153	162391	186864	162443
LGnWSAMPSCK	P02749	APOH	N253	8	14430	107396	57714.2	51193.3	48226.2	51297.9	108401	127741	110414
LGnWSAMPSCK	P02749	APOH	N253	8	14447	99703.2	56795.2	44170.4	45239.8	53156.3	106561	115996	126800
LGnWSAMPSCK	P02749	APOH	N253	11	22187	122472	65803.7	89020.7	77434.5	78971.5	115666	126753	134508
LGnWSAMPSCK	P02749	APOH	N253	11	22192	5035.21	NA	NA	5339.98	3516.84	8321.35	4971.51	7179.68
LGnWSAMPSCK	P02749	APOH	N253	11	22374	1.79807e+06	1.0308e+06	1.23424e+06	1.13393e+06	1.13552e+06	2.28314e+06	2.16027e+06	1.52771e+06
LGnWSAMPSCK	P02749	APOH	N253	11	22375	103970	4.25056	NA	NA	NA	159957	109419	139200
LGnWSAMPSCK	P02749	APOH	N253	8	20226	41623.5	25094.1	25300.3	20806.5	22457.3	48103.3	46047.2	42192.9
AnTTQPGIVEGGQVLK	P06756	ITGAV	N74	5	16501	17108.3	14535.3	9387.66	12220.7	23238.3	22361.9	13264.8	20080.9
AnTTQPGIVEGGQVLK	P06756	ITGAV	N74	11	14509	110993	86396.2	90471.7	93179.8	84449.4	104378	107418	103581
[truncated: 4,489 more rows]
