# Supplementary material for: Characterization of core fucosylation via sequential enzymatic treatments of intact glycopeptides and mass spectrometry analysis
Source: Nat Commun. 2022 Jul 7;13:3910. doi: 10.1038/s41467-022-31472-4 (PMC9262967; doi:10.1038/s41467-022-31472-4)
Supplement: Supplementary file 10 — Supplementary Data 8 [file 41467_2022_31472_MOESM10_ESM.xlsx]

## Sheet: Supplementary Data 10
Supplementary Data 10. Glycosylation events quantified in at least 75% of the samples (log-transformed and median normalized).
This table was used for differential analysis (Table S11).
				Normal	Normal	Normal	Normal	Tumor	Tumor	Tumor
Index (gene_glycosite_accession ID)	CF site (0=No, 1=Yes)	PNGase F-modified glycosite (0=No, 1=Yes)	Multiple glycosites (0=No, 1=Yes)	TMT-127N	TMT-127C	TMT-128N	TMT-128C	TMT-129N	TMT-129C	TMT-130N
HPX_N240_P02790	0	1	0	-0.655795	-0.609699	-0.19795	-0.596417	0.579237	0.410167	0.40131
HPX_N240;N246_P02790	0	1	1	-0.628031	-0.414991	-0.626665	-0.785247	0.567416	0.4625	0.500813
HPX_Nf246_P02790	1	0	0	-1.68433	-0.921345	-1.47638	-0.789925	0.569736	0.947113	1.0112
MET_N405_P08581	0	1	0	0.765466	0.774073	0.769375	0.7042	-1.05293	-1.08657	-0.795906
HSPG2_Nf1755_P98160	1	0	0	-0.0313879	0.0953973	-0.321124	-0.242643	0.221318	0.22584	0.0715166
HSPG2_N1755_P98160	0	1	0	-1.58977	-1.50963	-1.88625	-1.66277	0.779911	0.63161	0.809774
MAN1A1_N513_P33908	0	1	0	0.234773	0.32922	0.291304	0.0354368	-0.435356	-0.623639	-0.711655
SLC39A14_N77_Q15043	0	1	0	0.827977	0.486533	0.584442	0.556051	-0.580511	-0.71325	-0.523124
ICAM1_N183_P05362	0	1	0	-0.0072551	-0.274152	0.251128	-0.0590321	-0.206594	-0.131669	-0.259906
ICAM1_Nf183_P05362	1	0	0	-1.01111	-0.819159	-0.727432	-0.885024	0.472363	0.335721	0.370607
ITGAM_N900_P11215	0	1	0	-0.158196	-0.164976	-0.139862	-0.13279	0.0569771	-0.0245914	0.0424658
ORM2_N103_P19652	0	1	0	-0.0543864	-0.239709	-0.249222	-0.294176	-0.18065	-0.0705696	-0.0424423
SLC4A1_N642_P02730	0	1	0	0.30273	0.149825	0.0971297	0.116957	-0.154583	-0.236705	-0.147177
LRP1_N2521_Q07954	0	1	0	0.673505	0.678263	0.556544	0.518701	-0.484878	-0.517411	-0.41468
ITGB1_N406_P05556	0	1	0	0.306205	0.135395	0.267468	0.0335221	-0.186159	-0.157957	-0.411999
EMILIN2_N587_Q9BXX0	0	1	0	-0.73401	-1.02551	-0.804803	-0.738022	0.554976	0.540451	0.575947
ITGAV_N874_P06756	0	1	0	-0.179808	-0.124043	-0.133472	-0.191137	-0.222196	0.0610585	-0.143014
LAMA2_Nf89_P24043	1	0	0	-1.62354	-0.668674	-0.912329	-1.21569	-0.0235707	-0.0223414	0.346634
LAMA2_N89_P24043	0	1	0	-1.28737	-1.57053	-1.54149	-1.57457	0.482751	0.470388	0.546877
IGF2R_N400_P11717	0	1	0	0.105652	-0.159329	0.17245	0.04934	0.016939	-0.0527227	0.0583912
FBN1_Nf1369_P35555	1	0	0	-1.45548	-1.17165	-1.33899	-1.12306	0.362168	0.431476	0.369827
FBN1_N1369_P35555	0	1	0	-1.9684	-1.8102	-1.80921	-1.66843	0.499548	0.458999	0.456308
SLC39A6_N241_Q13433	0	1	0	-2.36054	-2.6559	-2.37972	-2.39503	0.602441	0.592812	0.570716
BSG_N268_P35613	0	1	0	0.340902	0.276227	0.220877	0.424175	-0.138046	-0.189744	-0.0524261
ITGA4_Nf138_P13612	1	0	0	-0.00740447	-0.120546	0.0678475	-0.646837	0.157124	0.0362026	0.3031
ITGA4_N138_P13612	0	1	0	-1.02065	0.230238	0.0045433	-0.0955004	0.886424	0.302734	0.872484
TNC_N184_P24821	0	1	0	-0.71724	-1.0735	-1.37959	-1.0119	0.698198	0.455813	0.477857
SERPINH1_N120_P50454	0	1	0	-0.949635	-1.1257	-1.0069	-1.09756	0.529127	0.436281	0.574763
CD163L1_N377_Q9NR16	0	1	0	-0.730611	-0.740687	-0.743961	-0.74523	0.416551	0.241613	0.455068
LAMA4_N810_Q16363	0	1	0	-1.69741	-2.02123	-1.55227	-1.74819	0.735874	0.681091	0.732567
P0DOX2_Nf207_P0DOX2	1	0	0	-0.901312	-0.507573	-1.01767	-0.865075	-0.261336	-0.00308267	-0.114269
P0DOX2_N207_P0DOX2	0	1	0	-0.71936	-0.27416	-0.467752	-0.352172	0.213231	0.0511827	0.243712
FETUB_N182_Q9UGM5	0	1	0	0.175838	0.22557	0.151285	0.212216	-0.202041	-0.274605	-0.288177
CLU_N86_P10909	0	1	0	0.289115	0.18186	0.244507	0.267963	-0.139791	-0.152088	-0.178805
CLU_Nf86_P10909	1	0	0	-0.98632	-1.26963	-1.16365	-1.06798	0.287682	0.33838	0.190351
LAMP2_N58_P13473	0	1	0	2.91924	0.437472	1.68415	0.484832	-0.126621	-0.0890422	-0.247017
LRRC8A_N66_Q8IWT6	0	1	0	-0.443531	-0.542289	-0.511066	-0.500924	0.361554	0.276078	0.219142
SUN1_N588_O94901	0	1	0	-1.10647	-0.921452	-1.20477	-0.936805	0.274546	0.192586	0.287001
ITGAL_N89_P20701	0	1	0	-0.126749	0.0347985	-0.130925	-0.0450555	-0.0878465	0.110487	-0.135512
CES1_N79_P23141	0	1	0	1.21135	1.13242	1.14898	1.05994	-1.53235	-1.57772	-1.71014
FBN1_N1067_P35555	0	1	0	-0.824676	-0.821472	-0.856788	-0.79121	0.579189	0.595711	0.685576
HLA-A_N110_P30450	0	1	0	-1.12515	-0.987464	-0.882004	-0.974401	0.202347	0.054159	0.197613
ATRN_N300_O75882	0	1	0	-0.32628	-0.34018	-0.424947	-0.449052	0.3052	0.198354	0.265378
HLA-C_N110_P10321	0	1	0	0.63133	0.729505	0.696693	0.595763	-0.260319	-0.487925	-0.127824
HLA-C_Nf110_P10321	1	0	0	1.00728	1.41766	0.853142	1.1329	-0.958734	-0.714804	-0.384046
HSPG2_N2121_P98160	0	1	0	-0.160378	-0.223196	-0.155582	-0.237661	0.0129904	-0.0547237	-0.113579
HLA-DRB1_N48_P01911	0	1	0	1.06177	0.929716	0.811043	0.961861	-1.97006	-1.61396	-1.22111
HLA-DRB1_Nf48_P01911	1	0	0	1.3779	1.29369	1.34143	1.31622	-1.00114	-1.85782	-1.81031
PTPRC_N278_P08575	0	1	0	-1.02656	-0.694893	-0.985111	-0.597344	0.14336	0.271142	0.228109
EPCAM_N74_P16422	0	1	0	0.579459	0.53055	0.507365	0.49688	-0.717675	-0.690642	-0.761173
SULT2A1_N217_Q06520	0	1	0	0.621227	0.664831	0.602508	0.547982	-0.820081	-1.007	-0.887795
CEMIP2_N1092_Q9UHN6	0	1	0	0.244051	0.261578	0.168388	0.0565672	-0.38635	-0.402207	-0.395909
SLCO1B1_N516_Q9Y6L6	0	1	0	0.883685	0.848324	0.721753	0.778423	-1.33851	-1.69555	-1.13937
ALCAM_N306_Q13740	0	1	0	-0.304963	-0.105341	-0.289311	-0.0422944	-0.107545	-0.0197847	-0.261081
HNRNPH2_N38_P55795	0	1	0	-0.179437	-0.0147916	-0.188741	-0.338644	0.0393765	-0.0882229	0.0593498
HLA-DRB3_Nf48_P79483	1	0	0	-0.778506	-0.669203	-0.82437	-0.617671	0.597242	0.641856	0.746454
HLA-DRB3_N48_P79483	0	1	0	-0.900652	-0.803481	-1.24802	-0.828836	0.766324	0.65451	0.680635
PLOD3_N548_O60568	0	1	0	-0.550331	-0.576296	-0.250354	-0.196954	0.0757442	0.262743	0.116139
KRT8_N408_P05787	0	1	0	-0.288415	-0.090581	-0.221869	-0.5359	0.778217	0.717274	0.86438
STT3B_N641_Q8TCJ2	0	1	0	0.413898	0.439472	0.327404	0.339056	-0.437775	-0.396103	-0.467348
MARCKS_N148_P29966	0	1	0	-1.00143	-0.86611	-1.34707	-1.34962	0.169665	0.0711042	0.173141
LTBP4_N352_Q8N2S1	0	1	0	-1.88231	-2.03456	-1.6666	-1.84536	0.325497	0.349465	0.256928
THBS1_N1067_P07996	0	1	0	-0.787069	-0.614563	-0.277006	-0.394528	0.430174	0.380121	0.448293
ADGRL4_N177_Q9HBW9	0	1	0	-0.0565404	-0.0308998	-0.0926607	-0.168958	-0.081456	-0.115678	-0.215156
CD163_Nf105_Q86VB7	1	0	0	0.327283	0.531737	0.531654	0.435171	-0.61447	-0.701697	-0.420203
CD163_N105_Q86VB7	0	1	0	0.406529	0.347167	0.363802	0.216509	-0.2457	-0.241348	-0.127602
PXDN_N1368_Q92626	0	1	0	-0.914349	-1.28383	-1.97051	-1.45455	0.147519	0.510317	0.599877
VIM_N456_P08670	0	1	0	0.470106	0.280729	0.351091	0.100133	0.0721663	0.242166	0.135006
FAT4_N615_Q6V0I7	0	1	0	0.0169824	-0.127694	-0.0150409	-0.247944	0.135265	0.280488	0.476374
SCG3_N346_Q8WXD2	0	1	0	-4.23584	-6.67914	-4.31589	-4.49989	0.412518	0.512954	0.401459
GNS_N362_P15586	0	1	0	-0.266819	-0.384319	-0.31933	-0.283229	-0.236041	-0.097354	-0.338002
OGN_N258_P20774	0	1	0	-1.73468	-2.17121	-1.82252	-1.4728	0.728704	0.729385	0.729762
CFH_N911_P08603	0	1	0	-0.355835	-0.279057	-0.355216	-0.386786	0.0251217	0.058222	-0.122276
CFH_Nf911_P08603	1	0	0	-0.705448	-0.856041	-0.972	-0.419733	0.157423	0.118977	0.323489
LEPR_N56_P48357	0	1	0	0.716378	0.648207	0.732327	0.777705	-1.01003	-1.33106	-1.16596
MME_N285_P08473	0	1	0	1.13165	1.02828	1.20594	1.03237	-0.915096	-0.937808	-1.22303
HYOU1_N869_Q9Y4L1	0	1	0	0.415187	0.233696	0.286086	0.111099	-0.326957	-0.379406	-0.570014
NUDC_N134_Q9Y266	0	1	0	0.279818	0.0144533	0.0676729	-0.0130389	-0.0973359	-0.183826	-0.161408
MFGE8_N238_Q08431	0	1	0	-1.89824	-2.00304	-2.01828	-1.93126	0.276936	0.423348	0.176233
ABCA1_N400_O95477	0	1	0	0.474011	0.321789	0.434691	0.230995	-0.614336	-0.588453	-0.537921
ENTPD1_N73_P49961	0	1	0	-0.723938	-1.15277	-0.701738	-1.6122	0.444547	0.287589	0.441524
ACP2_N167_P11117	0	1	0	0.281108	0.16592	0.119827	0.23692	-0.212627	-0.242933	-0.179701
ACP2_Nf167_P11117	1	0	0	0.0174772	-0.122772	-0.0376563	-0.148175	0.438371	-0.076641	0.385739
LRP1_N2127_Q07954	0	1	0	0.838992	0.742085	0.705801	0.608779	-0.503348	-0.713881	-0.474424
HYOU1_N596_Q9Y4L1	0	1	0	0.43352	0.405508	0.730033	0.394422	-0.675807	-0.510807	-0.880498
C8A_N437_P07357	0	1	0	0.0693341	-0.254325	-0.076586	-0.00781677	0.0572418	0.000417083	0.0754013
ERP29_N187_P30040	0	1	0	1.11714	1.00408	1.04081	0.930308	-1.38576	-1.73346	-0.918502
INSR_N445_P06213	0	1	0	0.714583	0.639974	0.842114	0.467899	-0.632171	-0.666469	-0.680223
CPXM1_N210_Q96SM3	0	1	0	-2.32694	-3.01132	-2.5579	-3.78194	0.850647	0.676429	0.777897
GLG1_N786_Q92896	0	1	0	0.273124	0.118364	0.385884	0.169202	-0.0868017	-0.174388	-0.393717
SEPT7_N422_Q16181	0	1	0	-0.00881941	-0.0904524	-0.174162	-0.149693	0.379766	0.255229	0.383414
CD63_N130_P08962	0	1	0	0.498303	0.499292	0.438274	0.413069	-0.57354	-0.410327	-0.427929
ICAM2_N105_P13598	0	1	0	0.378601	0.35541	0.380958	0.353103	-0.68052	-0.402303	-0.58469
SGCB_Nf158_Q16585	1	0	0	0.799757	0.688619	0.605939	0.574219	-0.97679	-0.131065	-0.51794
SGCB_N158_Q16585	0	1	0	-0.174262	-0.345458	-0.329066	-0.10589	-0.0806956	0.0123767	-0.0590593
PLXNC1_N149_O60486	0	1	0	-1.17491	-1.43402	-2.20997	-1.60491	0.825325	0.727911	0.956134
FGB_N394_P02675	0	1	0	-0.683861	-0.521788	-0.413363	-0.549948	0.424234	0.344208	0.503755
FGB_Nf394_P02675	1	0	0	-0.443649	-0.635626	-0.373139	-0.567069	0.606322	0.400423	0.608307
LAMA4_Nf742_Q16363	1	0	0	-1.47082	-1.76274	-1.67104	-1.57862	0.593125	0.488822	0.651604
LAMA4_N742_Q16363	0	1	0	-1.41948	-1.93403	-1.7046	-1.78079	0.534146	0.585657	0.722084
LRP1_N2905_Q07954	0	1	0	0.821382	0.708858	0.648537	0.668378	0.112993	-0.0629177	-0.0267019
KDELC1_N302_Q6UW63	0	1	0	-0.193	-0.265617	-0.216638	-0.206058	0.0892184	0.246168	0.329814
LEPR_N98_P48357	0	1	0	1.09788	1.03722	1.20304	0.992376	-0.909738	-1.16321	-1.47014
ATP2B2_N492_Q01814	0	1	0	-0.0167742	-0.0366254	-0.421395	-0.069869	0.14124	0.0812134	-0.0402825
ADGRG6_N505_Q86SQ4	0	1	0	0.69891	0.64987	0.407443	0.46632	-0.680493	-0.748782	-0.573647
LAMC1_N1107_P11047	0	1	0	-1.18417	-1.36029	-1.2329	-1.12699	0.598607	0.468963	0.521262
AZGP1_N128_P25311	0	1	0	0.305862	0.267811	0.127194	0.129101	-0.400996	-0.352833	-0.273122
AZGP1_Nf128_P25311	1	0	0	-0.821437	-1.60466	-1.24254	-1.00721	0.407168	0.386392	0.353512
HSP90B1_N502_P14625	0	1	0	0.110897	0.248862	0.206638	0.0613905	0.0958962	-0.140443	-0.119227
SFRP4_N38_Q6FHJ7	0	1	0	NA	-0.281695	-0.247507	-0.518461	0.312532	0.945493	1.25546
ENPP7_N100_Q6UWV6	0	1	0	0.235988	0.32512	0.294989	0.0855287	-0.354845	-0.332141	-0.486795
ABCA8_N71_O94911	0	1	0	0.732531	0.667394	0.634078	0.539529	-0.485546	-0.6509	-0.457471
PRKCSH_N476_P14314	0	1	0	0.446774	0.312199	0.378937	0.309812	-0.662782	-0.832253	-0.597974
PRKCSH_Nf476_P14314	1	0	0	0.575901	0.391527	0.229818	0.245261	-0.589495	-0.896413	-0.804733
ANGPTL6_N145_Q8NI99	0	1	0	1.17346	1.13128	0.971561	0.931013	-2.84382	-2.71287	-2.34751
NRP1_Nf150_O14786	1	0	0	0.136894	-0.22108	-0.0550221	0.237649	-0.157552	-0.24201	-0.262526
NRP1_N150_O14786	0	1	0	-0.295294	-0.388054	-0.430856	-0.366553	0.201854	0.142648	0.102168
SNRNP70_N408_P08621	0	1	0	-0.782587	-0.153996	-0.326647	-0.798598	0.474805	0.28832	0.425331
ERLIN1_N106_O75477	0	1	0	0.904387	0.925581	0.806183	0.785133	-1.09421	-1.16405	-1.19481
PPM1B_N193_O75688	0	1	0	0.761594	0.237066	0.448207	0.194217	0.0715897	-0.235584	-0.0354688
CALCRL_N123_Q16602	0	1	0	-0.214993	-0.215079	-0.452978	-0.454294	0.00606222	-0.214547	-0.0629191
LRP1_N1511_Q07954	0	1	0	0.497718	0.568512	0.452513	0.490129	-0.203814	-0.0522429	-0.216829
LRP1_Nf1511_Q07954	1	0	0	0.229448	-0.146276	-0.479569	-0.208	0.13021	-0.0208658	0.297874
FAP_N99_Q12884	0	1	0	-1.83457	-1.8867	-1.60478	-1.743	0.731192	0.493326	0.668975
SERPINA7_N36_P05543	0	1	0	-1.34141	-1.06394	-1.22847	-1.17711	0.302315	0.181972	0.35633
SERPINA7_Nf36_P05543	1	0	0	-0.528297	-1.04692	0.109974	-1.04582	0.828156	0.674954	0.941428
CFHR1_N126_Q03591	0	1	0	-0.032606	-0.035647	-0.151345	-0.143143	0.0219073	0.0212027	0.10045
CFHR1_Nf126_Q03591	1	0	0	-1.41474	-1.24783	-1.16958	-1.2231	0.470889	0.415554	0.544542
ACE_Nf695_P12821	1	0	0	0.392382	0.489582	0.229546	0.637164	-0.144362	-0.265848	0.00550689
ACE_N695_P12821	0	1	0	-0.886912	-0.50355	-0.781145	-0.997988	0.276489	0.132712	0.309884
LYPLA2_N160_O95372	0	1	0	-0.0399324	0.0778962	0.263205	0.125896	0.0130623	-0.00858995	0.0935894
AFM_N402_P43652	0	1	0	0.351834	0.157893	0.341394	0.223693	-0.290421	-0.308107	-0.532408
AFM_Nf402_P43652	1	0	0	-0.187624	-0.464075	-0.322653	-0.409373	-0.0662349	-0.0765334	-0.29009
GCDH_N207_Q92947	0	1	0	0.885086	0.883663	0.864359	0.823228	-1.37879	-1.3353	-1.23806
VWF_Nf1515_P04275	1	0	0	-0.148725	-0.218966	-0.389908	-0.26993	0.0538578	0.128916	0.103806
VWF_N1515_P04275	0	1	0	-0.27242	-0.328412	-0.193112	-0.335993	0.0557599	0.0570758	-0.242456
CANX_N581_P27824	0	1	0	1.08777	0.922278	0.727685	0.80479	-0.429323	0.193108	-0.670151
LAMC1_Nf1022_P11047	1	0	0	-0.705813	-0.814295	-0.370484	-0.512588	0.489732	0.384025	0.550487
LAMC1_N1022_P11047	0	1	0	-0.64894	-0.522234	-0.373062	-0.516075	0.383549	0.246221	0.630687
LMBRD1_N170_Q9NUN5	0	1	0	0.339576	0.187776	0.130176	0.23782	-0.433866	-0.29648	-0.582668
ITGA5_N868_P08648	0	1	0	0.587517	0.946695	0.590088	0.680301	-0.315278	-0.503971	-0.473882
TNC_N1034_P24821	0	1	0	-0.969322	-1.67872	-1.09818	-0.927078	0.509124	0.532371	0.641879
HLA-A_N110_P16189	0	1	0	-0.618341	-0.664539	-0.670227	-0.767575	0.330741	-0.0425757	0.621589
GLUD1_N192_P00367	0	1	0	1.03942	1.0033	1.0125	0.796179	-1.13016	-1.5447	-1.32813
STAB2_N1573_Q8WWQ8	0	1	0	1.15579	0.9828	0.913301	0.819565	-1.37699	-1.15139	-1.34409
PSMA3_N33_P25788	0	1	0	-0.114252	0.19524	0.140289	0.320195	0.191519	-0.04442	0.00122507
TMED4_Nf117_Q7Z7H5	1	0	0	-0.916094	-0.399438	-0.851256	-0.665619	0.34931	0.0542617	0.255184
TMED4_N117_Q7Z7H5	0	1	0	-0.23964	-0.193464	-0.0674123	0.0316267	0.00330869	-0.242344	0.0314607
FGL2_Nf336_Q14314	1	0	0	-0.715267	-0.563688	-0.560449	-0.415007	0.42552	0.123603	0.497376
FGL2_N336_Q14314	0	1	0	0.449196	0.574506	0.177773	0.623985	0.0900906	0.171415	-0.135161
LAMA5_Nf2423_O15230	1	0	0	0.157158	0.00135977	0.10281	0.067381	0.176657	-0.151711	0.326876
LAMA5_N2423_O15230	0	1	0	0.644685	0.434657	0.328257	0.230734	0.0360224	0.386035	0.188673
FBLN1_Nf98_P23142	1	0	0	-0.503315	-0.47646	-0.662861	-0.536384	0.305454	0.263478	0.220607
FBLN1_N98_P23142	0	1	0	-0.576959	-0.664837	-0.507497	-0.549352	0.343837	0.35775	0.222117
THY1_Nf119_P04216	1	0	0	-0.430467	-0.195205	-0.501822	-0.968368	0.294269	0.451913	0.492929
THY1_N119_P04216	0	1	0	-6.99017	-0.152715	-0.171195	0.510799	0.55611	0.668996	0.715152
FBLN2_N1035_P98095	0	1	0	-1.05914	-0.850023	-1.01947	-0.930331	0.53861	0.222702	0.498737
FBLN2_Nf1035_P98095	1	0	0	-0.686225	-0.901016	NA	-0.418687	1.07638	0.989709	0.533584
HYOU1_N931_Q9Y4L1	0	1	0	0.397677	0.167585	0.388224	0.199568	-0.453239	-0.189791	-0.423209
HYOU1_Nf931_Q9Y4L1	1	0	0	0.575665	0.6417	0.627849	0.356106	-0.206427	-0.143047	-0.603395
MMRN1_N816_Q13201	0	1	0	0.663954	0.343754	0.327411	0.185173	-0.401269	-0.596167	-0.646675
IGHG2_N176_P01859	0	1	0	-0.238609	-0.372141	-0.235187	-0.295297	0.153706	0.169253	0.184112
IGHG2_Nf176_P01859	1	0	0	-0.426729	-0.617375	-0.549022	-0.51695	0.283038	0.234194	0.244762
CD276_N91_Q5ZPR3	0	1	0	-0.225886	-0.16969	-0.454566	-0.121481	0.480806	0.279712	0.422291
CD276_Nf91_Q5ZPR3	1	0	0	-7.02577	-0.183772	0.0742657	-0.293147	0.34596	0.527105	0.745032
CAPN2_N275_P17655	0	1	0	0.242727	0.202203	0.146522	0.130355	-0.0555321	-0.328019	-0.208507
CREG1_N160_O75629	0	1	0	0.644089	0.654896	0.587718	0.584588	-1.06027	-0.831444	-1.10313
MMRN2_N439_Q9H8L6	0	1	0	0.137128	-0.149553	-0.308798	0.0528519	0.300766	0.379871	0.528299
MMRN2_Nf439_Q9H8L6	1	0	0	-0.393658	-0.0464677	-0.542123	-0.546941	0.625094	0.513849	0.557971
AFM_Nf33_P43652	1	0	0	-0.698207	-0.815282	-0.841414	-0.576038	0.028644	0.0912332	0.0955598
AFM_N33_P43652	0	1	0	0.292696	0.212478	-0.146528	0.102373	-0.39122	-0.199042	-0.464127
CYP2C8_N468_P10632	0	1	0	0.653429	0.869079	1.0629	0.749447	-1.46668	-1.9937	-1.60294
CORO1C_N185_Q9ULV4	0	1	0	0.127647	-0.0317829	0.34473	0.195329	0.0582448	0.292928	0.0574564
ATRN_N1073_O75882	0	1	0	-0.389557	-0.341382	-0.417861	-0.383956	-0.14703	0.105368	-0.104498
MFAP5_N79_Q13361	0	1	0	-1.16363	-1.35193	-1.14809	-1.29305	0.0490282	0.40643	0.0397333
GGT5_N303_P36269	0	1	0	-0.00822755	0.0714794	0.0344334	0.0191132	0.0238843	-0.111564	0.0375133
CFH_N882_P08603	0	1	0	-0.553719	-0.471867	-0.196539	-0.313321	0.252399	0.225085	0.278336
FAT4_N4312_Q6V0I7	0	1	0	0.0671823	0.215988	0.236337	0.228235	-0.418892	-0.151741	-0.215179
IGHM_N209_P01871	0	1	0	0.165993	0.376978	-0.071577	0.17234	0.0746505	-0.0939707	0.358139
IGHM_Nf209_P01871	1	0	0	-0.195902	0.198351	-0.073677	-0.368235	0.00912075	0.698897	0.473032
ERO1A_N280_Q96HE7	0	1	0	0.227512	0.424469	0.345019	0.523602	-0.459053	-0.30005	-0.337013
HPR_N149_P00739	0	1	0	0.4892	0.282075	0.544078	0.388504	-0.720656	-0.749938	-0.601998
HPR_N149;N153_P00739	0	1	1	0.727098	0.766053	0.721409	0.627718	-0.812128	-0.714426	-0.809236
HPR_N149;Nf153_P00739	1	1	1	-0.341978	-0.234159	-0.298813	-0.385344	-0.0825252	0.0182846	0.0955348
HPR_Nf149;Nf153_P00739	1	0	1	-1.5933	-1.86624	-1.46572	-1.41312	0.442991	0.280871	0.343457
HPR_N153_P00739	0	1	0	0.48565	0.695622	0.359291	0.398088	-0.507569	-0.691318	-0.579355
HPR_Nf153_P00739	1	0	0	-0.423514	-0.295047	-0.544748	-0.515228	0.0794083	0.233444	0.0361875
HSPA6_N37_P17066	0	1	0	0.44854	0.169193	0.421457	0.470159	0.203404	0.146101	0.00451046
MAN2A2_Nf1093_P49641	1	0	0	-0.0209836	-0.0925335	0.115974	-0.283597	0.295417	0.319022	-0.00513817
MAN2A2_N1093_P49641	0	1	0	0.109235	0.162176	0.269802	0.214037	-0.311661	-0.211881	-0.545963
P2RX7_N202_Q99572	0	1	0	0.210211	0.348934	0.510426	0.489748	-0.136143	-0.0448606	0.350987
AOC3_Nf592_Q16853	1	0	0	0.376615	0.592676	0.267552	0.537491	-0.456076	-0.826915	-0.751313
AOC3_N592_Q16853	0	1	0	-0.343005	0.0251026	-0.07206	-0.111843	0.0925755	-0.0358534	-0.246054
TLR3_N636_O15455	0	1	0	0.475365	0.507266	0.38054	0.388755	-0.527185	-0.500084	-0.485239
NPTN_N229_Q9Y639	0	1	0	-0.0776183	0.066746	-0.0321102	-0.0163121	-0.194524	-0.152061	-0.373757
NOTCH1_Nf41_P46531	1	0	0	-0.37471	-0.521557	0.224289	-0.101313	-0.609946	-0.0482528	-0.193035
LTBP2_N421_Q14767	0	1	0	-2.95143	-2.49476	-2.6013	-2.64434	0.26238	0.438315	0.304559
LTBP2_Nf421_Q14767	1	0	0	-1.87896	-1.84598	-2.59285	-1.38056	0.193174	0.448148	0.220785
CLPTM1L_N229_Q96KA5	0	1	0	-0.286894	-0.217326	-0.331359	-0.226877	-0.216839	-0.0871174	0.10089
EPCAM_N111_P16422	0	1	0	-0.304484	-0.379913	-0.0437412	-0.183689	0.12096	-0.15028	0.181822
PLBD2_N465_Q8NHP8	0	1	0	-0.30291	-0.296791	-0.0406116	-0.0494488	0.216943	0.0190382	0.161332
CPM_N384_P14384	0	1	0	-0.521458	-0.44626	-0.38727	-0.545467	0.0766321	0.13876	0.0874441
LRP1_Nf2502_Q07954	1	0	0	0.453378	-0.232354	-0.152373	-0.183112	NA	-0.182299	-0.763368
LRP1_N2502_Q07954	0	1	0	-0.13192	0.536996	0.236908	0.179789	-0.00706815	-0.866294	-0.0945675
ECE1_Nf270_P42892	1	0	0	-0.402532	-0.23552	-0.568035	-0.521784	-0.198692	0.0248151	-0.152189
THBS1_Nf360_P07996	1	0	0	-0.597472	0.443218	0.0264929	-0.145977	0.985523	0.554229	0.876579
THBS1_N360_P07996	0	1	0	-0.0239355	-0.404111	-0.368631	-0.565195	0.202085	0.149286	0.530965
ADGRB3_N779_O60242	0	1	0	-0.776476	-1.53105	-0.949662	-1.11912	0.180214	0.280637	0.0770362
ANPEP_N818_P15144	0	1	0	0.50246	0.295817	0.451388	0.306867	-0.580431	-0.319063	-0.595576
ITGA1_N418_P56199	0	1	0	0.434395	0.448161	0.442296	0.415887	-0.402609	-0.424324	-0.447009
TLR1_N137_Q15399	0	1	0	0.488368	0.372904	0.299646	0.277902	-0.25174	-0.201104	-0.243377
PLAUR_N222_Q03405	0	1	0	0.195653	-1.06421	-0.702276	-0.513875	0.323531	0.0403171	0.48654
EFEMP2_N198_O95967	0	1	0	-1.0746	-0.716564	-0.412741	-0.829691	0.757139	0.849249	0.809363
EFEMP2_Nf198_O95967	1	0	0	-1.04748	-0.401197	-0.410091	-0.962639	0.524869	0.213661	0.66479
PTPRC_N531_P08575	0	1	0	-0.723007	-0.190325	0.359559	0.175508	-0.321504	-0.12192	-1.1759
FBN1_Nf1581_P35555	1	0	0	-0.651881	-0.718593	-0.573211	-0.865298	0.259558	0.297951	0.269481
FBN1_N1581_P35555	0	1	0	-0.902781	-0.781584	-0.839593	-0.810663	0.346876	0.386687	0.319059
DSG2_N462_Q14126	0	1	0	0.686696	0.770275	0.519937	0.663235	-0.535221	-0.731727	-0.484492
DSG2_Nf462_Q14126	1	0	0	-0.372258	-0.315334	-0.19747	-0.207226	0.196478	0.364215	0.281147
UGP2_N189_Q16851	0	1	0	0.162451	0.309924	0.056592	-0.652791	-1.18943	-1.05192	-1.17319
HLA-B_N110_P30498	0	1	0	0.722397	0.799372	0.622011	0.6663	-1.1961	-1.38184	-9.2826
CD47_Nf111_Q08722	1	0	0	0.472741	0.118603	-0.0934618	0.131913	0.0204204	0.0184091	0.224341
CD47_N111_Q08722	0	1	0	0.44593	0.161619	0.379145	0.226653	-0.172503	0.105667	-0.25461
CD33_N100_P20138	0	1	0	0.434412	0.220968	0.442291	0.299604	0.0331724	0.017963	0.13707
TMED9_N125_Q9BVK6	0	1	0	0.0582747	0.261357	0.135582	0.300042	-0.535121	-0.368567	-0.238376
TMED9_Nf125_Q9BVK6	1	0	0	-0.198538	0.13373	0.0365758	-0.27835	0.0145449	-0.318778	-0.105688
ANO6_N493_Q4KMQ2	0	1	0	0.150681	0.197107	0.394102	0.0503025	-0.620312	-0.246857	-0.442416
AQP1_N42_P29972	0	1	0	0.379694	0.380844	0.218688	0.121483	0.305145	0.359656	0.286737
ITGB5_Nf654_P18084	1	0	0	0.694449	0.275332	0.705207	0.465776	-0.0992175	0.0428155	-0.44652
ALCAM_N265_Q13740	0	1	0	-0.516258	-0.435004	-0.668537	-0.547898	-0.155349	0.0428754	-0.227996
SEMA3C_N123_Q99985	0	1	0	-1.77	-1.4066	-1.83407	-1.75114	-0.0135987	-0.135188	0.0675452
FGA_N686_P02671	0	1	0	-0.122241	0.129728	-0.27263	0.141479	-0.17933	0.0620013	0.204542
COL6A1_N212_P12109	0	1	0	-1.19644	-1.59448	-1.25815	-1.31703	0.602813	0.553004	0.598102
CD63_Nf150_P08962	1	0	0	-0.39953	-0.295199	-0.242863	-0.375613	-0.144187	0.0101128	-0.00882873
CD63_N150_P08962	0	1	0	0.229509	0.212308	0.16267	0.273247	-0.27401	-0.0609122	-0.145177
ALPL_N430_P05186	0	1	0	0.551431	0.164112	0.477043	0.445462	-0.352746	-0.372968	-0.0978255
GPC1_N79_P35052	0	1	0	-0.202222	-0.17814	-0.405744	0.944612	0.266759	0.601362	0.682129
HSPA9_N114_P38646	0	1	0	0.381724	0.292326	0.78157	0.409306	0.016744	-0.453322	-0.508421
ITGB1_Nf212_P05556	1	0	0	0.063989	0.0848518	0.076874	-0.0976226	-0.134061	0.0316586	-0.265854
ITGB1_N212_P05556	0	1	0	-0.040528	-0.0121276	0.0474856	0.0124539	-0.0684036	-0.0242989	-0.292189
ITGA3_N265_P26006	0	1	0	-0.288493	-0.198291	-0.44159	-0.153629	0.365432	0.269201	0.432104
SELENOP_N174_P49908	0	1	0	0.120659	0.202408	0.0118758	0.11757	-0.317687	-0.184552	0.0736686
SUN2_N636_Q9UH99	0	1	0	0.0142994	0.0784478	0.0541703	0.0403789	-0.359729	-0.224838	-0.234323
H6PD_N157_O95479	0	1	0	0.421453	0.421678	0.466835	0.487774	-0.530497	-1.02055	-0.878216
ARSD_N347_P51689	0	1	0	-0.331322	0.305212	-0.39507	0.149133	-0.298996	-0.505738	-0.428199
ALDH16A1_N420_Q8IZ83	0	1	0	-0.0277502	0.00948543	-0.0553243	0.133945	-0.0204737	-0.147852	0.574124
ITGB2_N212_P05107	0	1	0	-0.238861	-0.202123	0.116081	-0.401924	-0.482612	-0.25101	-0.219046
INHBE_Nf198_P58166	1	0	0	-0.872063	-1.28884	-1.0367	-0.801717	0.822641	0.662683	0.859327
INHBE_N198_P58166	0	1	0	0.644351	0.559189	0.666702	0.472138	-0.555308	-0.526235	-0.416123
LAMB1_N1041_P07942	0	1	0	-0.479383	-0.675856	-0.706813	-0.523673	0.459505	0.208018	0.295447
LAMB1_Nf1041_P07942	1	0	0	-1.79618	-0.865563	-1.17713	-1.09884	0.17751	0.118507	0.263695
ITGA1_N1113_P56199	0	1	0	0.451376	0.654979	0.485133	0.442147	-0.413032	-0.443451	-0.306702
LAMP1_N103_P11279	0	1	0	0.380694	0.313315	0.25702	0.189531	-0.167375	-0.22728	-0.0710095
COL6A6_Nf288_A6NMZ7	1	0	0	0.849645	0.853369	0.695188	0.917642	-1.747	-1.26555	-1.20968
COL6A6_N288_A6NMZ7	0	1	0	1.13927	1.21895	1.35092	1.05149	-0.401056	-0.962223	-0.399744
LAMA3_N2584_Q16787	0	1	0	0.386934	0.344933	0.122808	-0.151465	0.431003	0.353172	0.667249
APOB_N3411_P04114	0	1	0	-0.66367	-0.300011	-0.509304	-0.387759	0.156441	0.203375	0.274769
APOB_Nf3411_P04114	1	0	0	-14.2595	-1.01139	NA	-1.57479	0.597977	0.605819	0.409426
APOD_N65_P05090	0	1	0	0.678431	0.621238	0.610254	0.636238	-0.427757	-0.379616	-0.503053
ITPR2_N2456_Q14571	0	1	0	1.15045	0.385941	0.898857	1.22582	-0.181263	-0.0601623	-0.378605
C4B_N1328_P0C0L5	0	1	0	-0.186394	-0.183325	-0.153977	-0.225216	0.195416	0.160306	0.250297
GGT1_Nf120_P19440	1	0	0	-0.193841	0.0640846	-0.170555	-0.31103	0.0903586	0.0590421	-0.12933
GGT1_N120_P19440	0	1	0	0.405404	0.64978	0.355428	0.662286	-0.186911	0.279859	-0.436087
LAMP2_N257_P13473	0	1	0	-0.169035	-0.200517	-0.234925	0.0882969	-0.278757	-0.381821	-0.307801
LAMP2_Nf257_P13473	1	0	0	-13.762	-0.639249	-0.639655	0.0839667	1.09549	0.827107	1.11788
ASAH1_N259_Q13510	0	1	0	0.7144	0.466836	0.486107	0.429093	-0.353693	-0.308137	-0.56588
VCAN_N330_P13611	0	1	0	-2.51924	-2.38486	-2.40446	-2.13881	0.758314	0.719235	0.735169
CTSD_Nf263_P07339	1	0	0	0.188851	-0.0902512	-0.156153	-0.0165029	0.0542462	-0.0729689	0.0530234
CTSD_N263_P07339	0	1	0	0.523268	0.494141	0.369319	0.33703	-0.370527	-0.357221	-0.198568
PXDN_N1280_Q92626	0	1	0	-0.50445	-0.706998	-0.550681	-0.697631	0.41867	0.130273	0.442858
HPX_Nf187_P02790	1	0	0	-0.339809	-0.356981	-0.484589	-0.139922	0.370397	0.401868	0.412945
HPX_N187_P02790	0	1	0	-0.315933	-0.326452	-0.491682	-0.724869	0.343559	0.332459	0.360715
GPNMB_N249_Q14956	0	1	0	-0.974054	-0.925138	-0.920366	-1.00468	0.274603	0.340563	0.168685
GPNMB_Nf249_Q14956	1	0	0	-0.805699	-0.979773	-1.16837	-1.09557	0.460678	0.488869	0.509001
GPC1_Nf116_P35052	1	0	0	-0.526628	0.148699	0.0471206	-0.233421	0.603042	0.403812	0.4005
SELP_N411_P16109	0	1	0	-0.0055916	-0.198517	-0.37652	-0.195275	0.125012	0.0939549	0.231374
SELP_Nf411_P16109	1	0	0	0.00875207	-0.070714	-0.544221	-0.306224	-0.161177	-0.235294	-0.0829813
CPS1_N324_P31327	0	1	0	0.921296	0.698453	0.307501	0.827241	-0.370014	-0.686726	-0.273539
LGMN_N167_Q99538	0	1	0	0.505004	0.437541	0.401709	0.285675	-0.725585	-0.53437	-0.65446
LUM_Nf127_P51884	1	0	0	-0.427124	-0.357687	-0.353681	-0.490051	0.199145	0.174266	0.15977
LUM_N127_P51884	0	1	0	-0.771402	-0.476786	-0.631867	-0.53168	0.279723	0.302301	0.217671
COL5A2_N1400_P05997	0	1	0	-1.21676	-0.982952	-0.987489	-1.80261	0.410457	0.542038	0.267415
ITGB3_N125_P05106	0	1	0	0.143592	0.129644	0.0691673	0.182822	-0.422764	-0.37411	-0.346604
PRG4_N1159_Q92954	0	1	0	0.0221948	-0.0133991	0.0540761	-0.0529945	0.0815362	-0.352477	0.0220607
LRP1_N446_Q07954	0	1	0	0.469227	0.483067	0.109127	0.263469	-0.257296	-0.560064	-0.499654
AZGP1_Nf109;N112_P25311	1	1	1	-0.0187689	-0.537074	0.137322	-0.242434	0.0188716	0.156626	0.117803
AZGP1_N109;Nf112_P25311	1	1	1	0.172446	-0.624929	-0.879337	-0.726675	0.289468	-0.152055	0.567067
AZGP1_N109;N112_P25311	0	1	1	0.449518	0.527424	0.436361	0.40635	-0.146405	0.00636224	-0.0600413
AZGP1_N109_P25311	0	1	0	0.743665	0.275294	0.579039	0.292463	0.347043	0.313477	0.142851
AZGP1_Nf109_P25311	1	0	0	-0.0701903	-0.102625	-0.59353	NA	0.74733	0.598916	0.245305
AZGP1_N112_P25311	0	1	0	0.319557	0.626592	0.136528	0.407568	-0.0302338	-0.114763	-0.0298302
AZGP1_Nf112_P25311	1	0	0	-0.612828	-0.784832	-0.780506	-0.513398	0.264288	0.0649255	-0.244952
DPP4_N321_P27487	0	1	0	0.547977	0.493642	0.731375	0.429459	-0.0453048	-0.127037	0.213515
FN1_N430_P02751	0	1	0	-0.56932	-0.281559	-0.663627	-0.292696	0.517796	0.687282	0.920157
GOLM1_Nf109_Q8NBJ4	1	0	0	-0.457722	-0.638046	-0.459169	-1.02023	0.8197	0.757201	0.817069
GOLM1_N109_Q8NBJ4	0	1	0	0.0331172	0.121842	-0.141293	-0.211609	0.0427954	0.180693	0.324292
C4BPB_N64_P20851	0	1	0	-0.0785821	-0.156038	-0.314075	-0.318492	-0.167956	-0.0535233	-0.0463077
MERTK_N442_Q12866	0	1	0	0.225758	0.299783	0.177784	0.247787	-0.440822	-0.457562	-0.329241
STT3A_N548_P46977	0	1	0	0.035906	0.109235	0.182744	0.148274	-0.224127	-0.481244	-0.0229088
STT3A_N544;N548_P46977	0	1	1	0.277493	0.214	-0.170792	0.568179	-0.16495	-0.27424	0.231542
THY1_Nf42_P04216	1	0	0	-0.420323	-0.17437	-0.444332	-0.601605	0.667126	0.529004	0.381298
THY1_N42_P04216	0	1	0	-1.24929	-1.44301	-0.820434	-1.1184	0.616701	0.467873	0.601295
FAM20A_N70_Q96MK3	0	1	0	0.220493	0.411313	0.287891	0.338348	-0.531026	-0.563141	-0.586234
NRP1_N522_O14786	0	1	0	-0.970377	-1.10902	-0.960524	-0.93095	-0.0466286	0.27953	-0.0564429
NRP1_Nf522_O14786	1	0	0	0.241666	0.0959222	-0.0440173	0.104463	0.121597	-0.0826	-0.199423
LAMA5_N95_O15230	0	1	0	-0.350633	-0.445667	-0.40948	-0.63904	0.37693	0.397249	0.399431
COL6A3_N108_P12111	0	1	0	0.43559	NA	-0.533499	-0.496033	0.400307	0.587368	0.0613267
SLC43A3_N56_Q8NBI5	0	1	0	0.761577	0.782949	0.816479	0.703199	-0.704458	-0.647483	-0.930271
PLXNC1_N686_O60486	0	1	0	-1.68722	-2.03778	-2.02322	-2.01691	0.719414	0.803282	0.938354
LRP1_N2638_Q07954	0	1	0	-0.0964056	-0.392562	-0.393411	0.0321809	-0.731568	-1.8525	-1.64786
ITGA1_Nf532_P56199	1	0	0	0.252609	0.269996	0.883437	0.639644	0.305267	0.190173	0.461957
ITGA1_N532_P56199	0	1	0	0.414888	0.358113	0.286234	0.249107	-0.0652716	-0.302704	-0.120769
LAMB2_N1085_P55268	0	1	0	-0.558347	-0.476897	-0.848063	-0.519871	0.358976	0.37111	0.830213
ALCAM_N361_Q13740	0	1	0	-0.359819	-0.265058	-0.377575	-0.435705	-0.0348351	0.00300771	-0.0788016
APMAP_N196_Q9HDC9	0	1	0	0.548409	0.566797	0.459696	0.341982	-0.382661	-0.620492	-0.586642
PPT1_N197_P50897	0	1	0	0.0657938	-0.0907074	0.0372194	0.101028	0.420559	0.0977725	0.388609
FOLH1_N638_Q04609	0	1	0	0.172547	0.0941365	-0.149384	0.116666	-0.42341	-0.379636	-0.375875
PSAP_N101_P07602	0	1	0	0.106764	0.0999477	-0.154774	0.160814	-0.269381	-0.0690461	-0.360772
PSAP_Nf101_P07602	1	0	0	-0.370989	-0.487507	-0.392466	-0.509329	-0.0916819	0.115547	0.0195307
NT5E_N333_P21589	0	1	0	0.520766	0.555184	0.543589	0.406869	-0.750447	-0.515668	-0.67411
CYP2C8_N56_P10632	0	1	0	0.984979	0.787598	0.785178	0.868071	-1.22128	-1.09747	-1.09999
GALNS_N423_P34059	0	1	0	0.785983	0.531094	0.441268	0.434233	-0.774255	-0.913859	-0.622835
GALNS_Nf423_P34059	1	0	0	0.0813497	-0.0695185	-0.499388	-0.00795852	0.0549461	0.0676114	0.321593
COL6A2_N140_P12110	0	1	0	-0.182993	-0.162999	-0.211662	-0.317182	0.38169	0.283934	0.533548
COL6A2_Nf140_P12110	1	0	0	0.233028	0.218221	0.460352	0.624671	-0.151518	0.124527	0.336953
MYL12B_N95_O14950	0	1	0	-0.226343	-0.239868	-0.306465	-0.405865	-0.0443539	-0.161387	-0.020181
APOH_N253_P02749	0	1	0	-0.327388	-0.260682	-0.255085	-0.337643	-0.0166719	0.0186674	-0.00235585
ITGAV_N74_P06756	0	1	0	0.0126873	0.169194	0.0557942	0.131451	-0.073404	-0.192371	-0.233327
MAN2B1_N766_O00754	0	1	0	0.686671	0.639895	0.495418	0.495009	0.0271512	-0.259082	-0.0227011
CPVL_N346_Q9H3G5	0	1	0	0.489385	0.440523	0.602051	0.672788	-0.541927	-0.501094	-0.395976
GNPTAB_Nf759_Q3T906	1	0	0	0.512478	0.577217	NA	-0.118491	-1.26344	-0.435516	-0.406014
GNPTAB_N759_Q3T906	0	1	0	-0.47228	-0.949556	-0.103676	-0.902597	-0.324749	-0.836014	0.329929
ICAM3_N295_P32942	0	1	0	0.147099	0.188526	0.113801	0.169223	-0.332572	-0.433746	-0.290937
ORM1_N93_P02763	0	1	0	-0.219549	-0.275093	-0.330268	-0.0327377	0.469254	0.38764	0.476021
CYP4A22_N239_Q5TCH4	0	1	0	0.325077	0.414607	0.350632	0.332759	-1.28573	-1.27967	-0.737477
LIPA_N321_P38571	0	1	0	0.414415	0.632011	0.604428	0.422221	-0.349701	-0.451253	-0.400544
LIPA_Nf321_P38571	1	0	0	1.23212	1.01896	1.19319	0.531494	-0.279794	-0.207354	0.480097
CDH6_N399_P55285	0	1	0	-0.348875	-0.158723	-0.737971	-1.07176	0.0811248	-0.524127	0.194427
COL6A6_N275_A6NMZ7	0	1	0	0.508344	0.386256	0.716466	0.606385	-1.51341	-1.27116	-1.34222
COL6A6_Nf275_A6NMZ7	1	0	0	0.735772	0.578806	0.704584	0.669918	-1.49115	-2.55399	-2.31915
F2_N205_P00734	0	1	0	0.662196	0.413311	0.81709	-0.529612	0.64066	-0.0260868	0.118888
CD44_N57_P16070	0	1	0	-1.08411	-0.927842	-1.11118	-0.668997	0.303559	0.398209	0.171932
TNC_N166_P24821	0	1	0	-1.78274	-1.80326	-1.3218	-1.8709	0.331137	0.503164	0.469841
ITGB1_N50_P05556	0	1	0	-0.692006	0.156804	-0.126841	-0.2233	0.0171633	0.46512	0.195952
SERPINA4_N157_P29622	0	1	0	0.093306	0.0295299	0.23767	0.0957163	-0.034438	0.179719	0.340913
SCARB2_N249_Q14108	0	1	0	0.204961	0.328625	0.232236	0.463131	-0.540547	-0.513643	-0.600206
ITGB5_N477_P18084	0	1	0	-0.278551	0.0965178	0.100173	-0.0792255	0.236108	0.30546	0.171869
PRELP_N320_P51888	0	1	0	-1.38912	-1.26369	-0.981446	-1.2104	-0.0778157	0.257586	-0.0250441
PCDH9_N450_Q9HC56	0	1	0	0.549772	0.667711	0.154166	0.409627	0.0721578	0.281935	0.0857325
FBN1_Nf1713_P35555	1	0	0	-0.722119	-0.910882	-0.840892	-0.846504	0.325984	0.373354	0.411948
FBN1_N1713_P35555	0	1	0	-7.66224	-0.950591	NA	-0.93717	0.402464	0.582121	0.670156
FBN1_Nf1703_P35555	1	0	0	0.910619	-0.822506	-1.03843	-0.411736	15.7681	0.25215	0.595173
FBN1_N1703_P35555	0	1	0	-1.01822	-1.4449	-1.23124	-1.95929	0.288021	0.553781	0.426779
FBN1_Nf1703;N1713_P35555	1	1	1	-8.43741	-0.415887	-1.06443	-0.441981	-0.424537	-0.122343	0.612093
IL6ST_N131_P40189	0	1	0	0.378959	0.527892	0.399851	0.372641	-0.647326	-0.490165	-0.933088
MRC1_Nf1205_P22897	1	0	0	0.595027	0.85035	0.662184	0.670875	-1.02425	-1.01288	-0.802801
MRC1_N1205_P22897	0	1	0	0.773403	0.793907	0.577052	0.343243	-0.605295	-0.580749	-0.714853
YTHDF3_N175_Q7Z739	0	1	0	0.199605	-0.0792938	0.172022	0.505493	-0.0725856	0.0340657	-0.0589289
SEMA4A_N120_Q9H3S1	0	1	0	-0.0364212	0.602593	-0.178583	0.231157	0.165611	0.227918	0.327579
LAMP2_N356_P13473	0	1	0	0.477445	0.516359	0.341972	0.22461	-0.745082	-0.464606	-0.732628
LAMP2_Nf356_P13473	1	0	0	-0.166869	0.0909169	-0.0264779	-0.185463	-0.0572669	-0.0504599	0.17745
KNG1_N205_P01042	0	1	0	-0.124167	-0.105549	0.100343	0.024022	-0.0156478	0.103781	-0.0743679
KNG1_Nf205_P01042	1	0	0	-0.951623	-1.20548	-0.597995	-0.849206	0.431525	0.620863	0.805811
PAK2_N110_Q13177	0	1	0	0.739933	0.777431	0.299892	0.632875	-0.956866	-0.515282	-0.716129
VCAN_N1663_P13611	0	1	0	-1.15063	-1.89854	-2.63207	NA	0.715865	0.978516	0.897463
DBH_N184_P09172	0	1	0	-2.33902	-1.34993	-0.36412	-2.19237	0.740776	0.636306	0.851187
DBH_Nf184_P09172	1	0	0	-0.424521	-0.732836	-0.611385	-1.24383	0.637864	0.361711	0.674516
ADAMTS2_N1098_O95450	0	1	0	-0.784139	-1.7623	-1.10844	-1.39205	0.677802	0.756698	0.744886
TMEM87B_N68_Q96K49	0	1	0	-0.0564563	-0.165963	0.0158515	-0.0204203	-0.0203544	-0.100898	-0.562247
RCN1_N53_Q15293	0	1	0	0.374179	0.491548	0.388041	0.514735	-0.585902	-0.560403	-0.721223
RCN1_Nf53_Q15293	1	0	0	0.439398	0.584919	0.534449	0.65519	-0.446478	-0.268474	-0.369587
C3_N85_P01024	0	1	0	-0.0167292	0.178147	0.000992588	0.209381	0.328837	0.320214	0.358483
HNRNPU_N57_Q00839	0	1	0	-7.42895	0.440804	0.681147	-4.21966	0.421164	0.376607	-0.330787
PKD2_N362_Q13563	0	1	0	-0.324071	-0.278983	-0.0836922	-0.454476	-0.140617	0.171441	0.162859
CRTAP_N87_O75718	0	1	0	0.274642	0.0783305	-0.53317	-0.429253	0.323829	0.313848	0.120312
SELENOP_N83_P49908	0	1	0	0.125898	0.265865	0.104592	0.525659	-0.044158	0.358526	0.221461
PCDH1_N305_Q08174	0	1	0	0.805217	0.942294	0.796316	0.757548	-0.541473	-0.492524	-0.756846
TSPAN8_N118_P19075	0	1	0	1.06039	1.26059	0.982003	0.894282	-1.52456	-1.93796	-1.63721
C1QA_N146_P02745	0	1	0	0.716215	-0.16833	NA	7.48882	-0.254969	7.7805	-0.0697732
MMRN1_Nf729_Q13201	1	0	0	0.559619	0.334776	0.987633	0.969965	-0.804167	-1.89349	-0.561669
MMRN1_N729_Q13201	0	1	0	0.813892	0.522405	0.465964	0.597125	-0.341737	-0.522867	-0.281973
PLOD2_N63_O00469	0	1	0	0.0304863	0.0729591	-0.199791	-0.016111	0.106462	-0.0676412	-0.0941971
HSPD1_N103_P10809	0	1	0	0.671326	0.278779	0.737482	0.0550223	-0.0821214	-0.118947	0.257311
ACTR2_N13_P61160	0	1	0	-0.184775	-0.0144486	0.144128	0.153878	0.0143072	0.144092	-0.0117256
DBH_N566_P09172	0	1	0	-3.09685	-1.40024	-1.46869	-1.41588	0.651759	0.56968	0.647445
TM9SF3_N174_Q9HD45	0	1	0	0.237716	0.0303562	-0.0153957	0.156453	-0.276443	-0.316174	-0.379949
DPYSL2_N356_Q16555	0	1	0	-0.60773	-0.0571876	-0.43082	-4.25954	0.00172823	-0.0267373	-0.461905
NAGLU_Nf261_P54802	1	0	0	1.36861	0.732227	0.779894	0.161103	0.0756954	0.388405	0.249294
NAGLU_N261_P54802	0	1	0	0.984806	0.862867	1.01743	0.93458	-0.890124	-1.24958	-1.16832
FKBP10_N352_Q96AY3	0	1	0	-0.165755	-0.0128094	0.27036	-0.711305	0.139771	0.753075	0.262452
ANGPTL3_N23_Q9Y5C1	0	1	0	0.936163	1.17977	1.06809	1.03829	-0.434052	-0.682622	-0.727636
PLXNB2_N795_O15031	0	1	0	0.388512	0.404761	0.0950507	0.428729	0.472755	0.489945	-1.02856
ITGA6_N770_P23229	0	1	0	-7.71715	-0.410312	-0.385533	-0.730715	0.139111	0.363664	-0.0458752
ITGA6_Nf770_P23229	1	0	0	-1.81642	-1.42209	-1.49827	-1.75586	0.583686	0.44723	0.361139
GFRA2_N357_O00451	0	1	0	-2.43598	-2.67414	-2.92008	-2.34502	0.62788	0.688492	0.674523
GFRA2_Nf357_O00451	1	0	0	-14.3379	-0.449546	-0.264223	NA	0.515537	0.5145	0.357123
ICAM1_N267_P05362	0	1	0	0.251859	0.1689	0.198617	0.331957	-0.262692	-0.217528	0.0542209
ICAM1_Nf267_P05362	1	0	0	-0.578131	-0.519605	-0.518464	-0.312525	-0.0284642	0.101193	-0.126592
TFRC_N727_P02786	0	1	0	-0.844523	-0.911675	-0.940188	-0.771473	0.584025	0.221687	0.638843
HSP90B1_N481_P14625	0	1	0	-0.0488934	-0.322704	0.164975	-0.0919515	-0.0368762	0.171553	-0.198933
APOB_N3465_P04114	0	1	0	0.116714	0.219137	0.211258	0.130448	-0.0815439	-0.138934	-0.239821
SCARB2_N105_Q14108	0	1	0	0.437808	0.667552	0.540478	0.495007	-0.585281	-0.515446	-0.454484
SCARB2_Nf105_Q14108	1	0	0	0.386752	0.685084	0.658673	0.157439	0.503044	0.104167	0.306164
LAMC1_N1161_P11047	0	1	0	-7.48974	-0.746179	-0.520865	-0.270179	-0.10997	0.0192507	0.119158
PON3_N323_Q15166	0	1	0	0.618977	0.881914	0.620059	0.796536	-1.34039	-1.69871	-1.61329
CDHR5_N297;N308_Q9HBB8	0	1	1	1.09357	1.328	1.25913	0.498756	0.894894	0.791003	0.811972
CNN3_N240_Q15417	0	1	0	-0.390407	0.320755	0.326481	-0.135636	-0.154049	0.0852057	-0.0127905
COL12A1_N1763_Q99715	0	1	0	-1.39131	-1.68054	-1.75014	-0.903629	0.397333	0.622451	0.620929
COL12A1_Nf1763_Q99715	1	0	0	0.339893	-0.0193203	0.0459422	0.0428867	-0.30779	-0.380473	-0.274519
ITGA2_Nf105_P17301	1	0	0	-0.0173071	0.584434	0.279679	0.12672	0.924801	1.22621	0.985952
SGCD_N108_Q92629	0	1	0	0.00612477	0.150766	0.329499	0.143142	-0.646996	-0.461296	-0.44502
SOD2_N104_P04179	0	1	0	0.612082	0.663442	0.500456	0.726462	-0.00881953	-0.546882	-0.628614
ASGR1_N79_P07306	0	1	0	0.817421	0.700381	0.951125	0.661702	-0.707376	-0.687276	-0.746126
ASGR1_Nf79_P07306	1	0	0	-0.439673	-0.789051	-1.26267	-1.14477	-0.289585	0.311743	0.439058
LMF2_N616_Q9BU23	0	1	0	-0.386471	0.495182	0.299394	0.334746	0.041583	0.153686	-0.0680766
VTN_N169_P04004	0	1	0	-0.180846	-0.302659	-0.204992	-0.282304	0.174707	0.132925	0.189926
KNG1_N169_P01042	0	1	0	-0.825393	-0.569643	-0.663139	-0.752471	0.248713	0.261191	0.0697172
P2RX3_N194_P56373	0	1	0	-14.079	NA	-2.81209	-2.81755	0.763491	0.691451	0.608058
LAMA1_N1991_P25391	0	1	0	0.282824	-0.0981604	0.283756	0.312858	-0.383897	-0.112893	-0.308722
IGFBP3_N136_P17936	0	1	0	0.266188	0.623357	-0.147506	0.694983	-0.0979196	-1.15213	0.637352
APOH_N193_P02749	0	1	0	0.707418	0.742508	0.407521	0.475345	0.45289	0.34878	0.44452
HSP90B1_N62_P14625	0	1	0	0.144189	-0.192807	0.186557	0.132253	-0.276571	-1.10097	-5.42149
HSP90B1_Nf62_P14625	1	0	0	1.13122	0.781844	0.776736	1.37844	-1.00396	0.11176	-0.519198
LAMC1_N1223_P11047	0	1	0	-0.772677	-0.936121	-0.786128	-0.857728	0.0474158	0.271422	0.169471
LAMC1_Nf1223_P11047	1	0	0	-0.354372	-0.344221	-0.224763	-0.123091	0.123232	0.170521	0.287419
PTPRM_N534_P28827	0	1	0	0.0144331	-0.365153	-0.459822	0.103328	-0.0477394	0.0309344	-0.0514542
CD97_Nf453_P48960	1	0	0	-0.108084	0.150861	0.350386	0.00261597	-0.376381	-0.258132	-0.152589
CD97_N453_P48960	0	1	0	-0.204049	-0.123186	-0.036936	-0.298363	0.374257	-0.176533	0.179155
ALCAM_N499_Q13740	0	1	0	0.265769	0.00560044	-0.261815	-0.222784	-0.0018898	0.121153	0.192723
GNS_N183_P15586	0	1	0	-0.2614	-0.393124	-0.420998	-0.182172	-0.0947882	-0.0240126	0.0324468
TF_Nf630_P02787	1	0	0	-1.17532	-0.60341	-0.328587	-0.304085	0.272235	0.326244	0.563641
TF_N630_P02787	0	1	0	-0.521141	-0.204221	-0.0564701	-0.0638705	-0.126587	0.173588	0.49986
FKBP10_N182_Q96AY3	0	1	0	-1.136	-1.13004	-1.23573	-1.13576	0.0314769	0.31458	0.177614
MFAP4_Nf137_P55083	1	0	0	0.0403077	-0.315048	-0.286077	-0.157775	0.220907	0.170801	-0.0159115
MFAP4_N137_P55083	0	1	0	-0.735538	-0.755397	-0.606742	-0.718848	0.253126	0.295179	-0.111265
BSG_N160_P35613	0	1	0	0.256663	-0.161371	0.758874	0.157713	-0.12953	0.578986	0
BSG_Nf160_P35613	1	0	0	-7.69831	-0.000420286	-0.0817068	-0.434079	-1.19375	0.0082782	-0.83123
HSD11B1_N162_P28845	0	1	0	1.0315	1.06391	0.927422	0.953134	-1.81919	-1.63428	-1.81886
AOC3_N137_Q16853	0	1	0	-0.0147493	-0.0755716	-0.370023	0.28231	-0.293018	0.199294	0.278458
CP_N397_P00450	0	1	0	0.171531	-0.0105171	0.0752448	0.128963	-0.111425	-0.238065	0.0134892
PLXNC1_N692_O60486	0	1	0	-1.50825	-1.33761	-1.22514	-1.38849	0.367376	0.410725	0.317968
ADAM10_N551_O14672	0	1	0	0.0192442	0.124609	0.0884147	0.202995	-0.495465	-0.813996	-0.636214
ADAM10_Nf551_O14672	1	0	0	-0.0941669	0.420847	-0.740402	0.0661985	NA	-0.210144	-0.547649
NRP2_N152;N157_O60462	0	1	1	-1.83254	-1.6505	-2.2986	-3.01391	0.69229	0.865245	0.586788
NRP2_N152;Nf157_O60462	1	1	1	-1.78677	-2.48383	-2.307	NA	0.119062	0.356218	0.390671
ITGAL_N862_P20701	0	1	0	-0.0701646	0.00687101	-0.195786	-0.189885	-0.382923	-0.102489	-0.303958
PECAM1_Nf84_P16284	1	0	0	0.198877	-0.383521	-0.0794036	-0.372099	-0.76137	NA	-0.839812
PECAM1_N84_P16284	0	1	0	-0.535656	-0.0768922	-0.370199	-0.0799067	-0.017117	0.0705306	0.0451732
TPP1_N443_O14773	0	1	0	0.000931405	0.482807	-0.0947672	0.154975	-0.256154	-0.385676	-0.042288
AADAC_N78_P22760	0	1	0	1.19369	1.1125	1.04912	1.00748	-0.81942	-0.965563	-1.07148
GUCY1B1_N201_Q02153	0	1	0	0.433653	0.556544	0.328348	0.0957598	-0.433834	0.0242673	0.225304
GLB1_N464_P16278	0	1	0	0.795742	0.659803	0.500552	0.422373	-0.876765	-0.449627	-0.814932
LEPR_N397_P48357	0	1	0	1.2204	1.08205	1.20606	0.987579	-1.9711	-1.3428	-1.69262
APMAP_N160_Q9HDC9	0	1	0	0.490218	0.562391	0.407279	0.387945	-0.538394	-0.380383	-0.513388
ANGPTL3_N296_Q9Y5C1	0	1	0	0.663033	0.552724	0.303603	0.506619	-0.569308	-0.997448	-0.783292
PXDN_N1178_Q92626	0	1	0	-0.355639	-0.100632	-0.497844	-0.356742	0.242671	0.44254	0.0810931
PPIB_N148_P23284	0	1	0	0.37775	0.499293	0.43576	0.328681	-0.573845	-0.562677	-0.668042
TNC_Nf1485_P24821	1	0	0	0.0964563	0.398894	-0.100123	0.156653	0.630916	0.576648	0.549298
NEO1_N639_Q92859	0	1	0	0.105003	0.705189	-0.193957	0.251201	0.946488	0.620908	0.353684
THSD7A_Nf968_Q9UPZ6	1	0	0	-0.515514	-0.967549	-0.882922	-0.467099	-0.0034358	-0.452033	-0.115821
PBXIP1_N455_Q96AQ6	0	1	0	0.297594	0.466201	0.436725	0.43058	0.221992	0.0880633	-0.0213047
NUDCD2_N144_Q8WVJ2	0	1	0	-0.201449	-0.319586	-0.827734	0.750216	-0.0307103	-0.807119	-0.488982
PTPRC_N421_P08575	0	1	0	-0.687364	-0.927728	-0.2631	-0.453552	0.0972387	0.191568	-0.0616224
SERPINE2_N118_P07093	0	1	0	-3.38646	-2.96989	-3.43309	-3.04282	0.659185	0.604023	0.466756
ENTPD1_N371_P49961	0	1	0	-0.66735	-0.589037	-0.793787	-0.837134	0.0924069	0.1364	0.0498405
DSC2_N546_Q02487	0	1	0	0.415732	0.301349	0.660382	0.667479	-1.0945	-0.741326	-0.663908
ADGRE1_N375_Q14246	0	1	0	0.642263	0.571221	0.474451	0.450174	-1.04495	-1.18414	-1.01053
FN1_N528_P02751	0	1	0	-0.156797	0.435254	-0.476985	-0.470289	0.701712	0.319663	0.463861
AHSG_N156_P02765	0	1	0	-0.624007	-0.5299	-0.491747	-0.565056	0.552309	0.553792	0.298925
AHSG_Nf156_P02765	1	0	0	-0.809874	-0.498818	-0.199311	-0.228225	0.547642	0.511485	0.553398
MFAP4_N87_P55083	0	1	0	-0.723418	-0.948105	-0.907459	-1.00953	0.302432	0.321808	0.45019
IMPAD1_N259_Q9NX62	0	1	0	-0.109458	NA	-0.836918	0.615721	-0.310148	-0.105073	-0.19801
OLFML1_N183_Q6UWY5	0	1	0	0.0742879	0.388474	0.228727	0.33445	0.311626	0.354728	0.618772
LNPEP_N145_Q9UIQ6	0	1	0	-0.0880322	-0.24137	-0.0624576	-0.248391	-0.145578	-0.17696	-0.242862
HSPG2_Nf3780_P98160	1	0	0	-0.467767	0.38709	-0.434946	0.0748917	-0.139268	-0.025011	-0.0175468
HSPG2_N3780_P98160	0	1	0	-0.123355	-0.325252	-0.349993	0.082811	0.353037	0.17728	-0.266524
KNG1_N294_P01042	0	1	0	0.29019	0.0937759	0.0321589	0.360434	-0.029538	-0.0383107	0.280353
KNG1_Nf294_P01042	1	0	0	-0.1158	-0.516899	-0.335404	-0.133915	0.299272	0.394874	0.101423
SIGLEC1_N741_Q9BZZ2	0	1	0	0.739823	0.274865	0.598736	0.635414	-0.697359	-0.800175	-0.415694
TF_N432_P02787	0	1	0	-0.123614	-0.184915	-0.244092	-0.339329	0.088393	-0.0564306	0.125035
DPP4_N150_P27487	0	1	0	0.304326	0.679778	0.372951	0.566219	-0.833706	-1.1969	-0.933595
ABCA8_N84_O94911	0	1	0	0.895265	0.572914	0.627533	0.890951	-0.475486	-0.69964	-0.721457
CALU_N131_O43852	0	1	0	-0.0330428	0.0101927	-0.264189	-0.2237	-0.0990459	0.137232	-0.10479
BGN_N311_P21810	0	1	0	-0.883573	-0.907554	-0.590266	-0.870515	0.0711727	0.39864	0.253815
BGN_Nf311_P21810	1	0	0	-0.570971	-0.573287	-0.489005	-0.149666	-0.0557768	0.0828406	0.00122361
CD209_N80_Q9NNX6	0	1	0	0.371523	0.128756	-0.00583158	-0.0439016	-0.971926	-0.425543	-0.530489
ENPP7_N267_Q6UWV6	0	1	0	0.847732	0.377069	0.421807	0.316946	-0.820109	-0.677211	-1.13266
BST2_N65_Q10589	0	1	0	0.470414	0.49528	0.566618	0.288867	-0.43429	-0.419181	-0.56543
CADM1_N304_Q9BY67	0	1	0	-0.400456	-0.251538	-0.327999	-0.489118	-0.211667	-0.0625548	-1.11531
LRP1_N3048_Q07954	0	1	0	0.729957	1.13318	0.831005	0.772265	-0.147083	-0.352429	-0.622354
TMEM87A_N127_Q8NBN3	0	1	0	0.0313444	-0.100445	-0.140647	-0.257605	-0.104286	0.076449	-0.0674294
BST1_N66_Q10588	0	1	0	-0.291044	-0.42913	-0.562869	-0.643524	-0.0488585	0.414735	-0.0597592
ITGA1_N100;N105_P56199	0	1	1	0.613768	0.18684	0.366504	0.853257	-0.253944	-0.311524	-1.01714
ITGA1_N105_P56199	0	1	0	-0.485143	-0.263109	-0.435029	-0.161426	-0.225226	0.45451	-1.77402
ITGA1_N100_P56199	0	1	0	0.402674	0.626517	0.204817	0.234462	-0.530945	-0.964621	-0.807394
COL6A2_N785_P12110	0	1	0	-0.932485	-1.01583	-0.593488	-0.872	0.562753	0.105698	0.103899
P2RX4_N208_Q99571	0	1	0	0.417449	0.664473	0.750266	0.945989	0.836235	0.342573	0.66985
TUBB3_N337_Q13509	0	1	0	0.771118	0.397836	0.402099	0.723614	0.36544	0.287859	0.474422
TMEM106B_N183_Q9NUM4	0	1	0	-0.692445	-0.388344	-0.452033	-0.140853	0.0845004	-0.187177	-0.503998
LTF_N497_P02788	0	1	0	0.798004	0.485222	0.932998	0.71466	-0.466057	-0.489459	-0.308283
LTF_Nf497_P02788	1	0	0	-0.21932	0.14843	0.280145	0.108931	-0.794769	-0.314919	-0.332282
SERPINA1_N271_P01009	0	1	0	0.0163474	-0.155621	-0.0343791	0.232689	-0.167446	-0.468058	-0.0498152
NPTN_N197_Q9Y639	0	1	0	-0.0680599	-0.25589	-0.34631	-0.261244	0.0651814	0.068253	0.0801234
SEL1L_N217_Q9UBV2	0	1	0	0.0609623	0.171696	0.204413	0.0968744	-0.286146	-0.326569	-0.293764
CLU_N291_P10909	0	1	0	-0.579402	-0.815715	-0.668909	-0.316066	0.420758	0.311405	0.616586
DPP4_N685_P27487	0	1	0	0.464978	0.424328	0.628096	0.474811	-0.177123	-0.533204	-0.232882
LAMP1_N249_P11279	0	1	0	0.394107	0.764517	0.317868	0.346766	0.217331	-0.139327	0.133447
CD97_N371_P48960	0	1	0	-0.597584	-0.67344	-0.69157	-0.728194	0.27297	0.275982	0.289636
AFM_N109_P43652	0	1	0	0.161668	0.143497	0.276079	0.11142	-0.146476	-0.0396056	-0.407882
CD163_N140_Q86VB7	0	1	0	0.155253	0.430936	0.326117	0.218251	-0.308025	-0.370431	-0.345153
ACP2_Nf177_P11117	1	0	0	-0.264932	-0.59678	-0.463805	-0.228424	0.465338	0.520282	0.548502
ACP2_N177_P11117	0	1	0	0.586773	0.466382	0.477653	0.459826	-0.409326	-0.493751	-0.21281
PLAUR_N194_Q03405	0	1	0	-0.71363	-0.532262	-0.500825	-0.628602	-0.0932304	0.158405	0.0421986
F2_N121_P00734	0	1	0	-0.460221	-0.516073	-0.584939	-0.594525	0.262547	0.333719	0.414691
C1RL_N147_Q9NZP8	0	1	0	0.720855	0.688075	0.583085	0.645319	-0.729332	-0.724301	-0.80608
C1RL_Nf147_Q9NZP8	1	0	0	-0.0764978	-0.336585	-0.179429	-0.309826	0.0610538	0.267061	-0.13353
VIM_N337_P08670	0	1	0	0.400627	0.243208	0.322682	0.215696	-0.0820377	-0.269172	-0.0245286
F12_N249_P00748	0	1	0	0.487229	0.391	0.329097	0.277424	-0.0924706	-0.0672064	0.0791113
L1CAM_Nf294_P32004	1	0	0	-2.52339	-2.72125	-2.21509	-2.37904	0.314867	0.419971	0.661479
ITGB1_N481_P05556	0	1	0	-0.0901185	-0.0735586	-0.0821118	-0.0727109	-0.067044	-0.126566	0.0403423
DHX9_N1169_Q08211	0	1	0	-0.676295	-0.171196	-0.321938	-0.552747	0.581541	0.483151	0.764516
ANPEP_N735_P15144	0	1	0	0.316738	0.299688	0.228404	0.236504	-0.463767	-0.418159	-0.343273
HLA-A_N110_P01892	0	1	0	0.765838	0.987043	0.538836	0.605375	-1.10903	-1.41015	-1.16671
HLA-A_Nf110_P01892	1	0	0	0.289846	0.327504	0.354759	0.378939	-0.231061	-0.303455	-0.162582
KHK_N142_P50053	0	1	0	0.0200821	0.100933	0.0434432	-0.0633519	-0.237912	-0.1245	-0.202134
ORM2_N56_P19652	0	1	0	-0.19293	-0.180263	-0.226053	-0.283795	-0.066146	0.225096	-0.23082
ORM2_Nf56_P19652	1	0	0	-1.11724	-1.35094	-1.45644	-1.14517	0.192236	0.351404	0.121197
COL6A6_Nf347_A6NMZ7	1	0	0	1.20022	1.34124	1.12098	1.31149	-2.51366	-3.229	-0.948358
COL6A6_N347_A6NMZ7	0	1	0	1.48596	1.50288	1.3829	1.27849	-3.8347	-3.68103	-3.16047
HLA-C_Nf110_P30505	1	0	0	-0.341187	-0.360447	-0.226845	-0.479797	0.562201	0.35976	0.459426
HLA-C_N110_P30505	0	1	0	-0.817676	-1.11269	-0.740707	-0.779007	0.483984	0.344554	0.512714
LGMN_N263;N272_Q99538	0	1	1	0.397005	0.323519	0.324884	0.433581	-0.417654	-0.445092	-0.560779
LGMN_N263_Q99538	0	1	0	0.335657	0.505322	0.405405	0.376977	-0.40745	-0.431774	-0.511629
MST1_N296_P26927	0	1	0	0.0781616	-0.00192264	-0.0105923	-0.00383562	-0.12019	-0.0913608	0.144249
COL14A1_N137_Q05707	0	1	0	-0.735979	-0.494624	-0.643983	-0.623941	0.164779	0.208117	-0.0354963
COL14A1_Nf137_Q05707	1	0	0	0.243104	0.334538	0.275878	0.30915	-0.0741347	-0.064618	-0.239982
IGHG1_N180_P01857	0	1	0	-0.0287899	-0.260608	-0.193878	-0.172222	0.0418142	0.0222507	0.0480091
IGHG1_Nf180_P01857	1	0	0	-0.172486	-0.164223	-0.321672	-0.316806	0.153378	0.301348	0.159104
ITGA11_Nf82_Q9UKX5	1	0	0	-0.648271	-0.12268	-0.266254	-0.813731	0.121015	0.0642136	-0.117865
ITGA11_N82_Q9UKX5	0	1	0	-1.39163	-1.75154	-0.955562	-1.41603	0.367025	0.329439	0.566682
GNS_N111_P15586	0	1	0	-0.166642	-0.0396333	-0.0802304	-0.0147266	-0.12009	0.0450353	-0.0122183
GNS_N111;N117_P15586	0	1	1	0.168597	-0.123098	0.0482711	0.192122	0.346288	0.13601	0.234403
CFH_Nf1029_P08603	1	0	0	-0.567224	-0.698515	-0.855821	-0.749351	0.792795	0.577786	0.763791
CFH_N1029_P08603	0	1	0	-0.359822	-0.376721	-0.520531	-0.425492	0.263527	0.189439	0.343908
CCT2_N473_P78371	0	1	0	-0.752901	-0.877919	-0.732226	-0.611475	0.0559846	0.207307	0.132829
MXRA5_Nf2007_Q9NR99	1	0	0	-0.895129	-1.06983	-0.900127	-0.830497	0.528076	0.778814	0.372489
MXRA5_N2007_Q9NR99	0	1	0	-2.84603	-3.74489	-2.5883	-3.02882	0.701197	0.592959	0.790043
YWHAG_N111_P61981	0	1	0	0.963963	0.0731018	0.382258	0.375008	0.544317	0.310006	0.519741
CEMIP2_N980_Q9UHN6	0	1	0	-0.435444	-0.141162	-0.483265	-0.467624	0.126912	-0.0398474	0.2699
FKBP10_N393_Q96AY3	0	1	0	-1.06949	-1.02292	-0.907043	-1.05586	0.30661	0.424379	0.230892
LGALS3BP_N125_Q08380	0	1	0	0.105043	0.00531566	-0.084122	-0.0605289	0.029552	-0.175541	-0.16321
LGALS3BP_Nf125_Q08380	1	0	0	-0.148237	-0.348606	-0.517131	-0.34855	0.155218	0.254903	0.0362598
EDEM1_N624_Q92611	0	1	0	0.641223	0.477069	0.533204	0.582213	-0.523624	-0.458471	-0.537115
PTPRC_N470_P08575	0	1	0	-0.30157	-0.170072	-0.300206	-0.344554	0.0480591	0.125492	-0.198638
SIGLEC10_Nf355_Q96LC7	1	0	0	0.111613	0.209938	0.0704494	-0.191722	-0.174829	-0.0187194	0.0843098
VWF_Nf211_P04275	1	0	0	-0.242641	-0.410662	-0.432894	-0.509956	0.0747572	-0.138172	-0.0870606
VWF_N211_P04275	0	1	0	-0.448357	-0.280781	-0.181552	-0.257598	0.0914567	0.315125	0.0350869
PLXND1_N155_Q9Y4D7	0	1	0	-0.565637	-0.20494	-0.471928	-0.613289	-0.0199626	0.138764	0.0648901
FGFRL1_N293_Q8N441	0	1	0	0.0610863	-0.021426	-0.369095	0.326255	-0.28684	-0.681026	-0.429606
MIA3_N246_Q5JRA6	0	1	0	0.758327	0.739844	0.604695	0.55059	-0.671409	-0.59605	-0.646859
NCAM2_N219_O15394	0	1	0	-2.60683	-3.16706	-2.77185	-2.7004	0.784167	0.693301	0.863549
ITGB1_N520_P05556	0	1	0	0.257599	0.244569	0.255512	0.353234	-0.041414	-0.0664925	-0.0791429
ITGA11_N694_Q9UKX5	0	1	0	-1.23604	-1.39182	-1.33274	-1.29398	0.631167	0.589189	0.62241
CD82_N198_P27701	0	1	0	0.625607	0.5597	0.504085	0.409318	-0.614438	-0.963214	-0.684268
CD82_Nf198_P27701	1	0	0	0.339433	0.506016	0.150091	-0.467662	0.435256	0.276372	0.229693
SERPING1_N238_P05155	0	1	0	-0.0283354	-0.0886776	0.033258	-0.0481467	0.0132463	-0.0710091	0.00443077
NCSTN_N417_Q92542	0	1	0	0.866572	0.447262	0.500673	0.43553	0.673421	0.220721	0.342272
GFRA2_N52_O00451	0	1	0	-2.02762	NA	-2.1601	-1.77567	0.710298	0.858766	0.668391
GFRA2_Nf52_O00451	1	0	0	-2.20064	-2.38469	NA	-3.13598	1.17818	0.71272	1.09226
LAMB1_N1279_P07942	0	1	0	-1.83537	-2.22597	-1.80841	-1.86789	0.495735	0.316984	0.432975
LAMB1_Nf1279_P07942	1	0	0	-0.7882	-0.906747	-0.822344	-1.02319	0.178637	0.333542	0.191487
SUSD2_N162_Q9UGT4	0	1	0	0.0431586	0.197966	0.106118	0.0530206	0.111282	-0.0286393	-0.0628396
SUSD2_Nf162_Q9UGT4	1	0	0	0.344027	0.459251	0.535884	0.46217	-0.0669975	-0.34734	-0.0664816
CLN5_N255_O75503	0	1	0	0.209098	-0.0193451	-0.037155	0.162972	-0.188881	-0.434169	-0.0999873
LRG1_Nf325_P02750	1	0	0	-0.954476	-1.54815	-1.2937	-0.886778	0.695718	0.611043	0.421011
LRG1_N325_P02750	0	1	0	-0.0676413	0.0232976	-0.0070792	-0.143028	0.0823859	0.0924482	0.147984
ITGA9_N854_Q13797	0	1	0	0.635521	0.609825	0.427263	0.54435	-0.955811	-0.949106	-0.958691
KRT18_N423_P05783	0	1	0	0.914751	0.727667	0.879996	0.607711	-1.34384	-1.28197	-1.25607
STAB1_N816_Q9NY15	0	1	0	0.249655	0.109117	0.215252	0.136633	-0.289623	-0.47262	-0.363856
IGHG4_N177_P01861	0	1	0	-0.446393	-0.586661	-0.562038	-0.53734	0.2878	0.257654	0.345801
IGHG4_Nf177_P01861	1	0	0	-0.65006	-0.625374	-1.04191	-0.605964	0.29261	-0.0710419	-0.0857592
F2R_N62_P25116	0	1	0	-0.362035	-0.810848	-1.0077	-0.642326	0.518288	0.60364	0.545164
MRC2_Nf69_Q9UBG0	1	0	0	-0.546964	-0.67643	-0.292667	-0.571142	0.232061	0.258832	0.275013
MRC2_N69_Q9UBG0	0	1	0	0.209936	-0.833615	-0.997352	7.58088	8.0031	8.11376	8.17058
IGHG3_N227_P01860	0	1	0	-0.193182	-0.309548	-0.315038	-0.311397	0.0512122	0.0535251	0.00134497
IGHG3_Nf227_P01860	1	0	0	-0.161961	-0.249589	-0.230991	-0.291304	0.445016	0.349723	0.346934
P2RX4_N75_Q99571	0	1	0	-0.0166855	-0.0929109	-0.273917	-0.117117	-0.398017	-0.261983	-0.306174
P2RX4_Nf75_Q99571	1	0	0	-0.462069	-0.489095	-0.501043	-0.681083	-0.0549003	-0.1444	-0.0587151
ECM1_N444_Q16610	0	1	0	0.403171	0.546263	0.230306	0.422381	-0.0614386	0.307832	0.25955
ECM1_Nf444_Q16610	1	0	0	0.172652	0.137491	0.0170838	0.101542	0.189094	0.157485	0.0717576
STAB2_N720_Q8WWQ8	0	1	0	0.898447	1.07627	0.896079	0.821397	-1.96234	-1.8833	-1.58114
ASGR1_N147_P07306	0	1	0	0.550861	0.561409	0.430101	0.437781	-0.330763	-0.530737	-0.459857
ASGR1_Nf147_P07306	1	0	0	-0.180505	0.0459858	-0.0551755	0.0559074	0.180012	0.32774	0.360158
CTSC_N53_P53634	0	1	0	0.125667	0.177074	0.108254	0.161534	-0.418695	-0.30552	-0.418363
ATRN_N1082_O75882	0	1	0	-0.0744583	-0.260475	-0.169373	-0.258754	-0.0594835	-0.00572434	-0.0749062
MARCKS_N61_P29966	0	1	0	-0.642774	-0.470338	-0.43717	-0.533256	0.11564	0.161547	0.131004
OSTM1_N216_Q86WC4	0	1	0	0.129783	-0.0719926	-0.0159449	-0.0246164	-0.214876	-0.232512	-0.387122
SOD2_N63_P04179	0	1	0	0.42226	0.657963	0.51629	0.449348	-0.414525	-0.271647	-0.513596
TMEM30B_N273_Q3MIR4	0	1	0	0.3492	0.368172	0.329384	0.416332	-0.545419	-0.769988	-0.515315
ALPL_N271_P05186	0	1	0	0.0984202	0.267216	0.467671	0.475763	-1.63212	-0.862602	-0.898288
TNC_Nf327_P24821	1	0	0	-0.96433	-1.30254	-1.06612	-1.30999	0.403553	0.365544	0.278919
TNC_N327_P24821	0	1	0	-1.70957	-1.40348	-1.42467	-1.29545	0.510005	0.512684	0.540775
SIRPA_N245_P78324	0	1	0	-0.147934	-0.264152	-0.0165504	-0.133168	-0.0664306	-0.0541126	-0.123116
COL6A3_Nf2079_P12111	1	0	0	-0.167695	-0.210801	-0.0549004	0.0620133	0.297426	0.0571567	0.231097
COL6A3_N2079_P12111	0	1	0	-0.781072	-0.711674	-0.718963	-1.15238	0.643409	0.617849	0.7005
LEPR_N276_P48357	0	1	0	1.00156	0.804761	0.856621	0.767787	-1.15422	-1.22263	-1.07723
SORL1_N1894_Q92673	0	1	0	-0.344904	-0.100365	-0.23232	-0.153902	-0.29687	-0.431451	-0.419035
PTGFRN_N286_Q9P2B2	0	1	0	0.615359	0.499523	0.471573	0.409823	-1.00092	-0.907167	-1.04554
NID2_N703_Q14112	0	1	0	-0.402134	-0.44129	-0.487597	-0.682691	0.355021	0.203296	0.426504
NID2_Nf703_Q14112	1	0	0	-0.38206	0.0862657	-0.527779	-1.03414	0.797743	0.433612	0.42736
SORL1_N1246_Q92673	0	1	0	0.500048	0.491173	0.444028	0.603627	-0.736363	-0.481967	-0.539815
APOH_N162_P02749	0	1	0	0.0798905	0.215679	0.508585	0.0730325	-0.146207	-0.308407	-0.305606
MERTK_N170_Q12866	0	1	0	0.505331	0.437137	0.431607	0.352778	-0.539685	-0.490715	-0.449895
GXYLT1_N237_Q4G148	0	1	0	0.401192	0.552295	0.340467	0.295606	-0.0745811	0.0455211	-0.097444
ITGAM_N391_P11215	0	1	0	-0.133384	0.152235	0.0793723	0.0536605	0.00793761	0.0790542	-0.0828072
ECE1_N166_P42892	0	1	0	0.174106	0.0447569	0.126853	0.155851	-0.106146	-0.208366	-0.16079
PKD2_N328_Q13563	0	1	0	0.590054	0.45721	0.545996	0.35572	-0.482842	-0.559979	-0.546001
CP_N138_P00450	0	1	0	0.268506	0.376389	0.345412	0.233497	-0.233073	-0.157902	-0.124648
CP_Nf138_P00450	1	0	0	-0.327132	-0.643779	-0.153627	-0.317509	0.354924	0.198655	0.471896
CEACAM1_N197_P13688	0	1	0	0.253378	0.17345	0.0988369	0.0687386	-0.359249	-0.154259	-0.0166549
MPO_N323_P05164	0	1	0	0.424341	0.437439	0.347641	0.201206	0.047049	-0.0839453	-0.199786
MPO_Nf323_P05164	1	0	0	1.09076	0.83647	0.952994	0.434975	-0.548343	-0.398629	-0.471469
EGFR_N196_P00533	0	1	0	0.193176	0.676436	0.265282	0.792233	-0.879997	-1.55556	-0.720285
CNTN3_N956_Q9P232	0	1	0	0.269334	0.6947	0.309861	0.551927	-0.807188	-0.697981	-0.800617
FMOD_Nf166_Q06828	1	0	0	-1.88216	-1.64198	-1.54356	-1.74605	0.695075	0.645478	0.804199
FMOD_N166_Q06828	0	1	0	-2.40699	-2.50873	-1.98329	-1.94151	0.634004	0.610736	0.726216
LAMA5_N1330_O15230	0	1	0	-0.242927	-0.0235875	-0.192538	0.129796	0.42354	0.0348399	0.627358
PTPRJ_N413_Q12913	0	1	0	-0.379583	-0.0710855	-0.265829	-0.1458	-0.112258	0.149445	0.0447235
CFI_N494_P05156	0	1	0	0.0786474	-0.0738601	-0.148785	-0.025061	0.0250418	0.0602081	0.0440101
DCAF8_N16_Q5TAQ9	0	1	0	0.862023	0.894519	1.08062	0.709402	0.688675	0.293307	0.2225
HLA-A_N110_P04439	0	1	0	0.534667	0.36995	0.345254	0.489807	-0.552911	-0.820066	-5.05946
INSR_N920_P06213	0	1	0	0.333401	0.338303	0.137839	0.266731	-0.059307	-0.11041	-0.083724
SEL1L_N195_Q9UBV2	0	1	0	0.44486	0.429883	0.34282	0.290375	-0.472735	-0.208725	-0.374173
LAMA5_N2196_O15230	0	1	0	-0.539691	-0.833011	-0.727515	-0.559498	0.158596	0.352759	0.403805
GNS_N405_P15586	0	1	0	-0.196467	-0.27743	-0.169003	-0.357833	0.182475	0.193873	0.219081
MAN2B2_N748_Q9Y2E5	0	1	0	0.493326	0.55439	0.270339	0.375016	-0.416405	-0.162928	-0.196499
FGL2_N263_Q14314	0	1	0	-0.695148	-0.726397	-0.72474	-0.697079	0.25185	0.297028	0.252911
FGL2_Nf263_Q14314	1	0	0	-0.311046	-0.299092	-0.324261	-0.275069	0.391676	0.456325	0.607162
GOT1_N125_P17174	0	1	0	0.794258	0.793247	0.844315	0.759088	-0.966054	-0.992997	-0.944102
SEL1L_N608_Q9UBV2	0	1	0	0.647827	0.276158	0.236194	0.0670841	0.0106198	-0.145331	-0.0162418
IGFBP3_N116_P17936	0	1	0	-0.323351	0.111103	-0.215325	-0.191598	-0.044805	-0.00586629	-0.0374987
ATRN_N416_O75882	0	1	0	-0.388636	-0.654321	-0.644398	-0.582056	0.123673	0.128615	0.278451
AGRN_N932_O00468	0	1	0	-0.106178	-0.271389	-0.587422	-0.222578	0.106895	0.131854	0.0580368
AGRN_Nf932_O00468	1	0	0	-1.34242	-0.612667	-0.838571	-0.664754	0.463381	0.0550554	0.41482
PYGL_N839_P06737	0	1	0	1.02468	0.9362	0.894605	0.775586	-1.07981	-1.22421	-1.39223
HSD17B6_N215_O14756	0	1	0	0.744335	0.803085	1.11493	0.446806	-0.675193	-0.320472	-0.21392
PLXNA4_N442_Q9HCM2	0	1	0	-7.94746	-1.86259	NA	-2.036	0.5292	0.632136	0.453259
ITGA6_N930_P23229	0	1	0	-0.481048	-0.109722	-0.0112236	-0.207483	0.985181	0.546979	0.631819
ITGA6_Nf930_P23229	1	0	0	-0.297428	NA	-0.60064	0.381071	0.505557	0.678857	0.711229
CNTNAP2_N630_Q9UHC6	0	1	0	-14.8826	-7.18179	NA	-4.22168	-0.025136	0.583635	-0.0177571
UGT1A3_N119_P35503	0	1	0	0.182651	1.01459	1.00432	0.657173	-0.46045	0.264432	0.318707
VTN_N86_P04004	0	1	0	-0.0517952	0.0813312	-0.0479225	0.0291227	-0.0978921	-0.025623	0.00268171
FAT1_N1940_Q14517	0	1	0	-0.11923	-0.758707	-0.422746	-0.101325	0.384998	0.12422	0.447994
CRELD1_N205_Q96HD1	0	1	0	0.509399	1.08639	1.12106	0.647769	0.0143433	0.0437843	-0.252554
PON2_N254_Q15165	0	1	0	0.367734	0.394501	0.318518	0.185476	-0.5263	-0.290063	-0.409422
SERPINA4_Nf238_P29622	1	0	0	-0.498353	-0.606032	-0.569018	-1.17815	0.202596	0.352962	0.248834
SERPINA4_N238_P29622	0	1	0	0.122754	-0.10265	-0.261749	-0.101554	-0.108812	-0.0938994	-0.0731207
CD38_N100_P28907	0	1	0	0.547902	0.469708	0.772965	0.737999	-0.669324	-0.479844	-0.235614
PTPRF_Nf966_P10586	1	0	0	-0.477795	-0.760675	-0.378458	-0.333798	0.227357	0.799868	0.677569
PTPRF_N966_P10586	0	1	0	0.574708	0.366152	0.56899	0.6375	-0.368166	-0.298197	-0.333247
NFASC_Nf973_O94856	1	0	0	0.657543	0.731802	0.594335	0.606176	-0.602279	-0.834289	-0.80689
NFASC_N973_O94856	0	1	0	-0.022451	-0.127431	-0.215847	-0.192782	-0.0433011	0.0284948	-0.273534
KDR_N245_P35968	0	1	0	0.139872	0.0425109	-0.18965	0.203887	-0.0618683	-0.173273	-0.200233
ASGR2_N170_P07307	0	1	0	0.667225	0.483377	0.74338	0.664521	-0.20706	-0.468649	-1.48019
ASGR2_Nf170_P07307	1	0	0	-0.128604	0.15561	-0.227855	-0.0780039	0.2606	0.0429421	0.434366
MPZL2_N39_O60487	0	1	0	0.206839	0.241102	0.194196	0.142112	-0.264623	-0.320115	-0.192813
MPZL2_Nf39_O60487	1	0	0	-1.19959	-1.07238	-1.07779	-0.633396	0.470402	0.67261	1.45959
ACADVL_N244_P49748	0	1	0	0.440651	0.308793	0.391488	0.257888	-0.687311	-0.673667	-0.734329
IL17RA_N265_Q96F46	0	1	0	0.136893	0.127654	0.370597	-0.0219896	0.540348	-0.43803	0.459686
CD163_N1027_Q86VB7	0	1	0	0.424474	0.593303	0.564274	0.520911	-0.587505	-0.54343	-0.872669
LRP1_N2815_Q07954	0	1	0	0.661324	1.00868	0.980668	0.797646	-0.315476	-0.084688	-0.296302
LRP1_Nf2815_Q07954	1	0	0	-7.26195	-0.0763487	0.571376	-4.2812	0.151093	0.224051	0.00186323
ANO6_N361_Q4KMQ2	0	1	0	0.0626222	0.263843	0.0660403	0.0355425	-0.412541	-0.305036	-0.421495
ITGAM_N1021_P11215	0	1	0	0.370278	0.480576	0.842067	0.356185	0.284218	0.483564	0.0028423
CEACAM1_N208;N224_P13688	0	1	1	0.0478412	0.256351	-0.280955	-0.102609	0.226341	0.214083	-0.0151411
KNG1_N48_P01042	0	1	0	0.14693	0.159554	0.267341	0.0624614	0.337276	0.226012	0.0282718
ITGA3_N969_P26006	0	1	0	-0.154157	-0.0989687	-0.175784	-0.144191	-0.0426789	0.0885988	-0.0590952
CPN2_N74_P22792	0	1	0	0.101391	-0.105426	0.00170869	-0.0684772	-0.168345	-0.224451	-0.369764
LAMA2_N2017_P24043	0	1	0	-0.908613	-1.24735	-0.885259	-1.09472	0.347219	0.407738	0.233598
P2RX4_N153_Q99571	0	1	0	-0.13799	0.0434093	-0.120365	-0.055955	-0.0701796	0.0775724	-0.177141
P2RX4_Nf153_Q99571	1	0	0	0.247027	-0.339115	0.0543632	-0.283089	0.154812	-0.491863	-0.10533
KLKB1_N127_P03952	0	1	0	0.166193	0.110548	0.133163	0.186232	-0.503805	-0.365713	-0.469569
KLKB1_Nf127_P03952	1	0	0	-0.2917	-0.223201	-0.0538983	0.143648	0.19461	0.452382	0.370782
CTSF_Nf195_Q9UBX1	1	0	0	-0.313962	-0.305662	-0.458012	-0.197532	0.411855	0.387607	0.546268
CTSF_N195_Q9UBX1	0	1	0	0.105385	-0.206413	-0.237179	0.0714954	0.216975	0.0320691	-0.0361698
KDR_N631_P35968	0	1	0	0.156133	0.24171	0.237792	0.0563521	0.090124	-0.173309	0.0439187
ATP1B1_N193_P05026	0	1	0	0.782423	0.728371	0.739839	0.581228	-0.713368	-0.793633	-0.662217
NFASC_Nf988_O94856	1	0	0	0.433776	0.506703	-0.0100767	-0.0379883	-0.455616	-0.226215	-0.587118
NFASC_N988_O94856	0	1	0	-0.891867	-0.626518	-0.591488	-0.650561	0.160612	-0.0499518	0.00396629
HPN_N112_P05981	0	1	0	0.492402	0.599903	0.746176	1.15975	-0.470963	-0.772482	-0.600645
LY75_N934_O60449	0	1	0	-0.170958	-0.178559	-0.37079	-0.301463	0.0380865	0	-0.0867053
FBLN2_Nf507_P98095	1	0	0	-1.13045	-1.379	-1.25122	-0.528847	-0.332888	0.334119	-0.32254
FBLN2_N507_P98095	0	1	0	-0.973143	-0.349574	-0.62531	-0.467506	0.0475495	0.0987301	0.190113
SBSPON_N227_Q8IVN8	0	1	0	-1.0644	-1.33168	-0.655768	-0.799788	0.38929	0.315647	0.467012
HMCN1_N2395_Q96RW7	0	1	0	-0.727871	-0.777517	-0.994329	-0.757615	0.04159	0.00931031	0.0594157
MTTP_N319_P55157	0	1	0	1.28636	1.3762	1.5368	1.26833	-0.318278	-0.446314	-0.205589
EMC1_N913_Q8N766	0	1	0	0.267308	0.00125017	0.212887	0.14236	0.230111	0.0203824	0.0272146
MASP1_Nf178_P48740	1	0	0	0.420714	0.0769552	0.259408	0.472223	-0.508108	-0.792393	-0.406355
MASP1_N178_P48740	0	1	0	0.440434	0.50052	0.406478	0.170664	-0.539076	-0.61183	-0.433824
SULF1_N170_Q8IWU6	0	1	0	-2.04097	-2.26262	-2.43277	-2.71578	0.718791	0.431858	0.662313
MYORG_N372_Q6NSJ0	0	1	0	0.592536	0.445255	0.557736	0.445068	-0.460583	-0.580258	-0.47814
VNN1_N353_O95497	0	1	0	0.736238	0.528721	0.654402	0.577928	-0.123043	-0.250312	-0.316493
VWF_N2585_P04275	0	1	0	0.0432342	-0.195534	0.0758412	0.104175	0.383536	0.257803	0.397392
SCARF2_N310_Q96GP6	0	1	0	-0.326398	-0.675051	-0.264068	-0.357342	0.123205	0.182294	0.117227
SCARF2_Nf310_Q96GP6	1	0	0	0.0990938	0.177305	0.348112	0.116983	-0.371749	-0.569476	-0.367907
LGALS3BP_N551_Q08380	0	1	0	0.117424	0.0400451	-0.000992588	-0.366963	-0.370964	-0.241189	-0.466389
LGALS3BP_Nf551_Q08380	1	0	0	-0.0772594	0.0824026	0.0640819	-0.332772	-0.0212745	-0.00123038	-0.0956212
LAMA2_N2028_P24043	0	1	0	-0.716511	-0.88435	-0.680484	-0.535656	0.379861	0.219833	0.0704769
LAMA2_Nf2028_P24043	1	0	0	-1.0501	-1.19484	-1.05249	-1.13946	-0.339915	-0.1136	-0.054745
CD109_N118_Q6YHK3	0	1	0	-0.658024	-1.08524	-0.651255	-0.877504	0.308242	0.335321	0.283484
FUCA1_N382_P04066	0	1	0	0.614284	0.653698	0.413221	0.202504	-0.631503	-0.632944	-0.482489
AASS_N452_Q9UDR5	0	1	0	0.577808	0.347975	0.499968	0.757412	-1.34234	-1.12524	-1.77416
SDK2_N936_Q58EX2	0	1	0	-1.52884	-2.35802	-2.11971	-1.70241	0.743602	0.656301	0.638428
ACADSB_N202_P45954	0	1	0	0.78643	0.578605	0.75023	0.556736	-1.07126	-0.876852	-1.03178
PLXNB2_N127_O15031	0	1	0	0.316563	0.19411	0.302032	0.324777	-0.452352	-0.531402	-0.582666
LNPEP_N448_Q9UIQ6	0	1	0	-0.395015	-0.657195	-0.0658119	-0.419157	-0.407223	-0.523169	-0.146829
ADAM17_N264_P78536	0	1	0	-0.187704	-0.210136	-0.181993	-0.130341	0.0112285	0.188197	0.312382
CD48_N206_P09326	0	1	0	-0.0786808	-0.0497033	-0.0687877	0.0407304	0.136332	0.219914	0.54543
AGXT_N367_P21549	0	1	0	0.636849	0.460121	0.706633	0.882864	-1.01471	-0.830886	-0.656838
CD163_N123_Q86VB7	0	1	0	0.43494	0.432841	0.387978	0.555014	-0.360081	-0.492758	-0.519277
CD163_Nf123_Q86VB7	1	0	0	-0.362035	0.072157	-0.540056	0.0411108	-0.293515	-0.557194	-0.257087
MAN2A2_N305_P49641	0	1	0	-0.149018	-0.207803	-0.635304	-0.160792	0.35279	0.0810491	0.155015
ITGAM_N240_P11215	0	1	0	-0.126109	-0.202211	-0.0945672	-0.227372	0.169517	0.0703858	0.0910613
CP_N762_P00450	0	1	0	0.223251	0.201929	0.399856	0.027212	-0.213637	-0.0123065	-0.178301
P0DOX2_N320_P0DOX2	0	1	0	-0.268024	-0.430401	-0.403806	-0.527021	0.202933	0.0271077	0.147955
P0DOX2_Nf320_P0DOX2	1	0	0	-0.754734	-0.528879	-0.343572	-0.184996	0.876454	0.278847	0.497492
TEK_N140_Q02763	0	1	0	0.39411	0.244743	0.357901	0.0990286	-0.235311	-0.159512	-0.158399
TEK_Nf140_Q02763	1	0	0	0.399545	0.613456	0.615193	0.499734	-0.830391	-0.590946	-0.762631
AGRN_N135_O00468	0	1	0	-0.242906	-0.524924	-0.66435	-0.443101	0.320411	0.265903	0.356202
COL6A1_N804_P12109	0	1	0	-0.233408	-0.470742	-0.267135	-0.337175	0.0355013	0.0298055	-0.104433
FAM234A_N389_Q9H0X4	0	1	0	0.274911	0.467069	0.381738	0.183154	-0.403633	-0.615455	-0.421829
ITGB1_N669_P05556	0	1	0	0.220726	0.187748	0.231074	0.235556	-0.350029	-0.500218	-0.433146
ITGB1_Nf669_P05556	1	0	0	0.209579	0.421935	0.324045	0.100062	-0.300368	0.0731007	0.0216306
TNR_N874_Q92752	0	1	0	-2.54772	-2.17131	-2.29646	-3.08232	0.495268	0.585409	0.44453
TNR_Nf874_Q92752	1	0	0	-2.5558	-2.44838	-2.77659	-3.05676	0.490819	0.512239	0.58319
CADM1_N113_Q9BY67	0	1	0	-0.179817	-0.33721	-0.288358	-0.418525	0.000101322	0.303818	0.42793
CADM1_Nf113_Q9BY67	1	0	0	-0.654554	-0.832	-0.649249	-0.522646	0.198222	0.476061	0.668922
LGALS3BP_N192_Q08380	0	1	0	0.433492	0.655135	0.43536	0.384288	0.438107	0.106457	0.362563
PTPRG_N444_P23470	0	1	0	-0.513226	-0.650131	-0.314677	0.0450933	-0.0361696	-0.452381	-0.789218
HLA-DQA1_N103_P01909	0	1	0	0.166991	0.441362	0.641791	0.228234	-0.246171	-0.0899409	0.0463238
ERAP2_Nf119_Q6P179	1	0	0	0.381822	0.0820967	0.53014	0.362369	-0.0706997	0.553707	0.471319
NOMO3_N369_P69849	0	1	0	0.816689	0.797935	0.294993	0.502978	-0.331446	-0.248515	-0.254721
LAMP1_Nf261_P11279	1	0	0	-0.315363	-0.425764	-0.329675	-0.523573	0.108504	-0.0246112	-0.11619
LAMP1_N261_P11279	0	1	0	0.557663	0.282449	0.489797	0.467603	-0.396193	-0.37076	-0.543906
COL1A2_N1267_P08123	0	1	0	-1.54626	-1.27369	-1.78959	-1.09468	0.817461	0.776277	0.720087
COLGALT1_N96_Q8NBJ5	0	1	0	-0.0876667	0.00982875	-0.187239	-0.195309	0.181186	0.23097	0.364503
COLGALT1_Nf96_Q8NBJ5	1	0	0	0.306876	0.595212	0.0463862	NA	0.549204	0.219416	-0.144314
EMILIN1_N766_Q9Y6C2	0	1	0	-0.410911	-0.392929	-0.371206	-0.358905	0.0743774	0.102187	-0.0380302
LAMC1_N1395_P11047	0	1	0	-0.722445	-0.282512	-0.609361	-0.912398	0.187296	0.33657	0.293817
UBA1_N818_P22314	0	1	0	-0.887766	-0.297373	-0.742582	-0.30697	-0.500628	-0.582764	-0.376547
ADAM10_N267_O14672	0	1	0	0.711284	0.562815	0.578527	0.55592	-0.633501	-0.484445	-0.647671
LGALS4_N253_P56470	0	1	0	0.510069	0.700798	0.450717	0.96872	-0.287573	-0.52695	-0.404641
ART4_N274_Q93070	0	1	0	0.604616	0.757549	0.716718	0.825267	0.162279	-0.233566	0.018933
MPZL2_N118_O60487	0	1	0	0.366809	0.647263	0.516649	-0.0728642	-0.615386	-0.466706	-0.962183
CD55_N95_P08174	0	1	0	-0.582631	-0.848256	-0.739469	-0.841257	-0.0370609	-0.182573	-0.767207
IGF2R_N747_P11717	0	1	0	0.084324	0.919338	1.80161	7.94227	-0.144967	-0.0533089	7.71383
ACSL1_N382_P33121	0	1	0	1.45665	1.07411	1.15101	1.0619	-1.44334	-1.84017	-1.34297
CASC4_N115_Q6P4E1	0	1	0	-0.0582638	0.0959674	0.219941	0.421698	-0.0170584	0.0501221	-0.0251689
CASC4_Nf115_Q6P4E1	1	0	0	-0.101325	-0.0505452	0.109464	0.103187	0.160331	0.103787	0.180569
HSP90B1_N445_P14625	0	1	0	0.478865	0.452004	0.429549	0.74541	0.210248	0.433785	0.318924
ADAM10_N439_O14672	0	1	0	0.197949	0.113072	-0.0458536	0.171638	-0.294419	-0.198505	-0.119339
COL14A1_N372_Q05707	0	1	0	-0.31382	-0.00812434	-0.153901	0.0174544	-0.000101322	0.00620738	0.0140765
TNC_Nf1392_P24821	1	0	0	-0.476616	0.195328	-0.624659	-0.589391	0.604971	0.200647	0.141129
TNC_N1392_P24821	0	1	0	-0.682641	-0.368518	-0.570304	-0.905849	0.724685	0.514143	0.719955
HSP90B1_N107_P14625	0	1	0	0.620382	0.338896	0.374094	0.296592	-0.1238	-0.437416	-0.172123
LAMB2_N1249_P55268	0	1	0	-0.739916	-0.602412	-0.434681	-0.657323	0.368411	-0.0659401	0.3664
TIMP1_N53_P01033	0	1	0	-15.2918	-1.34716	-0.482717	-0.226265	0.0613747	0.466341	-0.263498
TIMP1_Nf53_P01033	1	0	0	-1.05589	-0.700614	-1.48865	-1.11555	0.839685	0.673953	0.860469
MEP1A_N440_Q16819	0	1	0	-1.92019	-2.61703	-1.53396	-1.35418	0.249553	0.4904	0.460759
ADGRL4_N249_Q9HBW9	0	1	0	-0.669397	-0.310608	-0.673267	-0.583767	-0.58367	-0.446671	-0.401467
ADGRL4_Nf249_Q9HBW9	1	0	0	0.294785	0.792989	0.669154	0.348699	-0.50307	-0.498663	-0.703419
ICOSLG_N102_O75144	0	1	0	0.715888	0.547753	0.597829	0.28485	-0.64174	-0.12791	-0.444243
ACP2_N267_P11117	0	1	0	-0.0089285	-0.000497603	0.465831	0.108934	-0.646495	-0.570344	-0.623823
POR_N326_P16435	0	1	0	0.581158	0.785595	1.0992	0.881538	-0.29828	-0.286018	-1.50723
RPL37A_N72_P61513	0	1	0	0.255789	0.230121	0.575508	0.772852	-0.00496701	0.36203	0.386945
PCYOX1_N353_Q9UHG3	0	1	0	0.620449	0.718784	0.619462	0.791646	-0.69355	-0.482821	-0.62992
UGT2B15_N65_P54855	0	1	0	1.02278	0.947079	1.08618	0.816975	-1.4335	-1.36266	-1.50584
UGT2B15_Nf65_P54855	1	0	0	1.39337	1.0499	1.15987	1.00884	-1.50649	-1.80819	-1.65726
ABI3BP_N44_Q7Z7G0	0	1	0	-0.95126	-0.849081	-0.883507	-0.938901	0.286706	0.256683	0.259379
PLOD3_N63_O60568	0	1	0	-0.311569	-0.438348	-0.605711	-0.501184	0.211752	0.136864	0.190341
C6_N324_P13671	0	1	0	0.0795864	-0.11293	-0.0403858	0.0116674	-0.251562	-0.178382	-0.316013
SLC3A2_N424_P08195	0	1	0	-0.472036	-1.10308	-0.700385	-0.655359	-0.074203	-0.462418	0.0589802
ANPEP_N234_P15144	0	1	0	0.137436	0.321249	0.398027	0.457286	-0.454405	-0.633481	-0.718444
CTSA_N333_P10619	0	1	0	0.0465462	NA	-0.397394	0.75325	0.28991	0.333763	0.356997
MCAM_N418_P43121	0	1	0	-1.40352	-0.957104	-1.38151	-1.80086	0.554609	0.713588	0.983737
MCAM_Nf418_P43121	1	0	0	-0.381945	-1.25138	-0.887391	-1.02905	-3.91627	-0.0622894	0.551205
AOC3_N618_Q16853	0	1	0	7.48902	0.189305	7.46082	7.76596	7.0696	7.06266	-0.590506
APOM_N135_O95445	0	1	0	-7.40337	-0.0163713	-0.0711727	0.215511	0.0310042	0.0463521	0.0982704
CLU_N374_P10909	0	1	0	0.0212334	0.295853	0.281049	0.0441395	0.323237	0.217665	0.256533
TENM3_N419_Q9P273	0	1	0	-3.15344	-4.2295	-4.361	-3.0614	0.516374	0.780475	0.434167
NCLN_N428_Q969V3	0	1	0	0.632339	0.804216	0.62672	0.59295	-0.801868	-0.634756	-0.531425
ENTPD1_N292_P49961	0	1	0	-0.698878	-0.765044	-0.745016	-0.951801	-0.102887	0.0584187	-0.0903879
SLC44A2_N200_Q8IWA5	0	1	0	-0.0798457	-0.14028	-0.0975821	-0.273	-0.0150724	0.135359	0.0347588
TM2D3_N122_Q9BRN9	0	1	0	0.0542612	-0.371313	-0.00638891	0.29796	-0.262044	-0.301744	0.196195
MMRN1_N507_Q13201	0	1	0	0.196046	0.397189	0.140159	0.312681	-0.245295	-0.888665	-0.707271
MMRN1_Nf507_Q13201	1	0	0	0.836619	0.860026	0.891594	0.717156	-0.339556	-0.272727	-0.274909
CTSC_N119_P53634	0	1	0	-0.244424	-0.108554	0.109856	0.150236	0.52204	0.256176	-0.050173
LAMP2_N49_P13473	0	1	0	0.380592	0.450165	0.285551	0.289658	-0.24457	-0.589224	-0.285439
ANGPT2_N151_O15123	0	1	0	-0.666353	-0.386488	-0.869089	-0.378717	0.254801	0.516113	0.295049
IGF2R_N581_P11717	0	1	0	0.991222	0.333659	0.255688	0.818431	0.219098	-0.281481	0.0626043
MYH9_N1825_P35579	0	1	0	NA	0.719341	0.862421	0.821394	-0.913202	0.761545	0.0672958
HSPG2_Nf3836_P98160	1	0	0	-7.55333	-0.244613	0.477838	-0.248642	0.132792	-0.0289008	-0.00932189
TMEM30A_N294_Q9NV96	0	1	0	-1.03406	-1.09482	-0.431149	-0.587819	0.485677	0.140781	0.0426072
COL5A1_N176_P20908	0	1	0	-14.5664	-0.778603	NA	-1.10189	0.291103	0.896916	0.0487947
TINAGL1_N161_Q9GZM7	0	1	0	-7.94949	NA	-0.599659	0.175036	-0.651821	-0.62999	-0.565187
ITIH2_N118_P19823	0	1	0	-0.365719	-0.379368	-0.403889	-0.380956	0.073593	0.222141	0.0271637
HP_N241_P00738	0	1	0	0.665944	0.690728	0.70009	0.68548	-0.413091	-0.442022	-0.716376
SERPINA3_N127_P01011	0	1	0	-1.20863	-0.442634	-0.454419	-1.38439	0.0573513	0.048835	0.240292
P2RX4_N184_Q99571	0	1	0	0.273672	-0.00396273	0.0794823	0.0145883	0.0724603	-0.0292925	0.168894
PAK2_N458_Q13177	0	1	0	0.0068901	-0.598732	0.194188	0.049521	0.280251	-0.178195	-0.457788
HRG_N125_P04196	0	1	0	0.463914	0.00622302	0.168324	0.146294	-0.366946	-0.516666	-0.144759
ADA2_N378_Q9NZK5	0	1	0	-0.029406	-0.224426	0.0728797	-0.146648	-0.351235	-0.292043	-0.321548
CADM1_N101_Q9BY67	0	1	0	-1.04951	-0.725677	-1.54577	-0.478857	-0.0427892	-0.429312	-0.096852
ASPH_N452_Q12797	0	1	0	0.67333	0.751531	0.381302	0.757495	-0.176856	-0.040537	-0.046151
CDH6_N437_P55285	0	1	0	-0.232948	-0.308647	0.231578	0.0168553	0.573927	0.581252	0.326012
CDH6_Nf437_P55285	1	0	0	-0.300668	-0.18132	-0.623911	-0.842493	0.65325	0.45605	0.838605
ECE1_N210_P42892	0	1	0	-0.334977	-0.220628	-0.520601	-0.408672	-0.698423	-0.799793	-1.12044
DCN_N211_P07585	0	1	0	-0.148979	-0.119586	-0.0237837	-0.350989	0.0579024	0.0763533	0.428796
LRP1_N357_Q07954	0	1	0	0.62666	0.522853	0.454391	0.451084	-0.360934	-0.568958	-0.447316
LRP1_Nf357_Q07954	1	0	0	-0.100756	-0.238688	-0.254217	-0.429736	-0.0930031	-0.109717	0.05307
ASPH_N12_Q12797	0	1	0	0.60523	0.620516	0.720385	0.411181	-0.460815	-0.551394	-0.568726
PTPRJ_N582_Q12913	0	1	0	-0.615392	-0.517418	-0.545498	-0.642892	-0.00693849	-0.085432	-0.0434112
CFI_N70_P05156	0	1	0	-0.0270115	-0.141778	-0.127547	-0.356042	0.124863	0.0658043	0.206843
KIT_N367_P10721	0	1	0	-2.27253	-2.36346	-2.28131	-2.14367	0.651861	0.617604	0.716049
EMILIN2_N745_Q9BXX0	0	1	0	-0.845421	-0.731238	-0.589816	-0.703564	0.622636	0.485526	0.672072
OPCML_Nf44_Q14982	1	0	0	-1.81348	-1.75473	-1.83995	-1.97285	0.530835	0.466351	0.54388
F12_N433_P00748	0	1	0	0.280019	0.217601	0.0872575	0.0148084	-0.0476189	-0.412025	-0.203205
FN1_N542_P02751	0	1	0	-0.537678	-0.654467	-0.569072	-0.515904	0.259583	0.18402	0.321296
FN1_Nf542_P02751	1	0	0	-1.47506	-1.25505	-1.25648	-1.27437	0.696142	0.868021	0.496613
GLA_N192_P06280	0	1	0	-0.888723	-0.988342	-0.704373	-0.563657	0.305647	0.184156	0.502668
HLA-A_Nf110_P18462	1	0	0	1.1272	1.28438	1.1496	1.32202	-2.12642	-5.66759	NA
SORL1_N1164_Q92673	0	1	0	0.452405	0.47671	0.531698	0.422143	0.00546911	0.0226992	-0.183676
HLA-DRB4_Nf48_P13762	1	0	0	-0.241401	-0.00905839	-0.0719672	-0.0790248	0.244244	0.269096	0.290316
HLA-DRB4_N48_P13762	0	1	0	-0.115231	-0.103468	-0.40937	0.0122285	0.166907	-0.059113	0.218387
CRELD2_N190_Q6UXH1	0	1	0	0.714602	0.762693	0.764528	0.781938	-0.166458	-0.24387	-0.228924
TFR2_N754_Q9UP52	0	1	0	0.694348	0.644961	0.656017	0.731445	-1.08489	-1.09023	-0.890711
VIM_N212_P08670	0	1	0	-0.213978	-0.300989	-0.577586	-0.378153	0.257714	0.296125	0.330675
LAMA2_N2240_P24043	0	1	0	-1.2442	-1.57106	-1.67362	-1.58501	0.596471	0.629463	0.570199
PLXNB2_N844_O15031	0	1	0	0.164885	0.177687	0.143438	0.0473662	-0.1957	-0.209805	-0.177656
C6_N855_P13671	0	1	0	-0.0672456	-0.141754	-0.264998	-0.167811	-0.0692616	-0.129216	-0.166326
EFNA3_N38_P52797	0	1	0	-14.0782	-1.64849	NA	-1.19871	0.779251	-0.18629	0.606194
SLCO1B1_N617_Q9Y6L6	0	1	0	0.653139	0.402867	0.2193	0.463394	-0.780085	-1.31285	-1.03962
KIT_N130_P10721	0	1	0	-1.09278	-1.14468	-0.999334	-1.07913	0.280581	0.300891	0.222012
BCHE_N369_P06276	0	1	0	0.403651	0.459446	0.410749	0.489572	-0.550571	-0.559618	-0.575265
ABI3BP_Nf259_Q7Z7G0	1	0	0	-1.55099	-1.57792	-1.44094	-1.18878	0.20791	0.216068	0.240441
ABI3BP_N259_Q7Z7G0	0	1	0	-0.489884	-1.22196	-1.60849	-1.39132	0.49116	0.197063	0.541849
SMOC1_N214_Q9H4F8	0	1	0	0.653474	0.50902	0.432011	0.379303	-0.627554	-0.553218	-0.345612
GGH_N203_Q92820	0	1	0	0.389762	0.351418	0.30475	0.215458	-0.387509	-0.427491	-0.519946
HLA-A_N110_P30512	0	1	0	0.179887	0.296377	0.723038	0.636295	-1.22501	-0.821159	-0.64783
HLA-B_N110_P30460	0	1	0	0.809764	1.27331	1.22789	1.10076	-0.307862	-0.374054	-0.453686
RNASET2_N212_O00584	0	1	0	0.321624	0.241856	0.0766084	0.478116	-0.31659	-0.152209	-0.148109
ADAM10_N278_O14672	0	1	0	0.432865	0.475196	0.327268	0.291408	-0.724885	-0.347385	-0.624625
COL6A3_Nf2331_P12111	1	0	0	-0.0342831	0.126627	0.147985	0.346363	-0.0370528	0.0702155	-0.235731
COL6A3_N2331_P12111	0	1	0	-0.94836	-1.1262	-1.1274	-1.13446	0.141963	0.319861	0.370902
SNRPD2_N38_P62316	0	1	0	-0.567505	-0.833376	-0.139414	-0.454114	-0.31826	-0.364684	-0.115802
FKBP7_N45_Q9Y680	0	1	0	-0.505252	-0.501718	-0.558747	-0.43769	-0.0112867	0.0356038	-0.229057
ICAM2_N176_P13598	0	1	0	-0.0630127	0.129047	-0.352903	0.0198491	0.5761	0.154097	0.721075
L1CAM_N979_P32004	0	1	0	-1.10001	-3.26932	-3.32811	-1.69369	0.539269	0.890247	0.479128
CLPTM1_N28_O96005	0	1	0	0.979474	0.169296	0.308574	0.490763	0.0761987	0.373449	-0.125437
COL6A3_Nf2677_P12111	1	0	0	-1.37846	-1.01176	-1.34663	-1.29821	0.166281	0.363292	0.254389
COL6A3_N2677_P12111	0	1	0	-1.92548	-1.54708	-1.40533	-1.32363	0.53207	0.557595	0.433612
HLA-DRB5_Nf48_Q30154	1	0	0	0.370341	0.367307	0.38241	0.331591	-0.150916	-0.370173	-0.348892
HLA-DRB5_N48_Q30154	0	1	0	0.588753	0.426618	0.588863	0.471784	-0.516808	-1.11421	-0.879426
SLC44A2_Nf187_Q8IWA5	1	0	0	-0.0663853	0.102092	0.0325795	-0.424903	0.493835	0.390288	0.757878
SLC44A2_N187_Q8IWA5	0	1	0	-0.215007	0.219767	-0.151731	0.050128	0.423997	0.410477	0.302146
SERPIND1_Nf188_P05546	1	0	0	-0.419059	-0.675384	-0.283765	-0.65767	-0.0437063	0.170543	-0.0981746
SERPIND1_N188_P05546	0	1	0	0.20293	0.20667	0.250461	0.130749	-0.297822	-0.353423	-0.336297
CELSR3_N2053_Q9NYQ7	0	1	0	-2.50744	-3.01886	-2.68833	-2.451	0.531432	0.51296	0.548671
UGT1A9_N71_O60656	0	1	0	0.842768	0.900927	0.803201	0.932059	-1.32263	-1.2214	-1.12533
DMD_N3607_P11532	0	1	0	0.607787	0.814027	0.798521	0.95126	-0.879389	-1.18719	-0.635233
ABCA1_N478_O95477	0	1	0	0.706313	0.342469	0.417253	0.564842	-0.110928	-0.236997	-0.0134128
ALDH7A1_N56_P49419	0	1	0	0.582776	0.45237	0.276656	0.361571	-1.05896	-0.907819	-0.511794
PECAM1_N453_P16284	0	1	0	-0.367728	-0.500934	-0.396095	-0.309934	0.101259	0.153778	-0.0680239
COL1A1_N1365_P02452	0	1	0	-1.92209	-1.60429	-1.68781	-1.57648	0.548574	0.669526	0.559638
SIGLEC10_N100_Q96LC7	0	1	0	-0.335868	-0.615745	-0.274029	-0.326634	0.0642587	-0.00836087	0.18027
MASP1_N385_P48740	0	1	0	0.634975	0.660548	0.619582	0.585228	-1.18209	-0.944579	-1.10946
KDR_Nf374_P35968	1	0	0	0.164705	0.148212	0.0451994	0.129776	-0.44748	-0.554179	-0.405244
CD14_N151_P08571	0	1	0	0.420097	0.300793	0.422886	0.257475	-0.251633	-0.336709	-0.109776
GUSB_N272_P08236	0	1	0	0.677814	0.502961	0.852194	0.501696	-1.39391	-1.27655	-1.3089
NECTIN1_Nf202_Q15223	1	0	0	-0.871463	-0.436035	-0.985794	-0.825421	0.566313	0.0390539	1.06549
NECTIN1_N202_Q15223	0	1	0	-2.32962	-2.56503	-2.33277	-3.07608	0.889587	0.911944	0.646336
ABCA6_N109_Q8N139	0	1	0	0.572625	0.512191	0.224688	0.280071	-1.29835	-1.24964	-1.37402
FGFRL1_N231_Q8N441	0	1	0	-0.0316212	-0.0336767	0.0532159	0.054687	-0.170342	-0.247908	-0.208157
L1CAM_N671_P32004	0	1	0	-2.67733	-3.20045	-2.38808	-2.75579	0.64807	0.424234	0.583075
IL6ST_N83_P40189	0	1	0	0.27595	0.164784	0.164337	0.119579	-0.367656	-0.370939	-0.173757
IL17RB_N103_Q9NRM6	0	1	0	0.91929	0.819182	1.01723	0.594013	-0.546374	-0.418623	-0.336739
F11_N126_P03951	0	1	0	0.384625	0.349404	0.366129	0.243592	-0.718132	-0.607661	-0.597356
PTGFRN_N525_Q9P2B2	0	1	0	0.653898	0.593905	0.595664	0.694118	-0.912061	-0.917919	-0.854924
STAB1_N413_Q9NY15	0	1	0	0.112113	-0.159939	0.0441288	0.0664388	-0.0520301	-0.00776857	-0.0917821
CACNA2D1_N324_P54289	0	1	0	-0.229928	0.0463165	-0.177097	-0.162205	-0.685014	-0.285662	-0.54038
CACNA2D1_Nf324_P54289	1	0	0	0.520861	0.550481	0.266889	0.271732	-0.637383	-0.673478	-1.11604
LMBRD1_N457_Q9NUN5	0	1	0	0.319193	0.47402	0.298332	0.138278	-0.470906	-0.409506	-0.384479
LAMC1_N1241_P11047	0	1	0	-0.795509	-1.06789	-0.997856	-0.982685	0.0625703	0.369705	0.20074
PTK7_N116_Q13308	0	1	0	-1.29847	-1.3722	-1.38392	-1.3203	0.389367	0.426437	0.221061
SUCO_N236_Q9UBS9	0	1	0	-0.197248	-0.165025	-0.229825	-0.135944	0.139241	0.0791699	-0.0277224
NPTN_N284_Q9Y639	0	1	0	0.0798343	-0.0580794	0.0942578	-0.115298	0.405343	0.203957	0.403081
CASC4_N150_Q6P4E1	0	1	0	0.373226	0.581212	0.407901	0.175418	-0.34361	-0.312237	-0.406418
DSG2_N182_Q14126	0	1	0	0.499037	0.70033	0.665572	0.497919	-0.805526	-1.01495	-0.813013
ALPL_N140_P05186	0	1	0	1.1313	1.24885	0.882821	1.15651	-0.138665	-0.471597	-0.0667526
ADGRG6_N143_Q86SQ4	0	1	0	0.43847	0.480741	0.481185	0.4267	-0.136678	-0.174191	-0.168955
PLD3_N236_Q8IV08	0	1	0	-0.143481	-0.189689	-0.310281	0.120548	0.329569	0.0434557	0.0674616
PLD3_Nf236_Q8IV08	1	0	0	0.290996	0.338517	0.340028	0.224059	-0.0562939	-0.192509	-0.096243
ENPP3_N533_O14638	0	1	0	-0.417308	-0.252322	-0.140533	-0.474631	0.190997	0.386524	0.33395
ITGA6_N323_P23229	0	1	0	-0.113877	-0.186224	-0.301595	-0.333697	0.587536	0.627931	0.446485
FERMT2_N433_Q96AC1	0	1	0	-0.554408	-0.767232	-0.198779	0.355949	-0.667852	-0.841245	-1.61134
CPD_Nf1070_O75976	1	0	0	-0.599414	-0.733523	-0.677338	-0.724401	0.0304533	0.282853	-0.315549
CPD_N1070_O75976	0	1	0	0.566029	0.144501	0.222391	0.0511981	0.0300738	-0.0718971	-0.255924
CFH_Nf217_P08603	1	0	0	-1.26026	-1.28063	-0.948032	-0.653788	0.0806439	0.0253331	0.350199
CFH_N217_P08603	0	1	0	-0.37514	-0.051286	-0.336456	-0.30669	0.0891906	0.0301574	0.0110002
CNTN4_N65_Q8IWV2	0	1	0	-0.159738	-0.431336	-0.547591	-0.45406	0.31905	-0.221462	-0.0441133
ACO2_N387_Q99798	0	1	0	0.812277	0.567114	0.588102	1.07417	0.361952	-0.0202424	NA
UGT1A3_N348_P35503	0	1	0	1.08132	1.07735	1.14044	1.18946	-1.67915	-1.79808	-1.91521
PIGR_N499_P01833	0	1	0	0.145652	0.189135	0.325693	0.315832	-0.48426	-0.137758	-0.294435
LRP1_Nf3953_Q07954	1	0	0	0.0880299	0.0346482	-0.0427979	0.281236	-0.263149	0.320242	0.0911588
LRP1_N3953_Q07954	0	1	0	0.707432	0.476677	0.536195	0.534672	-0.631388	-0.386065	-0.469713
VWF_N2357_P04275	0	1	0	0.820701	0.783069	0.85356	0.260603	0.611866	0.381137	0.691262
HLA-DPA1_N109_P20036	0	1	0	-1.99293	-1.34468	-1.86664	-1.29909	0.466312	0.592875	0.55049
LGALS3BP_N398_Q08380	0	1	0	0.149708	0.234405	0.287832	0.215205	0.0917653	0.131612	0.161385
IGF2R_N112_P11717	0	1	0	-0.382384	-0.623744	-0.656463	NA	-0.814793	-0.100881	-0.825193
THSD7A_N1500_Q9UPZ6	0	1	0	0.472132	0.447803	1.15466	0.794636	0.405472	0.155246	-0.27845
ITGB2_N642_P05107	0	1	0	-0.171825	-0.04287	-0.0231739	-0.239005	0.193329	-0.0925726	-0.0893915
AGL_N1032_P35573	0	1	0	0.862383	0.671949	0.940631	0.864695	-0.810848	-1.62449	-1.18362
BTD_N349_P43251	0	1	0	0.302915	0.69089	0.555795	0.78982	-0.170182	-0.244653	-0.180597
BTD_Nf349_P43251	1	0	0	-0.738454	-0.350244	-0.219358	-0.486951	-0.285452	-0.0500022	-0.173646
ORM2_N93_P19652	0	1	0	1.05489	0.349287	0.481817	0.478289	0.871131	0.694903	0.631338
HSPG2_N89_P98160	0	1	0	0.146218	0.00983784	-0.047824	-0.272437	0.0458013	0.0427226	-0.0113828
FTH1_N112_P02794	0	1	0	0.368342	0.250979	0.134231	-0.00988569	-1.08045	-0.612552	-0.40852
OPCML_N70_Q14982	0	1	0	-2.03323	-2.53955	-2.09733	-2.60898	0.740351	0.74135	0.743669
STAB1_N1727_Q9NY15	0	1	0	0.0592507	-0.457243	-0.331559	-0.0659379	-0.439418	-0.17118	-0.168696
MPO_N355_P05164	0	1	0	0.597327	0.547313	0.483978	0.431015	-0.358777	-0.866139	-0.769215
CD48_Nf189_P09326	1	0	0	0.25039	-0.676242	0.0490145	-0.451666	0.200908	-0.295642	NA
CD48_N189_P09326	0	1	0	1.20636	0.388186	NA	0.603406	0.319132	0.168526	0.329073
THSD4_N441_Q6ZMP0	0	1	0	-0.30171	-0.22744	-0.326107	-0.367274	0.0471038	0.22045	-0.0569837
DAG1_N641;N649_Q14118	0	1	1	-0.174537	-0.0624682	-0.0946098	-0.185078	-0.509785	-0.0672988	-0.631859
CALCRL_N66_Q16602	0	1	0	7.83752	0.204468	8.08075	15.8068	7.70252	7.7779	8.11432
ITGB2_N501_P05107	0	1	0	-0.761717	-0.454383	-0.740856	-0.212674	0.0370842	0.0789873	-0.0929143
LRP1_N136_Q07954	0	1	0	0.848064	0.800031	0.733374	0.690121	0.148758	-0.113955	-0.319538
MET_N106_P08581	0	1	0	0.385635	0.589749	0.402775	0.361592	-1.11532	-0.965634	-0.935646
FKBP10_N294_Q96AY3	0	1	0	-0.768591	-0.74977	-0.562659	-0.734395	0.534227	0.410465	0.505349
TLN1_N225_Q9Y490	0	1	0	0.14866	0.371382	0.114415	0.118425	0.581819	0.493936	0.379468
MMRN1_N431_Q13201	0	1	0	0.402266	0.663897	0.868819	0.577053	-0.894998	-0.456964	-0.497533
SORL1_N871_Q92673	0	1	0	0.506808	0.4277	0.401896	0.617145	0.188867	-0.31969	-0.107705
TLR8_N293_Q9NR97	0	1	0	0.134271	0.140701	-0.0393061	0.305488	-0.0985112	0.104803	-0.252862
GAA_N882_P10253	0	1	0	0.230609	0.296164	0.257184	0.256126	-0.357618	-0.538428	-0.3678
PLXNB2_Nf733_O15031	1	0	0	0.333142	0.391665	-0.113106	0.00613485	-0.0460962	-0.144183	0.0380144
PLXNB2_N733_O15031	0	1	0	0.0871514	0.141732	0.275398	0.231534	-0.648615	-0.199603	-0.302961
ITGB2_N50_P05107	0	1	0	-0.293801	-0.330922	-0.347115	-0.393702	-0.019039	0.105405	0.0879101
LNPEP_Nf834_Q9UIQ6	1	0	0	-0.567772	0.00405972	-0.353825	-0.399707	-0.218462	-0.15443	-0.240253
LNPEP_N834_Q9UIQ6	0	1	0	-0.0607879	0.201687	-0.161028	-0.0516126	0.0506889	-0.0262847	-0.368487
IGSF3_N101_O75054	0	1	0	-7.1455	-0.156381	0.186668	-0.0660103	0.348856	0.421394	0.88683
CEACAM1_N378_P13688	0	1	0	0.262199	0.545511	0.381651	0.207649	-0.132536	-0.582788	-0.557893
CD302_Nf109_Q8IX05	1	0	0	-0.185967	-0.0954985	-0.368339	0.0241554	-0.117509	-0.104661	-0.348122
CD302_N109_Q8IX05	0	1	0	0.805313	0.763781	0.906464	0.807612	-1.08236	-1.43717	-1.07124
ABCA1_N98_O95477	0	1	0	-1.069	0.362791	0.232476	-0.503358	-1.04645	-0.232889	-0.915553
HAL_N408_P42357	0	1	0	1.19784	1.01468	1.19507	0.858667	-0.76608	-1.56439	-0.347688
ERAP1_N414_Q9NZ08	0	1	0	0.88587	0.361022	0.457999	0.288989	-0.0856643	-0.0332937	-0.0787365
MCAM_N56_P43121	0	1	0	NA	-1.41675	-1.72097	-2.01077	0.487327	0.5495	0.757842
MCAM_Nf56_P43121	1	0	0	-0.333806	-0.890964	-0.552079	-0.848892	0.175268	0.322908	0.490912
HEXA_N157_P06865	0	1	0	0.0974132	0.168705	0.14472	0.0828177	-0.307415	-0.208162	-0.206804
LGALS3BP_N69_Q08380	0	1	0	0.0672932	-0.0311038	0.0632091	0.0165809	0.177058	0.161145	0.414672
LGALS3BP_Nf69_Q08380	1	0	0	0.262471	NA	0.388595	0.66001	1.13739	0.530274	0.154766
CPB2_N73_Q96IY4	0	1	0	0.0406256	-0.150298	-0.391451	-0.386733	-0.54232	-0.208164	-0.132409
ITGA11_N331_Q9UKX5	0	1	0	-2.24252	-1.71082	-0.954784	-2.14085	0.861193	0.722075	0.862708
APOD_N98_P05090	0	1	0	0.767294	0.668705	0.670488	0.724948	-0.496613	-0.563331	-0.50611
APOD_Nf98_P05090	1	0	0	0.566882	0.669053	0.526959	0.639652	-0.3158	-0.791816	-1.55221
GPLD1_N568_P80108	0	1	0	0.16155	-0.149793	-0.157482	-0.165309	-0.144668	-0.244495	0.143697
THBS3_N937_P49746	0	1	0	-1.22384	-1.577	-0.935743	-1.64384	0.700816	0.550807	0.649946
OLFML1_N138_Q6UWY5	0	1	0	0.40823	-0.493143	0.255345	-0.265789	0.248759	0.336374	0.108512
ERMP1_N819_Q7Z2K6	0	1	0	0.876465	0.682476	0.975238	0.719784	-0.292482	0.552696	0.604823
MRC1_N104_P22897	0	1	0	0.705007	0.498067	0.398509	0.879417	-0.405877	-0.195502	-0.229717
COL6A6_N400_A6NMZ7	0	1	0	0.922992	0.882676	1.12798	0.985045	-1.75317	-2.50493	-5.72104
CTSK_N103_P43235	0	1	0	-0.29758	-0.954551	-1.23123	-0.0122773	0.574309	0.908533	0.607357
LAMA5_N2303_O15230	0	1	0	0.324356	0.157713	-1.27697	-0.176426	0.113516	0.169899	-0.0672901
LAMA5_Nf2303_O15230	1	0	0	0.00640241	0.622017	0.358707	-0.147046	0.591767	-0.23694	-0.275089
AHSG_N176_P02765	0	1	0	0.472505	0.193538	0.33476	0.282593	1.13207	0.806999	0.711776
GBA_Nf185_P04062	1	0	0	-1.22023	-0.203686	0.332279	-0.414338	0.458563	0.202231	-0.0211175
GBA_N185_P04062	0	1	0	-0.363588	-0.0151131	0.00525935	-0.320255	-0.0723282	0.312924	-0.0245837
DPP4_Nf520_P27487	1	0	0	0.185413	0.442143	-0.00345382	0.0662895	-0.208348	0.27138	-0.142388
NCSTN_N45_Q92542	0	1	0	-0.364484	-0.391142	-0.646637	-0.552127	0.0956043	-0.0208504	0.0595254
ADGRG6_N750_Q86SQ4	0	1	0	0.34864	0.258833	0.186805	0.315744	-0.76787	-0.540199	-0.393193
GAA_N470_P10253	0	1	0	0.416918	0.70227	0.250709	0.319639	-0.248705	-0.5094	-0.233764
HYOU1_N862_Q9Y4L1	0	1	0	0.374063	0.449242	0.413338	0.5109	-0.076961	-0.342773	0.146757
FGG_N78_P02679	0	1	0	-0.0580273	-0.46984	0.0606137	-0.033373	0.407643	0.812839	0.529231
HPX_N453_P02790	0	1	0	-0.618674	-1.42114	-0.437959	-0.574524	0.344085	0.428924	0.47069
TLR8_N285_Q9NR97	0	1	0	0.393267	0.342357	0.448826	0.849866	-0.0100604	-0.326354	-0.387634
FBN1_N448_P35555	0	1	0	-14.5181	0.438917	2.79439	15.8068	0.339386	-4.05741	15.4845
FBN1_Nf448_P35555	1	0	0	-0.73354	-0.113191	-0.651363	-0.224574	1.22138	0.11061	0.937884
PIGR_N469_P01833	0	1	0	0.419015	0.175022	1.256	0.622723	0.00972621	-0.786461	0.351468
MCAM_N544_P43121	0	1	0	-2.03212	-2.13623	-2.19988	-1.85734	0.699208	0.613236	0.658228
HRG_N345_P04196	0	1	0	0.397006	0.60145	0.539576	0.650054	-0.804788	-0.686954	-0.815936
HRG_N344;N345_P04196	0	1	1	0.991254	0.885992	0.648031	1.06477	-0.503459	-0.325267	-0.0308076
HRG_N344_P04196	0	1	0	0.394932	0.614216	0.337086	0.581761	-0.670426	-0.729582	-0.99866
ECE1_N187_P42892	0	1	0	0.233732	0.0572564	-0.00357679	0.0362965	0.00643306	0.00716403	0.110903
FBN1_N1902_P35555	0	1	0	-1.31089	-1.48609	-1.57458	-1.44594	0.568907	0.5697	0.472772
OSTM1_N135_Q86WC4	0	1	0	-0.277138	-0.218761	-0.644072	-0.215163	0.390655	0.34496	0.102322
SUSD2_Nf494_Q9UGT4	1	0	0	0.137075	0.137878	-0.122894	0.114107	-0.0983061	-0.32175	-0.0485119
SUSD2_N494_Q9UGT4	0	1	0	-0.0488868	-0.357975	-0.33205	-0.448137	-0.0115439	0.0491494	-0.0820016
PTPRJ_N525_Q12913	0	1	0	0.214111	0.0938883	0.114049	0.0304275	-0.085379	-0.0396038	0.066156
VWF_N1574_P04275	0	1	0	-0.542165	-0.479024	-1.09117	-0.40232	0.306135	0.167108	0.427001
HDGF_N198_P51858	0	1	0	0.0286669	-0.131653	0.0251098	0.0106309	-0.0846917	-0.0227013	-0.125614
STAB1_N1274_Q9NY15	0	1	0	0.263235	0.247484	0.111264	0.2246	-0.00506387	-0.14116	0.0913088
LRP1_Nf114_Q07954	1	0	0	-0.135639	-0.541798	-0.112138	-0.185277	0.0518728	0.00471929	0.0362628
LRP1_N114_Q07954	0	1	0	0.509334	0.561205	0.528674	0.422187	-0.58992	-0.716127	-0.60959
DBH_N344_P09172	0	1	0	-3.39785	-4.76349	-3.88306	-3.58485	0.620275	0.643957	0.684791
ORM1_N103_P02763	0	1	0	-0.328184	-0.432562	-0.476535	-0.274675	0.177298	0.102672	0.275513
LRP1_Nf2620_Q07954	1	0	0	-0.119421	-0.0126985	0.091418	0.0220005	-0.00764856	-0.0446102	-0.00889351
LRP1_N2620_Q07954	0	1	0	0.599559	0.363029	0.365385	0.46622	-0.396507	-0.39143	-0.340097
LAMA2_N2045_P24043	0	1	0	-1.08439	-1.18504	-1.18413	-1.12691	0.114026	0.198135	0.0506837
LRP1_N2117_Q07954	0	1	0	0.686554	0.773706	0.703843	0.781839	-1.10086	-1.1605	-1.10552
LRP1_Nf2117_Q07954	1	0	0	-0.329242	-0.0174237	-0.281026	-0.179786	0.0135111	-0.136136	-0.195823
LAMP1_N322_P11279	0	1	0	0.312209	0.405587	0.305254	0.0759077	-0.0593625	-0.203329	-0.18479
HLA-DRB1_Nf48_P13760	1	0	0	1.23169	1.25659	1.13105	1.31238	-1.17609	-1.59858	-5.18146
HLA-DRB1_N48_P13760	0	1	0	1.39592	1.29389	1.41604	1.47908	-1.42886	-3.5943	-6.11201
GRN_N530_P28799	0	1	0	-0.040663	0.0778894	-0.030142	-0.0262979	-0.0750236	0.00910898	0.190161
GRN_Nf530_P28799	1	0	0	0.298659	0.223043	0.163675	0.225874	0.0176372	-0.0420185	0.298169
TMTC4_N497_Q5T4D3	0	1	0	-0.537113	-0.503932	-0.593915	-0.642474	0.285605	0.295774	0.402831
ITGA11_Nf291_Q9UKX5	1	0	0	-0.677063	-0.822869	-0.473859	-0.85251	0.406201	0.399028	0.605559
GAA_N390_P10253	0	1	0	0.0803121	-0.0273196	-0.0515642	-0.0367031	-0.0670639	-0.0365283	0.0258937
ITPR1_N2512_Q14643	0	1	0	-0.372555	-0.562651	-0.627515	-0.517445	0.272345	0.102122	0.358386
SPARC_N116_P09486	0	1	0	-1.26116	-1.50756	-1.38469	-1.42484	0.315814	0.269381	0.171941
L1CAM_N490_P32004	0	1	0	-2.9856	-4.23326	-3.24609	-2.91951	0.550306	0.624162	0.625226
NAGLU_N503_P54802	0	1	0	0.777728	0.659848	0.675363	0.631435	-0.880989	-0.995226	-0.732196
ITGAV_Nf945_P06756	1	0	0	0.130595	0.0175967	-0.0655499	0.0439746	0.367655	0.209282	0.0121124
ITGAV_N945_P06756	0	1	0	0.0300287	0.0836709	0.0615637	0.0112083	-0.416444	-0.209654	-0.505891
LMNB1_N282_P20700	0	1	0	-0.665523	-0.532757	-0.411659	-0.434028	0.281402	0.41131	0.540204
ADAM22_N519_Q9P0K1	0	1	0	-2.80808	-2.06858	-1.96657	-2.25947	0.869211	0.712599	0.956222
LRP1_Nf3089_Q07954	1	0	0	0.21322	0.205442	0.242897	0.221211	-0.291998	-0.492833	-0.237664
LRP1_N3089_Q07954	0	1	0	1.0104	-0.180171	0.208724	0.565707	-0.275486	0.233748	-0.223276
PXDN_N731_Q92626	0	1	0	-0.103072	-0.316936	-0.269719	-0.0637007	0.0916884	0.0766142	0.00485527
LIFR_N663_P42702	0	1	0	0.483404	0.486811	0.368983	0.465144	-0.197496	-0.185423	0.0333835
FGFR2_N318_P21802	0	1	0	0.918333	0.873077	0.811591	0.658547	-1.15127	-0.947373	-1.35723
BTN3A3_N115_O00478	0	1	0	0.536591	0.537987	0.478985	0.484139	-0.713635	-0.755022	-0.624721
CD48_N104_P09326	0	1	0	0.461203	0.394358	0.520941	0.488373	-0.498152	-0.367844	-0.409235
RNASE6_N55_Q93091	0	1	0	-0.0680505	0.0224369	-0.22032	-0.0297853	0.00212375	-0.0586616	-0.166598
RNASE6_Nf55_Q93091	1	0	0	0.193227	0.246989	0.417846	-0.082658	-0.0196887	-0.108295	-0.609417
CFHR5_N126_Q9BXR6	0	1	0	0.446229	0.528122	0.442938	0.371024	-0.32523	-0.363201	-0.163922
MYL6_N101_P60660	0	1	0	-0.01737	0	0.00843764	-0.126715	-0.115057	-0.125145	0.0409832
SLC44A2_Nf417_Q8IWA5	1	0	0	0.430587	-0.138308	-0.268076	0.174692	0.450285	0.359873	0.453468
SLC44A2_N417_Q8IWA5	0	1	0	-0.573635	-0.603561	-0.7932	-0.37027	0.375182	0.289633	0.298975
STAB1_Nf1178_Q9NY15	1	0	0	0.615407	0.751739	0.625716	0.938932	-0.53512	0.191652	-0.601917
STAB1_N1178_Q9NY15	0	1	0	0.0793975	0.671499	0.575431	0.613779	0.218192	-0.042589	0.500813
F2R_N35_P25116	0	1	0	-0.529511	-0.967393	-0.627205	-1.20862	0.704992	0.549004	0.643713
COL6A3_N3037_P12111	0	1	0	-1.95691	-2.36093	-1.96738	-1.96153	0.725702	0.683724	0.743255
HLA-DPB1_Nf48_P04440	1	0	0	0.295793	0.0154247	0.276498	0.0454978	0.00592872	-0.307854	-0.569213
HLA-DPB1_N48_P04440	0	1	0	0.0351773	0.0303385	0.00645666	0.0582729	-0.410522	-0.236045	-0.108027
TMEM131_N290_Q92545	0	1	0	-0.283411	-0.0309996	0.0291402	0.173048	-0.144969	0.0211644	0.218943
ITGB3_N478_P05106	0	1	0	0.209058	0.214417	0.0651179	0.293285	-0.423877	-0.276377	-0.215259
STAB1_N133_Q9NY15	0	1	0	0.130229	0.235453	0.0810285	0.312483	0.0876821	-0.0775187	0.0794128
KHK_N102_P50053	0	1	0	0.796503	0.851647	0.760993	0.733551	-0.657254	-0.629984	-0.779665
MME_N145_P08473	0	1	0	0.726506	0.824365	0.725161	0.680961	-0.995388	-0.998564	-0.738156
PLOD1_N538_Q02809	0	1	0	-0.25223	-0.439078	-0.312173	-0.546216	0.0655734	0.0808108	0.0843856
TSPAN3_N167_O60637	0	1	0	-1.11982	-1.24932	-1.18148	-1.05039	0.526567	0.462331	0.566269
ABI3BP_N878_Q7Z7G0	0	1	0	-1.96197	-2.17161	-2.01868	-1.99692	0.145465	0.346455	0.148485
TWSG1_N81_Q9GZX9	0	1	0	-0.2723	-0.304136	-0.303341	-0.270517	0.0518363	0.0660273	0.0710291
C4BPB_N71_P20851	0	1	0	0.000401304	-0.165281	-0.187071	-0.225697	0.0214542	0.159979	0.166034
GGT1_N297_P19440	0	1	0	-0.107213	-0.208269	-0.378161	-0.225983	-0.0232134	-0.0489776	0.0750939
CHGB_N315_P05060	0	1	0	-2.82459	-2.46202	-2.81199	-2.83225	0.303968	0.515478	0.569198
CHGB_Nf315_P05060	1	0	0	NA	-2.43474	-2.25063	-1.21116	0.658731	0.552485	0.231185
LMBRD1_N78_Q9NUN5	0	1	0	0.476223	0.46145	0.29484	0.287918	-0.45991	-0.434468	-0.503261
PPT1_N212_P50897	0	1	0	-0.0565103	-0.191924	-0.112494	-0.36235	-0.377809	-0.0030019	-0.303311
ITGB3_N680_P05106	0	1	0	0.52177	0.536383	0.4516	0.33409	-0.669963	-0.51212	-0.562546
HLA-DRB1_N48_P13761	0	1	0	-0.311327	-0.504024	-0.458629	-0.487898	0.241336	0.268545	0.395298
HLA-DRB1_Nf48_P13761	1	0	0	-0.65707	-0.44008	-0.756661	-0.654787	0.274628	0.270318	0.397929
CD109_N247_Q6YHK3	0	1	0	-0.569735	-0.558791	-1.22744	-0.928415	0.408111	0.329585	0.346366
GOLIM4_N257_O00461	0	1	0	0.157206	0.261724	-0.0561113	0.0356086	0.728829	0.272788	0.588937
HUWE1_N2364_Q7Z6Z7	0	1	0	0.574589	0.609171	0.572703	0.484523	-0.885104	-0.935694	-0.754016
STAB1_N712_Q9NY15	0	1	0	0.430118	0.331897	0.377153	0.407737	-0.441523	-0.124216	-0.136911
POGLUT1_N204_Q8NBL1	0	1	0	-0.0426194	-0.197151	-0.204247	-0.315791	0.239694	0.151903	0.207706
P3H4_N361_Q92791	0	1	0	-0.281478	0.0470431	-0.0273892	0.0448783	1.09317	0.517423	0.925659
GXYLT1_N387_Q4G148	0	1	0	0.289228	0.310769	0.23824	0.251093	-0.35979	-0.596503	-0.185586
ANO1_N375_Q5XXA6	0	1	0	1.01643	1.10867	1.01559	1.06716	-1.22354	-0.945405	-0.765945
ITGB5_N505_P18084	0	1	0	-0.197261	-0.710495	0.724091	0.15171	0.0364674	0.0522624	0.0117251
FCGR1A_N78_P12314	0	1	0	-1.11776	-1.2778	-0.865965	-1.14028	0.323101	0.344994	0.381375
FCGR1A_Nf78_P12314	1	0	0	-0.831069	-0.950324	-0.772261	-1.10507	0.255081	0.522538	0.546303
ANPEP_N128_P15144	0	1	0	0.0234046	0.0973527	-0.224259	0.0853607	-0.154672	-0.352733	-0.0835542
GGT7_N586_Q9UJ14	0	1	0	-0.0708922	0.140544	0.10833	0.151248	0.0162853	0.126536	0.162759
HS2ST1_N108_Q7LGA3	0	1	0	-0.287782	-0.131298	-0.351365	-0.206826	0.0667788	0.180854	0.0504878
ITGA1_N460_P56199	0	1	0	0.20635	0.0209931	0.341672	-0.0493343	-0.338039	-0.209077	-0.158061
CDV3_N142_Q9UKY7	0	1	0	0.225232	0.441288	0.249873	0.257054	-0.610883	-0.543239	-0.611942
TPP2_N161_P29144	0	1	0	0.128258	0.0611695	0.0650695	0.243836	-0.132007	-0.802873	-0.312354
LRP1_Nf3839_Q07954	1	0	0	0.00393811	0.00704479	-0.149049	-0.105459	-0.0234615	-0.0705414	-0.168799
LRP1_N3839_Q07954	0	1	0	0.58214	0.552407	0.628666	0.526881	-0.952148	-0.7947	-0.754591
AGRN_N250_O00468	0	1	0	-0.453584	-0.271601	-0.285929	-0.333789	-0.0479926	-0.0961364	-0.0826301
AGRN_Nf250_O00468	1	0	0	-0.430654	0.00548459	0.0571055	-0.184587	0.622265	0.466074	0.708049
KDR_N46_P35968	0	1	0	-0.488881	-0.726131	-0.632664	-0.62323	0.419763	0.448993	0.355794
CPM_Nf38_P14384	1	0	0	-1.14353	-0.726801	-0.707243	-0.739114	0.120699	-0.00127883	-0.0302005
CPM_N38_P14384	0	1	0	-0.393223	-0.314234	-0.884005	-0.207813	0.124014	0.129552	0.112143
FAT1_N2325_Q14517	0	1	0	-0.0598754	0.161302	0.0488481	0.0804595	0.0371808	-0.187579	0.0995149
IFNAR1_N81_P17181	0	1	0	0.207193	0.205457	0.173755	0.331372	-0.290646	-0.246466	-0.406709
ADAMTSL4_N1001_Q6UY14	0	1	0	0.164155	0.0361077	0.189937	0.0805586	-0.169083	0.0247678	-0.00166641
ADAMTSL4_Nf1001_Q6UY14	1	0	0	-1.47199	-1.45108	-0.611591	-0.754178	0.314512	0.470332	0.50991
MIA3_N589_Q5JRA6	0	1	0	0.169422	0.379604	0.279815	-0.0971543	-0.449251	-0.302395	-0.229607
SIRPG_N243_Q9P1W8	0	1	0	0.527005	0.377703	0.333039	0.334035	0.229677	0.145628	0.30535
ABCA2_N1775_Q9BZC7	0	1	0	0.320399	-0.126879	0.387047	0.732667	-0.0232322	-0.0881432	0.0761522
C2_N467_P06681	0	1	0	-0.128694	0.0177245	-0.0710649	0.177814	0.542147	0.568986	0.478124
C2_N471_P06681	0	1	0	-0.286544	-0.005931	-0.29989	0.208576	0.203689	-0.0567255	0.0543261
C2_N467;N471_P06681	0	1	1	-0.631881	0.0387131	0.0200338	-0.0335021	0.0862883	-0.503607	-0.476003
SIGLEC5_N210_O15389	0	1	0	0.150485	0.0475434	0.101924	0.280448	-0.213433	-0.455459	-0.297182
UBA1_N44_P22314	0	1	0	0.151651	-0.00310452	-0.0522123	-0.0410036	-0.134589	0.036847	-0.191921
CD40_N180_P25942	0	1	0	0.631577	0.462238	0.0631448	0.305991	-1.11514	-1.07333	-1.28225
CD40_Nf180_P25942	1	0	0	-0.0705806	-0.198532	0.140486	-0.533127	-0.178034	-0.121759	-0.0868895
ERAP2_N294_Q6P179	0	1	0	0.61733	0.173173	0.816049	0.463279	0.421032	0.0847338	-0.170923
LAMB1_N1336_P07942	0	1	0	-0.837854	-0.93151	-0.514614	-0.31254	0.431748	0.338163	0.437416
LAMB1_N1336;N1343_P07942	0	1	1	-0.650059	-0.470748	0.103024	-0.478551	0.536045	0.283559	0.396553
TMEM245_N551_Q9H330	0	1	0	0.389573	0.554006	0.343998	0.292746	-0.88093	-0.70415	-0.782289
TMEM178B_N102_H3BS89	0	1	0	-2.12087	-2.32319	-2.03841	-1.73129	0.897163	0.858468	0.730498
EMILIN1_N561_Q9Y6C2	0	1	0	-0.154187	-0.363164	-0.391294	-0.396584	0.303526	0.308154	0.200082
CES1P1_N80_Q9UKY3	0	1	0	1.49933	1.39224	1.46031	1.29917	-0.787971	-0.863411	-0.916915
CYBB_Nf240_P04839	1	0	0	0.734506	0.64057	0.562255	0.588945	-0.582944	-0.739527	-0.407272
CYBB_N240_P04839	0	1	0	0.384607	0.667033	0.186814	0.517205	0.0712283	0.0936825	0.0122283
LRP1_N1575_Q07954	0	1	0	0.84213	0.816478	0.744124	0.687797	-0.856491	-0.459377	-0.975992
ITGA4_N480_P13612	0	1	0	0.386677	0.0341669	-0.0670959	0.322264	0.59341	0.537024	0.680815
IGF1R_N314_P08069	0	1	0	-1.71481	-1.12635	-1.24187	-1.5105	0.436034	0.81362	0.564495
LAMB2_N1348_P55268	0	1	0	-0.000401304	0.394766	0.35668	0.0589343	0.754645	0.672506	1.11016
LAMA2_N1061_P24043	0	1	0	-0.320123	-0.995694	-0.131778	-0.460882	0.072305	0.07418	0.0284223
ANGPTL6_Nf58_Q8NI99	1	0	0	1.05461	1.03897	1.07756	0.971135	-0.703608	-0.864336	-0.494804
ANGPTL6_N58_Q8NI99	0	1	0	1.17788	1.05608	1.18697	0.951157	-3.22539	-2.0197	-2.35328
IGFBP3_N199_P17936	0	1	0	0.105291	0.246132	0.0621042	0.464611	-0.220191	-0.0694535	-0.296165
CDCP1_N205_Q9H5V8	0	1	0	0.27101	-0.137781	0.0795853	0.0262572	0.443606	0.450586	0.233282
CDCP1_N205;N213_Q9H5V8	0	1	1	0.40425	0.532152	0.580448	0.47604	0.457345	0.119057	0.363349
SORL1_N1986_Q92673	0	1	0	0.694619	0.717616	0.579037	0.574351	-0.693091	-0.709605	-0.815023
HLA-A_N110_Q09160	0	1	0	-0.22556	0.109871	-0.108028	-0.0283225	0.0790865	0.0252539	-0.367979
MFGE8_Nf329_Q08431	1	0	0	7.75769	-0.0822534	-1.15242	7.08794	8.65691	9.11321	8.92964
MFGE8_Nf325_Q08431	1	0	0	-2.16936	-2.01325	-1.86961	-1.68094	0.942286	0.450923	0.546936
CLPTM1L_N91_Q96KA5	0	1	0	0.113118	-0.0322694	-0.227374	-0.120852	-0.179273	-0.15182	-0.0361819
CD74_N270_P04233	0	1	0	-0.369465	-0.0276161	-0.0342601	0.0190891	-0.161998	-0.203295	-0.311458
EGFR_N568_P00533	0	1	0	0.407193	0.075173	0.220381	0.366544	-0.273349	0.271087	0.511134
LYVE1_N53_Q9Y5Y7	0	1	0	0.939042	1.14448	1.05632	0.857734	-1.79062	-1.61834	-1.48657
LYVE1_Nf53_Q9Y5Y7	1	0	0	1.45459	1.32345	1.49406	1.1987	-0.457393	-0.844267	-0.682607
CDC23_Nf540_Q9UJX2	1	0	0	-0.511835	-1.13108	-0.979213	0.0904122	0.300853	0.0886879	-0.383688
SYPL1_N71_Q16563	0	1	0	0.0799079	0.287513	0.195219	0.259016	-0.144166	-0.00418673	-0.116184
SYPL1_Nf71_Q16563	1	0	0	0.0311613	0.0738853	-0.342692	-0.096583	-1.03556	-0.242478	-0.734928
DPP6_N319_P42658	0	1	0	-2.95381	-1.85112	-1.70846	-1.39833	0.792654	0.895768	0.742483
TSPAN13_N137_O95857	0	1	0	-0.26818	-0.188699	-0.0913988	-0.140056	-0.0566268	0.117576	-0.188222
CEMIP2_N914_Q9UHN6	0	1	0	0.197793	-0.0138944	-0.0274973	0.0387428	-0.177187	-0.204239	-0.349183
NOTCH1_N1489_P46531	0	1	0	0.24677	0.170974	-0.155397	0.357549	-0.175795	-0.047392	-0.260082
LRP1_N3333_Q07954	0	1	0	0.689901	0.54525	0.832765	0.712733	-0.238424	-0.406644	-0.296359
LRP1_Nf3333_Q07954	1	0	0	0.0924155	-0.230859	-0.10566	-0.135619	-0.322449	-0.0837184	-0.54778
THSD4_Nf373_Q6ZMP0	1	0	0	-0.222327	0.0377312	-0.184872	-0.213177	0.738564	0.400564	0.650089
RCN3_N140_Q96D15	0	1	0	-0.268707	-0.463833	-0.747545	-0.362953	0.0492255	-0.100377	-0.265332
SIGLEC1_N499_Q9BZZ2	0	1	0	0.15204	-0.0652525	0.37823	0.355818	0.0147868	-0.458125	0.128802
SORL1_N1706_Q92673	0	1	0	0.733127	0.744227	0.690406	0.534189	-0.630834	-0.806434	-0.665431
CD38_N219_P28907	0	1	0	0.873238	0.810767	0.949868	0.76221	-0.640488	-0.829501	-0.634047
CPD_N522_O75976	0	1	0	0.0795234	-0.0877416	0.163163	-0.155596	0.00932172	0.136278	0.123314
CPD_Nf522_O75976	1	0	0	-1.48159	-1.08982	-1.54628	-1.03979	0.348139	0.690808	0.370385
GAA_N140_P10253	0	1	0	0.46229	0.649491	0.568665	0.276634	-0.0925779	-0.32503	-0.0741157
HNRNPL_N289_P14866	0	1	0	-0.112175	-0.93363	-0.326822	-0.692984	-0.612192	0.162269	-0.1698
L1CAM_N849_P32004	0	1	0	-2.68347	-3.60936	-3.12662	-3.03261	0.709897	0.696138	0.638901
TNXB_N31_P22105	0	1	0	-1.06738	-0.0550974	-0.264539	0.287569	0.0799132	0.650895	0.0469004
IGF2R_Nf2136_P11717	1	0	0	0.269587	-0.516414	-0.411045	-0.44735	-0.0329805	0.115216	0.254614
HLA-B_N110_P30462	0	1	0	-0.255246	-0.376282	-0.201313	-0.508569	-0.259854	0.0217433	-0.432612
SLC39A6_N67_Q13433	0	1	0	-2.09576	-2.44622	-2.14493	-2.12045	0.519486	0.669878	0.515801
PON1_N253_P27169	0	1	0	1.19017	1.30163	1.22725	1.22814	-1.6431	-1.95655	-2.27964
STAB1_Nf673_Q9NY15	1	0	0	0.45556	-0.351157	0.239555	0.656162	-0.407173	-0.699526	-1.08996
SORL1_Nf158_Q92673	1	0	0	-0.700941	-0.670409	-0.816819	-0.785164	0.0876738	0.158961	0.17805
SORL1_N158_Q92673	0	1	0	0.557858	0.275411	0.370389	0.176538	-0.69051	-0.856749	-0.43339
SULF1_N623_Q8IWU6	0	1	0	-0.2741	0.574945	-0.0510021	-0.60878	0.952714	0.424638	1.11194
SULF1_Nf623_Q8IWU6	1	0	0	-0.476595	-0.726993	-1.0715	-0.519041	1.23462	1.18336	1.33376
ADGRF5_N256_Q8IZF2	0	1	0	-0.73908	-0.658371	-0.912584	-0.69011	-0.0240713	0.119629	0.159051
ENPP1_N341_P22413	0	1	0	0.617639	0.839166	0.564728	0.770962	-1.04535	-0.80043	-0.605412
TLN1_N2485_Q9Y490	0	1	0	0.201694	0.0895607	0.223242	-0.00699981	-0.93666	-0.157599	-0.617178
MEGF6_Nf1246_O75095	1	0	0	-0.179268	NA	0.485916	-0.455043	0.328275	0.0488355	0.294287
TMEM30B_N286_Q3MIR4	0	1	0	0.465468	0.419433	0.434419	0.287402	-0.38223	-0.3131	-0.234099
PTPRC_Nf337_P08575	1	0	0	0.719145	0.296242	0.526894	0.0811727	0.190555	0.0770989	-0.00774009
PTPRC_N337_P08575	0	1	0	-7.30506	0.308453	0.65853	0.0420994	0.425863	0.254136	0.273672
GGT1_N511_P19440	0	1	0	-0.133537	-0.247528	-0.132196	0.0842968	0.265002	0.00172857	-0.13489
ENPEP_N678_Q07075	0	1	0	0.136609	0.166851	0.00961297	0.0890964	-0.467397	-0.506541	-0.538646
TOMM70_N509_O94826	0	1	0	0.537616	0.274993	0.0500649	0.406873	-0.0745729	-0.449882	-0.158289
SSR2_N88_P43308	0	1	0	0.164126	0.445182	0.411962	0.257744	-0.353667	-0.361968	-0.333129
SEMA4D_N419_Q92854	0	1	0	-0.693671	-1.17846	-0.982486	-1.06436	0.379041	0.421114	0.469794
COL6A6_N2034_A6NMZ7	0	1	0	1.17805	1.34391	1.02518	1.03954	-2.09235	-3.16514	-2.11423
WDR1_N356_O75083	0	1	0	NA	-0.239477	-0.270053	-1.31861	0.111713	0.162705	-0.862628
GNPTAB_N1129_Q3T906	0	1	0	0.369577	0.406983	0.162857	-0.465614	-1.5477	-0.362076	-0.55608
SORT1_N406_Q99523	0	1	0	-0.626642	-1.26855	-0.701942	-0.249471	0.448262	0.509287	0.43901
LAMA4_N557_Q16363	0	1	0	-1.51306	-1.63073	-1.11993	-1.4477	0.356076	0.644889	0.128375
MGAM_N1672_O43451	0	1	0	-0.0463737	0.371334	-0.599207	0.118826	-1.22196	-0.629544	-0.321456
CNTN4_N191_Q8IWV2	0	1	0	-0.692136	-0.348318	-0.604562	-0.266333	-0.241299	-0.465424	-0.632102
IGSF8_N463_Q969P0	0	1	0	0.46948	0.164045	0.323292	0.123303	-0.0497878	-0.266042	-0.529828
HMCN1_N970_Q96RW7	0	1	0	-0.604087	-0.766802	0.0409564	-0.942334	0.273154	0.34974	-0.167078
PLXNB2_N1049_O15031	0	1	0	0.151074	-0.240461	0.150925	-0.0328483	-0.491958	0.123007	-0.418963
POGLUT1_N373_Q8NBL1	0	1	0	-0.386734	-0.737513	-0.264432	-0.495182	0.189198	0.162722	0.301432
TLR2_N414_O60603	0	1	0	-0.0225063	-0.194292	-0.140991	-0.311068	-0.159278	-0.0514004	-0.254688
TENM3_N2124_Q9P273	0	1	0	-1.68873	-2.04344	-1.69705	-1.78748	0.3829	0.2395	0.322761
SART3_N850_Q15020	0	1	0	-0.0262828	0.159535	-0.558548	0.0994394	0.255395	0.281438	0.310295
RCC1L_N268_Q96I51	0	1	0	0.559548	0.777659	0.653565	0.209715	0.506815	0.329328	0.110776
STIM1_N171_Q13586	0	1	0	0.532929	0.77313	0.535123	0.471677	-0.642444	-0.915236	-0.814875
ACADS_N159_P16219	0	1	0	1.78924	1.46682	1.38002	2.19011	0.568437	0.701115	0.414903
F2_N416_P00734	0	1	0	-0.301938	-0.426801	-0.299594	-0.542785	0.529621	0.242002	0.494848
THBS3_Nf407_P49746	1	0	0	0.25931	-0.3185	-0.900147	-0.542862	-0.0407624	-0.0957841	0.645157
MGAM_N912_O43451	0	1	0	0.736086	0.23037	1.00004	0.70302	-0.445602	0.110725	-0.307035
EPRS_N815_P07814	0	1	0	0.106814	-0.0966066	0.18326	-0.526937	-0.729662	-0.642598	-1.40604
EGFR_N603_P00533	0	1	0	0.380696	0.471624	0.553336	0.316008	-0.650107	-0.719969	-0.567016
EGFR_Nf603_P00533	1	0	0	-0.264809	-0.463442	-0.598084	-0.245714	0.219475	0.276014	0.108769
CD6_N229_P30203	0	1	0	NA	0.224901	-0.818528	-0.457443	0.47768	-0.123213	-0.22133
MMRN1_N981_Q13201	0	1	0	0.339392	0.412021	0.164071	0.529271	-0.455542	-0.737449	0.114914
MAN2B1_N367_O00754	0	1	0	0.361075	0.579989	0.177149	0.236072	-0.239566	-0.0892579	-0.0800153
CPA3_N255_P15088	0	1	0	1.21266	1.26519	0.853143	0.936647	-0.0930779	-0.577092	-1.03797
IGSF3_N842_O75054	0	1	0	-2.51146	-2.62585	-2.64055	-2.01129	0.52847	0.694683	0.696498
HYOU1_N515_Q9Y4L1	0	1	0	0.328723	0.333218	0.264653	0.281583	-0.161959	-0.189081	-0.187685
LAMA3_N2265_Q16787	0	1	0	-0.401431	-0.487427	-0.320882	-0.246643	0.198978	-0.123462	0.269023
LAMA3_Nf2265_Q16787	1	0	0	-0.394533	-0.145799	-0.160893	-0.00221359	0.0686043	-0.08213	0.0206869
ASPN_Nf282_Q9BXN1	1	0	0	-0.611752	-0.601682	-0.58215	-0.846087	0.755156	0.578236	0.91279
ASPN_N282_Q9BXN1	0	1	0	-13.9209	-1.89804	-1.69463	-2.04251	0.589041	0.774226	0.580006
MRC2_N497_Q9UBG0	0	1	0	-0.658676	-0.543663	-0.477949	-0.722604	0.141716	0.199212	0.0449347
MRC2_Nf497_Q9UBG0	1	0	0	-0.074019	0.00400535	-0.173191	-0.320999	-0.396458	0.132511	0.261114
SERPIND1_N49_P05546	0	1	0	-0.0999167	0.163766	-0.225936	0.203734	-0.0897785	-0.299643	-0.330864
COL14A1_N1384_Q05707	0	1	0	-0.588414	-0.670502	-0.313641	-0.626046	0.154783	0.399901	0.321384
COL14A1_N1384;N1388_Q05707	0	1	1	-0.756448	NA	-0.392994	-0.161793	0.60408	0.282451	0.482697
COL14A1_N1384;Nf1388_Q05707	1	1	1	-0.646839	-0.291051	-0.411828	-0.346155	0.274394	0.55283	0.283317
COL14A1_Nf1388_Q05707	1	0	0	-0.209513	-0.302186	-0.146965	-0.107982	0.0786639	0.146317	0.0676065
OIT3_N259_Q8WWZ8	0	1	0	0.371407	0.359162	0.290653	0.332094	-1.3537	-1.37668	-1.51831
FLNB_N2245_O75369	0	1	0	0.35831	1.22081	0.884386	0.83089	-0.0863394	-0.380763	-0.648321
MMRN1_N783_Q13201	0	1	0	0.434142	0.552024	0.372277	0.362134	0.0147877	-0.00820779	-0.237489
COL12A1_Nf2679_Q99715	1	0	0	-1.24808	-1.3268	-1.01376	-1.29323	0.068974	0.32205	0.0802513
FKBP9_N174_O95302	0	1	0	-0.250446	-0.21711	-0.252476	-0.0953463	0.344797	-0.301471	0.564964
LIFR_N243_P42702	0	1	0	0.36469	0.18061	0.638952	0.239816	-0.609613	-0.349222	-0.800998
IGHA1_N340_P01876	0	1	0	0.675446	0.52155	0.435839	0.609424	-0.495155	0.246677	-0.163893
SEL1L_N431_Q9UBV2	0	1	0	0.0847731	0.174737	0.177565	0.115873	-0.108403	-0.071699	-0.435652
CD59_N43_P13987	0	1	0	-0.0735768	0.108737	0.163231	0.100761	-0.12366	0.0141782	0.0657865
ADGRL1_N531_O94910	0	1	0	-1.40321	-0.818311	-1.20906	-1.28383	0.52597	0.448241	0.469354
CD47_Nf73_Q08722	1	0	0	0.220362	0.36352	0.383628	0.207334	-0.461403	-0.546172	-0.496218
CD47_N73_Q08722	0	1	0	0.412325	0.417326	0.34078	0.198081	-0.0355673	-0.105538	-0.457994
F11_N450_P03951	0	1	0	0.501702	0.420358	0.35936	0.32879	-0.737077	-0.381204	-0.571878
TOR1AIP2_N286_Q8NFQ8	0	1	0	0.524844	0.304148	0.652015	0.473169	-0.477286	-0.175316	-0.240507
ENPEP_N607_Q07075	0	1	0	0.165076	0.383004	0.285866	0.301956	-0.105707	-0.131466	-0.209833
ANPEP_N265_P15144	0	1	0	-0.246129	0.183794	-0.262474	0.227834	-0.411816	-0.381037	-0.109916
PPIA_N108_P62937	0	1	0	0.0269249	-0.281072	0.36786	-0.117662	-0.292668	-0.351696	-0.376792
NAALADL2_N295_Q58DX5	0	1	0	0.618769	0.477365	0.552371	0.647392	-1.25511	-1.15073	-1.36418
CPVL_N81_Q9H3G5	0	1	0	0.606282	0.672625	0.615918	0.567259	-0.277314	-0.639581	-0.32977
ARSD_N128_P51689	0	1	0	0.208254	0.760843	0.210482	0.916624	0.195714	-0.0261935	-4.79148
STT3B_N627_Q8TCJ2	0	1	0	0.688748	0.793457	0.917713	0.734283	-0.687764	-0.380562	-0.53763
STT3B_N623;N627_Q8TCJ2	0	1	1	0.323634	0.432999	0.731732	0.352751	-0.216681	-0.707357	-0.212117
ADGRL2_N520_O95490	0	1	0	0.600786	0.773313	0.15381	0.177553	-0.726751	-0.236863	-0.0559293
CD74_N136_P04233	0	1	0	0.194131	0.601268	-0.00993779	0.103615	-0.45748	-0.295878	-0.109488
DPP7_N315_Q9UHL4	0	1	0	-0.213946	0.193621	0.538417	0.327745	-0.447626	-0.962128	0.224733
CASK_N546_O14936	0	1	0	0.292845	0.32685	0.202959	0.614638	-0.177562	-0.38702	-0.156937
C2_N651_P06681	0	1	0	-0.113339	-0.108868	-0.129572	-0.208558	0.176662	0.29157	0.246268
ITGA1_Nf217_P56199	1	0	0	0.0771969	0.172079	0.0147591	0.368287	-0.590146	-0.694944	-0.506802
PON1_N324_P27169	0	1	0	1.23136	1.21678	0.945665	1.23633	-1.39211	-0.615374	-0.659496
TLR8_N590_Q9NR97	0	1	0	0.226158	0.649926	0.58879	0.367686	-0.388182	-0.206665	-0.127049
TUBA4A_N380_P68366	0	1	0	NA	-0.271351	0.133485	0.212368	-0.591194	-0.298829	0.447048
CYBB_N132_P04839	0	1	0	0.874089	0.228524	0.253988	0.723891	0.167962	-0.772071	-0.458272
KDELC2_N419_Q7Z4H8	0	1	0	0.637813	0.48134	0.573969	0.242316	-0.326807	-0.425376	-0.541907
DCN_Nf262_P07585	1	0	0	-7.63595	NA	15.3753	3.75605	-0.171994	-0.180355	0.266761
INSR_N138_P06213	0	1	0	0.293755	0.324171	0.223599	0.169183	0.173141	-0.626474	0.075885
FETUB_N136_Q9UGM5	0	1	0	-0.130569	0.230384	0.337785	0.264775	0.311105	0.158444	0.163862
CP_Nf358_P00450	1	0	0	-0.00753752	-0.453951	0.38135	0.0919238	-0.007718	-0.63878	-0.357384
SERPINC1_N128_P01008	0	1	0	0.404162	0.535977	0.470069	0.540804	-0.609079	-0.703225	-0.752532
CDH13_N598_P55290	0	1	0	-2.01277	-2.18861	-1.45479	-1.49776	0.0377641	0.392241	0.331207
PSAP_N215_P07602	0	1	0	-0.236168	-0.132631	0.20697	-0.0763559	-0.24655	-0.416651	-0.319211
BGN_N270_P21810	0	1	0	-0.702757	-1.36226	-6.60169	-0.752591	0.33881	0.46027	0.834605
BGN_Nf270_P21810	1	0	0	-0.678877	-0.341381	-0.697229	-0.756939	0.523166	0.516494	0.253456
LEMD2_N311_Q8NC56	0	1	0	0.21015	0.0421341	0.371815	-0.0682485	-0.0901044	-0.278371	-0.328576
EMILIN1_N794_Q9Y6C2	0	1	0	0.00863506	-0.394522	-0.907761	-0.46195	0.157787	0.14019	-0.0344172
HLA-DRA_N143_P01903	0	1	0	0.886391	0.785228	0.322279	0.477722	0.75676	0.48115	0.603343
TMEM87B_N159_Q96K49	0	1	0	0.122711	0.32384	0.121967	0.218726	-0.0698333	-0.10221	-0.116983
TM2D3_N169_Q9BRN9	0	1	0	0.0451891	0.150964	-0.0238437	0.0883697	0.0167339	-0.0645954	-0.0170702
CEMIP2_N739_Q9UHN6	0	1	0	0.197755	0.124171	0.0158947	0.0224575	-0.0249306	-0.0872162	-0.00227722
NECTIN1_N297_Q15223	0	1	0	-2.79204	-3.47016	-2.81799	-2.75692	0.699285	0.633832	0.803525
NECTIN1_Nf297_Q15223	1	0	0	-2.29483	-2.42845	-2.36084	-2.47375	0.812994	0.761039	0.767052
LRP1_Nf4364_Q07954	1	0	0	0.262076	-0.179111	-0.100734	-0.197473	0.393343	0.0773638	0.215808
LRP1_N4364_Q07954	0	1	0	0.726066	0.621157	0.696724	0.641104	-0.441136	-0.291016	-0.227311
BSG_N302_P35613	0	1	0	0.172931	0.161694	0.10417	0.156407	-0.444976	-0.497678	-0.571512
CADM1_N308_Q9BY67	0	1	0	0.142254	0.103161	0.0573228	0.25921	0.142542	0.0855625	0.177216
GOLM1_N144_Q8NBJ4	0	1	0	-0.190424	-0.318737	-0.237185	-0.297125	0.154685	0.130758	0.205987
CEACAM1_N363_P13688	0	1	0	0.46057	0.501649	0.299992	0.110592	-0.893837	-0.672598	-0.969768
HSD17B4_N311_P51659	0	1	0	-0.00904255	0.166489	0.183524	-0.552489	-0.977046	-0.574946	-0.935685
ALK_N424_Q9UM73	0	1	0	-3.09233	-2.5347	-3.20743	-2.99177	0.509945	0.224036	0.387105
ACAN_N126_P16112	0	1	0	-2.05731	-2.06104	-1.8736	-1.89641	0.587929	0.525885	0.642782
OS9_N177_Q13438	0	1	0	0.330154	0.204063	0.328167	0.0971223	-0.363586	-0.268241	-0.431591
TSPAN6_N134_O43657	0	1	0	0.563513	0.288661	0.521246	0.468931	-0.044891	-0.188913	-0.162584
COL6A6_N576_A6NMZ7	0	1	0	1.15373	1.04802	0.946957	1.05378	-2.37992	-2.29935	-1.82884
ITGA1_N883_P56199	0	1	0	-0.0143854	0.0820678	-0.179404	0.0446458	-0.00550187	-0.317688	-0.111264
CSF2RA_N229_P15509	0	1	0	-1.51658	-0.491125	-1.04653	-0.877864	-0.212822	-0.186	-0.402416
CEMIP2_N292_Q9UHN6	0	1	0	0.033473	0.187724	0.0835556	0.318147	0.101782	-0.0338238	0.109388
SLIT2_Nf1300_O94813	1	0	0	-0.903108	-0.291739	-0.952319	-0.922485	0.570728	0.333867	0.259032
ST6GALNAC6_N173_Q969X2	0	1	0	0.728453	1.19194	1.14794	1.34097	-0.325677	-0.277443	-0.173642
COL3A1_N1367_P02461	0	1	0	-1.47126	-1.69375	-1.48895	-1.45743	0.343745	0.276871	0.277935
MPO_N483_P05164	0	1	0	0.613044	0.562177	0.576599	0.539812	-0.607571	-0.66572	-0.499059
PLXNB2_N528_O15031	0	1	0	-0.0623044	0.137426	0.160831	0.0839286	0.10095	0.133463	0.281448
MMRN1_N840_Q13201	0	1	0	0.384984	0.37166	0.664218	0.360377	-0.994564	-0.867149	-0.782883
MMRN1_Nf840_Q13201	1	0	0	1.00054	0.947231	0.931207	0.926435	-0.453601	-0.519077	-0.509831
TM2D3_N157_Q9BRN9	0	1	0	-0.119734	-0.0900361	-0.103479	-0.187165	-0.0586081	0.141587	0.221476
MET_N785_P08581	0	1	0	0.411708	0.520939	0.348972	0.328861	-0.413295	-0.506709	-0.454916
GPLD1_N321_P80108	0	1	0	0.0634733	-0.0533123	-0.0621805	-0.202353	0.26808	0.0741011	0.186409
COX6B1_N25_P14854	0	1	0	0.000453989	0.191192	0.280511	0.0894085	0.108282	0.0623411	0.0889391
ENG_N88_P17813	0	1	0	-0.207128	-0.344184	-0.401717	-0.168117	0.123743	-0.0090044	0.109046
ITGB5_N586_P18084	0	1	0	-0.374667	-0.273672	-0.399582	-0.0519091	-0.294577	-0.454489	-0.0831164
INSR_N242_P06213	0	1	0	0.681469	0.428317	0.461351	0.484427	-0.512593	-0.422096	-0.601426
CXADR_N201_P78310	0	1	0	0.37763	0.292131	0.178731	0.176768	-0.10877	-0.24673	-0.210444
SLC35A5_N218_Q9BS91	0	1	0	-0.0138664	0.0928715	0.234114	-0.331916	-0.0342089	-0.225637	0.291245
SIRPA_N270_P78324	0	1	0	-0.0655976	-0.133867	0.13851	-0.0986795	-0.183713	0.0622795	0.260498
ZC3HAV1_N524_Q7Z2W4	0	1	0	0.544923	0.21277	0.406533	0.49267	0.297067	0.144025	0.000788332
ABCA2_N628_Q9BZC7	0	1	0	0.041162	0.106191	0.126871	0.0443527	-0.255212	-0.183423	-0.299781
HLA-B_N110_P30481	0	1	0	-0.476913	-0.612384	-0.884587	-0.581311	0.496662	0.418368	0.499458
HLA-B_Nf110_P30481	1	0	0	-0.249687	-0.307416	-0.722939	-0.102006	0.417202	0.578135	0.376197
MMRN1_Nf1075_Q13201	1	0	0	0.793909	0.659408	0.592133	0.7554	-0.642135	-0.706193	-0.717551
MMRN1_N1075_Q13201	0	1	0	0.964268	0.940297	0.937387	0.925779	-0.468047	-0.360927	-0.90216
VCAN_N1898_P13611	0	1	0	-0.972111	-1.09892	-1.16594	-1.00709	0.536881	0.400623	0.600182
ITGA9_N612_Q13797	0	1	0	0.723444	0.871383	0.710746	0.68433	-1.05001	-1.08502	-0.894691
LAMA2_N1810_P24043	0	1	0	-0.820934	-1.03938	-0.826529	-0.980952	0.362765	0.348499	0.196964
HLA-B_N110_P30685	0	1	0	0.439777	0.492352	0.676198	0.57803	-0.306734	-0.357314	-0.314174
HLA-B_Nf110_P30685	1	0	0	0.160739	0.2843	0.202518	0.253395	-0.656757	-1.14334	-0.748454
CPD_N626_O75976	0	1	0	-0.461472	-0.377743	-0.439098	-0.378486	0.257141	0.192176	0.290201
SORL1_N2092_Q92673	0	1	0	0.07113	0.267974	0.361224	0.524751	-0.418782	-0.310988	-0.537266
SEL1L3_N382_Q68CR1	0	1	0	0.0134654	0.590854	1.03631	0.391079	0.195755	0.626008	0.695567
PLOD1_N197_Q02809	0	1	0	-0.548445	-0.260726	-0.443282	-0.314682	0.101172	0.0551861	0.0828206
ADAM17_N594_P78536	0	1	0	-0.219812	0.00530621	0.190685	-0.243784	-0.0130979	0.102892	-0.219514
ADAM17_Nf594_P78536	1	0	0	-0.288785	0.313958	0.13526	0.528149	0.465015	0.397904	0.389429
ADAMTSL4_N773_Q6UY14	0	1	0	0.444143	0.431175	0.00586	0.529972	0.35537	0.444377	0.226584
ADAMTSL4_Nf773_Q6UY14	1	0	0	-0.477304	-0.649156	-0.761842	-0.513538	0.421014	0.325458	0.485265
CNTN4_N954_Q8IWV2	0	1	0	-0.670338	-0.220788	-0.328666	-0.204651	0.436783	-0.0278971	-0.143642
CD97_Nf38_P48960	1	0	0	-0.240004	-0.182375	-0.125029	-0.139292	-0.23622	0.233443	0.295534
CD97_N38_P48960	0	1	0	0.159596	-0.226492	0.025829	-0.277965	0.295184	0.183365	0.175986
CD97_N33;N38_P48960	0	1	1	NA	-0.0577408	-0.405258	-0.791193	-0.0658907	-0.123836	-0.481171
CD97_Nf33_P48960	1	0	0	-0.0154601	0.239872	0.592946	0.3939	0.952971	0.350604	0.418749
CAPG_N262_P40121	0	1	0	-0.614978	-0.606504	-0.964559	-0.712747	0.665331	0.544003	0.438014
LRP1_Nf3788_Q07954	1	0	0	-0.0527367	0.132627	0.0444224	0.0949312	0.495032	0.398583	0.347819
LRP1_N3788_Q07954	0	1	0	0.334227	0.470702	0.623752	0.417894	-0.607333	-0.170762	-0.12047
ACSL1_N408_P33121	0	1	0	0.859247	0.867392	0.832762	1.15875	-0.801244	-0.943544	-0.779374
COMP_N742_P49747	0	1	0	-0.515475	-0.395071	-0.562638	-0.654447	0.467859	0.563352	0.567398
MDH1_N151_P40925	0	1	0	0.340687	0.352093	0.101917	0.573439	0.167965	-0.28338	-0.1786
TFPI_Nf145_P10646	1	0	0	0.0959308	-0.221481	0.0389789	-0.130045	0.242099	0.00422234	0.0506044
TFPI_N145_P10646	0	1	0	0.361143	0.557922	0.358161	0.354209	-0.56586	-0.250301	-0.273894
CDH13_N86_P55290	0	1	0	-1.72795	-2.1559	-1.89679	-1.97919	0.103846	0.420396	0.0931406
M6PR_N83_P20645	0	1	0	-0.277529	-0.0871926	-0.235295	-0.115472	-0.229112	-0.357242	-0.319276
M6PR_Nf94_P20645	1	0	0	-1.20026	-0.977074	-1.24216	-0.939668	0.0363186	0.205683	0.0628006
M6PR_N83;N94_P20645	0	1	1	-0.374854	-0.428988	0.19362	-0.66404	-0.452511	-0.24566	-0.233296
FBLN5_N296_Q9UBX5	0	1	0	-0.976985	-1.25353	-0.738661	-1.03197	0.461345	0.508825	0.246477
HSPD1_N426_P10809	0	1	0	0.435667	0.538344	0.711789	0.770241	-0.100151	-0.13666	-0.0496251
ATRN_N923_O75882	0	1	0	-0.540096	-0.501531	-0.254978	-0.454097	-0.0900982	-0.0256042	0.325989
ATRN_N914;N923_O75882	0	1	1	0.370685	0.0405854	0.257613	0.00962092	0.128844	-0.270698	0.408324
CFI_Nf103_P05156	1	0	0	-1.33921	-0.566189	-0.584843	-0.364605	0.339916	0.424701	0.168357
CFI_N103_P05156	0	1	0	-0.11685	0.0695602	-0.0767707	-0.248397	-0.327296	0.064	-0.0268577
ADAMTS2_N251_O95450	0	1	0	-0.346953	-0.739329	-0.653892	-0.0733429	0.257545	0.17278	0.488509
JCHAIN_N71_P01591	0	1	0	-0.0457901	-0.0263802	0.0364177	0.0309873	0.254895	-0.00989245	-0.0102794
CYP8B1_N412_Q9UNU6	0	1	0	0.571191	0.340024	0.506195	0.355636	-1.1788	-0.894678	-0.149001
GC_N288_P02774	0	1	0	-0.252074	-0.261685	-0.216201	-0.303806	-0.149608	0.0131006	-0.146197
ITGA3_Nf86_P26006	1	0	0	0.0319783	0.00958765	0.0668009	-0.10295	-0.000782859	-0.152887	-0.134482
ITGA3_N86_P26006	0	1	0	-1.00118	-0.725196	-0.706476	-1.14102	0.340799	0.557106	0.373234
ITGAM_N692_P11215	0	1	0	0.102535	0.0757824	0.127682	0.0473918	-0.36369	-0.0379482	-0.3331
VWF_Nf666_P04275	1	0	0	-0.167066	0.0807335	0.0109135	0.253237	0.621389	0.768555	0.73299
VWF_N666_P04275	0	1	0	-0.823507	-0.127687	-1.17118	-0.346738	0.327108	0.254024	0.0582537
CD163_N1001_Q86VB7	0	1	0	0.347642	0.332795	0.174306	0.218295	-0.251986	-0.184244	-0.097378
CLEC1B_Nf134_Q9P126	1	0	0	0.9831	1.38915	1.08531	0.975822	-0.115466	-0.576267	-0.654061
CLEC1B_N134_Q9P126	0	1	0	0.60086	0.500888	0.720493	0.537147	-1.29181	-1.87406	NA
CTSF_N367_Q9UBX1	0	1	0	0.610765	0.775495	0.654384	0.882219	-1.13012	-1.26088	-1.25368
TLR2_N442_O60603	0	1	0	-0.052213	-0.00831318	0.0335335	-0.294886	0.154121	0.314051	-0.0221928
CLSTN2_N729_Q9H4D0	0	1	0	-1.13007	-1.03427	-0.399178	-0.340512	0.36671	-0.0150927	0.330994
ICAM2_Nf82_P13598	1	0	0	0.0852821	0.749565	0.0635199	0.546462	1.13623	0.376271	0.876763
SERBP1_N253_Q8NC51	0	1	0	0.184259	0.364076	0.0441942	-0.0119049	0.0537362	-0.261543	0.100559
FCGR1A_N240_P12314	0	1	0	-0.455228	-0.462248	-0.611927	-0.532319	0.639078	0.407544	0.563382
IL17RA_N54_Q96F46	0	1	0	NA	-0.105939	-0.485483	0.308426	-0.417468	-0.338801	-0.484791
CACNA2D1_N998_P54289	0	1	0	-0.571902	-0.736588	-0.709849	-0.52322	0.122211	0.0995262	0.0970431
CACNA2D1_Nf998_P54289	1	0	0	0.335341	0.363238	0.359318	0.188373	0.0471275	-0.235765	-0.0626703
IGF2R_N435_P11717	0	1	0	-0.187357	-0.377451	-0.170016	-0.564872	-0.749884	-0.78741	-0.586676
IGF2R_Nf435_P11717	1	0	0	-0.015196	0.490062	0.281521	0.181046	-0.0077339	-0.0911316	-0.0772691
PTGFRN_N618_Q9P2B2	0	1	0	0.433892	0.421286	0.415362	0.46066	-0.478206	-0.555663	-0.392245
CNTN1_N457_Q12860	0	1	0	-2.37451	-3.40776	-2.72559	-2.83989	0.768993	0.647713	0.611267
IL6ST_N390_P40189	0	1	0	0.310242	0.305955	0.171689	0.18123	-0.298138	-0.473681	-0.180222
ERBB2_N530_P04626	0	1	0	-0.0299319	-0.00622744	0.0120822	-0.621136	-0.512892	-0.361562	-0.314841
CDHR5_N140_Q9HBB8	0	1	0	0.539558	0.57717	0.703668	0.392795	-0.0639385	-0.930249	-0.695632
ATRN_N1054_O75882	0	1	0	0.216501	-0.098388	-0.229215	-0.533833	0.227776	0.283228	0.365963
FAS_N118_P25445	0	1	0	0.62065	0.488693	0.364703	0.823412	-0.0197907	-0.650198	-0.0744945
FAS_Nf118_P25445	1	0	0	1.07138	0.861361	0.760347	0.666627	1.35949	1.26945	0.712203
KLB_N971_Q86Z14	0	1	0	0.356247	0.296273	0.341517	0.326843	-0.333551	-0.60967	-0.250718
CTSZ_N184_Q9UBR2	0	1	0	0.553036	0.468296	0.387356	0.304058	-0.193473	-0.522862	-0.168215
LPA_N3521_P08519	0	1	0	0.9116	0.726038	0.968906	0.79348	-0.959003	-0.894868	-0.908482
LRP1_N4075_Q07954	0	1	0	0.696881	0.709239	0.899713	0.591869	-0.88754	-0.719199	-1.22281
GPLD1_N307_P80108	0	1	0	0.126777	-0.0725739	0.0485083	-0.0600852	0.162359	-0.0137504	-0.0646204
APOB_N1523_P04114	0	1	0	15.4075	NA	15.3396	15.8068	15.0549	14.7894	16.0928
CFHR3_N108_Q02985	0	1	0	0.517623	0.980738	0.988782	0.697536	-1.08798	-0.967021	-0.914743
TWSG1_N52_Q9GZX9	0	1	0	-0.283793	0.297067	0.198517	0.324944	0.225082	0.43326	0.449591
PLTP_N64_P55058	0	1	0	0.100257	0.573825	0.378455	0.131788	0.356929	-0.217066	0.374105
BTN2A1_N216_Q7KYR7	0	1	0	-0.0906412	0.235104	-0.170021	0.232156	-0.444923	-0.261087	-0.327451
BTN2A1_N216;N222_Q7KYR7	0	1	1	0.150793	0.273798	0.190102	0.264753	-0.156089	-0.25557	-0.179019
LAMA5_N3107_O15230	0	1	0	-0.0391661	-0.0750345	-0.419768	0.340715	0.500978	0.0654964	0.103707
HLA-C_N110_Q29960	0	1	0	-0.479469	-0.396206	-0.382889	-0.770004	0.64706	0.627607	0.565584
ADGRF5_Nf339_Q8IZF2	1	0	0	NA	-0.284352	-0.218121	-0.264677	0.724254	0.038997	0.713179
CD36_N321_P16671	0	1	0	-0.0612405	-0.392353	-0.297547	-0.0489578	-0.0122054	0.0345015	-0.32691
ERAP2_N714_Q6P179	0	1	0	0.390418	0.446365	0.469286	0.286052	-0.615815	-0.608348	-0.643227
ACE_N714_P12821	0	1	0	0.264554	0.203482	0.386724	0.354884	-0.285805	-0.075477	-0.285645
LRP1_Nf729_Q07954	1	0	0	0.0612024	-0.276465	0.204739	-0.103656	0.356064	0.301148	0.321361
LRP1_N729_Q07954	0	1	0	0.178117	0.222235	0.436605	0.394685	-0.731412	-0.731334	-0.704168
CTSF_N378_Q9UBX1	0	1	0	1.08302	0.631834	0.376915	0.999158	-1.07525	-0.756201	-0.0926027
MINPP1_N242_Q9UNW1	0	1	0	0.356584	0.571045	0.4135	0.449308	-0.620133	-0.398835	0.109492
HEG1_N1080_Q9ULI3	0	1	0	-0.223492	-0.352495	-0.441792	-0.481944	0.0688936	0.254444	0.0797627
LAMC1_N1205_P11047	0	1	0	-0.830044	-1.11193	-1.4227	-1.19017	0.144442	0.221815	0.298428
MPEG1_N255_Q2M385	0	1	0	0.342947	0.245323	0.174305	0.0204084	-0.233771	-0.171921	-0.589021
ENPP1_N285_P22413	0	1	0	0.628812	0.872663	0.698287	0.745441	-1.45058	-0.908608	-0.987113
ARPC5_N120_O15511	0	1	0	-0.120291	0.0753897	-1.20587	-0.291896	0.696713	0.689644	0.784522
F11_N491_P03951	0	1	0	0.248886	0.350036	0.45716	0.255076	-0.68935	-0.811135	-0.622769
LTA4H_N488_P09960	0	1	0	0.275549	0.680004	0.585516	0.686285	-0.44786	-0.302066	-0.758108
LAMA2_N2648_P24043	0	1	0	-1.15955	-0.560777	-0.578335	-1.52586	0.0343106	0.199598	0.250861
TENM4_N467_Q6N022	0	1	0	-3.76724	-6.52398	NA	-4.07563	0.577814	0.450229	0.420593
P2RX7_N284_Q99572	0	1	0	-0.139585	0.272525	0.170211	0.278575	0.123904	0.0119496	0.0131865
MACF1_N714_Q9UPN3	0	1	0	0.79092	0.841908	0.175937	0.828378	0.081734	-0.377545	-0.118152
KEL_N191_P23276	0	1	0	0.54318	0.213398	0.652682	0.0155779	-0.882734	-0.724128	-0.930843
PTPRJ_N937_Q12913	0	1	0	1.07237	-0.093456	1.16528	0.752461	-0.0627625	0.0672101	0.409709
ST3GAL6_N308_Q9Y274	0	1	0	1.51725	1.8066	1.71979	1.74712	-0.681926	-0.116716	-0.376568
NCSTN_N55_Q92542	0	1	0	-1.19185	-0.669639	-1.27342	-0.933266	-0.693296	-0.0828114	-0.724037
NAXD_N240_Q8IW45	0	1	0	0.430377	0.235394	0.641204	0.815956	-2.10959	-1.54274	-1.46565
SULF1_N131_Q8IWU6	0	1	0	-2.2967	-2.23074	-1.98006	-2.02178	0.786399	0.616629	0.815688
ENTPD5_N232_O75356	0	1	0	1.13625	0.819944	0.907818	0.853787	-0.890185	-1.26095	-1.41146
PRCP_N47_P42785	0	1	0	0.768261	0.806262	0.652434	0.562387	-0.483201	-0.59304	-0.651198
VCAN_N1442_P13611	0	1	0	-14.3698	-3.95247	-2.56795	-2.856	0.594783	0.678926	0.685789
HLA-DRB1_N48_Q5Y7A7	0	1	0	-0.612099	-0.564962	-0.0879557	-0.222105	0.729	0.780042	0.769876
HLA-DRB1_Nf48_Q5Y7A7	1	0	0	-14.358	0.146061	-0.838507	NA	0.390871	0.564547	1.02262
LAMP1_N84_P11279	0	1	0	0.772677	0.770319	0.733307	0.877978	-0.419164	-0.231836	-0.211909
TLR7_N202_Q9NYK1	0	1	0	-0.836024	-0.953376	-1.29112	-1.23483	0.137274	0.2326	0.168786
TOR1AIP1_N268_Q5JTV8	0	1	0	-0.132785	0.196808	0.31912	-0.313555	0.487666	0.233554	0.0993154
CTSL_N221_P07711	0	1	0	0.964741	0.839398	1.1045	0.875018	-0.346429	0.0515156	-0.614124
ANGPTL2_N164_Q9UKU9	0	1	0	0.0365404	-0.327221	-0.919609	-0.593214	0.205955	0.656267	0.781429
LCN2_N85_P80188	0	1	0	0.904918	0.788424	1.1066	0.669927	0.491755	0.740241	0.304768
SLC44A1_N135_Q8WWI5	0	1	0	0.450906	0.230875	-1.01081	0.545193	-0.746427	-0.621712	NA
ADA2_N174_Q9NZK5	0	1	0	0.283059	0.372803	0.255604	0.632107	0.1194	-0.436347	0.199649
ADGRL4_N188_Q9HBW9	0	1	0	-0.203875	-0.020056	0.266858	0.216637	-0.123839	-0.0136509	0.0110984
LAMP1_N62_P11279	0	1	0	0.818237	0.806725	0.684439	-0.159223	-0.241645	-0.466947	-0.287823
CACNA2D1_Nf781_P54289	1	0	0	0.469825	1.09035	0.9392	0.572159	0.378172	-0.213947	0.923961
ATP1B1_N158_P05026	0	1	0	0.265064	0.763694	0.382843	0.886685	-0.283216	-0.127103	-0.437731
SERPINA3_N271_P01011	0	1	0	-0.492932	-0.534116	-0.663441	-0.188785	0.106364	-0.0113774	-0.166538
PLXNB2_N1099_O15031	0	1	0	-0.288936	0.250711	-0.67582	-0.16966	-0.499614	-0.958961	0.110387
SERPING1_N69_P05155	0	1	0	0.709552	0.245516	0.0463914	-0.0496158	-1.72227	NA	-1.36714
CACNA2D1_N136_P54289	0	1	0	-0.345925	-0.632694	-0.363555	-0.548305	0.106214	0.0161572	-0.0675135
CACNA2D1_Nf136_P54289	1	0	0	1.08461	1.02242	0.950587	0.96515	-0.955992	-0.674501	-1.25416
LAMA4_N104_Q16363	0	1	0	-2.06854	-2.10931	-2.03879	-2.16198	0.371061	0.486062	0.452614
CD276_Nf309_Q5ZPR3	1	0	0	-1.57477	-2.33993	-1.65854	-1.73484	0.573552	0.448091	0.542603
CD276_N309_Q5ZPR3	0	1	0	-0.00673014	-0.424934	-0.277943	-0.476125	-0.0639686	-0.0788303	-0.0594023
IGHM_N46_P01871	0	1	0	0.170275	-0.00500795	0.114393	-0.0459376	-0.0472523	-0.0512704	0.0251014
MIA3_N250_Q5JRA6	0	1	0	0.666628	0.587685	0.696187	0.559676	-0.35147	-0.832565	-1.13231
TMTC4_N78_Q5T4D3	0	1	0	-0.388346	-0.135421	-0.69611	-0.640206	0.195926	0.163352	-0.197259
TSPAN3_N127_O60637	0	1	0	-0.898515	-0.921969	-0.802437	-0.949983	0.511362	0.486675	0.543103
NAALADL2_N556_Q58DX5	0	1	0	0.38513	0.317031	0.331632	0.317325	-0.111386	-0.230831	-0.0175854
LAMC3_N328_Q9Y6N6	0	1	0	-0.2226	-0.310558	-0.163356	-0.407121	0.246069	-0.0419589	0.293791
DSC2_N629_Q02487	0	1	0	0.793332	0.663195	0.624601	0.702586	-1.14517	-1.13578	-0.939169
MRC2_N634_Q9UBG0	0	1	0	-1.16904	-1.39054	-1.13972	-1.18612	0.585312	0.514043	0.558574
HLA-C_N110_Q95604	0	1	0	-0.272532	-0.192346	-0.33507	-0.513923	0.401661	0.309345	0.387302
STAB2_N2296_Q8WWQ8	0	1	0	1.22375	1.16767	1.10952	0.981493	-1.60051	-1.66152	-1.66205
THBS2_N1069_P35442	0	1	0	-2.99468	-1.40681	-0.845524	-0.429439	0.619224	0.611136	0.682143
SDK2_N577_Q58EX2	0	1	0	-1.60841	-1.56891	-1.47167	-1.72548	0.728431	0.633747	0.621399
PIEZO1_N2331_Q92508	0	1	0	0.867235	0.487301	0.667748	0.336109	-1.18317	-0.606339	-0.994938
GNPTAB_N642_Q3T906	0	1	0	-0.118725	-0.205939	-0.0755025	-0.0366859	-0.0697331	-0.00114438	-0.0630357
C7_N754_P10643	0	1	0	0.208844	0.353764	0.268383	0.176147	-0.388901	-0.205725	-0.281307
PLXNC1_Nf141_O60486	1	0	0	-0.701174	-0.841267	-1.22309	-0.882002	0.565482	0.843155	0.89154
PLXNC1_N141_O60486	0	1	0	-1.47973	-1.62227	-1.95204	-1.65465	0.674636	0.84987	0.887223
GGT7_N523_Q9UJ14	0	1	0	-0.26932	-0.0886734	-0.0118194	0.0830004	-0.324524	-0.394887	-0.388588
ENPEP_N324_Q07075	0	1	0	0.102444	0.110465	0.224743	0.140957	-0.490471	-0.48647	-0.536569
SUCO_N524_Q9UBS9	0	1	0	-0.354896	-0.480658	-0.205095	-1.04327	0.252748	0.16687	-0.42555
LRP1_N1825_Q07954	0	1	0	0.342693	0.0859515	0.236927	0.44337	-0.381389	-0.47815	-0.450471
PSAP_Nf332_P07602	1	0	0	-0.140494	-0.0986445	0.0121714	-0.198826	-0.547802	-0.0973371	-0.492204
LRRN3_N608_Q9H3W5	0	1	0	-2.61776	-3.52675	-2.89747	-2.6126	0.480332	0.625349	0.589704
PECAM1_N151_P16284	0	1	0	-0.377346	-0.39667	-0.618749	-0.590044	-0.329652	-0.0641542	-0.351622
ACP2_N92_P11117	0	1	0	0.0957152	0.282682	0.344375	0.371693	0.19277	-0.0584976	0.154501
CLDND1_N42_Q9NY35	0	1	0	-0.10038	-0.207459	-0.240495	-0.0189052	-0.166014	-0.202998	0.0798386
IGF1R_N900_P08069	0	1	0	-1.33098	-1.60511	-1.5973	-1.70026	0.577614	0.595803	0.541618
TXNL1_N139_O43396	0	1	0	-0.461871	-0.463196	-0.135113	-0.376729	0.203254	0.0978601	0.298266
DPP6_N566_P42658	0	1	0	-7.47369	-1.2221	-1.37097	-1.76243	0.813442	0.677283	0.67899
ATRN_N731_O75882	0	1	0	-1.10653	-0.872771	-0.462502	-0.745689	0.0543448	-0.732016	-0.294362
LAMA2_N303_P24043	0	1	0	-0.949627	-1.16501	-0.832304	-1.12528	0.315844	0.51082	0.366936
LAMA2_Nf303_P24043	1	0	0	-0.495466	-0.713655	-0.835089	-0.721189	-0.0187009	0.235967	-0.0236364
ECE1_N632_P42892	0	1	0	0.572337	0.467798	0.674296	0.336698	-0.152084	-0.435277	-0.203302
GLG1_N210_Q92896	0	1	0	0.282598	0.473364	0.596892	0.505865	-0.167509	0.21106	0.139797
ADAMTSL4_N490_Q6UY14	0	1	0	0.0714418	0.140814	-0.20985	-0.0620839	-0.635682	-0.608203	-0.246528
F2_N143_P00734	0	1	0	-0.882832	-0.345776	-0.277913	-0.306021	-0.111028	0.0747065	-0.334867
SLIT2_Nf66_O94813	1	0	0	-0.821831	-0.409669	-0.650199	-0.688512	0.139101	0.52515	0.328857
SLIT2_N66_O94813	0	1	0	-0.671204	-0.941197	-1.01013	-0.859586	0.484989	0.41606	0.54875
FAT1_N3640_Q14517	0	1	0	-0.199545	-0.27644	-0.126174	-0.293443	-0.236632	0.487477	0.232854
ADGRF5_N627_Q8IZF2	0	1	0	-1.39958	-1.59142	-1.64692	-1.35681	-0.369053	-0.251833	-0.49615
ICAM2_N153_P13598	0	1	0	0.0951216	-0.154558	0.323543	-0.0808204	-0.087102	0.205269	-0.10052
GLCE_N225_O94923	0	1	0	0.385883	-0.139422	0.106879	-0.213263	-0.713168	-0.650864	-0.45235
FAT1_N998_Q14517	0	1	0	0.00446365	-0.450034	-0.0694009	-0.121164	0.191575	0.154024	0.31651
SLC7A1_N235_P30825	0	1	0	-2.54999	-3.32027	-2.55811	-2.60114	0.210994	0.263238	0.109717
FAS_N136_P25445	0	1	0	1.02843	0.872099	0.857439	0.89171	-1.23219	-0.86109	-1.27074
BTD_N150_P43251	0	1	0	0.460406	0.47664	0.486538	0.44003	-0.44957	-0.31538	-0.474538
SORL1_N1733_Q92673	0	1	0	0.203431	0.229409	0.301905	0.13199	-0.230341	-0.438007	-0.580099
ICOSLG_N70_O75144	0	1	0	0.725221	-0.0199563	-1.13417	0.148445	0.670051	0.486475	0.0699818
F5_N1703_P12259	0	1	0	-0.209687	-0.0650812	0.156625	0.310195	0.372282	-0.144013	0.407229
F5_Nf1703_P12259	1	0	0	-0.573812	-0.21641	0.139975	-0.664424	0.459714	0.0331504	0.679928
CNTNAP5_N282_Q8WYK1	0	1	0	-1.13487	-1.46238	-1.28143	-0.92014	0.10104	0.440526	0.138752
CD33_N113_P20138	0	1	0	0.738893	0.512207	0.434356	0.504757	-0.0268396	0.0545718	0.193901
EPHB2_N482_P29323	0	1	0	-1.13024	-1.72101	-1.16867	-1.08498	0.276138	0.429767	0.467763
ABCA1_N244_O95477	0	1	0	0.319387	0.305793	0.145981	0.298736	-1.12842	-0.628818	-0.650264
LTBP1_N347_Q14766	0	1	0	0.231227	0.024206	0.0645679	0.579803	0.277447	0.279043	-0.293322
LTBP1_Nf347_Q14766	1	0	0	-0.196931	-1.11653	-1.14252	-0.424641	0.138842	-0.377364	0.0263787
FSTL1_N144_Q12841	0	1	0	-0.974711	-0.811835	-0.892916	-0.939025	-0.00392232	0.317274	-0.131169
IL6ST_N553_P40189	0	1	0	0.428257	0.237741	0.161272	0.264323	-0.445348	-0.174263	-0.190864
C8B_N243_P07358	0	1	0	0.0962405	0.150857	-0.0169064	0.101343	-0.46141	0.0759638	-0.183079
PTGFRN_N300_Q9P2B2	0	1	0	0.497095	0.55756	0.478397	0.578776	-0.65902	-0.0175693	-0.253275
CNTN1_N208_Q12860	0	1	0	-2.5913	-2.95191	-1.57392	-1.26469	0.245674	0.410619	0.302495
PLXNB1_N1253_O43157	0	1	0	0.395638	0.445669	0.471657	0.598972	-1.13497	-0.60231	-1.44549
FBP1_N65_P09467	0	1	0	0.443991	0.697224	0.688516	0.491118	-0.637093	-0.775585	-0.522652
THSD7A_N1366_Q9UPZ6	0	1	0	-7.72789	-1.72091	-1.23959	-1.24518	0.376037	0.135466	-0.142779
P3H1_N540_Q32P28	0	1	0	-0.718066	-0.394122	-0.550149	-0.587434	-0.0446373	0.0793077	-0.2309
HSPA13_N184_P48723	0	1	0	0.0857252	0.159554	0.0862815	0.175503	-0.380722	-0.263582	-0.516571
C4B_N226_P0C0L5	0	1	0	0.290145	-0.075293	-0.0401948	0.131895	-0.535792	-0.00977822	-0.537765
DPP3_N175_Q9NY33	0	1	0	0.0802962	0.0592614	1.11978	0.737174	-0.218903	-0.085303	-0.418209
F5_N1559_P12259	0	1	0	0.256971	0.0986581	0.152302	0.178032	0.0197034	0.00349186	0.0249249
C4BPB_N98_P20851	0	1	0	-0.21678	-0.276614	-0.541896	0.00869547	0.105033	-0.341606	-0.498584
LTBP2_Nf343_Q14767	1	0	0	NA	-2.14561	-2.75582	-1.82539	0.175802	0.380036	0.402094
KDELC1_N414_Q6UW63	0	1	0	0.201271	0.148362	-0.0318723	-0.234593	-0.0515995	0.06569	0.0102382
SLC39A14_N87;Nf102_Q15043	1	1	1	0.365135	0.410101	-0.168258	0.105361	-0.437587	-0.00443299	0.14442
LAMC1_N650_P11047	0	1	0	-1.23429	-1.40743	-1.1834	-1.55674	0.497282	0.634822	0.562163
MXRA5_N1735_Q9NR99	0	1	0	-1.27425	-2.24968	-1.65469	-1.61404	0.685099	0.531374	0.356589
HMCN1_N2887_Q96RW7	0	1	0	-1.36744	-1.32376	NA	-0.658793	0.0581786	0.385724	0.28581
NCSTN_N530_Q92542	0	1	0	-1.16075	-1.2608	-0.710449	-0.775042	-0.0655663	-0.0784596	0.318697
AADAC_N282_P22760	0	1	0	1.35379	1.12879	1.36643	1.01616	-1.96466	-2.66146	-1.58278
LIPA_Nf161_P38571	1	0	0	0.185237	0.843975	1.20145	1.2499	0.26591	0.196114	-0.13392
ADAMTSL2_N87_Q86TH1	0	1	0	-0.52504	-0.639152	-0.635733	-0.684843	0.42438	0.458355	0.478447
TGOLN2_N39_O43493	0	1	0	-1.17392	-0.869485	-1.20878	-0.674357	0.609264	0.366362	0.681708
VCAN_N3379_P13611	0	1	0	-1.80706	-2.05492	-1.73038	-1.84623	0.448465	0.458509	0.173186
LEPR_N670_P48357	0	1	0	0.981564	0.860926	0.954149	0.690976	-1.29357	-1.25376	-1.07739
ANO6_N802_Q4KMQ2	0	1	0	-0.398648	-0.169916	-0.459519	-0.0975602	0.132856	0.124506	0.226429
FUCA1_N268_P04066	0	1	0	0.31577	0.358017	0.314921	0.498787	-0.956427	-1.10225	-1.22962
MET_N399_P08581	0	1	0	0.602113	0.554436	0.666168	0.689765	-0.496842	-0.986605	0.0451728
MET_Nf399_P08581	1	0	0	-0.126827	0.0736362	-0.0212167	0.0379715	0.444817	0.210838	-0.226999
PTK7_N175_Q13308	0	1	0	-2.68703	-1.67316	-3.08054	-2.31121	0.85685	0.792461	0.746852
GUSB_N631_P08236	0	1	0	0.322507	0.573684	0.420193	0.564798	-0.594568	-0.416039	-0.297769
TGFB1_N176_P01137	0	1	0	-0.847492	-0.888864	-0.846504	-1.00881	0.301839	0.124337	0.245859
HLA-A_N110_P30459	0	1	0	1.03654	1.16754	0.924935	0.680676	-0.345184	-0.624452	-0.139716
P3H4_N79_Q92791	0	1	0	-1.22491	-1.40966	-1.18282	-1.3976	0.294693	-0.0580929	0.163967
ADA2_N127_Q9NZK5	0	1	0	0.146254	-0.60508	0.222182	0.486708	0.057084	-0.105153	-0.415946
IGSF3_N655_O75054	0	1	0	-2.41928	-1.70405	-2.3263	-2.234	0.733758	0.675305	0.971387
CRELD2_N251_Q6UXH1	0	1	0	0.567347	0.789637	0.556949	0.618699	-0.204997	0.024579	-0.427852
PLAA_N559_Q9Y263	0	1	0	0.199143	0.249294	0.217039	-0.0405784	-0.256127	0.101771	-0.254209
MINPP1_N481_Q9UNW1	0	1	0	-0.253776	-0.169566	0.191715	0.300216	-0.768424	-0.289775	-0.465481
ABCA1_N489_O95477	0	1	0	0.306729	0.409837	0.28059	0.386795	-0.744634	-0.594016	-0.487355
SLC4A7_N796_Q9Y6M7	0	1	0	-0.156932	-0.314479	-0.243195	-0.276084	-0.0199081	0.14722	-0.0996624
LY75_N1103_O60449	0	1	0	-0.0542572	-0.216704	-0.0873628	-0.345475	-0.0542739	0.154048	-0.0400605
SERPINA5_Nf249_P05154	1	0	0	-0.77613	-0.620132	-0.350203	-0.793582	0.220605	0.0366347	0.303765
SLC4A7_N786_Q9Y6M7	0	1	0	0.280917	0.333901	0.48449	0.298254	0.031142	-0.259459	0.437063
MAN2B2_N670_Q9Y2E5	0	1	0	0.357449	NA	0.710403	0.44087	-0.0477387	0.133863	0.123802
MAN2B2_N670;N675_Q9Y2E5	0	1	1	0.49906	0.748664	0.782577	0.603504	-1.2381	-0.959369	-0.66609
ERBB2_N571_P04626	0	1	0	0.195787	0.764527	0.745072	0.674633	0.166504	-0.310388	0.158989
HMCN1_N5267_Q96RW7	0	1	0	-0.327064	-0.641735	-0.437418	-0.167468	0.419456	0.11713	0.00886129
CD6_N345_P30203	0	1	0	-0.445837	-0.305179	-0.401033	-0.688434	0.276516	0.427282	0.330613
MEP1A_N222_Q16819	0	1	0	-2.05417	-1.43264	-1.41554	-1.80919	0.40152	0.627505	0.809713
TEK_N691_Q02763	0	1	0	0.663869	0.344558	0.432296	0.332299	-0.365793	0.162465	-0.239919
ITGAD_N690_Q13349	0	1	0	0.832129	0.851317	0.822029	0.938345	-1.70366	-1.70051	-1.23607
POGLUT1_Nf40_Q8NBL1	1	0	0	-0.0210558	-0.277834	0.17863	0.00794441	0.148671	0.116575	0.156313
POGLUT1_N40_Q8NBL1	0	1	0	-0.692845	-0.746657	-0.861338	-1.31297	0.0559782	-0.00856527	-0.0467488
GLG1_N165_Q92896	0	1	0	-0.133053	0.104423	0.0613723	-0.304896	-0.455102	-0.115612	-0.513253
FBLN2_Nf180_P98095	1	0	0	-0.239359	-1.41669	NA	-0.812912	0.567734	0.391172	0.529154
PLXNA1_N1043_Q9UIW2	0	1	0	-1.66116	-1.84321	-2.18241	-1.9289	0.752419	0.745653	0.70172
ITGAM_N940;N946_P11215	0	1	1	-0.0964329	0.282025	-0.0873792	0.348707	0.535735	0.101119	0.295552
SGCB_N211_Q16585	0	1	0	0.510323	0.342495	0.351724	0.297129	-0.395057	-0.107897	-0.337679
SULF2_N171_Q8IWU5	0	1	0	-0.549848	-0.604294	-0.755797	-0.371769	0.612727	0.324708	0.385751
ACADS_N180_P16219	0	1	0	0.620676	0.705914	0.818271	0.864913	-1.03179	-0.867194	-0.613297
HCFC1_N1068_P51610	0	1	0	-0.178552	-0.576677	-0.232864	-0.185778	-0.389055	0.465719	0.176759
CTTN_N320_Q14247	0	1	0	NA	-0.835022	0.26288	0.246105	-0.0426075	-1.28577	-0.494789
CD109_N419_Q6YHK3	0	1	0	-1.14104	-1.04532	-0.72478	-0.909809	0.0796809	0.290652	0.216118
AZU1_N171_P20160	0	1	0	0.398287	0.949509	0.687697	0.462872	-0.615594	-1.1172	-0.457378
CR1_N509_P17927	0	1	0	0.71005	-0.627783	-0.526859	-0.138349	-0.475874	-0.36089	-0.53669
ITGA2_N1057_P17301	0	1	0	-0.507975	-0.493355	-0.53999	-1.89237	-0.570371	-0.25982	-0.532947
ITGA2_Nf1057_P17301	1	0	0	-1.31879	-1.28861	-1.14182	-0.916138	0.461716	0.511856	0.45013
TLR3_Nf247_O15455	1	0	0	0.251656	0.0372326	0.992452	0.756053	-0.138958	-0.00639908	-0.0730223
TLR3_N247_O15455	0	1	0	0.408875	0.694208	0.337897	0.334614	-0.425309	-0.359638	-0.503645
NFASC_N778_O94856	0	1	0	-0.887219	-0.556644	-1.24356	-0.810541	-0.159358	0.224895	0.0414053
FOLH1_Nf336_Q04609	1	0	0	0.00967136	0.193436	-0.194249	0.299565	-0.442582	-0.29034	-0.987827
FOLH1_N336_Q04609	0	1	0	0.0845936	0.293628	0.108941	-0.0872664	0.23493	0.0838023	-0.070831
ABCA1_N1504_O95477	0	1	0	0.429534	0.554292	0.541739	0.143096	-0.606984	-0.265764	-0.627901
MMRN1_Nf136_Q13201	1	0	0	0.268276	-0.08152	0.123104	0.261076	-0.423704	-0.320477	0.0800906
PLAUR_N184_Q03405	0	1	0	-0.035425	-0.303957	-0.866216	-1.30827	-0.0336449	0.00115116	0.573247
KLB_N120;N125_Q86Z14	0	1	1	0.4566	0.475192	0.640702	0.450704	-0.918177	-0.0997716	-0.914711
PTPRG_Nf109_P23470	1	0	0	0.266671	0.0537454	-0.110426	-0.0890371	-0.487259	-1.18649	-1.12569
BCHE_N509;N513_P06276	0	1	1	1.24133	1.06923	1.08346	0.410009	-0.473675	-0.348302	NA
RELN_N1266_P78509	0	1	0	0.877207	-0.188892	-0.44169	-0.697393	NA	0.196445	-0.879153
NT5E_N311_P21589	0	1	0	0.637805	0.382736	-0.403944	0.367324	-0.922108	-0.789035	-0.472177
SMC3_N992_Q9UQE7	0	1	0	-0.0857166	-0.279405	-0.446803	-0.0986432	-0.348974	-0.730943	-0.889179
HPR_N126_P00739	0	1	0	1.72479	0.370994	0.665124	1.15897	0.203778	-0.414626	-0.72476
FOLH1_N476_Q04609	0	1	0	-0.633408	-0.801038	-0.80564	-0.797324	-0.160324	-0.344676	0.011176
ADGRL2_N731_O95490	0	1	0	0.275682	0.775032	0.806236	0.55513	-0.668174	-0.365023	-1.04265
ADAMTSL2_N807_Q86TH1	0	1	0	-0.811461	-0.928551	-0.995831	-0.923628	0.414556	0.332678	0.548622
TREH_N78_O43280	0	1	0	0.189827	0.344271	0.0067374	0.133152	0.227128	0.47422	0.154256
BCLAF1_N279_Q9NYF8	0	1	0	-0.743178	-0.68801	-1.02096	-1.31077	0.725367	0.378774	0.745716
FAP_N679_Q12884	0	1	0	-2.43978	-2.74285	-2.22393	-2.46684	0.769372	0.737684	0.835367
LTF_N642_P02788	0	1	0	0.293485	0.457792	0.226003	0.443629	-1.10392	-0.898376	-1.09654
FAM234A_N116;N120_Q9H0X4	0	1	1	0.470404	0.446019	0.357404	0.428026	-0.462062	-0.416573	-0.329221
SORL1_N1608_Q92673	0	1	0	0.678394	0.480976	0.464864	0.508451	-0.56993	-0.479097	-0.456384
PLD3_N387_Q8IV08	0	1	0	0.391446	0.200469	0.502271	0.308833	-0.480528	-0.574254	-0.644419
SCG2_N376_P13521	0	1	0	-3.25772	-3.15886	-2.59764	-3.0668	0.482294	0.278297	0.0760207
NCAM2_N474_O15394	0	1	0	-8.23018	-2.89632	-1.59419	-2.26625	0.940342	0.815559	0.920445
CDH5_N61_P33151	0	1	0	0.206424	0.0279876	-0.130359	0.0840184	0.00719861	-0.100964	-0.162337
NUP210_N1441_Q8TEM1	0	1	0	0.377648	0.271401	0.224078	0.250774	0.0284053	-0.0555538	0.101026
CPXM1_Nf318_Q96SM3	1	0	0	-2.54596	-3.66251	-3.07546	-2.21686	0.735137	0.681139	0.794924
CPXM1_N318_Q96SM3	0	1	0	-3.10015	-2.7809	-2.49851	-2.42711	0.972816	0.82824	0.955868
LRP1_Nf4278;N4279_Q07954	1	1	1	-0.393624	-0.376085	0.661562	-0.940495	0.277682	0.123524	0.578924
LRP1_N4279_Q07954	0	1	0	0.26853	0.543986	0.423144	0.603486	-0.884497	0.0158632	-0.885275
ERBB3_N250_P21860	0	1	0	-0.113112	0.326336	-0.158383	-0.0968845	-0.150967	-0.461432	0.204349
ARSE_N258_P51690	0	1	0	0.246976	0.343155	0.495634	0.553913	-1.09532	-0.780256	-0.587409
ACE_N509_P12821	0	1	0	-0.185875	-0.192116	-0.0672442	-0.215608	-0.257828	-0.125185	-0.490087
GBA_N309_P04062	0	1	0	-0.517653	-0.905129	-0.710322	-0.546335	0.189666	0.137036	0.328048
GBA_Nf309_P04062	1	0	0	-0.352916	-0.163183	-0.65178	-0.664649	0.164386	0.276034	0.268281
CDH2_N651_P19022	0	1	0	0.126606	-0.200776	0.0265377	-0.213184	-0.396427	-0.166642	0.0438277
MERTK_Nf454_Q12866	1	0	0	-0.675347	-0.362217	-0.514678	0.0236883	0.275521	0.0958393	0.0530471
ALPL_N230_P05186	0	1	0	0.795771	1.13117	0.920454	1.16465	-1.26732	-0.887672	-1.42347
EFNA3_N100_P52797	0	1	0	-4.08404	-4.00455	-4.0745	-3.96631	0.607959	0.597673	0.32756
CNTNAP1_N843_P78357	0	1	0	-1.22578	-1.4562	-1.44078	-2.02692	0.738703	0.738215	0.756264
HSPH1_N61_Q92598	0	1	0	-0.231654	-0.209181	-0.311455	-0.252233	0.140055	0.241196	0.284177
THSD7A_N679_Q9UPZ6	0	1	0	-3.02614	-3.93494	-3.75635	-3.06598	0.910687	0.898441	0.95348
ACAN_N333_P16112	0	1	0	-0.807521	-1.27418	-1.44078	-0.994258	0.263107	0.176376	0.481923
THSD7A_N332_Q9UPZ6	0	1	0	-1.70564	-2.47049	-1.87087	-1.75801	0.605946	0.35743	0.475857
ADAMTS12_N215_P58397	0	1	0	-1.24488	-1.63847	-1.47225	-1.16757	0.212325	0.0568361	0.106507
LIFR_N191_P42702	0	1	0	0.0353578	0.324143	0.346009	0.224974	-0.4627	-0.0748145	-0.28314
LIFR_N445_P42702	0	1	0	0.710666	0.454904	0.666974	0.788303	-0.142912	-0.357248	-0.250203
SLC39A6_N266_Q13433	0	1	0	-1.78711	-1.24163	-1.54445	-1.64126	0.824736	0.736023	0.625059
SUCO_N530_Q9UBS9	0	1	0	0.758484	0.864832	0.672411	0.643123	0.490394	0.253431	0.489688
ST6GALNAC6_N149_Q969X2	0	1	0	0.411599	0.388556	0.427225	0.363754	-0.584711	-0.753712	-0.848138
MEGF6_N1317_O75095	0	1	0	-0.609511	-0.297426	-0.614175	-0.0599812	0.625094	0.425817	0.452774
ELANE_N88_P08246	0	1	0	0.734544	0.332931	0.427187	0.198077	-0.349128	-0.477827	-0.42556
FKBP10_N70_Q96AY3	0	1	0	-0.891459	-0.83319	-1.12378	-1.01994	0.00155695	0.396731	-0.0670037
PTPRJ_N391;N396_Q12913	0	1	1	0.313897	0.311951	0.141092	0.217712	-0.504066	-0.280252	-0.535844
PTPRJ_N391_Q12913	0	1	0	0.152549	0.231137	-0.00932119	0.41852	-0.357751	-0.210488	-0.242859
PTPRJ_N396_Q12913	0	1	0	-0.0528771	-0.40808	-0.106048	-0.0799767	-0.109299	-0.115188	-0.601777
CLEC1B_N120_Q9P126	0	1	0	1.13361	1.17077	1.2085	1.2868	-1.39449	-1.77688	-0.921562
VNN1_N283_O95497	0	1	0	-0.244577	-0.0668649	-0.270765	-0.327678	0.280313	0.00320437	0.168537
ADGRF5_N315_Q8IZF2	0	1	0	-0.492857	-0.620954	-0.298449	-0.560458	0.39611	0.552904	0.658287
LAMA2_N1700_P24043	0	1	0	-1.37685	-1.72806	-1.66264	-1.61504	0.906296	0.476538	0.569361
BCHE_N284_P06276	0	1	0	0.977121	0.93135	0.862498	0.856989	-1.4871	-1.3974	-1.55166
SFRP4_N194_Q6FHJ7	0	1	0	-8.72036	-2.63185	-2.33669	-1.80005	0.556084	0.583488	0.569718
SELP_N460_P16109	0	1	0	0.969998	0.92502	0.500514	0.399801	-0.330782	0.461985	0.214201
TENM2_N2197_Q9NT68	0	1	0	0.389207	0.264189	0.142275	0.213287	-0.312715	-0.228507	-0.0981917
PLVAP_N89_Q9BX97	0	1	0	-1.61536	-2.33222	-1.78421	-1.98297	0.789664	0.574765	0.785583
ABCA8_N908_O94911	0	1	0	1.06129	0.974198	0.935675	0.852088	-1.11863	-0.740974	-0.604849
ITGA5_N773_P08648	0	1	0	0.0935603	0.307756	0.294354	-0.0316795	-0.0269057	-0.136287	-0.106273
CLCN5_N408_P51795	0	1	0	0.0505723	-0.265291	0.248194	0.00538591	0.148348	0.0416528	0.0303557
TMUB1_N111_Q9BVT8	0	1	0	0.715687	0.931275	0.968852	0.749996	-1.09238	-0.817847	-0.869478
IFNAR1_N88_P17181	0	1	0	0.292451	-0.109557	0.168328	0.21295	-0.0752447	-0.129409	-0.0236876
LAMA2_N2868_P24043	0	1	0	-0.413969	-0.706519	-1.26334	-0.68966	0.417617	0.751705	-0.0505156
LAMA2_Nf2868_P24043	1	0	0	-0.567604	-0.0918159	-0.591016	-0.106601	0.3882	0.390495	0.254801
ENPP3_N236_O14638	0	1	0	0.311481	0.122846	0.179984	0.172647	-0.463316	-0.626048	-0.667386
C2_N621_P06681	0	1	0	-0.357568	-0.172259	-0.524614	-0.411202	-0.409541	-0.0875394	-0.202968
PIGS_N370_Q96S52	0	1	0	-0.579429	-0.169328	-0.6862	-0.202643	0.20528	0.194748	0.391591
CYBB_N149_P04839	0	1	0	0.206025	-0.163341	0.0959287	0.185108	0.16337	0.0236751	0.178837
PLBD1_N71_Q6P4A8	0	1	0	0.379276	0.547858	0.129431	0.241627	-0.689966	-0.396984	-0.478804
APP_N571_P05067	0	1	0	0.0563088	-0.397522	NA	0.258188	-0.354965	0.167795	0.269173
ANGPTL3_N115_Q9Y5C1	0	1	0	0.866271	0.715363	0.764173	0.664682	-1.3095	-1.39965	-1.28706
IL17RA_N49_Q96F46	0	1	0	0.291831	0.570295	0.00964628	0.271877	0.222007	-0.00432271	-0.116868
DSC2_N392_Q02487	0	1	0	0.652621	0.845431	0.595464	0.492068	-1.14908	-0.961352	-1.08568
CEACAM1_N345;N351_P13688	0	1	1	0.492333	-0.0680234	0.175071	0.136419	-0.379364	0.293504	-0.361788
CEACAM1_N351_P13688	0	1	0	0.710973	0.768539	0.479155	0.586364	0.387639	0.0489714	0.0145901
TNR_N581_Q92752	0	1	0	-7.90908	-1.0459	-0.2972	-0.217188	0.106148	0.283554	0.258658
EGFR_N352_P00533	0	1	0	0.282935	0.351457	0.371832	0.33161	-1.20412	-0.930313	-0.901501
MGMT_N157_P16455	0	1	0	0.79655	0.727029	0.712569	0.677541	-0.555143	-0.435981	-0.30873
ABCA8_N927_O94911	0	1	0	0.523346	0.667461	0.724243	0.919712	-0.883962	-0.684629	-0.646614
NOMO3_N618_P69849	0	1	0	-0.149453	0.186183	0.133786	0.126316	-0.424042	-0.493135	-0.666911
ITGAX_N939_P20702	0	1	0	-0.345484	-0.533021	-0.341711	-0.363092	-0.188313	-0.128666	-0.0516365
CLDND1_N72_Q9NY35	0	1	0	0.042496	-0.0485008	-0.574606	-0.226425	-0.155604	0.180981	0.349414
ITGA5_N712;N724_P08648	0	1	1	0.392967	0.947698	1.52341	0.909305	-0.716887	0.0526965	NA
SERPINA10_N180_Q9UK55	0	1	0	-0.158972	0.232068	0.168764	0.0608097	-0.0655118	-0.102829	-0.394908
NAAA_N37_Q02083	0	1	0	0.894761	0.72736	0.904326	1.23525	-0.691218	-1.00998	-0.39534
TMEM245_N575_Q9H330	0	1	0	0.360741	0.244629	0.348997	0.33312	-0.422191	-0.4125	-0.367072
TMX3_N258_Q96JJ7	0	1	0	-0.409038	-0.464583	-0.728922	-0.619402	0.44032	0.183659	0.499415
MAN2B2_N890_Q9Y2E5	0	1	0	-1.01461	-0.480772	-0.851612	-0.584541	0.41781	-0.210347	0.303998
ADAMTSL2_N731_Q86TH1	0	1	0	-0.404467	-0.423784	-0.430658	-0.518084	0.464189	0.356537	0.437483
TOR1A_N158_O14656	0	1	0	-0.0810513	-0.0334778	-0.0625169	0.0221376	-0.0250012	-0.0281964	0.00859788
STAB2_N337_Q8WWQ8	0	1	0	0.768861	0.737097	0.689798	0.643128	-1.55414	-1.30443	-1.06297
GNPTAB_N114_Q3T906	0	1	0	-0.419797	-0.400519	-0.172182	-0.51703	-0.04325	-0.229167	-0.137696
MEGF9_N218_Q9H1U4	0	1	0	0.433812	0.0778353	0.544386	0.417536	-0.249574	-0.0486302	-0.270419
IGF2R_N2085_P11717	0	1	0	0.269149	0.18016	0.135557	0.135709	-0.243592	-0.141377	-0.198923
CD163L1_N161_Q9NR16	0	1	0	-0.529458	-0.759619	-0.813152	-0.936425	0.429372	0.38454	0.586498
MERTK_N207_Q12866	0	1	0	0.205874	0.105341	0.392658	0.255072	-0.24731	-0.467662	-0.122444
ART4_N257_Q93070	0	1	0	-0.057338	0.0558027	0.0753979	-0.016111	-0.155508	-0.181122	-0.02622
LAMA2_N470_P24043	0	1	0	-0.725727	-0.9194	-0.874305	-0.845117	0.384804	0.476573	0.331053
HMCN1_N4029_Q96RW7	0	1	0	-0.273371	-0.334589	-0.382167	-0.470702	0.334107	0.291045	0.447998
PLXNC1_N920_O60486	0	1	0	-1.36203	-1.44263	-1.6342	-1.64775	0.513889	0.584249	0.451066
CLSTN2_N716_Q9H4D0	0	1	0	-0.461007	0.144434	0.229166	0.0155054	0.30592	0.5352	0.505011
MMRN1_N97_Q13201	0	1	0	0.591395	0.592787	0.388105	0.711075	-0.492175	-0.586602	-0.533003
NRCAM_N223_Q92823	0	1	0	-2.10279	-2.74199	-1.95688	-2.02413	0.503052	0.447275	0.255742
MMRN2_N379_Q9H8L6	0	1	0	0.0775056	0.222066	0.750051	0.744091	1.18105	1.17911	0.899839
PLOD2_N696_O00469	0	1	0	0.357735	0.33785	0.425566	0.237819	0.354399	0.145811	0.194438
VWF_N2290_P04275	0	1	0	-1.56247	-1.15463	-1.17015	-1.09834	0.36343	0.358196	0.385626
HMCN1_Nf2155_Q96RW7	1	0	0	-0.796983	-0.711704	-0.443051	-0.676851	0.220759	0.218735	0.267014
GSK3B_N393_P49841	0	1	0	NA	-0.366478	0.440676	0.63786	0.446297	0.521372	1.00433
TLR1_N330_Q15399	0	1	0	-0.364862	-0.162963	0.185733	0.157082	-0.22572	-0.17358	-0.0675669
GGT7_N198_Q9UJ14	0	1	0	-0.388113	-0.134745	-0.259875	-0.120561	0.205756	0.535813	0.496423
LMBRD1_N88_Q9NUN5	0	1	0	0.102191	0.277765	0.213483	0.247645	-0.277799	-0.259959	-0.0854999
ITGA11_N1059_Q9UKX5	0	1	0	0.128173	-0.447531	-1.14997	-0.646948	0.218388	0.376066	0.476601
IL6ST_N379;N383_P40189	0	1	1	0.33871	0.405938	0.350928	0.27453	-0.656447	-0.398778	-0.487827
IL6ST_Nf379;N383_P40189	1	1	1	0.651485	-0.0295835	-0.0326797	0.172088	-0.480141	-0.841052	-0.45228
TNR_N278_Q92752	0	1	0	NA	-1.47292	-0.987768	-1.69617	-0.0267193	-0.16099	0.402879
GFRA1_N406_P56159	0	1	0	0.566729	0.38251	0.579043	0.872121	-0.175516	-0.522484	-0.483702
NOP56_N207_O00567	0	1	0	-0.789489	-0.857474	-0.778278	-1.00212	0.123334	-0.185318	0.0816622
CNTN2_N461_Q02246	0	1	0	-3.15377	-3.80725	-2.72143	-2.88097	0.631703	0.657686	0.667797
CD101_Nf823_Q93033	1	0	0	0.165478	0.0229544	0.166351	0.107479	-0.036123	0.0765403	0.0478667
CDCP1_N512_Q9H5V8	0	1	0	0.112857	-0.152442	-0.227611	-0.209913	0.347797	0.272858	0.385996
ADGRB3_N625_O60242	0	1	0	-0.306575	-0.0867478	-0.226545	-0.409761	-0.205675	-0.221689	-0.204967
KDR_N96_P35968	0	1	0	-0.254181	-0.285245	-0.215584	-0.192284	-0.243566	-0.0780229	-0.0190801
FLT1_N251_P17948	0	1	0	0.522004	NA	-0.536904	0.39778	0.704557	0.488943	0.385401
MARCKSL1_N52_P49006	0	1	0	-0.744298	-0.892258	-0.571224	-1.33334	0.0420106	0.328273	-0.302265
PCBP2_N89_Q15366	0	1	0	-0.453362	-0.438237	-0.559836	-0.332652	0.185693	0.285872	-0.195608
LEPR_N73;N81_P48357	0	1	1	-0.501845	0.0880025	-0.565104	-0.0564888	-0.99448	-1.0858	-1.03402
ABCC2_N1011_Q92887	0	1	0	0.695683	0.586024	0.761757	0.49916	-1.00359	-0.942822	-0.645833
COL12A1_N2528_Q99715	0	1	0	NA	-1.6591	-0.912655	-0.652926	0.34977	0.533647	0.157335
ITGA2_N1074_P17301	0	1	0	-0.515574	-0.830056	-0.807896	-0.998555	0.538597	0.575009	0.692255
MMRN2_N350_Q9H8L6	0	1	0	0.462801	0.559974	0.0583682	NA	0.479531	0.714611	0.299988
SEMA3C_N586_Q99985	0	1	0	-1.70091	-1.53338	-1.15159	-0.940085	0.9651	0.823215	0.824151
F5_N2209_P12259	0	1	0	-0.3091	-0.449201	-0.0935618	-0.494843	0.28625	0.14555	0.263621
RNPEP_N410_Q9H4A4	0	1	0	0.911807	0.523742	0.651805	0.535101	-0.213022	-0.247207	-0.507381
CTSH_N101_P09668	0	1	0	0.264379	-0.339754	0.123748	-0.0259747	-0.110419	-0.319783	0.308843
LRP1_N2601_Q07954	0	1	0	0.839173	1.13555	1.10772	0.974434	-0.278532	0.105621	0.45244
SDK2_Nf948_Q58EX2	1	0	0	2.07507	1.32007	1.02712	1.91679	1.36513	1.03322	0.949281
B3GNT2_N89_Q9NY97	0	1	0	-0.0508709	0.200974	0.400732	0.402405	-0.196997	-0.196003	-0.322933
ST3GAL6_N282_Q9Y274	0	1	0	1.06257	1.06378	1.04061	0.820489	-1.47582	-1.54494	-1.28455
GGT1_N344_P19440	0	1	0	0.476692	-0.0754643	0.3579	-0.0997943	0.227638	-0.123119	-0.0279898
AEBP1_Nf528_Q8IUX7	1	0	0	0.0859449	-0.644701	-0.700408	-0.107918	0.905494	0.624287	1.32474
TMEM87A_N157;N160_Q8NBN3	0	1	1	-0.528191	-0.383197	-0.348176	-0.469341	-0.0784609	-0.067028	-0.140872
STAB1_N745_Q9NY15	0	1	0	0.150386	-0.187297	-0.280102	0.241875	0.340159	-0.312834	-0.52994
RELN_N289_P78509	0	1	0	0.338903	-0.253025	-0.426704	-0.146854	-0.551668	-0.0327646	-0.322611
LAMA2_N2558_P24043	0	1	0	NA	-0.425577	-0.764715	-1.05997	0.29446	0.752186	1.30713
ERBB3_N437_P21860	0	1	0	-0.0418944	0.213025	0.0926196	-0.471859	0.0556682	-0.140807	-0.134553
CD109_N337_Q6YHK3	0	1	0	-1.0312	-1.11584	-0.928226	-0.91394	0.641531	0.380099	0.359943
SIRPA_N110_P78324	0	1	0	0.0525245	-0.0501909	0.1323	-0.11443	-0.563417	-0.39363	-0.157854
PTPRM_N406_P28827	0	1	0	0.159636	0.0905789	0.109068	0.099889	-0.455356	-0.132929	-0.325194
PLXNB2_N1002_O15031	0	1	0	0.377632	0.288328	0.143431	0.17103	-0.200804	-0.14923	0.0747173
MYORG_N511_Q6NSJ0	0	1	0	0.359002	0.532181	0.379664	0.541491	-0.359647	-0.620082	-0.316742
ENPP7_N146_Q6UWV6	0	1	0	0.451568	0.377365	-0.41633	-0.11208	0.149159	NA	-0.561502
FKBP10_N407_Q96AY3	0	1	0	-0.796205	-0.763819	-1.25345	-1.0231	0.383447	0.402844	0.298739
ARSE_N125_P51690	0	1	0	0.458775	1.24585	1.19917	0.546771	-0.732406	-0.186704	-1.00921
CEMIP2_N248_Q9UHN6	0	1	0	0.369275	0.595175	0.287034	0.526407	0.398876	-0.770901	-0.229878
LAMC3_N295_Q9Y6N6	0	1	0	-0.166631	0.462805	-0.743037	0.307715	1.08679	0.677417	0.581724
COL6A2_N327_P12110	0	1	0	-0.218655	-0.211438	-0.294257	-0.328366	0.00659309	0.201814	0.000957577
MEGF8_N1115_Q7Z7M0	0	1	0	0.260118	0.345355	0.184057	0.0659788	0.408684	0.589553	0.842483
THSD7A_N450_Q9UPZ6	0	1	0	-1.6399	-2.04419	-2.18773	-1.79504	0.634005	0.504236	0.65316
ERBB3_N616_P21860	0	1	0	0.177986	0.1448	0.0947274	-0.113723	0.0711583	-0.0546306	-0.045263
FAM171A2_N265_A8MVW0	0	1	0	-3.00329	-4.04538	-3.44369	-3.07159	0.710249	0.675291	0.802553
ADAMTS2_Nf949_O95450	1	0	0	-0.510977	-0.530574	-0.327659	-0.535041	0.905836	0.881713	0.997588
PTPRJ_N142_Q12913	0	1	0	0.287311	0.303656	0.426441	0.166027	-0.446527	-0.351845	-0.628785
TENM4_N2188_Q6N022	0	1	0	-3.14871	-3.83294	-2.78666	-2.63066	0.826471	0.684663	0.789563
TLR8_N358_Q9NR97	0	1	0	-0.277224	-0.303856	-0.49432	-0.00688087	-0.286085	-0.334331	-0.338666
CNTN3_N489_Q9P232	0	1	0	0.932244	0.728248	0.750449	0.823902	-0.497716	-0.45548	-0.525114
CELSR3_N2474_Q9NYQ7	0	1	0	-2.14226	-2.53393	-2.01855	-2.24468	0.824139	0.758181	0.786244
MXRA5_N1910_Q9NR99	0	1	0	-2.01758	-2.66199	-2.10097	-1.98141	0.693359	0.590645	0.639676
TRAM1_N355_Q15629	0	1	0	0.255813	-0.0360752	0.356536	0.0964955	0.100004	-0.141772	0.0319118
SMS_N55_P52788	0	1	0	-0.010641	-0.341045	-0.266594	-0.245204	0.314753	0.275765	0.240484
LY75_Nf135_O60449	1	0	0	0.00473059	0.33353	0.0583778	-0.0667871	0.493139	0.605416	0.264745
ACE_N146_P12821	0	1	0	0.31177	0.0416241	0.136519	-0.160219	1.17097	0.99629	0.892464
SCARF2_N365_Q96GP6	0	1	0	-0.115239	-1.29983	-0.0109558	0.225899	0.141763	0.405166	0.281575
ITGA4_N626_P13612	0	1	0	-0.258472	0.0800222	0.25862	0.235481	-0.0644287	0.051442	-0.00261072
PLXNC1_N871_O60486	0	1	0	-2.14965	-2.08929	-1.83561	-2.01264	0.141387	0.397018	0.180299
SUN1_N732_O94901	0	1	0	-0.0866758	-0.225787	-0.179492	-0.0316359	-0.0927037	-0.304858	-0.239307
SLCO1B3_N503_Q9NPD5	0	1	0	1.14528	1.34945	1.37884	0.973778	-1.04116	-1.48871	-1.42672
SIGLEC14_N210_Q08ET2	0	1	0	0.733839	0.813804	0.747765	0.967148	0.139848	0.328473	0.47684
PCBP1_N89_Q15365	0	1	0	0.19101	0.15578	0.257022	0.313199	0.206396	0.349823	0.388188
CNTNAP5_N635_Q8WYK1	0	1	0	-1.10282	-0.945216	-1.90192	-1.97825	0.895924	1.00119	1.29744
ADGRA2_Nf602_Q96PE1	1	0	0	-0.594224	-0.621975	-0.8686	-0.330962	-0.13525	0.0777215	0.116948
HLA-C_N110_Q29963	0	1	0	NA	-0.619817	-0.217021	-1.11563	-0.233117	-0.774149	0.384425
P2RX3_N139_P56373	0	1	0	-1.03142	-1.40602	-0.96042	-1.25608	0.553677	0.643481	0.69303
LAMP2_N75_P13473	0	1	0	0.164354	0.35345	-0.0447302	-0.0708153	-0.281813	-0.31015	-0.684614
TMEM30B_N75_Q3MIR4	0	1	0	0.1499	0.444575	-0.0352694	-0.304684	0.944441	0.662725	0.2149
PLXND1_N696_Q9Y4D7	0	1	0	0.0629392	-0.128925	-0.0447414	-0.0389906	0.138151	0.11158	0.0959853
ADGRF5_N301_Q8IZF2	0	1	0	-0.630604	-0.374589	-0.4365	-0.616958	0.144405	0.192832	0.126206
IL4I1_Nf54_Q96RQ9	1	0	0	-0.769442	-1.24229	-0.759165	-0.695199	0.232442	0.352792	0.432697
SORL1_N1854_Q92673	0	1	0	0.377059	0.185567	0.359164	0.328597	-0.462041	-0.381066	-0.11559
ALK_N411_Q9UM73	0	1	0	-1.95551	-2.15011	-2.7958	-2.4363	1.21812	1.05034	1.06754
GPLD1_N659_P80108	0	1	0	-0.618656	-0.637138	-0.278366	-0.431458	-0.334804	-0.152363	-0.336282
GLA_Nf139_P06280	1	0	0	-0.0578958	0.126922	-0.0208065	-0.0554238	-0.475339	-0.133733	-0.228457
NEO1_Nf470_Q92859	1	0	0	-0.475791	-0.512236	-0.449943	-0.269799	0.236292	0.0442722	-0.07539
ADAMTSL4_N946;Nf952_Q6UY14	1	1	1	NA	-0.157586	-0.203285	-0.211999	0.972882	0.743022	0.673203
MFAP1_N370_P55081	0	1	0	-0.16116	0.299783	0.312269	-0.0592875	0.0170999	-0.600821	-0.697649
SLC7A1_N226_P30825	0	1	0	-2.10032	-2.78487	-2.05999	-1.9296	0.74165	0.522277	0.771188
COL5A3_Nf102_P25940	1	0	0	-0.863588	-2.2873	-2.55604	-0.791321	0.446379	0.428021	0.847053
TMEM87A_N62_Q8NBN3	0	1	0	0.0437516	0.128494	0.130608	-0.0687982	0.164655	0.176802	0.29102
CPQ_N179_Q9Y646	0	1	0	0.754025	0.9654	1.01179	0.969645	-0.923513	-0.386532	-0.684907
MSR1_N267_P21757	0	1	0	0.473311	0.509177	0.605313	0.210916	0.102321	0.155494	0.14127
LAMA3_N2728_Q16787	0	1	0	0.0746058	-0.231015	-0.0379411	-0.148625	0.11784	0.187958	0.0131768
PLXNA1_N77_Q9UIW2	0	1	0	-2.15176	-2.61704	-1.49222	-1.28554	0.566149	0.673409	0.687745
COL18A1_N926_P39060	0	1	0	-13.6146	-0.330652	NA	-0.850675	1.24292	0.921813	1.36275
BCHE_N85_P06276	0	1	0	0.720154	0.755059	0.670404	0.699133	-0.654954	-0.443981	-0.551863
ASGR2_N102_P07307	0	1	0	0.0932192	0.812538	0.547235	0.729452	-1.18496	-0.944187	-1.06102
CADM2_Nf287_Q8N3J6	1	0	0	1.29826	1.10458	0.932701	1.11351	0.815664	0.808078	0.659472
LY75_N1593_O60449	0	1	0	-0.423488	-0.518935	-0.442566	-0.694797	-0.0879402	-0.238774	-0.0952287
ADGRE1_N312_Q14246	0	1	0	0.687613	0.659747	0.765102	0.554957	-0.614081	-0.735969	-0.768559
LAMB1_N677_P07942	0	1	0	-1.79488	-2.23825	-1.83729	-1.87046	0.621744	0.556349	0.731708
ICAM3_N389_P32942	0	1	0	-0.170272	-0.14003	-0.176	-0.308177	0.03712	-0.06995	-0.0381298
TREH_N369_O43280	0	1	0	-0.26564	-0.464237	-0.40216	-0.462968	-0.105449	0.117954	0.0258065
PXDN_N1425_Q92626	0	1	0	-1.11377	-0.888381	-1.09702	-1.37343	0.227297	0.318405	0.0710449
LTBP3_N349_Q9NS15	0	1	0	1.01897	0.230386	0.55651	-0.130114	0.0350151	-0.847195	0.302541
GNPTAB_Nf829_Q3T906	1	0	0	0.168945	0.564826	0.147394	-0.36853	0.194945	0.346542	0.138704
SIGLEC14_N100_Q08ET2	0	1	0	0.300138	0.515728	0.393223	0.412765	-0.259927	-0.0731225	0.0514113
IGF2R_N1312_P11717	0	1	0	0.417622	0.099784	-0.277745	0.350075	-0.281886	-0.0575687	0.00972101
COBLL1_N771_Q53SF7	0	1	0	1.07567	1.04236	1.06556	0.719843	-1.97254	-2.3524	-2.06965
CNTN2_N498_Q02246	0	1	0	NA	-2.72141	-2.99765	-2.24522	0.687904	0.642625	0.779545
ATRN_N264_O75882	0	1	0	0.0184789	-0.32589	-0.574322	-0.497204	-0.0644865	0.494897	0.125542
NCSTN_N435_Q92542	0	1	0	-0.141977	-0.467907	0.0680441	-0.307267	-0.0245882	0.198277	0.230729
CSF2RA_N195_P15509	0	1	0	-0.578467	-0.739936	-0.248	-0.506924	0.383345	0.385965	0.363202
COL6A5_N969_A8TX70	0	1	0	1.83269	1.69098	1.73612	1.18345	0.672098	-0.157726	0.686392
ATRN_Nf383_O75882	1	0	0	-1.46098	-0.88769	-1.58062	-1.12407	0.678489	0.627925	0.437912
ATRN_N383_O75882	0	1	0	-0.24634	-0.491212	0.0413669	-0.50923	0.42358	0.14561	0.487362
NCAM1_N459_P13591	0	1	0	-0.916234	-1.24142	-0.69831	-0.789959	0.0387347	0.167785	-0.1884
CLN5_N203_O75503	0	1	0	0.107433	0.493525	0.584342	0.782321	-0.654816	NA	0.0660207
ERBB3_N353_P21860	0	1	0	0.510574	0.481039	-0.251752	0.762774	0.507192	0.366756	0.071013
RAB21_N193_Q9UL25	0	1	0	0.250145	0.250816	0.231052	0.324552	0.0334951	-0.0912779	0.088251
F10_N231_P00742	0	1	0	0.049608	-0.203834	-0.237563	-0.301023	0.212146	0.0137274	0.386588
SORL1_N1068_Q92673	0	1	0	0.925563	0.633738	0.907933	0.567408	-0.070209	-0.427399	0.009766
MRC2_N364_Q9UBG0	0	1	0	-0.197833	-0.158216	-0.159461	-0.0697741	-0.0686357	0.103317	-0.0148702
THBS2_N316_P35442	0	1	0	-1.77078	-2.30424	-1.94103	-1.97401	0.817633	0.87068	0.827599
PLTP_N143_P55058	0	1	0	-0.53655	-0.987566	-0.871395	-0.660345	0.396857	0.349917	0.326187
PCDH9_N630_Q9HC56	0	1	0	0.177255	0.064215	0.191856	0.102379	0.116359	-0.0129042	0.0697983
ADAMTS12_N1379_P58397	0	1	0	-2.82074	-2.86884	-2.59597	-2.15692	0.699693	0.630268	0.521546
STAB2_N1275_Q8WWQ8	0	1	0	0.760481	1.03762	0.794175	0.848445	-1.64714	-1.62576	-1.45185
COL6A1_N537_P12109	0	1	0	-0.501166	-0.630044	-0.554087	-0.556783	0.153961	0.214443	0.228182
ADAM17_N539_P78536	0	1	0	-0.358818	-0.242652	-0.301298	-0.322827	-0.00593079	-0.0170979	-0.0623777
PLXNA2_N163_O75051	0	1	0	-0.508125	-0.523884	-0.824584	-0.224794	0.0487653	0.0113449	0.222318
SEL1L3_N527_Q68CR1	0	1	0	0.282805	-0.040121	-0.0884103	0.00221359	-0.149581	-0.261235	-0.331551
MERTK_N316_Q12866	0	1	0	0.485012	0.54076	0.353343	0.347304	-0.653742	-0.574415	-0.600981
FAM20A_N388_Q96MK3	0	1	0	0.530972	0.603265	0.564938	0.488011	-0.674315	-0.816747	-0.680388
OPA1_N507_O60313	0	1	0	-0.448383	-0.470127	-0.384181	-0.419918	0.26043	0.233663	0.334666
ACTBL2_N200_Q562R1	0	1	0	-0.0386607	0.164389	0.049419	-0.24519	0.0541198	-0.0257855	0.0873278
ST3GAL1_N114_Q11201	0	1	0	1.2407	1.04403	1.27494	1.07483	-1.18757	-1.59397	-1.13273
MEGF6_N961;N972_O75095	0	1	1	0.540033	-0.0366201	0.786957	0.924441	-0.0491114	-0.530593	-0.148954
ADGRG6_N818_Q86SQ4	0	1	0	0.287141	0.936484	0.362234	0.413183	-0.511306	-0.541784	-0.180298
ENPP1_N179_P22413	0	1	0	0.296647	0.0671795	0.314032	-0.195129	-0.271461	-0.287623	-0.12109
LY75_N865_O60449	0	1	0	-0.176649	0.0101289	-0.036358	-0.149268	-0.284041	-0.116728	-0.22528
LIFR_N787_P42702	0	1	0	0.522635	0.136732	0.239133	0.197128	-0.228006	-0.264129	-0.249462
EPHB2_N265_P29323	0	1	0	-1.59415	-2.1253	-1.74128	-1.59529	0.95046	0.986332	0.902645
LAMA3_N2751_Q16787	0	1	0	0.000949911	-0.301727	-0.09349	-0.160816	-0.321279	-0.32459	-0.309149
LAMA1_N2384_P25391	0	1	0	0.550232	0.501875	0.519118	0.47939	-0.794633	-0.588337	-0.694483
INSR_N282_P06213	0	1	0	0.66908	0.590765	0.441612	0.497103	-0.629006	-0.537216	-0.25682
CNTNAP1_N120;N128_P78357	0	1	1	0.295983	0.198248	-0.379242	0.0232038	-0.337694	-0.50019	0.0234995
MEGF6_N1257_O75095	0	1	0	-0.486564	-0.0676959	NA	0.126229	0.215222	0.404017	0.191074
SULF1_N240_Q8IWU6	0	1	0	-1.34872	-0.780188	-0.748358	-1.17276	1.06758	0.875971	0.831947
NEO1_N73_Q92859	0	1	0	-0.401244	-0.41305	-0.142865	-0.434136	0.457708	0.274766	0.45067
SLC44A1_N180_Q8WWI5	0	1	0	0.507573	0.462008	0.228159	0.250605	-0.470697	-0.231003	-0.145381
SEMA4A_N496_Q9H3S1	0	1	0	-0.0273625	-0.0309351	-0.530404	-0.315117	-0.448006	-0.460766	-0.20442
CPD_N978_O75976	0	1	0	0.174657	0.0917171	0.632369	0.711153	-0.411329	-0.802471	-0.193987
PLXNA3_N59_P51805	0	1	0	-0.630161	-1.43266	-1.25117	-0.968284	0.901256	1.01934	0.326935
MMRN2_N249_Q9H8L6	0	1	0	0.102267	0.359766	0.3261	0.174771	-0.0892925	-0.188095	0.415173
CPM_N115_P14384	0	1	0	-0.147677	-0.126235	-0.464822	-0.377471	0.214272	0.519324	0.536002
MSR1_N249_P21757	0	1	0	-0.456852	-0.0408058	0.230404	0.462842	0.225837	0.271358	0.436275
IL17RB_N183_Q9NRM6	0	1	0	1.1948	1.37254	0.885006	1.29414	NA	0.294396	-0.291555
ITGA3_N935_P26006	0	1	0	-0.688619	-1.22546	-1.05622	-0.549024	0.10579	0.206396	-0.18113
