# Supplementary material for: Characterization of core fucosylation via sequential enzymatic treatments of intact glycopeptides and mass spectrometry analysis
Source: Nat Commun. 2022 Jul 7;13:3910. doi: 10.1038/s41467-022-31472-4 (PMC9262967; doi:10.1038/s41467-022-31472-4)
Supplement: Supplementary file 11 — Supplementary Data 9 [file 41467_2022_31472_MOESM11_ESM.xlsx]

## Sheet: Supplementary Data 11
Supplementary Data 11. The list of glycosylation events that were quantified in 75% of TMT reporter channels and showed differential expression between Tumor and Normal tissues (FDR <0.01 and FC ≥1.5).
Index	CF site (0=No, 1=Yes)	PNGase F-modified glycosite (0=No, 1=Yes)	Multiple glycosites (0=No, 1=Yes)	Liver Tissue Expressed	Liver Carcinoma Expressed	log2 Fold change	FDR	TMT-127N	TMT-127C	TMT-128N	TMT-128C	TMT-129N	TMT-129C	TMT-130N
HPX_Nf246_P02790	1	0	0	Yes	No	2.06068	0.00298259	-1.68433	-0.921345	-1.47638	-0.789925	0.569736	0.947113	1.0112
HSPG2_Nf1755_P98160	1	0	0	No	No	0.297831	0.0720019	-0.0313879	0.0953973	-0.321124	-0.242643	0.221318	0.22584	0.0715166
ICAM1_Nf183_P05362	1	0	0	No	No	1.25358	0.000282841	-1.01111	-0.819159	-0.727432	-0.885024	0.472363	0.335721	0.370607
LAMA2_Nf89_P24043	1	0	0	No	No	1.2053	0.0124906	-1.62354	-0.668674	-0.912329	-1.21569	-0.0235707	-0.0223414	0.346634
FBN1_Nf1369_P35555	1	0	0	No	No	1.66012	0.000898038	-1.45548	-1.17165	-1.33899	-1.12306	0.362168	0.431476	0.369827
ITGA4_Nf138_P13612	1	0	0	No	No	0.34221	0.163476	-0.00740447	-0.120546	0.0678475	-0.646837	0.157124	0.0362026	0.3031
P0DOX2_Nf207_P0DOX2	1	0	0	No	No	0.696678	0.00977497	-0.901312	-0.507573	-1.01767	-0.865075	-0.261336	-0.00308267	-0.114269
CLU_Nf86_P10909	1	0	0	No	No	1.39403	0.000212129	-0.98632	-1.26963	-1.16365	-1.06798	0.287682	0.33838	0.190351
HLA-C_Nf110_P10321	1	0	0	No	No	-1.78861	0.00468985	1.00728	1.41766	0.853142	1.1329	-0.958734	-0.714804	-0.384046
HLA-DRB1_Nf48_P01911	1	0	0	No	No	-2.88874	0.019341	1.3779	1.29369	1.34143	1.31622	-1.00114	-1.85782	-1.81031
HLA-DRB3_Nf48_P79483	1	0	0	No	No	1.38429	0.000145418	-0.778506	-0.669203	-0.82437	-0.617671	0.597242	0.641856	0.746454
CD163_Nf105_Q86VB7	1	0	0	No	No	-1.03525	0.00468482	0.327283	0.531737	0.531654	0.435171	-0.61447	-0.701697	-0.420203
CFH_Nf911_P08603	1	0	0	Yes	No	0.938269	0.00591867	-0.705448	-0.856041	-0.972	-0.419733	0.157423	0.118977	0.323489
ACP2_Nf167_P11117	1	0	0	No	No	0.321938	0.227276	0.0174772	-0.122772	-0.0376563	-0.148175	0.438371	-0.076641	0.385739
SGCB_Nf158_Q16585	1	0	0	No	No	-1.20906	0.0561169	0.799757	0.688619	0.605939	0.574219	-0.97679	-0.131065	-0.51794
FGB_Nf394_P02675	1	0	0	Yes	No	1.04322	0.00141415	-0.443649	-0.635626	-0.373139	-0.567069	0.606322	0.400423	0.608307
LAMA4_Nf742_Q16363	1	0	0	No	No	2.19865	9.5e-05	-1.47082	-1.76274	-1.67104	-1.57862	0.593125	0.488822	0.651604
AZGP1_Nf128_P25311	1	0	0	No	No	1.55132	0.00776294	-0.821437	-1.60466	-1.24254	-1.00721	0.407168	0.386392	0.353512
PRKCSH_Nf476_P14314	1	0	0	No	No	-1.12417	0.00244043	0.575901	0.391527	0.229818	0.245261	-0.589495	-0.896413	-0.804733
NRP1_Nf150_O14786	1	0	0	No	No	-0.245306	0.130275	0.136894	-0.22108	-0.0550221	0.237649	-0.157552	-0.24201	-0.262526
LRP1_Nf1511_Q07954	1	0	0	No	No	0.286839	0.206423	0.229448	-0.146276	-0.479569	-0.208	0.13021	-0.0208658	0.297874
SERPINA7_Nf36_P05543	1	0	0	Yes	No	1.44261	0.0217938	-0.528297	-1.04692	0.109974	-1.04582	0.828156	0.674954	0.941428
CFHR1_Nf126_Q03591	1	0	0	Yes	No	1.74081	9.6e-05	-1.41474	-1.24783	-1.16958	-1.2231	0.470889	0.415554	0.544542
ACE_Nf695_P12821	1	0	0	No	Yes	-0.57207	0.0116278	0.392382	0.489582	0.229546	0.637164	-0.144362	-0.265848	0.00550689
AFM_Nf402_P43652	1	0	0	Yes	No	0.201645	0.134297	-0.187624	-0.464075	-0.322653	-0.409373	-0.0662349	-0.0765334	-0.29009
VWF_Nf1515_P04275	1	0	0	No	No	0.352409	0.00859462	-0.148725	-0.218966	-0.389908	-0.26993	0.0538578	0.128916	0.103806
LAMC1_Nf1022_P11047	1	0	0	No	No	1.07554	0.00259561	-0.705813	-0.814295	-0.370484	-0.512588	0.489732	0.384025	0.550487
TMED4_Nf117_Q7Z7H5	1	0	0	No	No	0.927687	0.00558661	-0.916094	-0.399438	-0.851256	-0.665619	0.34931	0.0542617	0.255184
FGL2_Nf336_Q14314	1	0	0	No	No	0.912436	0.0127957	-0.715267	-0.563688	-0.560449	-0.415007	0.42552	0.123603	0.497376
LAMA5_Nf2423_O15230	1	0	0	No	No	0.0350967	0.836962	0.157158	0.00135977	0.10281	0.067381	0.176657	-0.151711	0.326876
FBLN1_Nf98_P23142	1	0	0	No	No	0.807934	0.000434087	-0.503315	-0.47646	-0.662861	-0.536384	0.305454	0.263478	0.220607
THY1_Nf119_P04216	1	0	0	No	No	0.937003	0.0152106	-0.430467	-0.195205	-0.501822	-0.968368	0.294269	0.451913	0.492929
FBLN2_Nf1035_P98095	1	0	0	No	No	1.5352	0.00753252	-0.686225	-0.901016	NA	-0.418687	1.07638	0.989709	0.533584
HYOU1_Nf931_Q9Y4L1	1	0	0	No	No	-0.867953	0.026469	0.575665	0.6417	0.627849	0.356106	-0.206427	-0.143047	-0.603395
IGHG2_Nf176_P01859	1	0	0	No	No	0.781517	0.000822005	-0.426729	-0.617375	-0.549022	-0.51695	0.283038	0.234194	0.244762
CD276_Nf91_Q5ZPR3	1	0	0	No	Yes	2.39647	0.303909	-7.02577	-0.183772	0.0742657	-0.293147	0.34596	0.527105	0.745032
MMRN2_Nf439_Q9H8L6	1	0	0	No	No	0.947936	0.00786994	-0.393658	-0.0464677	-0.542123	-0.546941	0.625094	0.513849	0.557971
AFM_Nf33_P43652	1	0	0	Yes	No	0.804548	0.00221955	-0.698207	-0.815282	-0.841414	-0.576038	0.028644	0.0912332	0.0955598
IGHM_Nf209_P01871	1	0	0	No	No	0.503549	0.151377	-0.195902	0.198351	-0.073677	-0.368235	0.00912075	0.698897	0.473032
HPR_N149;Nf153_P00739	1	1	1	Yes	No	0.325505	0.0187002	-0.341978	-0.234159	-0.298813	-0.385344	-0.0825252	0.0182846	0.0955348
HPR_Nf149;Nf153_P00739	1	0	1	Yes	No	1.94037	0.000678306	-1.5933	-1.86624	-1.46572	-1.41312	0.442991	0.280871	0.343457
HPR_Nf153_P00739	1	0	0	Yes	No	0.560981	0.00557601	-0.423514	-0.295047	-0.544748	-0.515228	0.0794083	0.233444	0.0361875
MAN2A2_Nf1093_P49641	1	0	0	No	No	0.273385	0.144799	-0.0209836	-0.0925335	0.115974	-0.283597	0.295417	0.319022	-0.00513817
AOC3_Nf592_Q16853	1	0	0	No	No	-1.12168	0.00602661	0.376615	0.592676	0.267552	0.537491	-0.456076	-0.826915	-0.751313
NOTCH1_Nf41_P46531	1	0	0	No	No	-0.0904219	0.741882	-0.37471	-0.521557	0.224289	-0.101313	-0.609946	-0.0482528	-0.193035
LTBP2_Nf421_Q14767	1	0	0	No	No	2.21196	0.00602661	-1.87896	-1.84598	-2.59285	-1.38056	0.193174	0.448148	0.220785
LRP1_Nf2502_Q07954	1	0	0	No	No	-0.444218	0.381409	0.453378	-0.232354	-0.152373	-0.183112	NA	-0.182299	-0.763368
ECE1_Nf270_P42892	1	0	0	No	No	0.323279	0.0421159	-0.402532	-0.23552	-0.568035	-0.521784	-0.198692	0.0248151	-0.152189
THBS1_Nf360_P07996	1	0	0	No	No	0.873878	0.0354614	-0.597472	0.443218	0.0264929	-0.145977	0.985523	0.554229	0.876579
EFEMP2_Nf198_O95967	1	0	0	No	No	1.17313	0.00859462	-1.04748	-0.401197	-0.410091	-0.962639	0.524869	0.213661	0.66479
FBN1_Nf1581_P35555	1	0	0	No	No	0.977909	0.00236333	-0.651881	-0.718593	-0.573211	-0.865298	0.259558	0.297951	0.269481
DSG2_Nf462_Q14126	1	0	0	No	No	0.553686	0.00298259	-0.372258	-0.315334	-0.19747	-0.207226	0.196478	0.364215	0.281147
CD47_Nf111_Q08722	1	0	0	No	No	-0.0697253	0.667067	0.472741	0.118603	-0.0934618	0.131913	0.0204204	0.0184091	0.224341
TMED9_Nf125_Q9BVK6	1	0	0	No	No	-0.059995	0.709243	-0.198538	0.13373	0.0365758	-0.27835	0.0145449	-0.318778	-0.105688
ITGB5_Nf654_P18084	1	0	0	No	No	-0.702832	0.0326835	0.694449	0.275332	0.705207	0.465776	-0.0992175	0.0428155	-0.44652
CD63_Nf150_P08962	1	0	0	No	No	0.280667	0.0207566	-0.39953	-0.295199	-0.242863	-0.375613	-0.144187	0.0101128	-0.00882874
ITGB1_Nf212_P05556	1	0	0	No	No	-0.154775	0.250948	0.063989	0.0848518	0.076874	-0.0976226	-0.134061	0.0316586	-0.265854
INHBE_Nf198_P58166	1	0	0	Yes	No	1.78138	0.000734775	-0.872063	-1.28884	-1.0367	-0.801717	0.822641	0.662683	0.859327
LAMB1_Nf1041_P07942	1	0	0	No	No	1.421	0.0116278	-1.79618	-0.865563	-1.17713	-1.09884	0.17751	0.118507	0.263695
COL6A6_Nf288_A6NMZ7	1	0	0	No	No	-2.23637	0.00955403	0.849645	0.853369	0.695188	0.917642	-1.747	-1.26555	-1.20968
APOB_Nf3411_P04114	1	0	0	No	No	6.15297	0.337733	-14.2595	-1.01139	NA	-1.57479	0.597977	0.605819	0.409426
GGT1_Nf120_P19440	1	0	0	No	No	0.159526	0.230927	-0.193841	0.0640846	-0.170555	-0.31103	0.0903586	0.0590421	-0.12933
LAMP2_Nf257_P13473	1	0	0	No	No	4.75272	0.296137	-13.762	-0.639249	-0.639655	0.0839667	1.09549	0.827107	1.11788
CTSD_Nf263_P07339	1	0	0	No	Yes	0.0299476	0.766021	0.188851	-0.0902512	-0.156153	-0.0165029	0.0542462	-0.0729689	0.0530234
HPX_Nf187_P02790	1	0	0	Yes	No	0.725395	0.00591867	-0.339809	-0.356981	-0.484589	-0.139922	0.370397	0.401868	0.412945
GPNMB_Nf249_Q14956	1	0	0	No	No	1.49854	0.00169908	-0.805699	-0.979773	-1.16837	-1.09557	0.460678	0.488869	0.509001
GPC1_Nf116_P35052	1	0	0	No	No	0.610176	0.036793	-0.526628	0.148699	0.0471206	-0.233421	0.603042	0.403812	0.4005
SELP_Nf411_P16109	1	0	0	No	No	0.0682842	0.669458	0.00875206	-0.070714	-0.544221	-0.306224	-0.161177	-0.235294	-0.0829813
LUM_Nf127_P51884	1	0	0	No	No	0.584863	0.00103716	-0.427124	-0.357687	-0.353681	-0.490051	0.199145	0.174266	0.15977
AZGP1_Nf109;N112_P25311	1	1	1	No	No	0.263006	0.216231	-0.0187689	-0.537074	0.137322	-0.242434	0.0188716	0.156626	0.117803
AZGP1_N109;Nf112_P25311	1	1	1	No	No	0.74945	0.0949959	0.172446	-0.624929	-0.879337	-0.726675	0.289468	-0.152055	0.567067
AZGP1_Nf109_P25311	1	0	0	No	No	0.785965	0.0446199	-0.0701903	-0.102625	-0.59353	NA	0.74733	0.598916	0.245305
AZGP1_Nf112_P25311	1	0	0	No	No	0.700978	0.0447603	-0.612828	-0.784832	-0.780506	-0.513398	0.264288	0.0649255	-0.244952
GOLM1_Nf109_Q8NBJ4	1	0	0	No	No	1.44178	0.00558661	-0.457722	-0.638046	-0.459169	-1.02023	0.8197	0.757201	0.817069
THY1_Nf42_P04216	1	0	0	No	No	0.935966	0.00307524	-0.420323	-0.17437	-0.444332	-0.601605	0.667126	0.529004	0.381298
NRP1_Nf522_O14786	1	0	0	No	No	-0.152984	0.294455	0.241666	0.0959222	-0.0440173	0.104463	0.121597	-0.0826	-0.199423
ITGA1_Nf532_P56199	1	0	0	No	No	-0.192289	0.36827	0.252609	0.269996	0.883437	0.639644	0.305267	0.190173	0.461957
PSAP_Nf101_P07602	1	0	0	No	No	0.454538	0.0131351	-0.370989	-0.487507	-0.392466	-0.509329	-0.0916819	0.115547	0.0195307
GALNS_Nf423_P34059	1	0	0	No	No	0.271929	0.18433	0.0813497	-0.0695185	-0.499388	-0.00795852	0.0549461	0.0676114	0.321593
COL6A2_Nf140_P12110	1	0	0	No	No	-0.280748	0.226745	0.233028	0.218221	0.460352	0.624671	-0.151518	0.124527	0.336953
GNPTAB_Nf759_Q3T906	1	0	0	No	No	-1.02539	0.0753028	0.512478	0.577217	NA	-0.118491	-1.26344	-0.435516	-0.406014
LIPA_Nf321_P38571	1	0	0	No	No	-0.996292	0.0512581	1.23212	1.01896	1.19319	0.531494	-0.279794	-0.207354	0.480097
COL6A6_Nf275_A6NMZ7	1	0	0	No	No	-2.7937	0.0241623	0.735772	0.578806	0.704584	0.669918	-1.49115	-2.55399	-2.31915
FBN1_Nf1713_P35555	1	0	0	No	No	1.20053	0.000131866	-0.722119	-0.910882	-0.840892	-0.846504	0.325984	0.373354	0.411948
FBN1_Nf1703_P35555	1	0	0	No	No	5.87899	0.41183	0.910619	-0.822506	-1.03843	-0.411736	15.7681	0.25215	0.595173
FBN1_Nf1703;N1713_P35555	1	1	1	No	No	2.61166	0.320178	-8.43741	-0.415887	-1.06443	-0.441981	-0.424537	-0.122343	0.612093
MRC1_Nf1205_P22897	1	0	0	No	No	-1.64125	0.000678306	0.595027	0.85035	0.662184	0.670875	-1.02425	-1.01288	-0.802801
LAMP2_Nf356_P13473	1	0	0	No	No	0.0952145	0.431835	-0.166869	0.0909169	-0.0264779	-0.185463	-0.0572669	-0.0504599	0.17745
KNG1_Nf205_P01042	1	0	0	Yes	No	1.52048	0.00178447	-0.951623	-1.20548	-0.597995	-0.849206	0.431525	0.620863	0.805811
DBH_Nf184_P09172	1	0	0	No	No	1.31117	0.0061973	-0.424521	-0.732836	-0.611385	-1.24383	0.637864	0.361711	0.674516
RCN1_Nf53_Q15293	1	0	0	No	No	-0.915002	0.000898038	0.439398	0.584919	0.534449	0.65519	-0.446478	-0.268474	-0.369587
MMRN1_Nf729_Q13201	1	0	0	No	No	-1.79944	0.0561169	0.559619	0.334776	0.987633	0.969965	-0.804167	-1.89349	-0.561669
NAGLU_Nf261_P54802	1	0	0	No	No	-0.522661	0.162107	1.36861	0.732227	0.779894	0.161103	0.0756954	0.388405	0.249294
ITGA6_Nf770_P23229	1	0	0	No	No	2.08718	0.000262002	-1.81642	-1.42209	-1.49827	-1.75586	0.583686	0.44723	0.361139
GFRA2_Nf357_O00451	1	0	0	No	No	5.47962	0.404729	-14.3379	-0.449546	-0.264223	NA	0.515537	0.5145	0.357123
ICAM1_Nf267_P05362	1	0	0	No	No	0.464226	0.0114985	-0.578131	-0.519605	-0.518464	-0.312525	-0.0284642	0.101193	-0.126592
SCARB2_Nf105_Q14108	1	0	0	No	No	-0.167529	0.41183	0.386752	0.685084	0.658673	0.157439	0.503044	0.104167	0.306164
COL12A1_Nf1763_Q99715	1	0	0	No	No	-0.423278	0.019341	0.339893	-0.0193203	0.0459422	0.0428867	-0.30779	-0.380473	-0.274519
ITGA2_Nf105_P17301	1	0	0	No	No	0.802271	0.0107344	-0.0173071	0.584434	0.279679	0.12672	0.924801	1.22621	0.985952
ASGR1_Nf79_P07306	1	0	0	Yes	No	1.06278	0.0343908	-0.439673	-0.789051	-1.26267	-1.14477	-0.289585	0.311743	0.439058
HSP90B1_Nf62_P14625	1	0	0	No	No	-1.48752	0.0473975	1.13122	0.781844	0.776736	1.37844	-1.00396	0.11176	-0.519198
LAMC1_Nf1223_P11047	1	0	0	No	No	0.455336	0.00591867	-0.354372	-0.344221	-0.224763	-0.123091	0.123232	0.170521	0.287419
CD97_Nf453_P48960	1	0	0	No	No	-0.361312	0.0508663	-0.108084	0.150861	0.350386	0.00261597	-0.376381	-0.258132	-0.152589
TF_Nf630_P02787	1	0	0	Yes	No	0.990224	0.0221796	-1.17532	-0.60341	-0.328587	-0.304085	0.272235	0.326244	0.563641
MFAP4_Nf137_P55083	1	0	0	No	No	0.304914	0.0607976	0.0403077	-0.315048	-0.286077	-0.157775	0.220907	0.170801	-0.0159115
BSG_Nf160_P35613	1	0	0	No	No	1.38139	0.562604	-7.69831	-0.000420286	-0.0817068	-0.434079	-1.19375	0.0082782	-0.83123
ADAM10_Nf551_O14672	1	0	0	No	No	-0.292016	0.420627	-0.0941669	0.420847	-0.740402	0.0661985	NA	-0.210144	-0.547649
NRP2_N152;Nf157_O60462	1	1	1	No	No	2.48118	0.0080847	-1.78677	-2.48383	-2.307	NA	0.119062	0.356218	0.390671
PECAM1_Nf84_P16284	1	0	0	No	No	-0.641554	0.0289237	0.198877	-0.383521	-0.0794036	-0.372099	-0.76137	NA	-0.839812
TNC_Nf1485_P24821	1	0	0	No	No	0.447651	0.0350038	0.0964563	0.398894	-0.100123	0.156653	0.630916	0.576648	0.549298
THSD7A_Nf968_Q9UPZ6	1	0	0	No	No	0.517841	0.0656833	-0.515514	-0.967549	-0.882922	-0.467099	-0.0034358	-0.452033	-0.115821
AHSG_Nf156_P02765	1	0	0	Yes	No	0.971565	0.0143655	-0.809874	-0.498818	-0.199311	-0.228225	0.547642	0.511485	0.553398
HSPG2_Nf3780_P98160	1	0	0	No	No	0.0495745	0.836962	-0.467767	0.38709	-0.434946	0.0748917	-0.139268	-0.025011	-0.0175468
KNG1_Nf294_P01042	1	0	0	Yes	No	0.540694	0.0188868	-0.1158	-0.516899	-0.335404	-0.133915	0.299272	0.394874	0.101423
BGN_Nf311_P21810	1	0	0	No	No	0.455162	0.0275034	-0.570971	-0.573287	-0.489005	-0.149666	-0.0557768	0.0828406	0.00122361
LTF_Nf497_P02788	1	0	0	No	No	-0.560203	0.0716573	-0.21932	0.14843	0.280145	0.108931	-0.794769	-0.314919	-0.332282
ACP2_Nf177_P11117	1	0	0	No	No	0.899859	0.00489399	-0.264932	-0.59678	-0.463805	-0.228424	0.465338	0.520282	0.548502
C1RL_Nf147_Q9NZP8	1	0	0	No	No	0.290446	0.149099	-0.0764978	-0.336585	-0.179429	-0.309826	0.0610538	0.267061	-0.13353
L1CAM_Nf294_P32004	1	0	0	No	No	2.92513	0.000182929	-2.52339	-2.72125	-2.21509	-2.37904	0.314867	0.419971	0.661479
HLA-A_Nf110_P01892	1	0	0	No	No	-0.570128	0.00547368	0.289846	0.327504	0.354759	0.378939	-0.231061	-0.303455	-0.162582
ORM2_Nf56_P19652	1	0	0	Yes	No	1.48906	0.000528746	-1.11724	-1.35094	-1.45644	-1.14517	0.192236	0.351404	0.121197
COL6A6_Nf347_A6NMZ7	1	0	0	No	No	-3.47382	0.0572531	1.20022	1.34124	1.12098	1.31149	-2.51366	-3.229	-0.948358
HLA-C_Nf110_P30505	1	0	0	No	No	0.812532	0.00177124	-0.341187	-0.360447	-0.226845	-0.479797	0.562201	0.35976	0.459426
COL14A1_Nf137_Q05707	1	0	0	No	No	-0.416912	0.0223839	0.243104	0.334538	0.275878	0.30915	-0.0741347	-0.064618	-0.239982
IGHG1_Nf180_P01857	1	0	0	No	No	0.448407	0.00558661	-0.172486	-0.164223	-0.321672	-0.316806	0.153378	0.301348	0.159104
ITGA11_Nf82_Q9UKX5	1	0	0	No	No	0.485188	0.0776888	-0.648271	-0.12268	-0.266254	-0.813731	0.121015	0.0642136	-0.117865
CFH_Nf1029_P08603	1	0	0	Yes	No	1.42919	0.000580502	-0.567224	-0.698515	-0.855821	-0.749351	0.792795	0.577786	0.763791
MXRA5_Nf2007_Q9NR99	1	0	0	No	No	1.48369	0.00663207	-0.895129	-1.06983	-0.900127	-0.830497	0.528076	0.778814	0.372489
LGALS3BP_Nf125_Q08380	1	0	0	No	No	0.489425	0.0110538	-0.148237	-0.348606	-0.517131	-0.34855	0.155218	0.254903	0.0362598
SIGLEC10_Nf355_Q96LC7	1	0	0	No	No	-0.0864822	0.524115	0.111613	0.209938	0.0704494	-0.191722	-0.174829	-0.0187194	0.0843098
VWF_Nf211_P04275	1	0	0	No	No	0.34888	0.0239252	-0.242641	-0.410662	-0.432894	-0.509956	0.0747572	-0.138172	-0.0870606
CD82_Nf198_P27701	1	0	0	No	No	0.181804	0.505428	0.339433	0.506016	0.150091	-0.467662	0.435256	0.276372	0.229693
GFRA2_Nf52_O00451	1	0	0	No	No	3.56816	0.00602661	-2.20064	-2.38469	NA	-3.13598	1.17818	0.71272	1.09226
LAMB1_Nf1279_P07942	1	0	0	No	No	1.11967	0.000434087	-0.7882	-0.906747	-0.822344	-1.02319	0.178637	0.333542	0.191487
SUSD2_Nf162_Q9UGT4	1	0	0	No	No	-0.610606	0.0240999	0.344027	0.459251	0.535884	0.46217	-0.0669975	-0.34734	-0.0664816
LRG1_Nf325_P02750	1	0	0	Yes	No	1.7467	0.00214926	-0.954476	-1.54815	-1.2937	-0.886778	0.695718	0.611043	0.421011
IGHG4_Nf177_P01861	1	0	0	No	No	0.776097	0.0156723	-0.65006	-0.625374	-1.04191	-0.605964	0.29261	-0.0710419	-0.0857592
MRC2_Nf69_Q9UBG0	1	0	0	No	No	0.777103	0.00663207	-0.546964	-0.67643	-0.292667	-0.571142	0.232061	0.258832	0.275013
IGHG3_Nf227_P01860	1	0	0	No	No	0.614019	0.000822005	-0.161961	-0.249589	-0.230991	-0.291304	0.445016	0.349723	0.346934
P2RX4_Nf75_Q99571	1	0	0	No	No	0.447318	0.00389838	-0.462069	-0.489095	-0.501043	-0.681083	-0.0549003	-0.1444	-0.0587151
ECM1_Nf444_Q16610	1	0	0	No	No	0.0322535	0.576462	0.172652	0.137491	0.0170838	0.101542	0.189094	0.157485	0.0717576
ASGR1_Nf147_P07306	1	0	0	Yes	No	0.32275	0.0210012	-0.180505	0.0459858	-0.0551755	0.0559074	0.180012	0.32774	0.360158
TNC_Nf327_P24821	1	0	0	No	No	1.51008	0.000898038	-0.96433	-1.30254	-1.06612	-1.30999	0.403553	0.365544	0.278919
COL6A3_Nf2079_P12111	1	0	0	No	No	0.288072	0.0551339	-0.167695	-0.210801	-0.0549004	0.0620133	0.297426	0.0571567	0.231097
NID2_Nf703_Q14112	1	0	0	No	No	1.01733	0.0275592	-0.38206	0.0862657	-0.527779	-1.03414	0.797743	0.433612	0.42736
CP_Nf138_P00450	1	0	0	Yes	No	0.702337	0.00823466	-0.327132	-0.643779	-0.153627	-0.317509	0.354924	0.198655	0.471896
MPO_Nf323_P05164	1	0	0	No	Yes	-1.30161	0.00591867	1.09076	0.83647	0.952994	0.434975	-0.548343	-0.398629	-0.471469
FMOD_Nf166_Q06828	1	0	0	No	No	2.41836	9.6e-05	-1.88216	-1.64198	-1.54356	-1.74605	0.695075	0.645478	0.804199
FGL2_Nf263_Q14314	1	0	0	No	No	0.787421	0.0133422	-0.311046	-0.299092	-0.324261	-0.275069	0.391676	0.456325	0.607162
AGRN_Nf932_O00468	1	0	0	No	No	1.17569	0.00776237	-1.34242	-0.612667	-0.838571	-0.664754	0.463381	0.0550554	0.41482
ITGA6_Nf930_P23229	1	0	0	No	No	0.804213	0.140965	-0.297428	NA	-0.60064	0.381071	0.505557	0.678857	0.711229
SERPINA4_Nf238_P29622	1	0	0	No	No	0.98102	0.0140288	-0.498353	-0.606032	-0.569018	-1.17815	0.202596	0.352962	0.248834
PTPRF_Nf966_P10586	1	0	0	No	No	1.05595	0.0223839	-0.477795	-0.760675	-0.378458	-0.333798	0.227357	0.799868	0.677569
NFASC_Nf973_O94856	1	0	0	No	No	-1.39528	0.00333006	0.657543	0.731802	0.594335	0.606176	-0.602279	-0.834289	-0.80689
ASGR2_Nf170_P07307	1	0	0	Yes	No	0.315683	0.126509	-0.128604	0.15561	-0.227855	-0.0780039	0.2606	0.0429421	0.434366
MPZL2_Nf39_O60487	1	0	0	No	No	1.86333	0.0272293	-1.19959	-1.07238	-1.07779	-0.633396	0.470402	0.67261	1.45959
LRP1_Nf2815_Q07954	1	0	0	No	No	2.8877	0.260514	-7.26195	-0.0763487	0.571376	-4.2812	0.151093	0.224051	0.00186323
P2RX4_Nf153_Q99571	1	0	0	No	No	-0.067257	0.805057	0.247027	-0.339115	0.0543632	-0.283089	0.154812	-0.491863	-0.10533
KLKB1_Nf127_P03952	1	0	0	Yes	No	0.445546	0.0286519	-0.2917	-0.223201	-0.0538983	0.143648	0.19461	0.452382	0.370782
CTSF_Nf195_Q9UBX1	1	0	0	No	No	0.767369	0.00119482	-0.313962	-0.305662	-0.458012	-0.197532	0.411855	0.387607	0.546268
NFASC_Nf988_O94856	1	0	0	No	No	-0.646086	0.0286519	0.433776	0.506703	-0.0100767	-0.0379883	-0.455616	-0.226215	-0.587118
FBLN2_Nf507_P98095	1	0	0	No	No	0.965276	0.0435547	-1.13045	-1.379	-1.25122	-0.528847	-0.332888	0.334119	-0.32254
MASP1_Nf178_P48740	1	0	0	No	No	-0.876277	0.00955403	0.420714	0.0769552	0.259408	0.472223	-0.508108	-0.792393	-0.406355
SCARF2_Nf310_Q96GP6	1	0	0	No	No	-0.621751	0.00558661	0.0990938	0.177305	0.348112	0.116983	-0.371749	-0.569476	-0.367907
LGALS3BP_Nf551_Q08380	1	0	0	No	No	0.0265113	0.820688	-0.0772594	0.0824026	0.0640819	-0.332772	-0.0212745	-0.00123038	-0.0956212
LAMA2_Nf2028_P24043	1	0	0	No	No	0.939802	0.0094962	-1.0501	-1.19484	-1.05249	-1.13946	-0.339915	-0.1136	-0.054745
CD163_Nf123_Q86VB7	1	0	0	No	No	-0.172059	0.420627	-0.362035	0.072157	-0.540056	0.0411108	-0.293515	-0.557194	-0.257087
P0DOX2_Nf320_P0DOX2	1	0	0	No	No	1.00398	0.0214523	-0.754734	-0.528879	-0.343572	-0.184996	0.876454	0.278847	0.497492
TEK_Nf140_Q02763	1	0	0	No	No	-1.25997	0.00121015	0.399545	0.613456	0.615193	0.499734	-0.830391	-0.590946	-0.762631
ITGB1_Nf669_P05556	1	0	0	No	No	-0.332451	0.119633	0.209579	0.421935	0.324045	0.100062	-0.300368	0.0731007	0.0216306
TNR_Nf874_Q92752	1	0	0	No	No	3.23813	0.000920494	-2.5558	-2.44838	-2.77659	-3.05676	0.490819	0.512239	0.58319
CADM1_Nf113_Q9BY67	1	0	0	No	No	1.11235	0.0140288	-0.654554	-0.832	-0.649249	-0.522646	0.198222	0.476061	0.668922
ERAP2_Nf119_Q6P179	1	0	0	No	No	-0.0209981	0.92919	0.381822	0.0820967	0.53014	0.362369	-0.0706997	0.553707	0.471319
LAMP1_Nf261_P11279	1	0	0	No	No	0.387828	0.0193281	-0.315363	-0.425764	-0.329675	-0.523573	0.108504	-0.0246112	-0.11619
COLGALT1_Nf96_Q8NBJ5	1	0	0	No	No	-0.108056	0.721234	0.306876	0.595212	0.0463862	NA	0.549204	0.219416	-0.144314
CASC4_Nf115_Q6P4E1	1	0	0	No	No	0.133034	0.122588	-0.101325	-0.0505452	0.109464	0.103187	0.160331	0.103787	0.180569
TNC_Nf1392_P24821	1	0	0	No	No	0.689417	0.0581304	-0.476616	0.195328	-0.624659	-0.589391	0.604971	0.200647	0.141129
TIMP1_Nf53_P01033	1	0	0	No	No	1.88154	0.00288962	-1.05589	-0.700614	-1.48865	-1.11555	0.839685	0.673953	0.860469
ADGRL4_Nf249_Q9HBW9	1	0	0	No	No	-1.09479	0.00389838	0.294785	0.792989	0.669154	0.348699	-0.50307	-0.498663	-0.703419
UGT2B15_Nf65_P54855	1	0	0	No	No	-2.81031	0.000145418	1.39337	1.0499	1.15987	1.00884	-1.50649	-1.80819	-1.65726
MCAM_Nf418_P43121	1	0	0	No	No	-0.255011	0.875316	-0.381945	-1.25138	-0.887391	-1.02905	-3.91627	-0.0622894	0.551205
MMRN1_Nf507_Q13201	1	0	0	No	No	-1.12208	0.000145418	0.836619	0.860026	0.891594	0.717156	-0.339556	-0.272727	-0.274909
HSPG2_Nf3836_P98160	1	0	0	No	No	1.92371	0.423135	-7.55333	-0.244613	0.477838	-0.248642	0.132792	-0.0289008	-0.00932189
CDH6_Nf437_P55285	1	0	0	No	No	1.1364	0.0061973	-0.300668	-0.18132	-0.623911	-0.842493	0.65325	0.45605	0.838605
LRP1_Nf357_Q07954	1	0	0	No	No	0.205966	0.0903257	-0.100756	-0.238688	-0.254217	-0.429736	-0.0930031	-0.109717	0.05307
OPCML_Nf44_Q14982	1	0	0	No	No	2.35894	5.83e-05	-1.81348	-1.75473	-1.83995	-1.97285	0.530835	0.466351	0.54388
FN1_Nf542_P02751	1	0	0	No	No	2.00216	0.00261516	-1.47506	-1.25505	-1.25648	-1.27437	0.696142	0.868021	0.496613
HLA-A_Nf110_P18462	1	0	0	No	No	-5.11781	0.256817	1.1272	1.28438	1.1496	1.32202	-2.12642	-5.66759	NA
HLA-DRB4_Nf48_P13762	1	0	0	No	No	0.368248	0.00955403	-0.241401	-0.00905839	-0.0719672	-0.0790248	0.244244	0.269096	0.290316
ABI3BP_Nf259_Q7Z7G0	1	0	0	No	No	1.66113	0.00189865	-1.55099	-1.57792	-1.44094	-1.18878	0.20791	0.216068	0.240441
COL6A3_Nf2331_P12111	1	0	0	No	No	-0.214196	0.179418	-0.0342831	0.126627	0.147985	0.346363	-0.0370528	0.0702155	-0.235731
COL6A3_Nf2677_P12111	1	0	0	No	No	1.52009	0.000495479	-1.37846	-1.01176	-1.34663	-1.29821	0.166281	0.363292	0.254389
HLA-DRB5_Nf48_Q30154	1	0	0	No	No	-0.652906	0.0209149	0.370341	0.367307	0.38241	0.331591	-0.150916	-0.370173	-0.348892
SLC44A2_Nf187_Q8IWA5	1	0	0	No	No	0.636488	0.0223839	-0.0663853	0.102092	0.0325795	-0.424903	0.493835	0.390288	0.757878
SERPIND1_Nf188_P05546	1	0	0	Yes	No	0.518523	0.0196826	-0.419059	-0.675384	-0.283765	-0.65767	-0.0437063	0.170543	-0.0981746
KDR_Nf374_P35968	1	0	0	No	No	-0.590941	0.00374665	0.164705	0.148212	0.0451994	0.129776	-0.44748	-0.554179	-0.405244
NECTIN1_Nf202_Q15223	1	0	0	No	No	1.33663	0.0529166	-0.871463	-0.436035	-0.985794	-0.825421	0.566313	0.0390539	1.06549
CACNA2D1_Nf324_P54289	1	0	0	No	No	-1.21146	0.0140288	0.520861	0.550481	0.266889	0.271732	-0.637383	-0.673478	-1.11604
PLD3_Nf236_Q8IV08	1	0	0	No	No	-0.413415	0.00558661	0.290996	0.338517	0.340028	0.224059	-0.0562939	-0.192509	-0.096243
CPD_Nf1070_O75976	1	0	0	No	No	0.682921	0.0833003	-0.599414	-0.733523	-0.677338	-0.724401	0.0304533	0.282853	-0.315549
CFH_Nf217_P08603	1	0	0	Yes	No	1.18774	0.00556309	-1.26026	-1.28063	-0.948032	-0.653788	0.0806439	0.0253331	0.350199
LRP1_Nf3953_Q07954	1	0	0	No	No	-0.0408615	0.844583	0.0880299	0.0346482	-0.0427979	0.281236	-0.263149	0.320242	0.0911588
BTD_Nf349_P43251	1	0	0	No	No	0.279052	0.126858	-0.738454	-0.350244	-0.219358	-0.486951	-0.285452	-0.0500022	-0.173646
CD48_Nf189_P09326	1	0	0	No	No	0.159759	0.696148	0.25039	-0.676242	0.0490145	-0.451666	0.200908	-0.295642	NA
PLXNB2_Nf733_O15031	1	0	0	No	No	-0.205214	0.24531	0.333142	0.391665	-0.113106	0.00613485	-0.0460962	-0.144183	0.0380144
LNPEP_Nf834_Q9UIQ6	1	0	0	No	No	0.124929	0.420627	-0.567772	0.00405972	-0.353825	-0.399707	-0.218462	-0.15443	-0.240253
CD302_Nf109_Q8IX05	1	0	0	No	No	-0.0336851	0.799958	-0.185967	-0.0954985	-0.368339	0.0241554	-0.117509	-0.104661	-0.348122
MCAM_Nf56_P43121	1	0	0	No	No	0.986131	0.00617046	-0.333806	-0.890964	-0.552079	-0.848892	0.175268	0.322908	0.490912
LGALS3BP_Nf69_Q08380	1	0	0	No	No	0.17045	0.662654	0.262471	NA	0.388595	0.66001	1.13739	0.530274	0.154766
APOD_Nf98_P05090	1	0	0	No	No	-1.48724	0.0805866	0.566882	0.669053	0.526959	0.639652	-0.3158	-0.791816	-1.55221
LAMA5_Nf2303_O15230	1	0	0	No	No	-0.183441	0.655624	0.00640241	0.622017	0.358707	-0.147046	0.591767	-0.23694	-0.275089
GBA_Nf185_P04062	1	0	0	No	No	0.58972	0.214493	-1.22023	-0.203686	0.332279	-0.414338	0.458563	0.202231	-0.0211175
DPP4_Nf520_P27487	1	0	0	No	No	-0.19905	0.381409	0.185413	0.442143	-0.00345382	0.0662895	-0.208348	0.27138	-0.142388
FBN1_Nf448_P35555	1	0	0	No	No	1.18729	0.0788708	-0.73354	-0.113191	-0.651363	-0.224574	1.22138	0.11061	0.937884
SUSD2_Nf494_Q9UGT4	1	0	0	No	No	-0.222731	0.139403	0.137075	0.137878	-0.122894	0.114107	-0.0983061	-0.32175	-0.0485119
LRP1_Nf114_Q07954	1	0	0	No	No	0.274665	0.104115	-0.135639	-0.541798	-0.112138	-0.185277	0.0518728	0.00471929	0.0362628
LRP1_Nf2620_Q07954	1	0	0	No	No	-0.0157089	0.77137	-0.119421	-0.0126985	0.091418	0.0220005	-0.00764857	-0.0446102	-0.00889351
LRP1_Nf2117_Q07954	1	0	0	No	No	0.0957205	0.39453	-0.329242	-0.0174237	-0.281026	-0.179786	0.0135111	-0.136136	-0.195823
HLA-DRB1_Nf48_P13760	1	0	0	No	No	-3.88497	0.131047	1.23169	1.25659	1.13105	1.31238	-1.17609	-1.59858	-5.18146
GRN_Nf530_P28799	1	0	0	No	No	-0.13655	0.36827	0.298659	0.223043	0.163675	0.225874	0.0176372	-0.0420185	0.298169
ITGA11_Nf291_Q9UKX5	1	0	0	No	No	1.17684	0.00105284	-0.677063	-0.822869	-0.473859	-0.85251	0.406201	0.399028	0.605559
ITGAV_Nf945_P06756	1	0	0	No	No	0.164696	0.293101	0.130595	0.0175967	-0.0655499	0.0439746	0.367655	0.209282	0.0121124
LRP1_Nf3089_Q07954	1	0	0	No	No	-0.561524	0.0321943	0.21322	0.205442	0.242897	0.221211	-0.291998	-0.492833	-0.237664
RNASE6_Nf55_Q93091	1	0	0	No	No	-0.439651	0.161697	0.193227	0.246989	0.417846	-0.082658	-0.0196887	-0.108295	-0.609417
SLC44A2_Nf417_Q8IWA5	1	0	0	No	No	0.371485	0.135721	0.430587	-0.138308	-0.268076	0.174692	0.450285	0.359873	0.453468
STAB1_Nf1178_Q9NY15	1	0	0	No	No	-1.04808	0.0699964	0.615407	0.751739	0.625716	0.938932	-0.53512	0.191652	-0.601917
HLA-DPB1_Nf48_P04440	1	0	0	No	No	-0.448683	0.135386	0.295793	0.0154247	0.276498	0.0454978	0.00592872	-0.307854	-0.569213
CHGB_Nf315_P05060	1	0	0	No	No	2.44631	0.0288418	NA	-2.43474	-2.25063	-1.21116	0.658731	0.552485	0.231185
HLA-DRB1_Nf48_P13761	1	0	0	No	No	0.941441	0.000978	-0.65707	-0.44008	-0.756661	-0.654787	0.274628	0.270318	0.397929
FCGR1A_Nf78_P12314	1	0	0	No	No	1.35599	0.00178447	-0.831069	-0.950324	-0.772261	-1.10507	0.255081	0.522538	0.546303
LRP1_Nf3839_Q07954	1	0	0	No	No	-0.0267193	0.696148	0.00393811	0.00704479	-0.149049	-0.105459	-0.0234615	-0.0705414	-0.168799
AGRN_Nf250_O00468	1	0	0	No	No	0.736959	0.00823466	-0.430654	0.00548459	0.0571055	-0.184587	0.622265	0.466074	0.708049
CPM_Nf38_P14384	1	0	0	No	No	0.858911	0.00591867	-1.14353	-0.726801	-0.707243	-0.739114	0.120699	-0.00127883	-0.0302005
ADAMTSL4_Nf1001_Q6UY14	1	0	0	No	No	1.50379	0.0128728	-1.47199	-1.45108	-0.611591	-0.754178	0.314512	0.470332	0.50991
CD40_Nf180_P25942	1	0	0	No	No	0.0365441	0.827012	-0.0705806	-0.198532	0.140486	-0.533127	-0.178034	-0.121759	-0.0868895
CYBB_Nf240_P04839	1	0	0	No	No	-1.20815	0.00748608	0.734506	0.64057	0.562255	0.588945	-0.582944	-0.739527	-0.407272
ANGPTL6_Nf58_Q8NI99	1	0	0	Yes	No	-1.72315	0.0079958	1.05461	1.03897	1.07756	0.971135	-0.703608	-0.864336	-0.494804
MFGE8_Nf329_Q08431	1	0	0	No	No	5.49718	0.138699	7.75769	-0.0822534	-1.15242	7.08794	8.65691	9.11321	8.92964
MFGE8_Nf325_Q08431	1	0	0	No	No	2.58	0.00153169	-2.16936	-2.01325	-1.86961	-1.68094	0.942286	0.450923	0.546936
LYVE1_Nf53_Q9Y5Y7	1	0	0	No	No	-2.02912	0.00187679	1.45459	1.32345	1.49406	1.1987	-0.457393	-0.844267	-0.682607
CDC23_Nf540_Q9UJX2	1	0	0	No	No	0.634879	0.162107	-0.511835	-1.13108	-0.979213	0.0904122	0.300853	0.0886879	-0.383688
SYPL1_Nf71_Q16563	1	0	0	No	No	-0.587431	0.149736	0.0311613	0.0738853	-0.342692	-0.096583	-1.03556	-0.242478	-0.734928
LRP1_Nf3333_Q07954	1	0	0	No	No	-0.223052	0.281005	0.0924155	-0.230859	-0.10566	-0.135619	-0.322449	-0.0837184	-0.54778
THSD4_Nf373_Q6ZMP0	1	0	0	No	No	0.742067	0.0132207	-0.222327	0.0377312	-0.184872	-0.213177	0.738564	0.400564	0.650089
CPD_Nf522_O75976	1	0	0	No	No	1.75914	0.00121015	-1.48159	-1.08982	-1.54628	-1.03979	0.348139	0.690808	0.370385
IGF2R_Nf2136_P11717	1	0	0	No	Yes	0.388589	0.162751	0.269587	-0.516414	-0.411045	-0.44735	-0.0329805	0.115216	0.254614
STAB1_Nf673_Q9NY15	1	0	0	No	No	-0.982251	0.0368278	0.45556	-0.351157	0.239555	0.656162	-0.407173	-0.699526	-1.08996
SORL1_Nf158_Q92673	1	0	0	No	No	0.884895	0.000145418	-0.700941	-0.670409	-0.816819	-0.785164	0.0876738	0.158961	0.17805
SULF1_Nf623_Q8IWU6	1	0	0	No	No	1.94911	0.00197639	-0.476595	-0.726993	-1.0715	-0.519041	1.23462	1.18336	1.33376
MEGF6_Nf1246_O75095	1	0	0	No	No	0.273264	0.47517	-0.179268	NA	0.485916	-0.455043	0.328275	0.0488355	0.294287
PTPRC_Nf337_P08575	1	0	0	No	No	-0.319226	0.139403	0.719145	0.296242	0.526894	0.0811727	0.190555	0.0770989	-0.00774009
THBS3_Nf407_P49746	1	0	0	No	No	0.545087	0.217621	0.25931	-0.3185	-0.900147	-0.542862	-0.0407624	-0.0957841	0.645157
EGFR_Nf603_P00533	1	0	0	No	Yes	0.594432	0.00722161	-0.264809	-0.463442	-0.598084	-0.245714	0.219475	0.276014	0.108769
LAMA3_Nf2265_Q16787	1	0	0	No	No	0.178247	0.159457	-0.394533	-0.145799	-0.160893	-0.00221359	0.0686043	-0.08213	0.0206869
ASPN_Nf282_Q9BXN1	1	0	0	No	No	1.40915	0.00261256	-0.611752	-0.601682	-0.58215	-0.846087	0.755156	0.578236	0.91279
MRC2_Nf497_Q9UBG0	1	0	0	No	No	0.140107	0.606766	-0.074019	0.00400535	-0.173191	-0.320999	-0.396458	0.132511	0.261114
COL14A1_N1384;Nf1388_Q05707	1	1	1	No	No	0.794149	0.00628532	-0.646839	-0.291051	-0.411828	-0.346155	0.274394	0.55283	0.283317
COL14A1_Nf1388_Q05707	1	0	0	No	No	0.28919	0.00786994	-0.209513	-0.302186	-0.146965	-0.107982	0.0786639	0.146317	0.0676065
COL12A1_Nf2679_Q99715	1	0	0	No	No	1.37756	0.00104982	-1.24808	-1.3268	-1.01376	-1.29323	0.068974	0.32205	0.0802513
CD47_Nf73_Q08722	1	0	0	No	No	-0.794975	0.000734775	0.220362	0.36352	0.383628	0.207334	-0.461403	-0.546172	-0.496218
ITGA1_Nf217_P56199	1	0	0	No	No	-0.755378	0.00287556	0.0771969	0.172079	0.0147591	0.368287	-0.590146	-0.694944	-0.506802
DCN_Nf262_P07585	1	0	0	No	No	-3.86033	0.659819	-7.63595	NA	15.3753	3.75605	-0.171994	-0.180355	0.266761
CP_Nf358_P00450	1	0	0	Yes	No	-0.337574	0.289063	-0.00753752	-0.453951	0.38135	0.0919238	-0.007718	-0.63878	-0.357384
BGN_Nf270_P21810	1	0	0	No	No	1.04964	0.00275718	-0.678877	-0.341381	-0.697229	-0.756939	0.523166	0.516494	0.253456
NECTIN1_Nf297_Q15223	1	0	0	No	No	3.16983	4.31e-05	-2.29483	-2.42845	-2.36084	-2.47375	0.812994	0.761039	0.767052
LRP1_Nf4364_Q07954	1	0	0	No	No	0.282648	0.139403	0.262076	-0.179111	-0.100734	-0.197473	0.393343	0.0773638	0.215808
SLIT2_Nf1300_O94813	1	0	0	No	Yes	1.15529	0.00663207	-0.903108	-0.291739	-0.952319	-0.922485	0.570728	0.333867	0.259032
MMRN1_Nf840_Q13201	1	0	0	No	No	-1.44552	4.31e-05	1.00054	0.947231	0.931207	0.926435	-0.453601	-0.519077	-0.509831
HLA-B_Nf110_P30481	1	0	0	No	No	0.80269	0.0124782	-0.249687	-0.307416	-0.722939	-0.102006	0.417202	0.578135	0.376197
MMRN1_Nf1075_Q13201	1	0	0	No	No	-1.38884	0.000145418	0.793909	0.659408	0.592133	0.7554	-0.642135	-0.706193	-0.717551
HLA-B_Nf110_P30685	1	0	0	No	No	-1.07476	0.0296577	0.160739	0.2843	0.202518	0.253395	-0.656757	-1.14334	-0.748454
ADAM17_Nf594_P78536	1	0	0	No	No	0.245304	0.297344	-0.288785	0.313958	0.13526	0.528149	0.465015	0.397904	0.389429
ADAMTSL4_Nf773_Q6UY14	1	0	0	No	No	1.01104	0.000734775	-0.477304	-0.649156	-0.761842	-0.513538	0.421014	0.325458	0.485265
CD97_Nf38_P48960	1	0	0	No	No	0.269261	0.294455	-0.240004	-0.182375	-0.125029	-0.139292	-0.23622	0.233443	0.295534
CD97_Nf33_P48960	1	0	0	No	No	0.271294	0.355896	-0.0154601	0.239872	0.592946	0.3939	0.952971	0.350604	0.418749
LRP1_Nf3788_Q07954	1	0	0	No	No	0.359	0.00705677	-0.0527367	0.132627	0.0444224	0.0949312	0.495032	0.398583	0.347819
TFPI_Nf145_P10646	1	0	0	No	No	0.153129	0.245767	0.0959308	-0.221481	0.0389789	-0.130045	0.242099	0.00422234	0.0506044
M6PR_Nf94_P20645	1	0	0	No	No	1.19139	0.000734775	-1.20026	-0.977074	-1.24216	-0.939668	0.0363186	0.205683	0.0628006
CFI_Nf103_P05156	1	0	0	No	No	1.0247	0.0249587	-1.33921	-0.566189	-0.584843	-0.364605	0.339916	0.424701	0.168357
ITGA3_Nf86_P26006	1	0	0	No	No	-0.0974047	0.226052	0.0319783	0.00958765	0.0668009	-0.10295	-0.000782859	-0.152887	-0.134482
VWF_Nf666_P04275	1	0	0	No	No	0.66319	0.0061973	-0.167066	0.0807335	0.0109135	0.253237	0.621389	0.768555	0.73299
CLEC1B_Nf134_Q9P126	1	0	0	No	No	-1.55694	0.00808717	0.9831	1.38915	1.08531	0.975822	-0.115466	-0.576267	-0.654061
ICAM2_Nf82_P13598	1	0	0	No	No	0.435215	0.239447	0.0852821	0.749565	0.0635199	0.546462	1.13623	0.376271	0.876763
CACNA2D1_Nf998_P54289	1	0	0	No	No	-0.395337	0.0404061	0.335341	0.363238	0.359318	0.188373	0.0471275	-0.235765	-0.0626703
IGF2R_Nf435_P11717	1	0	0	No	Yes	-0.29307	0.0969212	-0.015196	0.490062	0.281521	0.181046	-0.0077339	-0.0911316	-0.0772691
FAS_Nf118_P25445	1	0	0	No	No	0.273785	0.357038	1.07138	0.861361	0.760347	0.666627	1.35949	1.26945	0.712203
ADGRF5_Nf339_Q8IZF2	1	0	0	No	No	0.74786	0.116289	NA	-0.284352	-0.218121	-0.264677	0.724254	0.038997	0.713179
LRP1_Nf729_Q07954	1	0	0	No	No	0.354736	0.0648936	0.0612024	-0.276465	0.204739	-0.103656	0.356064	0.301148	0.321361
HLA-DRB1_Nf48_Q5Y7A7	1	0	0	No	No	5.67617	0.394154	-14.358	0.146061	-0.838507	NA	0.390871	0.564547	1.02262
CACNA2D1_Nf781_P54289	1	0	0	No	No	-0.405156	0.393796	0.469825	1.09035	0.9392	0.572159	0.378172	-0.213947	0.923961
CACNA2D1_Nf136_P54289	1	0	0	No	No	-1.96724	0.0140288	1.08461	1.02242	0.950587	0.96515	-0.955992	-0.674501	-1.25416
CD276_Nf309_Q5ZPR3	1	0	0	No	Yes	2.34844	0.00298259	-1.57477	-2.33993	-1.65854	-1.73484	0.573552	0.448091	0.542603
PLXNC1_Nf141_O60486	1	0	0	No	No	1.67861	0.00100176	-0.701174	-0.841267	-1.22309	-0.882002	0.565482	0.843155	0.89154
PSAP_Nf332_P07602	1	0	0	No	No	-0.272666	0.230927	-0.140494	-0.0986445	0.0121714	-0.198826	-0.547802	-0.0973371	-0.492204
LAMA2_Nf303_P24043	1	0	0	No	No	0.755893	0.0061973	-0.495466	-0.713655	-0.835089	-0.721189	-0.0187009	0.235967	-0.0236364
SLIT2_Nf66_O94813	1	0	0	No	Yes	0.973589	0.00663207	-0.821831	-0.409669	-0.650199	-0.688512	0.139101	0.52515	0.328857
F5_Nf1703_P12259	1	0	0	No	No	0.719598	0.0697902	-0.573812	-0.21641	0.139975	-0.664424	0.459714	0.0331504	0.679928
LTBP1_Nf347_Q14766	1	0	0	No	No	0.649441	0.110914	-0.196931	-1.11653	-1.14252	-0.424641	0.138842	-0.377364	0.0263787
LTBP2_Nf343_Q14767	1	0	0	No	No	2.56158	0.0175628	NA	-2.14561	-2.75582	-1.82539	0.175802	0.380036	0.402094
SLC39A14_N87;Nf102_Q15043	1	1	1	No	No	-0.277285	0.320178	0.365135	0.410101	-0.168258	0.105361	-0.437587	-0.00443299	0.14442
LIPA_Nf161_P38571	1	0	0	No	No	-0.760773	0.072408	0.185237	0.843975	1.20145	1.2499	0.26591	0.196114	-0.13392
MET_Nf399_P08581	1	0	0	No	Yes	0.151994	0.564414	-0.126827	0.0736362	-0.0212167	0.0379715	0.444817	0.210838	-0.226999
SERPINA5_Nf249_P05154	1	0	0	No	No	0.822013	0.00558661	-0.77613	-0.620132	-0.350203	-0.793582	0.220605	0.0366347	0.303765
POGLUT1_Nf40_Q8NBL1	1	0	0	No	No	0.168599	0.216833	-0.0210558	-0.277834	0.17863	0.00794441	0.148671	0.116575	0.156313
FBLN2_Nf180_P98095	1	0	0	No	No	1.31901	0.0864716	-0.239359	-1.41669	NA	-0.812912	0.567734	0.391172	0.529154
ITGA2_Nf1057_P17301	1	0	0	No	No	1.64091	0.00177124	-1.31879	-1.28861	-1.14182	-0.916138	0.461716	0.511856	0.45013
TLR3_Nf247_O15455	1	0	0	No	No	-0.582142	0.110914	0.251656	0.0372326	0.992452	0.756053	-0.138958	-0.00639907	-0.0730223
FOLH1_Nf336_Q04609	1	0	0	No	No	-0.650689	0.104115	0.00967136	0.193436	-0.194249	0.299565	-0.442582	-0.29034	-0.987827
MMRN1_Nf136_Q13201	1	0	0	No	No	-0.364098	0.162751	0.268276	-0.08152	0.123104	0.261076	-0.423704	-0.320477	0.0800906
PTPRG_Nf109_P23470	1	0	0	No	No	-0.963387	0.0581304	0.266671	0.0537454	-0.110426	-0.0890371	-0.487259	-1.18649	-1.12569
CPXM1_Nf318_Q96SM3	1	0	0	No	No	3.61226	0.00556309	-2.54596	-3.66251	-3.07546	-2.21686	0.735137	0.681139	0.794924
LRP1_Nf4278;N4279_Q07954	1	1	1	No	No	0.588871	0.226052	-0.393624	-0.376085	0.661562	-0.940495	0.277682	0.123524	0.578924
GBA_Nf309_P04062	1	0	0	No	No	0.694366	0.0177138	-0.352916	-0.163183	-0.65178	-0.664649	0.164386	0.276034	0.268281
MERTK_Nf454_Q12866	1	0	0	No	No	0.523608	0.0537403	-0.675347	-0.362217	-0.514678	0.0236883	0.275521	0.0958393	0.0530471
LAMA2_Nf2868_P24043	1	0	0	No	No	0.683758	0.0240999	-0.567604	-0.0918159	-0.591016	-0.106601	0.3882	0.390495	0.254801
HMCN1_Nf2155_Q96RW7	1	0	0	No	No	0.89265	0.00426977	-0.796983	-0.711704	-0.443051	-0.676851	0.220759	0.218735	0.267014
IL6ST_Nf379;N383_P40189	1	1	1	No	No	-0.781485	0.0241623	0.651485	-0.0295835	-0.0326797	0.172088	-0.480141	-0.841052	-0.45228
CD101_Nf823_Q93033	1	0	0	No	No	-0.0861377	0.174474	0.165478	0.0229544	0.166351	0.107479	-0.036123	0.0765403	0.0478667
SDK2_Nf948_Q58EX2	1	0	0	No	No	-0.468888	0.206423	2.07507	1.32007	1.02712	1.91679	1.36513	1.03322	0.949281
AEBP1_Nf528_Q8IUX7	1	0	0	No	No	1.29328	0.0156156	0.0859449	-0.644701	-0.700408	-0.107918	0.905494	0.624287	1.32474
ADAMTS2_Nf949_O95450	1	0	0	No	No	1.40444	0.000140659	-0.510977	-0.530574	-0.327659	-0.535041	0.905836	0.881713	0.997588
LY75_Nf135_O60449	1	0	0	No	No	0.37197	0.0687276	0.00473059	0.33353	0.0583778	-0.0667871	0.493139	0.605416	0.264745
ADGRA2_Nf602_Q96PE1	1	0	0	No	No	0.623747	0.0140288	-0.594224	-0.621975	-0.8686	-0.330962	-0.13525	0.0777215	0.116948
IL4I1_Nf54_Q96RQ9	1	0	0	No	No	1.20583	0.00389838	-0.769442	-1.24229	-0.759165	-0.695199	0.232442	0.352792	0.432697
GLA_Nf139_P06280	1	0	0	No	No	-0.277376	0.134297	-0.0578958	0.126922	-0.0208065	-0.0554238	-0.475339	-0.133733	-0.228457
NEO1_Nf470_Q92859	1	0	0	No	No	0.495334	0.0268797	-0.475791	-0.512236	-0.449943	-0.269799	0.236292	0.0442722	-0.07539
ADAMTSL4_N946;Nf952_Q6UY14	1	1	1	No	No	0.987326	0.0155651	NA	-0.157586	-0.203285	-0.211999	0.972882	0.743022	0.673203
COL5A3_Nf102_P25940	1	0	0	No	No	2.19838	0.0270478	-0.863588	-2.2873	-2.55604	-0.791321	0.446379	0.428021	0.847053
CADM2_Nf287_Q8N3J6	1	0	0	No	No	-0.351191	0.0241623	1.29826	1.10458	0.932701	1.11351	0.815664	0.808078	0.659472
GNPTAB_Nf829_Q3T906	1	0	0	No	No	0.0985715	0.68559	0.168945	0.564826	0.147394	-0.36853	0.194945	0.346542	0.138704
ATRN_Nf383_O75882	1	0	0	No	No	1.84478	0.00226734	-1.46098	-0.88769	-1.58062	-1.12407	0.678489	0.627925	0.437912
