# Supplementary material for: Characterization of core fucosylation via sequential enzymatic treatments of intact glycopeptides and mass spectrometry analysis
Source: Nat Commun. 2022 Jul 7;13:3910. doi: 10.1038/s41467-022-31472-4 (PMC9262967; doi:10.1038/s41467-022-31472-4)
Supplement: Supplementary file 12 — Supplementary Data 10 [file 41467_2022_31472_MOESM12_ESM.xlsx]

## Sheet: Supplementary Data 12
Supplementary Data 12. Differential analysis of core fucosylation between HCC tumor and normal tissues using label-free data.
# N=PNGase F-modified glycosite, Nf=core fucosylated glycosite
Index (Glycopeptides/glycosites) #	PSM Counting in tumor replicate 1	PSM Counting in tumor replicate 2	PSM Counting in tumor replicate 3	PSM Counting in normal replicate 1	PSM Counting in normal replicate 2	PSM Counting in normal replicate 3	Med.T	Med.N	Median Fold change (Tumor / Normal)	Label free	TMT
O00468_Nf250_AGRN	5	6	5	3	2	2	5	2	2.5	Up	Up
O00468_Nf932_AGRN	5	4	4	3	5	2	4	3	1.33333	Up	Up
O75976_Nf522_CPD	2	3	2	2	1	0	2	1	2	Up	Up
O95967_Nf198_EFEMP2	2	2	2	0	0	0	2	0	2	Up	Up
P00450_Nf138_CP	10	7	11	8	4	8	10	8	1.25	Up	Up
P01033_Nf53_TIMP1	8	4	3	0	0	0	4	0	4	Up	Up
P01859_Nf176_IGHG2	4	3	5	2	2	2	4	2	2	Up	Up
P01860_Nf227_IGHG3	2	1	1	0	0	0	1	0	4	Up	Up
P02675_Nf394_FGB	3	2	1	0	0	0	2	0	2	Up	Up
P02751_Nf542_FN1	29	19	14	12	9	5	19	9	2.11111	Up	Up
P02790_Nf187_HPX	6	9	9	4	5	5	9	5	1.8	Up	Up
P04216_Nf42_THY1	27	24	24	23	17	16	24	17	1.41176	Up	Up
P04275_Nf666_VWF	4	4	4	1	1	1	4	1	4	Up	Up
P05154_Nf249_SERPINA5	1	2	2	0	0	0	2	0	2	Up	Up
P08603_Nf217_CFH	4	3	3	3	1	2	3	2	1.5	Up	Up
P08603_Nf911_CFH	8	7	6	7	5	6	7	6	1.16667	Up	Up
P09172_Nf184_DBH	9	10	9	1	2	1	9	1	9	Up	Up
P0DOX2_Nf207_P0DOX2	3	2	4	1	1	1	3	1	3	Up	Up
P10909_Nf86_CLU	1	2	3	0	1	1	2	1	2	Up	Up
P12111_Nf2677_COL6A3	54	61	65	20	19	16	61	19	3.21053	Up	Up
P14384_Nf38_CPM	4	6	6	3	5	3	6	3	2	Up	Up
P17301_Nf1057_ITGA2	2	4	4	2	1	2	4	2	2	Up	Up
P23142_Nf98_FBLN1	12	12	12	9	4	9	12	9	1.33333	Up	Up
P23229_Nf770_ITGA6	4	6	3	1	2	1	4	1	4	Up	Up
P24821_Nf327_TNC	9	13	8	4	2	2	9	2	4.5	Up	Up
P35555_Nf1369_FBN1	52	41	30	9	11	11	41	11	3.72727	Up	Up
P43121_Nf56_MCAM	4	5	7	0	0	0	5	0	5	Up	Up
P58166_Nf198_INHBE	8	6	7	4	4	4	7	4	1.75	Up	Up
P98095_Nf1035_FBLN2	18	21	21	9	12	12	21	12	1.75	Up	Up
Q05707_N1384;Nf1388_COL14A1	13	10	13	7	7	8	13	7	1.85714	Up	Up
Q06828_Nf166_FMOD	6	3	3	1	0	0	3	0	3	Up	Up
Q08431_Nf325_MFGE8	1	1	1	0	0	0	1	0	1	Up	Up
Q14767_Nf421_LTBP2	3	3	2	1	1	0	3	1	3	Up	Up
Q16363_Nf742_LAMA4	0	1	1	0	0	0	1	0	1	Up	Up
Q6UY14_Nf773_ADAMTSL4	7	4	3	0	0	0	4	0	4	Up	Up
Q8IWU6_Nf623_SULF1	3	2	2	0	0	0	2	0	2	Up	Up
Q99715_Nf2679_COL12A1	11	7	9	4	6	8	9	6	1.5	Up	Up
Q9BXN1_Nf282_ASPN	15	24	19	9	9	8	19	9	2.11111	Up	Up
Q9UBG0_Nf69_MRC2	5	4	5	3	3	3	5	3	1.66667	Up	Up
P02790_Nf246_HPX	0	0	0	0	0	1	0	0	0	Up	Up
Q7Z7G0_Nf259_ABI3BP	0	0	0	0	2	0	0	0	0	Up	Up
O60486_Nf141_PLXNC1	0	1	0	0	0	0	0	0	0	NoChange	Up
P00533_Nf603_EGFR	3	1	1	1	0	2	1	1	1	NoChange	Up
P05362_Nf183_ICAM1	2	0	1	1	1	1	1	1	1	NoChange	Up
P11117_Nf177_ACP2	0	0	1	1	0	1	0	1	0	NoChange	Up
P20645_Nf94_M6PR	0	0	1	0	0	0	0	0	0	NoChange	Up
P24043_Nf2028_LAMA2	0	0	2	1	1	1	0	1	0	NoChange	Up
P30505_Nf110_HLA-C	0	2	0	0	0	0	0	0	0	NoChange	Up
P35555_Nf1713_FBN1	0	1	0	0	0	0	0	0	0	NoChange	Up
Q14956_Nf249_GPNMB	3	5	4	4	3	4	4	4	1	NoChange	Up
Q96RW7_Nf2155_HMCN1	1	1	1	2	1	1	1	1	1	NoChange	Up
Q9H8L6_Nf439_MMRN2	4	4	0	3	4	4	4	4	1	NoChange	Up
P08603_Nf1029_CFH	8	9	7	10	9	9	8	9	0.888889	Down	Up
P21810_Nf270_BGN	44	55	64	57	69	58	55	58	0.948276	Down	Up
P35555_Nf1581_FBN1	14	13	11	11	14	15	13	14	0.928571	Down	Up
P13761_Nf48_HLA-DRB1	0	0	0	1	1	0	0	1	0	Down	Up
Q9Y5Y7_Nf53_LYVE1	0	1	0	0	0	0	0	0	0	Up	Down
P10321_Nf110_HLA-C	0	0	0	0	0	1	0	0	0	Up	Down
Q02763_Nf140_TEK	0	0	0	0	0	1	0	0	0	Up	Down
Q9P126_Nf134_CLEC1B	0	0	0	0	0	1	0	0	0	Up	Down
P05164_Nf323_MPO	2	2	2	3	2	2	2	2	1	NoChange	Down
P04839_Nf240_CYBB	7	6	7	8	10	4	7	8	0.875	Down	Down
P22897_Nf1205_MRC1	6	3	5	5	9	10	5	9	0.555556	Down	Down
P56199_Nf217_ITGA1	5	4	5	12	13	12	5	12	0.416667	Down	Down
Q13201_Nf1075_MMRN1	1	0	0	1	2	3	0	2	0	Down	Down
Q13201_Nf840_MMRN1	0	0	2	3	5	2	0	3	0	Down	Down
Q15293_Nf53_RCN1	19	9	7	19	17	13	9	17	0.529412	Down	Down
Q16853_Nf592_AOC3	1	2	1	4	5	4	1	4	0.25	Down	Down
Q86VB7_Nf105_CD163	2	3	3	7	6	7	3	7	0.428571	Down	Down
P54855_Nf65_UGT2B15	0	0	0	8	11	11	0	11	0	Down	Down
Q08722_Nf73_CD47	0	0	0	0	1	1	0	1	0	Down	Down
Q8NI99_Nf58_ANGPTL6	0	0	0	15	6	6	0	6	0	Down	Down
