# Supplementary material for: Characterization of core fucosylation via sequential enzymatic treatments of intact glycopeptides and mass spectrometry analysis
Source: Nat Commun. 2022 Jul 7;13:3910. doi: 10.1038/s41467-022-31472-4 (PMC9262967; doi:10.1038/s41467-022-31472-4)
Supplement: Supplementary file 13 — Supplementary Data 11 [file 41467_2022_31472_MOESM13_ESM.xlsx]

## Sheet: Supplementary Data 13
Supplementary Data 13. KEGG pathways of up-regulated glycoproteins in Tumor and Normal tissues.
KEGG pathway enrichment analysis of the proteins from the up-regulated CF glycosylation events of HCC was carried out using Over-Representation Analysis in WebGestalt with hypergeometric test and multiple test adjustment via Benjamini-Hochberg method
Pathways enriched in up-regulated Proteins									Pathways enriched in down-regulated Proteins
geneSet	description	size	overlap	expect	enrichmentRatio	p-value	FDR	-10logFDR	geneSet	description	size	overlap	expect	enrichmentRatio	p-value	FDR	-10logFDR
hsa04512	ECM-receptor interaction	82	13	0.462385	28.1151	2.22045e-16	7.23865e-14	131.403	hsa04512	ECM-receptor interaction	82	3	0.157887	19.0009	0.000460118	0.149998	8.23913
hsa04510	Focal adhesion	199	13	1.12213	11.5851	2.93943e-11	4.79127e-09	83.1955	hsa04145	Phagosome	152	3	0.29267	10.2505	0.00275257	0.407142	3.90254
hsa05165	Human papillomavirus infection	339	13	1.91157	6.80071	2.10896e-08	2.29174e-06	56.3984	hsa04151	PI3K-Akt signaling pathway	354	4	0.681612	5.86844	0.00374671	0.407142	3.90254
hsa04151	PI3K-Akt signaling pathway	354	13	1.99615	6.51254	3.53673e-08	2.88244e-06	55.4024	hsa04510	Focal adhesion	199	3	0.383166	7.8295	0.00588172	0.47936	3.19338
hsa05222	Small cell lung cancer	92	7	0.518773	13.4934	6.53193e-07	4.25882e-05	43.7071	hsa00983	Drug metabolism	79	2	0.152111	13.1483	0.00974679	0.635491	1.96891
hsa05145	Toxoplasmosis	112	7	0.63155	11.0838	2.48727e-06	0.000135142	38.6921	hsa04066	HIF-1 signaling pathway	100	2	0.192546	10.3871	0.0153026	0.831442	0.801681
hsa04610	Complement and coagulation cascades	79	6	0.445468	13.469	4.51e-06	0.000210037	36.777	hsa00360	Phenylalanine metabolism	17	1	0.0327328	30.5504	0.0322684	1	0
hsa05150	Staphylococcus aureus infection	56	5	0.315775	15.8341	1.37066e-05	0.000496485	33.0409	hsa00053	Ascorbate and aldarate metabolism	27	1	0.0519873	19.2354	0.0507953	1	0
hsa04514	Cell adhesion molecules (CAMs)	144	7	0.811993	8.62077	1.32153e-05	0.000496485	33.0409	hsa00410	beta-Alanine metabolism	31	1	0.0596892	16.7535	0.0581134	1	0
hsa04145	Phagosome	152	6	0.857104	7.00032	0.000185755	0.00530251	22.7552	hsa04015	Rap1 signaling pathway	206	2	0.396644	5.0423	0.0581258	1	0
