# Supplementary material for: Characterization of core fucosylation via sequential enzymatic treatments of intact glycopeptides and mass spectrometry analysis
Source: Nat Commun. 2022 Jul 7;13:3910. doi: 10.1038/s41467-022-31472-4 (PMC9262967; doi:10.1038/s41467-022-31472-4)
Supplement: Supplementary file 14 — Supplementary Data 12 [file 41467_2022_31472_MOESM14_ESM.xlsx]

## Sheet: Supplementary Data 14
Supplementary Data 14. The list of glycopeptides identified via quantitative analysis using STAGE method coupled with TMT labeling for PDAC paired tumor and NAT tissues.
*lower case n=glycosylation site
# N=PNGase F-modified glycosite, Nf=core fucosylated glycosite
Note: non-paired samples are not listed here.
TMT set 1												TMT set 2												TMT set 3
Glycopeptide*	RefSeq ID	Gene Symbol	Glycosylation site#	Fraction	Scan	Reference	pair #1		pair #2			Glycopeptide*	RefSeq ID	Gene Symbol	Glycosylation site#	Fraction	Scan	Reference	pair #3		pair #4			Glycopeptide*	RefSeq ID	Gene Symbol	Glycosylation site#	Fraction	Scan	Reference	pair #5		pair #4
						Pool	1_T	1_N	2_T	2_N								Pool	3_T	3_N	4_T	4_N								Pool	5_T	5_N	6_T	6_N
EGDHEFLEVPEAQEDVEATFPVHQPGnYSCSYR	NP_570602.2	A1BG	N179	4	28772	2669.49	3540.21	3359.39	4743.59	0		EGDHEFLEVPEAQEDVEATFPVHQPGnYSCSYR	NP_570602.2	A1BG	N179	7	29428	13288	27564.3	21457.3	28236	12049.4		EGDHEFLEVPEAQEDVEATFPVHQPGnYSCSYR	NP_570602.2	A1BG	N179	10	29516	6821.9	7701.04	3989	10987.4	6549.88
EGDHEFLEVPEAQEDVEATFPVHQPGnYSCSYR	NP_570602.2	A1BG	N179	9	28496	5957.22	11242.6	6726.42	11214.4	1957.21		EGDHEFLEVPEAQEDVEATFPVHQPGnYSCSYR	NP_570602.2	A1BG	N179	3	29571	16732.7	27124.7	9766.32	10848	8914.58		EGDHEFLEVPEAQEDVEATFPVHQPGnYSCSYR	NP_570602.2	A1BG	N179	10	29580	6451.12	5404.02	4537.44	12790.4	7051.1
EGDHEFLEVPEAQEDVEATFPVHQPGnYSCSYR	NP_570602.2	A1BG	N179	12	31096	4876.55	12743.2	8460.37	11365.3	2631.25		EGDHEFLEVPEAQEDVEATFPVHQPGnYSCSYR	NP_570602.2	A1BG	N179	3	30273	8342.26	14697.5	9513.31	8477.73	4109.85		EGDHEFLEVPEAQEDVEATFPVHQPGnYSCSYR	NP_570602.2	A1BG	N179	3	28413	10979.1	22109	18506.8	19238.5	18353.5
EGDHEFLEVPEAQEDVEATFPVHQPGnYSCSYR	NP_570602.2	A1BG	N179	12	31122	13222.9	40364.1	17472	36654.3	4451.62		EGDHEFLEVPEAQEDVEATFPVHQPGnYSCSYR	NP_570602.2	A1BG	N179	10	28332	5423.79	12433.5	7241.63	3672.31	3916.7		EGDHEFLEVPEAQEDVEATFPVHQPGnYSCSYR	NP_570602.2	A1BG	N179	3	28441	10772.5	19307.6	5388.46	28186.5	21706.9
EGDHEFLEVPEAQEDVEATFPVHQPGnYSCSYR	NP_570602.2	A1BG	N179	11	28428	10300.6	37337.6	9342.23	45322.5	2404.52		EGDHEFLEVPEAQEDVEATFPVHQPGnYSCSYR	NP_570602.2	A1BG	N179	11	28875	4865.75	5807.24	4435.3	4855.49	3961.84		EGDHEFLEVPEAQEDVEATFPVHQPGnYSCSYR	NP_570602.2	A1BG	N179	3	29096	3945.76	22685.8	5805.45	9619.86	6463.67
EGDHEFLEVPEAQEDVEATFPVHQPGnYSCSYR	NP_570602.2	A1BG	N179	11	28525	5821.65	14356.1	3798.51	14402.1	2089.62		EGDHEFLEVPEAQEDVEATFPVHQPGnYSCSYR	NP_570602.2	A1BG	N179	11	28906	7703.02	5700.44	8636.07	4613.86	4139.69		EGDHEFLEVPEAQEDVEATFPVHQPGnYSCSYR	NP_570602.2	A1BG	N179	3	29108	4383.7	30269.3	5697.8	7146.44	4633.49
EGDHEFLEVPEAQEDVEATFPVHQPGnYSCSYR	NP_570602.2	A1BG	N179	6	28266	4515.42	8259.09	4941.19	8043.29	2912.45		EGDHEFLEVPEAQEDVEATFPVHQPGnYSCSYR	NP_570602.2	A1BG	N179	5	29716	6071.49	8358.88	5518.93	3148.29	6509.7		EGDHEFLEVPEAQEDVEATFPVHQPGnYSCSYR	NP_570602.2	A1BG	N179	7	29234	5778.04	7689.14	2148.96	11803.8	8884.51
EGDHEFLEVPEAQEDVEATFPVHQPGnYSCSYR	NP_570602.2	A1BG	N179	6	28302	8986.29	14739.3	7695.57	15215.9	6721.81		EGDHEFLEVPEAQEDVEATFPVHQPGnYSCSYR	NP_570602.2	A1BG	N179	5	29762	12655.4	18052.2	7457.23	3686.33	5977.44		EGDHEFLEVPEAQEDVEATFPVHQPGnYSCSYR	NP_570602.2	A1BG	N179	7	29396	13790	13865.7	6887.72	26902.9	20084.2
EGDHEFLEVPEAQEDVEATFPVHQPGnYSCSYR	NP_570602.2	A1BG	N179	5	28432	6905.75	21942.9	7791.43	26104.3	2992.64		EGDHEFLEVPEAQEDVEATFPVHQPGnYSCSYR	NP_570602.2	A1BG	N179	6	29021	6808.76	5922.07	4785.21	5349.33	6695.29		EGDHEFLEVPEAQEDVEATFPVHQPGnYSCSYR	NP_570602.2	A1BG	N179	7	29684	4987.61	7548.72	6333.21	8299.13	6403.41
EGDHEFLEVPEAQEDVEATFPVHQPGnYSCSYR	NP_570602.2	A1BG	N179	5	28444	8850.4	34303.9	10121.6	27638.2	3530.38		EGDHEFLEVPEAQEDVEATFPVHQPGnYSCSYR	NP_570602.2	A1BG	N179	6	29089	6436.54	6115.36	4430.58	5459.13	3310.14		EGDHEFLEVPEAQEDVEATFPVHQPGnYSCSYR	NP_570602.2	A1BG	N179	11	29703	4746.36	9574.12	6305.17	8412.54	9440.55
EGDHEFLEVPEAQEDVEATFPVHQPGnYSCSYR	NP_570602.2	A1BG	N179	2	27768	6749.45	14765.3	7035.16	13918.4	5048.2		EGDHEFLEVPEAQEDVEATFPVHQPGnYSCSYR	NP_570602.2	A1BG	N179	6	29143	9175.38	9465.43	4894.68	4467.44	6504.5		EGDHEFLEVPEAQEDVEATFPVHQPGnYSCSYR	NP_570602.2	A1BG	N179	11	29715	3796.1	7393.27	5972.66	10956.7	6906.93
EGDHEFLEVPEAQEDVEATFPVHQPGnYSCSYR	NP_570602.2	A1BG	N179	2	27783	7612.96	12536.9	4632.98	11344.1	6552.84		EGDHEFLEVPEAQEDVEATFPVHQPGnYSCSYR	NP_570602.2	A1BG	N179	4	29292	18703.5	21716	11660.1	7020.88	8440.39		EGDHEFLEVPEAQEDVEATFPVHQPGnYSCSYR	NP_570602.2	A1BG	N179	11	30528	5449.18	7025.67	6287.23	8103.9	4647.96
EGDHEFLEVPEAQEDVEATFPVHQPGnYSCSYR	NP_570602.2	A1BG	N179	2	27818	10161	27599.6	7627.65	25026.5	9171.76		EGDHEFLEVPEAQEDVEATFPVHQPGnYSCSYR	NP_570602.2	A1BG	N179	4	29311	17932.6	17257.1	8163.9	4077.75	6212.82		EGDHEFLEVPEAQEDVEATFPVHQPGnYSCSYR	NP_570602.2	A1BG	N179	2	28773	4560.84	11118.1	2240.84	17214.6	10261.3
EGDHEFLEVPEAQEDVEATFPVHQPGnYSCSYR	NP_570602.2	A1BG	N179	1	28003	7118.99	8925.77	7346.21	8137.21	2494.3		EGDHEFLEVPEAQEDVEATFPVHQPGnYSCSYR	NP_570602.2	A1BG	N179	4	29395	3484.86	2842.43	2505.13	1761.12	2284.81		EGDHEFLEVPEAQEDVEATFPVHQPGnYSCSYR	NP_570602.2	A1BG	N179	2	28805	8246.99	17047.9	2905.3	33372.8	14600.1
EGDHEFLEVPEAQEDVEATFPVHQPGnYSCSYR	NP_570602.2	A1BG	N179	3	28032	17345.3	71159	23260.9	48509.6	4928.12		EGDHEFLEVPEAQEDVEATFPVHQPGnYSCSYR	NP_570602.2	A1BG	N179	4	30083	8872.86	13289.5	8795.62	9751.72	6412.98		EGDHEFLEVPEAQEDVEATFPVHQPGnYSCSYR	NP_570602.2	A1BG	N179	6	28798	2673.92	3148.1	2550.74	5194.17	2624.87
EGDHEFLEVPEAQEDVEATFPVHQPGnYSCSYR	NP_570602.2	A1BG	N179	4	28107	5352.39	23169.2	5635.5	29085.2	1165.49		EGDHEFLEVPEAQEDVEATFPVHQPGnYSCSYR	NP_570602.2	A1BG	N179	2	28837	5429.7	9428.97	2918.12	6998.44	2972.15		EGDHEFLEVPEAQEDVEATFPVHQPGnYSCSYR	NP_570602.2	A1BG	N179	6	28861	2464.65	3981.13	1650.73	3911.55	4434.7
EGDHEFLEVPEAQEDVEATFPVHQPGnYSCSYR	NP_570602.2	A1BG	N179	4	28313	3452.38	5352.88	3580.07	7141.48	2495.58		EGDHEFLEVPEAQEDVEATFPVHQPGnYSCSYR	NP_570602.2	A1BG	N179	2	28968	2535.69	3563.84	5225.8	2881.85	2549.12		EGDHEFLEVPEAQEDVEATFPVHQPGnYSCSYR	NP_570602.2	A1BG	N179	4	28747	5530.43	8791.11	5491.77	10351.2	5430.82
REGDHEFLEVPEAQEDVEATFPVHQPGnYSCSYR	NP_570602.2	A1BG	N179	5	25817	16892.4	15015.4	24632.1	26988.4	11088.4		REGDHEFLEVPEAQEDVEATFPVHQPGnYSCSYR	NP_570602.2	A1BG	N179	3	26935	5377.95	6564.85	4033.76	4586.53	3366.3		EGDHEFLEVPEAQEDVEATFPVHQPGnYSCSYR	NP_570602.2	A1BG	N179	4	28814	9380.17	13843.6	3493.29	29117.3	19203.7
REGDHEFLEVPEAQEDVEATFPVHQPGnYSCSYR	NP_570602.2	A1BG	N179	3	25539	7928.93	20333.9	9962.05	22819.8	2012.51		REGDHEFLEVPEAQEDVEATFPVHQPGnYSCSYR	NP_570602.2	A1BG	N179	3	26949	4358.79	7518.76	5233.87	3746.95	1737.26		EGDHEFLEVPEAQEDVEATFPVHQPGnYSCSYR	NP_570602.2	A1BG	N179	5	28599	2665.55	5176.68	1499.15	10313.6	3503.43
FQSPAGTEALFELHnISVADSAnYSCVYVDLKPPFGGSAPSER	NP_570602.2	A1BG	N363;N371	11	40598	2435.08	3064.45	2518.76	5270.57	0		REGDHEFLEVPEAQEDVEATFPVHQPGnYSCSYR	NP_570602.2	A1BG	N179	5	27195	26487.1	41159.3	74834.6	30348.9	32557.9		EGDHEFLEVPEAQEDVEATFPVHQPGnYSCSYR	NP_570602.2	A1BG	N179	5	28619	2213.18	3649.14	2683.06	7714.6	5886.11
FQSPAGTEALFELHnISVADSAnYSCVYVDLKPPFGGSAPSER	NP_570602.2	A1BG	N363;N371	9	40474	3190.42	12815.5	5230.42	14647.7	1152.63		REGDHEFLEVPEAQEDVEATFPVHQPGnYSCSYR	NP_570602.2	A1BG	N179	5	27232	16061.9	21171.8	24377.3	16461.9	16163.3		EGDHEFLEVPEAQEDVEATFPVHQPGnYSCSYR	NP_570602.2	A1BG	N179	5	29332	2276.63	2971.81	2989.93	5575.69	3401.15
FQSPAGTEALFELHnISVADSAnYSCVYVDLKPPFGGSAPSER	NP_570602.2	A1BG	N363;N371	11	40654	3975.61	9862.47	5726	10396.9	1382.1		FQSPAGTEALFELHnISVADSAnYSCVYVDLKPPFGGSAPSER	NP_570602.2	A1BG	N363;N371	11	41386	3885.62	3842.17	3050.5	2562.65	1337.98		EGDHEFLEVPEAQEDVEATFPVHQPGnYSCSYR	NP_570602.2	A1BG	N179	5	30499	3929.71	4604.68	2612.47	6688.45	4388.43
FQSPAGTEALFELHnISVADSANYSCVYVDLKPPFGGSAPSER	NP_570602.2	A1BG	N363	10	40502	1806.39	3412.87	2647.69	5891.1	0		FQSPAGTEALFELHnISVADSAnYSCVYVDLKPPFGGSAPSER	NP_570602.2	A1BG	N363;N371	4	42048	5584.06	6597.4	2297.33	4774.56	3466.09		REGDHEFLEVPEAQEDVEATFPVHQPGnYSCSYR	NP_570602.2	A1BG	N179	3	26040	3620.18	7953.98	6834.57	6931.28	4722.68
FQSPAGTEALFELHnISVADSANYSCVYVDLKPPFGGSAPSER	NP_570602.2	A1BG	N363	9	40507	4819.66	15128.7	5514.97	12565.4	1383.15		LGHInFTISTK	NP_653271.2	A2ML1	N867	2	27012	22297.6	40368.3	28402.8	89871.4	8751.25		REGDHEFLEVPEAQEDVEATFPVHQPGnYSCSYR	NP_570602.2	A1BG	N179	3	26063	5665.32	9011.93	8120.9	19641.4	12123.7
FVnWSSLLPER	NP_001077.2	AADAC	N282	2	38349	11349	4286.62	3334.75	3855.13	4243.47		FVnWSSLLPER	NP_001077.2	AADAC	N282	1	40463	5285.81	0	28862.8	4429.96	43800		REGDHEFLEVPEAQEDVEATFPVHQPGnYSCSYR	NP_570602.2	A1BG	N179	1	27746	22009	26731.8	22226.7	40734.3	16391.8
FVnWSSLLPER	NP_001077.2	AADAC	N282	1	38490	11151.8	2952.62	3412.98	5495.11	3391.2		FVnWSSLLPER	NP_001077.2	AADAC	N282	2	39564	22143.8	3449.59	100717	9244.91	153133		REGDHEFLEVPEAQEDVEATFPVHQPGnYSCSYR	NP_570602.2	A1BG	N179	6	26501	7391.45	13282.8	9159.93	8432.68	10591.4
VVGSFDEVPPTSDEnVTVTETK	NP_001077.2	AADAC	N78	5	27659	37061.8	27004.5	49020.3	20769.4	12459.5		VVGSFDEVPPTSDEnVTVTETK	NP_001077.2	AADAC	N78	5	29111	20800.7	5791.95	41446.2	3530.99	46295.1		REGDHEFLEVPEAQEDVEATFPVHQPGnYSCSYR	NP_570602.2	A1BG	N179	5	26181	12259.1	16912.2	12925.8	19749.6	14087.2
VVGSFDEVPPTSDEnVTVTETK	NP_001077.2	AADAC	N78	5	27704	54868	41130.7	68811.2	22652.2	8742.69		LIQQPQnASMFVNRPALGILPPENFVEK	NP_000654.2	ABAT	N121	11	36810	5895.32	2508.62	13166.4	3709.76	11092.6		REGDHEFLEVPEAQEDVEATFPVHQPGnYSCSYR	NP_570602.2	A1BG	N179	5	26228	2865.13	3287.51	1599.81	4042.89	3354.19
VVGSFDEVPPTSDEnVTVTETK	NP_001077.2	AADAC	N78	5	27921	55364.7	35417.3	74026.3	16245.8	11916.2		nISDYLVK	NP_005493.2	ABCA1	N1504	4	28376	241701	211306	267885	31260.3	51626.9		FQSPAGTEALFELHnISVADSAnYSCVYVDLKPPFGGSAPSER	NP_570602.2	A1BG	N363;N371	2	45911	1248.96	0	2135.99	1675.7	2467.62
VVGSFDEVPPTSDEnVTVTETK	NP_001077.2	AADAC	N78	7	27448	14138.2	8189.3	13543.3	10582.2	6613.94		GENPSHYGITAFNHPLnLTK	NP_005493.2	ABCA1	N1637	11	24974	27119.1	37932.6	41729.4	12726	14670.2		FQSPAGTEALFELHnISVADSAnYSCVYVDLKPPFGGSAPSER	NP_570602.2	A1BG	N363;N371	3	40884	2187.35	3113.4	4563.97	3761.03	5182.29
nISDYLVK	NP_005493.2	ABCA1	N1504	4	27236	80964.4	99639	52100.5	12742.5	4837.81		QVMAEVnK	NP_005493.2	ABCA1	N400	9	12123	15716.2	13488.1	13457	7437.06	9117.44		FQSPAGTEALFELHnISVADSAnYSCVYVDLKPPFGGSAPSER	NP_570602.2	A1BG	N363;N371	8	41785	1771.61	2028.8	2411.98	2546.94	2836.04
GENPSHYGITAFNHPLnLTK	NP_005493.2	ABCA1	N1637	11	24705	26610.5	41334.5	27661	30280.9	4899.9		EAFnETNQAIR	NP_005493.2	ABCA1	N489	4	15235	85805.4	98442.2	121954	36860.9	21755.3		FQSPAGTEALFELHnISVADSAnYSCVYVDLKPPFGGSAPSER	NP_570602.2	A1BG	N363;N371	2	41155	855.924	809.872	3116.2	1510.16	2119.31
QVMAEVnK	NP_005493.2	ABCA1	N400	9	11958	26348.3	25439.5	14179.9	7384.13	3598.72		LEPIATEVWLInK	NP_005493.2	ABCA1	N521	10	41782	10892.9	9239.15	34935.1	7400.88	33602.2		FQSPAGTEALFELHnISVADSANYSCVYVDLKPPFGGSAPSER	NP_570602.2	A1BG	N363	3	40939	5699.43	5782.06	5721.27	9468.86	10532.1
QVMAEVnK	NP_005493.2	ABCA1	N400	9	16839	84437.2	82706.1	71740.8	73393.3	17265.3		LEPIATEVWLInK	NP_005493.2	ABCA1	N521	2	42455	33910.2	27633.4	85182.1	12474.5	87178		FQSPAGTEALFELHnISVADSANYSCVYVDLKPPFGGSAPSER	NP_570602.2	A1BG	N363	4	41259	2459.31	1569.02	2415.74	3618.52	5272.19
QVMAEVnK	NP_005493.2	ABCA1	N400	9	16893	54797.5	59950.7	60096.4	52295	26501.2		YPTPGEAPGVVGNFnK	NP_005493.2	ABCA1	N98	3	26914	29297.3	34952.7	42973.7	23894.8	23967.3		FQSPAGTEALFELHnISVADSANYSCVYVDLKPPFGGSAPSER	NP_570602.2	A1BG	N363	4	41288	936.705	2172.55	1359.44	1224.78	2596.92
LEPIATEVWLInK	NP_005493.2	ABCA1	N521	2	41304	11253.7	9467.39	28467.8	1244.06	1622.26		YPTPGEAPGVVGNFnK	NP_005493.2	ABCA1	N98	4	26649	54178.8	42661.2	61476	18610.8	50431.2		FQSPAGTEALFELHNISVADSAnYSCVYVDLKPPFGGSAPSER	NP_570602.2	A1BG	N371	9	41581	0	1999.66	1290.07	2541.74	4156.35
YPTPGEAPGVVGNFnK	NP_005493.2	ABCA1	N98	4	25507	39791.5	36340.9	26928.7	11015.8	5087.94		GNPAAYGITVTNHPMnK	NP_001597.2	ABCA2	N1776	9	17357	11680.3	18947.6	15485.8	11957.6	9065.33		HSnGSYSAFGER	NP_653271.2	A2ML1	N1020	7	9989	11463.2	23197.1	8226.51	18489.5	7352.59
GNPAAYGITVTNHPMnK	NP_001597.2	ABCA2	N1776	9	16938	27058.5	29217.3	23079.5	20569.6	9869.46		RGnMSSLGFTSK	NP_001597.2	ABCA2	N433	2	14020	61866.2	82054	88925.1	46820.7	42792		QGnGTFVQTDKPLYTPGQQVYFR	NP_653271.2	A2ML1	N120	9	27816	6866.45	5629.8	5547.94	12403	5466.9
RGnMSSLGFTSK	NP_001597.2	ABCA2	N433	2	17525	30651.7	36165.4	32957.6	17429.1	4608.97		RGnMSSLGFTSK	NP_001597.2	ABCA2	N433	2	18426	18397.4	21108.9	24395.5	9592.96	12684.8		QGnGTFVQTDKPLYTPGQQVYFR	NP_653271.2	A2ML1	N120	9	27916	5405.06	8618.93	9266.35	9007.25	4418.7
QnSSFTEK	NP_001597.2	ABCA2	N629	12	14660	106509	135374	144198	25998.6	14580.2		QnSSFTEK	NP_001597.2	ABCA2	N629	12	14743	60565.2	79868.3	72237.7	6290.68	42818.9		FVnWSSLLPER	NP_001077.2	AADAC	N282	1	40455	32017.3	14471.6	7513.75	105.177	9955.44
nYSFSLACNAK	NP_001275914.1	ABCA8	N967	10	23933	35017.7	75292.1	107507	20064.4	8852.91		IRQnSSFTEK	NP_001597.2	ABCA2	N629	2	12937	63756	76919.2	96559.9	18459.1	79007.4		FVnWSSLLPER	NP_001077.2	AADAC	N282	2	39417	12868.9	8323.17	4278.76	3365.02	7952.81
TTSSPEVPQnK	NP_001336258.1	ABI3BP	N1010	9	11397	7808.39	15305.1	21412.8	1170.24	6051.38		VDTFnESR	NP_001275914.1	ABCA8	N71	3	13836	105643	208930	112041	52043.8	44626.7		VVGSFDEVPPTSDEnVTVTETK	NP_001077.2	AADAC	N78	6	28101	19410.2	10827	3624.68	4491.92	4298.63
EnGSFSGK	NP_001336258.1	ABI3BP	N1525	9	11461	157446	298133	172258	167498	0		VDTFnESR	NP_001275914.1	ABCA8	N71	1	14556	12430.1	12160.6	13957	17259.6	12311.4		VVGSFDEVPPTSDEnVTVTETK	NP_001077.2	AADAC	N78	5	28123	25219.8	6580.99	6511.02	6554.16	4401.43
EnGSFSGK	NP_001336258.1	ABI3BP	N1525	12	14032	399449	723453	255317	527854	0		VDTFnESR	NP_001275914.1	ABCA8	N71	2	13331	45642.6	41737.2	63759.4	41002	54853.6		LIQQPQnASMFVNRPALGILPPENFVEK	NP_000654.2	ABAT	N121	11	37366	13348.2	5877.13	5662.47	3965.65	4776.44
EnGSFSGK	NP_001336258.1	ABI3BP	N1525	9	11404	37848.6	57860.9	42939.3	37305.2	18941.6		TTSSPEVPQnK	NP_001336258.1	ABI3BP	N1010	9	11646	7000.9	4011.06	10552.8	3705.23	11378.5		LIQQPQnASMFVNRPALGILPPENFVEK	NP_000654.2	ABAT	N121	11	37388	15556.1	7689.08	4728.15	3647.71	5910.74
EnGSFSGK	NP_001336258.1	ABI3BP	N1525	11	11501	141477	288290	157380	88270.2	17108.3		EnGSFSGK	NP_001336258.1	ABI3BP	N1525	12	14152	221355	347769	185648	464688	41301.2		nISDYLVK	NP_005493.2	ABCA1	N1504	3	27563	89420.3	183573	20643.7	283255	48517.5
EnGSFSGK	NP_001336258.1	ABI3BP	N1525	8	11016	105738	200660	98648.3	91967.5	1827.02		EnGSFSGK	NP_001336258.1	ABI3BP	N1525	11	11643	101620	96381.1	101626	137391	48388.2		nISDYLVK	NP_005493.2	ABCA1	N1504	4	27972	24355.6	39879.1	23238.2	57085.1	14065.5
EnGSFSGK	NP_001336258.1	ABI3BP	N1525	8	11120	137977	233570	167683	106637	555.113		EnGSFSGK	NP_001336258.1	ABI3BP	N1525	11	11839	28560.1	35349.2	36244.7	27195.3	23788.8		GENPSHYGITAFNHPLnLTK	NP_005493.2	ABCA1	N1637	11	26146	31173.4	50188.5	22796.5	74018.2	29599.1
EnGSFSGK	NP_001336258.1	ABI3BP	N1525	5	11368	311518	627646	370890	294484	29705		EnGSFSGK	NP_001336258.1	ABI3BP	N1525	9	11704	31268.8	50094	37117.5	46081.6	15159.1		TLnSTSPFPSK	NP_005493.2	ABCA1	N244	11	23421	43315.9	55899.9	72634	60783.3	140124
EnGSFSGK	NP_001336258.1	ABI3BP	N1525	4	11284	104191	248710	156692	54469.3	5756.52		EnGSFSGK	NP_001336258.1	ABI3BP	N1525	8	11891	93695.8	110293	101989	129292	47085.2		QVMAEVnK	NP_005493.2	ABCA1	N400	8	12850	47928.6	54088	73167.2	43199.9	17672.9
QVIQnVTHK	NP_001336258.1	ABI3BP	N259	9	15351	37441.2	75612.6	40908.8	29970.2	9211.6		EnGSFSGK	NP_001336258.1	ABI3BP	N1525	8	12081	104442	148695	129986	126189	41304.4		QVMAEVnK	NP_005493.2	ABCA1	N400	9	12914	16033.3	25555.1	27130.2	30304.8	8093.98
QVIQnVTHK	NP_001336258.1	ABI3BP	N259	12	17917	119748	290242	164332	77860.8	12665.4		QVIQnVTHK	NP_001336258.1	ABI3BP	N259	3	15713	123252	139371	124800	83031.4	59225.2		QVMAEVnK	NP_005493.2	ABCA1	N400	8	17991	31756.7	43712.6	37406.5	48418.6	19667
QVIQnVTHK	NP_001336258.1	ABI3BP	N259	10	14996	97029.6	193667	149422	49563.7	31614.9		QVIQnVTHK	NP_001336258.1	ABI3BP	N259	12	17971	32920.6	46918.9	39742.9	24417	17278.8		QVMAEVnK	NP_005493.2	ABCA1	N400	9	17922	45869.5	85960	69440.2	105227	27809.8
QVIQnVTHK	NP_001336258.1	ABI3BP	N259	6	14487	72897.4	118852	49083.8	51739.9	11054.3		QVIQnVTHK	NP_001336258.1	ABI3BP	N259	1	16719	50442.9	59530.7	56782	60278.5	25513.7		EAFnETNQAIR	NP_005493.2	ABCA1	N489	4	15324	20437.3	43757.9	12998.9	48034.5	14590.7
QVIQnVTHK	NP_001336258.1	ABI3BP	N259	8	15009	63292.4	108825	64423.8	40606.4	25097.3		QVIQnVTHK	NP_001336258.1	ABI3BP	N259	10	15457	35308.3	43003	39474.9	29212.2	30313.5		LEPIATEVWLInK	NP_005493.2	ABCA1	N521	2	42305	19805.4	11006.4	12116.5	19636.5	11291.5
QVIQnVTHK	NP_001336258.1	ABI3BP	N259	5	15080	429756	709447	471388	506971	87009.8		QVIQnVTHK	NP_001336258.1	ABI3BP	N259	9	15601	40564.3	64004.3	48760.1	35537.1	15858		YPTPGEAPGVVGNFnK	NP_005493.2	ABCA1	N98	3	25763	16092.5	25258.9	16338.7	32544.1	6963.54
QVIQnVTHK	NP_001336258.1	ABI3BP	N259	7	15197	29710.7	46475.7	25293.3	25595	8291.54		QVIQnVTHK	NP_001336258.1	ABI3BP	N259	8	16018	28578.3	30390.7	31889.3	20159.8	23584.2		YPTPGEAPGVVGNFnK	NP_005493.2	ABCA1	N98	4	26253	18533.4	24251.2	25348.9	29885.5	11262
QVIQnVTHK	NP_001336258.1	ABI3BP	N259	2	14630	89326.8	157059	163891	43687.4	34292.3		QVIQnVTHK	NP_001336258.1	ABI3BP	N259	5	15965	379275	369947	419668	381226	262594		FLTQnLSLPNSTAQALLAAR	NP_001597.2	ABCA2	N169	8	42478	6186.09	7412.89	5835.39	7086.12	3940.29
QVIQnVTHK	NP_001336258.1	ABI3BP	N259	1	14966	69991.5	138094	93644.6	49368.2	11096.2		QVIQnVTHK	NP_001336258.1	ABI3BP	N259	6	15340	243432	325393	207506	272206	86021.5		RGnMSSLGFTSK	NP_001597.2	ABCA2	N433	2	18332	47297.9	67707.1	56486.3	65207.2	29878.2
QVIQnVTHK	NP_001336258.1	ABI3BP	N259	4	15143	44814.2	83301.6	84855.7	38108.4	11579.5		QVIQnVTHK	NP_001336258.1	ABI3BP	N259	4	15535	112967	119319	144645	83024.9	96475.1		QnSSFTEK	NP_001597.2	ABCA2	N629	12	14499	28051.6	39295.4	44664.7	44621.2	13922
nETLALPAESK	NP_001336258.1	ABI3BP	N313	9	21751	94746	164904	58179.2	100282	10060		QVIQnVTHK	NP_001336258.1	ABI3BP	N259	2	15107	281706	336545	309532	218138	167349		IRQnSSFTEK	NP_001597.2	ABCA2	N629	2	12759	59671.7	92389	111911	74243.4	26734
nETLALPAESK	NP_001336258.1	ABI3BP	N313	11	21684	92548.8	168983	72538.6	95352.6	11017.9		APLGGVILVHLIIPGLnETTVK	NP_001336258.1	ABI3BP	N288	5	44110	2848.19	6824.27	5217.73	6007	3952.65		IRQnSSFTEK	NP_001597.2	ABCA2	N629	2	12853	103953	155454	203212	156060	31690
nETLALPAESK	NP_001336258.1	ABI3BP	N313	8	21373	116194	244667	98824.5	108205	13135.4		nETLALPAESK	NP_001336258.1	ABI3BP	N313	11	22100	84343.3	117731	92594.1	107749	44266.4		VDTFnESR	NP_001275914.1	ABCA8	N71	2	13291	89351.4	84305.3	78791.1	59969.7	42583
VHInTTSDSILLK	NP_001336258.1	ABI3BP	N44	6	25239	116654	251717	181150	159425	37464.2		nETLALPAESK	NP_001336258.1	ABI3BP	N313	11	22180	126635	171112	134534	139510	51035.3		nGTDDPSYNGAITVCCNEK	NP_001275914.1	ABCA8	N948	3	18556	27336	25009.7	41076.5	16996.1	7933.07
ISLAIPNLGnTSQQEYK	NP_115558.3	ABRAXAS2	N167	12	35953	37013.7	46621.8	71935.7	52514.5	31667.5		nETLALPAESK	NP_001336258.1	ABI3BP	N313	8	22556	60263.9	104170	62105.2	118664	32296.9		EnGSFSGK	NP_001336258.1	ABI3BP	N1525	12	13821	88309.4	77707.7	85484.9	406266	42022
DGTVTAGnASGVADGAGAVIIASEDAVK	NP_006102.2	ACAA2	N249	8	34177	22528.2	21337.7	51521	18248.9	13253		nETLALPAESK	NP_001336258.1	ABI3BP	N313	6	22078	48851.2	76494.1	55987.9	55287.2	26206.2		EnGSFSGK	NP_001336258.1	ABI3BP	N1525	11	12308	122936	130622	116064	162875	58954.3
DGTVTAGnASGVADGAGAVIIASEDAVK	NP_006102.2	ACAA2	N249	8	34261	15846.9	30889.8	43944.5	20101.2	11049.4		VHInTTSDSILLK	NP_001336258.1	ABI3BP	N44	7	26538	39218.2	66179.4	72608.8	59956.3	35687.7		EnGSFSGK	NP_001336258.1	ABI3BP	N1525	8	12089	98179.9	87611.7	107281	127047	52975
YYTLnGSK	NP_000009.1	ACADVL	N244	4	18496	48844.3	48610.6	64352.5	24238.5	40426.9		VHInTTSDSILLK	NP_001336258.1	ABI3BP	N44	12	28399	15610.9	24269.2	22093	21777.4	10346.9		EnGSFSGK	NP_001336258.1	ABI3BP	N1525	9	12378	86238	75478.2	86155.3	268017	38185.9
SnDSGVYR	NP_001126.3	ACAN	N126	3	6435	512530	1.04145e+06	92715.5	621011	0		VHInTTSDSILLK	NP_001336258.1	ABI3BP	N44	1	27265	24961.7	47703.2	35923.9	37979.6	8883.63		QVIQnVTHK	NP_001336258.1	ABI3BP	N259	8	16329	40559.9	48942.9	55498.4	52253.2	24526.3
TVYVHAnQTGYPDPSSR	NP_001126.3	ACAN	N333	10	13907	14450.4	18203.8	12086.6	13692.6	8097.45		VHInTTSDSILLK	NP_001336258.1	ABI3BP	N44	11	25882	28138.2	39519.6	32927.8	40935.7	10740		QVIQnVTHK	NP_001336258.1	ABI3BP	N259	9	16495	76258.4	105544	127301	52450.8	32909.6
EnGTVTAANASTLNDGAAALVLMTADAAK	NP_000010.1	ACAT1	N275	9	36193	5308.16	4302.15	10490.5	6549.96	2911.22		VHInTTSDSILLK	NP_001336258.1	ABI3BP	N44	11	25892	31910.7	52647.3	42251	35788	8013.13		QVIQnVTHK	NP_001336258.1	ABI3BP	N259	2	15182	680846	1.50752e+06	1.48746e+06	272669	141062
EnGTVTAANASTLNDGAAALVLMTADAAK	NP_000010.1	ACAT1	N275	1	32006	5545.73	3761.02	16965.1	9621.97	5723.64		VHInTTSDSILLK	NP_001336258.1	ABI3BP	N44	8	26484	30864.9	37026.7	35299.9	49700.3	35688		QVIQnVTHK	NP_001336258.1	ABI3BP	N259	6	15688	184560	209466	221924	279109	120621
EnGTVTAANASTLNDGAAALVLMTADAAK	NP_000010.1	ACAT1	N275	1	36129	11103.7	10643.5	89318	8695.95	4885.72		VHInTTSDSILLK	NP_001336258.1	ABI3BP	N44	5	26956	25490.9	41953.5	30082.5	56145.3	15836		QVIQnVTHK	NP_001336258.1	ABI3BP	N259	5	15548	45236.2	55697.4	65341.5	66008.4	55465.4
EnGTVTAANASTLNDGAAALVLMTADAAK	NP_000010.1	ACAT1	N275	1	40719	9965.56	6851.21	73649.3	5089.4	2738.33		VHInTTSDSILLK	NP_001336258.1	ABI3BP	N44	6	25705	28805.7	45361	34582.4	34866.3	21893.5		nETLALPAESK	NP_001336258.1	ABI3BP	N313	11	22999	59977.9	59552.2	84418.6	82288.7	35144.6
EnGTVTAANASTLNDGAAALVLMTADAAK	NP_000010.1	ACAT1	N275	1	41308	2794.81	1553.9	9652.15	630.09	2932.14		VHInTTSDSILLK	NP_001336258.1	ABI3BP	N44	6	26070	40509.7	61885.1	52121.6	46226.4	25250.2		nETLALPAESK	NP_001336258.1	ABI3BP	N313	8	22706	49263	58898.3	58842.4	114336	24809.3
EnGTVTAANASTLNDGAAALVLMTADAAK	NP_000010.1	ACAT1	N275	1	41355	3772.58	5206.92	21724.3	3127.58	2435.6		LEGLLLGYGSnVSPNQYFPLPAEGK	NP_001336258.1	ABI3BP	N73	12	45120	13234.3	18563.9	13308.5	16969.5	7744.63		nETLALPAESK	NP_001336258.1	ABI3BP	N313	9	22860	36437	38212.7	50221.5	41579.8	12415.1
LQLQALQQnGSSVLSEDK	NP_068576.1	ACE2	N103	5	31709	50250.8	21957	89248.6	16263.6	70766.1		QVIQnVTHK	NP_001336258.1	ABI3BP	Nf259	1	13124	26724	27557.9	28090.7	42551.9	15549		VHInTTSDSILLK	NP_001336258.1	ABI3BP	N44	12	28243	28283	51773.6	11573.4	37076.1	19315.7
CDISnSTEAGQK	NP_068576.1	ACE2	N546	5	10969	258272	0	23788	11573.3	3405.62		QVIQnVTHK	NP_001336258.1	ABI3BP	Nf259	11	12076	9910.82	16065.7	15593.4	12264.4	7941.57		VHInTTSDSILLK	NP_001336258.1	ABI3BP	N44	11	26986	116151	129934	49400.4	89276.3	69937.8
CDISnSTEAGQK	NP_068576.1	ACE2	N546	4	10926	82161.1	3441.45	40525.3	8021.76	13931.2		QVIQnVTHK	NP_001336258.1	ABI3BP	Nf259	6	11767	39480.9	40299.7	35864.5	53205.1	39607.3		VHInTTSDSILLK	NP_001336258.1	ABI3BP	N44	8	26616	63430.8	95693.7	55181	150941	43606.7
nVSDIIPR	NP_068576.1	ACE2	N690	12	24732	75414.8	18016.7	45371.6	22670.7	12253.1		QVIQnVTHK	NP_001336258.1	ABI3BP	Nf259	2	11697	36158	51562.3	38894.8	34860.1	37046.5		VHInTTSDSILLK	NP_001336258.1	ABI3BP	N44	6	26059	26350.3	48192.9	11950.6	30939.4	20273.2
nVSDIIPR	NP_068576.1	ACE2	N690	11	22094	187396	12520.2	37923.3	27014.9	16077.1		LEGLLLGYGSnVSPNQYFPLPAEGK	NP_001336258.1	ABI3BP	Nf73	7	42860	5046.46	6401.16	5695.72	6018.48	5836.34		QVIQnVTHK	NP_001336258.1	ABI3BP	Nf259	1	12453	53656.2	63521.1	68352.6	64945.3	30369.8
nVSDIIPR	NP_068576.1	ACE2	N690	8	21890	72701.4	51348.5	92740.2	40255	52844.9		DGTVTAGnASGVADGAGAVIIASEDAVK	NP_006102.2	ACAA2	N249	7	35534	12378.8	16605.5	19106.1	33414.8	15981.1		QVIQnVTHK	NP_001336258.1	ABI3BP	Nf259	11	12696	34246.9	49702.8	45942.5	40687.5	40124.5
ELYEPIWQnFTDPQLR	NP_000780.1	ACE	N111	7	40105	5897.45	8871.53	9122.11	12064.9	476.636		AEGDSWVLnGTK	NP_000008.1	ACADS	N180	9	23993	52532.7	34979.4	110772	32990.1	114961		QVIQnVTHK	NP_001336258.1	ABI3BP	Nf259	2	11441	93065.8	120718	146552	40145.3	38633.1
ELYEPIWQnFTDPQLR	NP_000780.1	ACE	N111	4	39987	5608.23	9290.08	11054.5	6288.56	1388.35		YYTLnGSK	NP_000009.1	ACADVL	N244	4	19238	156649	102772	172111	173608	203988		QVIQnVTHK	NP_001336258.1	ABI3BP	Nf259	6	11804	15403.6	19203.9	20466.3	15582.5	6153.46
QQYNALLSnMSR	NP_000780.1	ACE	N146	1	16998	15483.9	14192	10499.6	39689.1	7859.38		SnDSGVYR	NP_001126.3	ACAN	N126	3	6872	486126	783412	538083	313006	59388		DGTVTAGnASGVADGAGAVIIASEDAVK	NP_006102.2	ACAA2	N249	8	34721	31349	45661.1	40167.7	51124.4	21495.5
RQQYNALLSnMSR	NP_000780.1	ACE	N146	4	18820	15029.8	10608.6	7418.97	42192	630.416		TVYVHAnQTGYPDPSSR	NP_001126.3	ACAN	N333	7	14698	21219.7	18864.8	24759.5	12505.2	19852.1		YYTLnGSK	NP_000009.1	ACADVL	N244	4	19079	68281.5	73735.3	64611.9	46346.5	61030.9
VTnDTESDINYLLK	NP_000780.1	ACE	N445	12	34916	49676.4	74345.9	41639.7	285032	6588.32		TVYVHAnQTGYPDPSSR	NP_001126.3	ACAN	N333	1	15302	7989.47	10877.7	16287.6	11877.5	7175.45		SnDSGVYR	NP_001126.3	ACAN	N126	3	6897	69921.3	150513	70702.3	74175	64550.4
VTnDTESDINYLLK	NP_000780.1	ACE	N445	3	31832	42747	38574.2	21577.2	76103.9	5827.72		TVYVHAnQTGYPDPSSR	NP_001126.3	ACAN	N333	10	14059	7522.65	11695.5	11709.3	10558.7	9033.57		TVYVHAnQTGYPDPSSR	NP_001126.3	ACAN	N333	10	14984	21146.3	28558.2	21360.3	29012	17190.6
VTnDTESDINYLLK	NP_000780.1	ACE	N445	4	31861	30881.6	32769.8	35099.8	29486.6	2587.25		TVYLYPnQTGLPDPLSR	NP_001126.3	ACAN	Nf658	2	31286	9146.04	7627.22	9965.03	5612.06	7110.96		TVYVHAnQTGYPDPSSR	NP_001126.3	ACAN	N333	1	15239	17949.7	27860.3	15398.7	17335.7	12327.2
YQGICPPVTRnETHFDAGAK	NP_000780.1	ACE	N509	10	18514	73026.2	65543.8	56866.1	49907.8	17032.7		EnGTVTAANASTLNDGAAALVLMTADAAK	NP_000010.1	ACAT1	N275	12	39521	8018.89	8910.63	49550.9	4990.9	10329.9		TVYVHAnQTGYPDPSSR	NP_001126.3	ACAN	N333	1	15294	18492.3	26411.2	15373	20079.5	11046
nETHFDAGAK	NP_000780.1	ACE	N509	6	10277	77738	65632.2	63379.2	96329.6	20165.8		EnGTVTAANASTLNDGAAALVLMTADAAK	NP_000010.1	ACAT1	N275	12	43862	3554.19	3144.43	16676.4	3214.39	1992.93		TVYVHAnQTGYPDPSSR	NP_001126.3	ACAN	N333	7	14689	14384.6	20951.4	21302.3	19446	12475.6
nETHFDAGAK	NP_000780.1	ACE	N509	7	10412	167213	158630	156845	139337	29342		EnGTVTAANASTLNDGAAALVLMTADAAK	NP_000010.1	ACAT1	N275	12	44526	11056.1	12304	68616.9	8228.21	3083.17		TVYVHAnQTGYPDPSSR	NP_001126.3	ACAN	Nf333	10	13391	2404.61	4184.86	3179.61	5116.31	3445.79
NMQIAnHTLK	NP_000780.1	ACE	N695	7	10983	44718.1	30850.9	14540	78664	4565.03		LQLQALQQnGSSVLSEDK	NP_068576.1	ACE2	N103	3	32683	93958.8	19701.6	13986.4	19888.2	25044.1		TVYLYPnQTGLPDPLSR	NP_001126.3	ACAN	Nf658	10	31938	9944.76	17491	17194.8	13277.2	8105.35
NMQIAnHTLK	NP_000780.1	ACE	N695	7	16021	68997.4	53919	15598	171989	614.886		LQLQALQQnGSSVLSEDK	NP_068576.1	ACE2	N103	5	32908	27907.9	33863.8	38095.7	28456.6	26231.1		TVYLYPnQTGLPDPLSR	NP_001126.3	ACAN	Nf658	2	31276	9870.71	17860.3	13994.9	11287.6	10383.7
KFDVNQLQnTTIK	NP_000780.1	ACE	N714	9	24379	131007	94414.4	71661.7	107805	25970.8		CDISnSTEAGQK	NP_068576.1	ACE2	N546	5	11720	284813	18668.2	25065	21653.8	95604.5		TVYLYPnQTGLPDPLSR	NP_001126.3	ACAN	Nf658	2	31340	4712.67	6432.44	2219.82	5675.06	8043.98
KFDVNQLQnTTIK	NP_000780.1	ACE	N714	10	24279	74903.6	53820.5	56264.1	25474.2	22357.4		CDISnSTEAGQK	NP_068576.1	ACE2	N546	6	11239	14360	3377.65	6395.09	4297.05	12051.3		EnGTVTAANASTLNDGAAALVLMTADAAK	NP_000010.1	ACAT1	N275	12	39355	8498.68	10540.3	4669.92	9679.62	10894
KFDVNQLQnTTIK	NP_000780.1	ACE	N714	10	24286	90938.6	58115.8	66122.9	28758.4	23099.8		nVSDIIPR	NP_068576.1	ACE2	N690	7	22931	50251.6	55163	72747.1	19460.8	50045.9		LQLQALQQnGSSVLSEDK	NP_068576.1	ACE2	N103	3	31692	78809.6	16345.2	17890.8	8521.1	9914.99
FDVNQLQnTTIK	NP_000780.1	ACE	N714	11	28004	395668	175554	198895	420065	160041		nVSDIIPR	NP_068576.1	ACE2	N690	12	24686	72204.1	19649.6	40657.4	18234.3	67499.5		LQLQALQQnGSSVLSEDK	NP_068576.1	ACE2	N103	4	32125	45248.9	29850.6	69187.6	10664.6	9308.06
FDVNQLQnTTIK	NP_000780.1	ACE	N714	10	27861	89107.4	44618.3	32784.1	237575	15827.1		nVSDIIPR	NP_068576.1	ACE2	N690	10	22160	73251.5	20842.4	32675.1	24125.8	61760.6		CDISnSTEAGQK	NP_068576.1	ACE2	N546	5	11182	168425	28968.1	16640.8	5147.5	15529
FDVNQLQnTTIK	NP_000780.1	ACE	N714	7	27810	72011	56291.9	37587.7	143832	31006.8		ELYEPIWQnFTDPQLR	NP_000780.1	ACE	N111	7	41920	6595.02	7059.45	9643.1	5799.67	3735.05		EQSTLAQMYPLQEIQnLTVK	NP_068576.1	ACE2	N90	12	39291	15632.4	8236.88	5657.85	6086.79	5243.02
EADDFFTSLGLLPVPPEFWnK	NP_000780.1	ACE	N942	2	43551	1997.16	1298.69	3395.18	2732.1	2623.75		ELYEPIWQnFTDPQLR	NP_000780.1	ACE	N111	3	41688	7913.87	10471.7	12827.6	8944.2	5404.84		EQSTLAQMYPLQEIQnLTVK	NP_068576.1	ACE2	N90	12	39306	15205.8	8338.66	4127.9	3752.71	3349.35
NMQIAnHTLK	NP_000780.1	ACE	Nf695	3	13909	53534.1	38473.6	55815.8	22409.5	8361.12		ELYEPIWQnFTDPQLR	NP_000780.1	ACE	N111	12	42914	4599.81	3199.03	4386.31	3282.94	3138.03		ELYEPIWQnFTDPQLR	NP_000780.1	ACE	N111	12	42627	2654.38	5492.98	3016.73	5478.66	3091.86
DnESLISR	NP_000656.1	ACHE	N381	3	12431	50094.3	143874	63588.4	125794	33762.8		ELYEPIWQnFTDPQLRR	NP_000780.1	ACE	N111	10	35417	7399.63	8848.02	8599.02	5915.73	5469.95		ELYEPIWQnFTDPQLR	NP_000780.1	ACE	N111	3	40313	4270.89	4538.39	4487.7	3785.82	2263.24
VGLIGSCTnSSYEDMGR	NP_001089.1	ACO2	N387	10	19238	16092.4	10775.9	32870	10450.4	2356.47		RQQYNALLSnMSR	NP_000780.1	ACE	N146	11	19451	30116.9	39642.2	52061.4	35453.7	17775.8		ELYEPIWQnFTDPQLR	NP_000780.1	ACE	N111	7	41091	5770	6256.07	1485.24	9083.48	4327.37
VGLIGSCTnSSYEDMGR	NP_001089.1	ACO2	N387	10	19389	6383.23	5285.12	16499.8	4623.31	3043.59		RQQYNALLSnMSR	NP_000780.1	ACE	N146	4	19382	54670.4	59476.8	44860.6	32546.2	24509.2		ELYEPIWQnFTDPQLR	NP_000780.1	ACE	N111	9	41339	3248.25	6667.6	2713.85	5089.19	3342.39
VGLIGSCTnSSYEDMGR	NP_001089.1	ACO2	N387	8	22579	19692	16072.2	49712.6	12709.5	22381.9		RQQYNALLSnMSR	NP_000780.1	ACE	N146	4	12420	22766.3	25055.9	21174.5	25435	15616.2		ELYEPIWQnFTDPQLR	NP_000780.1	ACE	N111	6	41093	2877.75	4423.16	1777.42	1778.7	1054.98
FNPnISWQPIPVHTVPITEDR	NP_001289418.1	ACP2	N105	9	33427	12043.4	25423.3	17899.6	38439	5128.42		QQYNALLSnMSR	NP_000780.1	ACE	N146	9	17381	13915.8	15985.9	10383.2	12285.9	5198.65		ELYEPIWQnFTDPQLR	NP_000780.1	ACE	N111	4	40746	4838.18	5026.56	1291.83	3305.64	2372.03
FNPnISWQPIPVHTVPITEDR	NP_001289418.1	ACP2	N105	12	36118	15991.7	15882.9	27477.6	97150.1	6991.85		VTnDTESDINYLLK	NP_000780.1	ACE	N445	3	33278	27707.9	15862.8	22763.2	6991.32	21366.8		ELYEPIWQnFTDPQLR	NP_000780.1	ACE	N111	4	40836	2942.96	3669.98	1192.94	2495.7	2120.59
FNPnISWQPIPVHTVPITEDR	NP_001289418.1	ACP2	N105	12	36174	20013	45680.1	34576.6	60970.1	11812		VTnDTESDINYLLK	NP_000780.1	ACE	N445	12	34731	25912.4	17265.6	24684	12347.8	29664.1		QQYNALLSnMSR	NP_000780.1	ACE	N146	9	18342	14497.2	16508.9	7769.35	20450.9	8743.88
FNPnISWQPIPVHTVPITEDR	NP_001289418.1	ACP2	N105	11	33362	43632.2	48465.3	180356	68197.6	12370.3		nETHFDAGAK	NP_000780.1	ACE	N509	7	11391	459633	333801	392024	226616	630087		VTnDTESDINYLLK	NP_000780.1	ACE	N445	12	34636	17953.4	23984.5	10299.5	10705	6651.19
FNPnISWQPIPVHTVPITEDR	NP_001289418.1	ACP2	N105	5	33490	16636.6	28676.4	33283	41004.4	7778.48		nETHFDAGAK	NP_000780.1	ACE	N509	8	11308	38906.7	34458.9	67698.2	23430.8	47384.2		VTnDTESDINYLLK	NP_000780.1	ACE	N445	3	32230	42173.3	59170.6	18447.9	16605.9	12450.6
FNPnISWQPIPVHTVPITEDR	NP_001289418.1	ACP2	N105	2	32724	8284.75	9563.33	15627.2	9806.98	8503.96		nETHFDAGAK	NP_000780.1	ACE	N509	6	10818	142173	69047.1	86640.8	33086.7	222405		nETHFDAGAK	NP_000780.1	ACE	N509	7	11277	1.2446e+06	944880	970800	772285	346464
FNPnISWQPIPVHTVPITEDR	NP_001289418.1	ACP2	N105	1	32943	9598.12	11024.6	17050.6	13248.5	6868.98		YQGICPPVTRnETHFDAGAK	NP_000780.1	ACE	N509	10	18875	31292.3	25961.4	29360.1	14895.5	43546.3		nETHFDAGAK	NP_000780.1	ACE	N509	6	11062	94843.3	86212.4	99971.1	83513.7	29370.6
FNPnISWQPIPVHTVPITEDR	NP_001289418.1	ACP2	N105	4	33115	4117.97	7312.97	7900.6	7681.51	3922.76		NMQIAnHTLK	NP_000780.1	ACE	N695	7	11862	118606	36316.4	32611.2	48752.6	54657.5		NMQIAnHTLK	NP_000780.1	ACE	N695	3	16405	30631.1	24434.2	25914.7	15283.4	8653.24
YEQLQnETR	NP_001289418.1	ACP2	N139	11	12239	72786.3	114468	153519	40247	7751.03		NMQIAnHTLK	NP_000780.1	ACE	N695	8	11637	43149.1	36273.5	41387.6	38875.9	35946.6		NMQIAnHTLK	NP_000780.1	ACE	N695	7	11628	128506	114014	116002	58732.4	38677.8
YEQLQnETR	NP_001289418.1	ACP2	N139	5	12142	33032.1	38814.5	54316	30674.3	13235.8		NMQIAnHTLK	NP_000780.1	ACE	N695	6	11344	82394.3	28358.6	41752.7	53539.7	123074		NMQIAnHTLK	NP_000780.1	ACE	N695	8	11865	49228.3	61253.5	51712	44066.7	28957.9
YEQLQnETR	NP_001289418.1	ACP2	N139	1	11844	98728.3	169935	236083	67624.1	2411.76		NMQIAnHTLK	NP_000780.1	ACE	N695	3	16778	86534	58705.3	70939	63740.3	107444		FDVNQLQnTTIK	NP_000780.1	ACE	N714	10	29081	111038	89787.5	80234.9	49978.4	17451
YEQLQnETR	NP_001289418.1	ACP2	N139	4	11702	52323.6	74247.1	124555	22787.2	2374.54		FDVNQLQnTTIK	NP_000780.1	ACE	N714	7	28960	105559	76614.3	90934.5	61212.5	143370		FDVNQLQnTTIK	NP_000780.1	ACE	N714	10	31050	42698	39606.8	31727.7	25375.1	11471.9
YEQLQnETR	NP_001289418.1	ACP2	N139	4	13731	123884	154774	227848	59737.4	150338		FDVNQLQnTTIK	NP_000780.1	ACE	N714	10	27870	38333	19700.4	22689.8	15923.3	40314.9		FDVNQLQnTTIK	NP_000780.1	ACE	N714	7	28869	66191	61219	89148.6	49005.3	18507.9
QTPEYQnESSR	NP_001289418.1	ACP2	N149	2	6476	164370	309448	429398	50662.6	7530.04		FDVNQLQnTTIK	NP_000780.1	ACE	N714	10	29892	31171.2	16585.4	20438.5	7214.16	38297.3		FDVNQLQnTTIK	NP_000780.1	ACE	N714	7	29014	21326.9	35910.8	38503.5	37026.4	12138.5
QTPEYQnESSR	NP_001289418.1	ACP2	N149	1	6553	31424.9	46472	52048.2	14266	1624.95		KFDVNQLQnTTIK	NP_000780.1	ACE	N714	10	24343	35912.8	17993.6	31407.8	16720.5	56725.5		KFDVNQLQnTTIK	NP_000780.1	ACE	N714	9	25442	110437	101290	90224.9	44896.2	20269
QTPEYQnESSR	NP_001289418.1	ACP2	N149	3	6553	45271.9	104683	94330.4	19992.5	6096.46		KFDVNQLQnTTIK	NP_000780.1	ACE	N714	9	24639	128376	64239.9	84887.8	66664.9	194452		EADDFFTSLGLLPVPPEFWnK	NP_000780.1	ACE	N942	4	43710	6110.4	7031.2	5894.24	5228.05	1597.78
nLTLMATTSQLPK	NP_001289418.1	ACP2	N239	10	25601	67860.2	47040.1	88386.9	23295.6	114913		EADDFFTSLGLLPVPPEFWnK	NP_000780.1	ACE	N942	4	44576	24286.5	13049	12077.9	1583.15	15032.6		ATQLAHLVGCPPGGTGGnDTELVACLR	NP_000656.1	ACHE	N296	6	29922	5116.67	13332.7	6686.27	6970.12	5908.67
nLTLMATTSQLPK	NP_001289418.1	ACP2	N239	6	25029	102601	106705	140536	58489.2	129275		NMQIAnHTLK	NP_000780.1	ACE	Nf695	3	10042	167709	158339	211655	167470	183132		DnESLISR	NP_000656.1	ACHE	N381	3	12979	39937.9	234512	12385.1	24134.5	55100.7
nLTLMATTSQLPK	NP_001289418.1	ACP2	N239	6	26308	87750	124046	62183.3	133326	58623.9		NMQIAnHTLK	NP_000780.1	ACE	Nf695	6	10000	23237.5	18093.2	23250.7	17311.9	27012.7		DnESLISR	NP_000656.1	ACHE	N381	2	12744	34700.5	108837	30883.1	40392.6	37706.8
nLTLMATTSQLPK	NP_001289418.1	ACP2	N239	7	25320	24154.3	20974.5	31655.1	10966.3	35056		ATQLAHLVGCPPGGTGGnDTELVACLR	NP_000656.1	ACHE	N296	6	30086	23729	26502	34220.3	21782.5	17404.1		VGLIGSCTnSSYEDMGR	NP_001089.1	ACO2	N387	11	22186	12929.3	12137.4	7766.3	10853.8	13289.3
nLTLMATTSQLPK	NP_001289418.1	ACP2	N239	2	24773	32852.6	33600.7	44709.5	30580.2	42994		DnESLISR	NP_000656.1	ACHE	N381	3	13259	103523	191479	130199	23088.5	72705		QLIIEDPYYGnDSDFETVYQQCVR	NP_009030.1	ACP1	N135	9	35831	3169.66	6677.74	2401.97	7824.4	4524.81
nLTLMATTSQLPK	NP_001289418.1	ACP2	N239	6	29930	65981.3	64549.6	92295.8	26745.9	95131.5		VGLIGSCTnSSYEDMGR	NP_001089.1	ACO2	N387	10	19435	15749.7	17650.2	22549.9	13246.8	8051.78		QLIIEDPYYGnDSDFETVYQQCVR	NP_009030.1	ACP1	N135	9	35896	2353.13	7046.61	3600.37	9386.65	5404.7
nLTLMATTSQLPK	NP_001289418.1	ACP2	N239	6	31114	67129.5	68460.4	116864	24961.1	101396		FNPnISWQPIPVHTVPITEDR	NP_001289418.1	ACP2	N105	7	34688	29162	47387.3	37514.7	16516.7	19764.5		QLIIEDPYYGnDSDFETVYQQCVR	NP_009030.1	ACP1	N135	9	35907	4097.44	4156.56	3830.07	7530.17	5104.11
nLTLMATTSQLPK	NP_001289418.1	ACP2	N239	7	29996	9970.41	10115.7	15906	6434.42	19300.2		FNPnISWQPIPVHTVPITEDR	NP_001289418.1	ACP2	N105	3	34609	20530.5	40826.9	39276.1	21559.6	17782.6		FNPnISWQPIPVHTVPITEDR	NP_001289418.1	ACP2	N105	12	35804	8303.83	7533.97	10873	14217.7	6614.84
YHGFLnTSYHR	NP_001289418.1	ACP2	N64	9	14570	8780.85	16991.5	16155.6	5190.96	2923.27		FNPnISWQPIPVHTVPITEDR	NP_001289418.1	ACP2	N105	12	35980	7364.86	11783	22006.7	4847.54	15349.9		FNPnISWQPIPVHTVPITEDR	NP_001289418.1	ACP2	N105	3	33379	6808.71	9306.6	11255.1	18003.9	9999.44
YHGFLnTSYHR	NP_001289418.1	ACP2	N64	8	14131	11680.8	18669.4	21623.7	7917.98	7075.3		FNPnISWQPIPVHTVPITEDR	NP_001289418.1	ACP2	N105	1	34959	4401.91	7917.51	13308.3	6692.38	7764.55		FNPnISWQPIPVHTVPITEDR	NP_001289418.1	ACP2	N105	1	35140	10525.5	13067.8	14070.2	19078.3	12978.4
YHGFLnTSYHR	NP_001289418.1	ACP2	N64	7	14319	8275.77	10575.6	21456.1	3475.11	5762.43		FNPnISWQPIPVHTVPITEDR	NP_001289418.1	ACP2	N105	10	33376	27330.8	25979.4	129905	11643.1	101998		FNPnISWQPIPVHTVPITEDR	NP_001289418.1	ACP2	N105	7	34187	14854.3	14083.9	9415.41	25020.8	18085.1
FNPnISWQPIPVHTVPITEDR	NP_001289418.1	ACP2	Nf105	1	31183	8522.21	7476.12	14965.8	5992.85	12099.6		FNPnISWQPIPVHTVPITEDR	NP_001289418.1	ACP2	N105	10	34303	13971.5	17265	39259.3	8359.36	22857.7		FNPnISWQPIPVHTVPITEDR	NP_001289418.1	ACP2	N105	11	34656	19659	36282.5	11306.6	19425.8	11465.2
YEQLQnETR	NP_001289418.1	ACP2	Nf139	4	9969	27024.5	37453.1	58364.1	9272.5	1221.04		FNPnISWQPIPVHTVPITEDR	NP_001289418.1	ACP2	N105	11	33895	17894.6	20657	66647.5	12196.1	49705.3		FNPnISWQPIPVHTVPITEDR	NP_001289418.1	ACP2	N105	8	34372	21972.9	18305.5	14910.3	42602.7	18592.5
QTPEYQnESSR	NP_001289418.1	ACP2	Nf149	2	5859	63250.3	124738	247228	37342.4	2755.98		FNPnISWQPIPVHTVPITEDR	NP_001289418.1	ACP2	N105	8	34867	18452.3	24691.1	24041.3	12277	9287.35		FNPnISWQPIPVHTVPITEDR	NP_001289418.1	ACP2	N105	9	34358	13519.8	62040.6	10279.4	9549.21	11555.2
QTPEYQnESSR	NP_001289418.1	ACP2	Nf149	3	5813	150191	253321	236081	80679.7	14089		FNPnISWQPIPVHTVPITEDR	NP_001289418.1	ACP2	N105	5	34822	15941.4	18856.7	26540.4	15187.1	27168.1		FNPnISWQPIPVHTVPITEDR	NP_001289418.1	ACP2	N105	9	34431	16222.2	63039.4	10882.4	14219.6	12452.4
FLnESYK	NP_001090.2	ACPP	N94	11	23589	62023.1	84094.2	52584.4	49536.7	17276.3		FNPnISWQPIPVHTVPITEDR	NP_001289418.1	ACP2	N105	4	34445	9799.32	18420.8	20528.5	14978.3	13761.1		FNPnISWQPIPVHTVPITEDR	NP_001289418.1	ACP2	N105	2	33865	13335	12342.7	16656.8	19385.7	9796.33
IENIYnR	NP_057318.2	ACSL5	N619	6	16419	103008	78255.9	64057	112728	29555.5		FNPnISWQPIPVHTVPITEDR	NP_001289418.1	ACP2	N105	2	33818	6643.51	7960.85	13695.1	10665	7279.42		FNPnISWQPIPVHTVPITEDR	NP_001289418.1	ACP2	N105	6	34234	3603.54	4561.29	6605.54	6457.02	4929.23
ISIEMnGTLEDQLSHLK	NP_004915.2	ACTN4	N680	8	31473	35536.5	59323.6	51086.6	40998.1	11665.5		YEQLQnETR	NP_001289418.1	ACP2	N139	1	13460	55674.9	94428.8	132731	14137.3	26144.7		FNPnISWQPIPVHTVPITEDR	NP_001289418.1	ACP2	N105	4	33835	8233.43	8307.93	4685.38	10907.5	3443.62
VVVCDnGTGFVK	NP_005713.1	ACTR2	N13	9	24262	143338	255792	156880	84639.9	6786.9		YEQLQnETR	NP_001289418.1	ACP2	N139	1	15366	17447.5	24112.4	41817.4	8587.28	14381.2		FNPnISWQPIPVHTVPITEDR	NP_001289418.1	ACP2	N105	5	33622	5732.3	9850.58	6698.72	10672.3	4811.76
VVVCDnGTGFVK	NP_005713.1	ACTR2	N13	10	24230	42843.8	76072.7	44017.1	30656.7	5253.13		YEQLQnETR	NP_001289418.1	ACP2	N139	10	12262	27583.1	48011.5	66302.5	23093.4	26964.8		YEQLQnETR	NP_001289418.1	ACP2	N139	4	12230	547308	870299	0	1.2819e+06	667118
RVQnVTEFDDSLLR	NP_001269154.1	ADA2	N174	9	24692	25500.5	45791	26525.3	28762.4	23713.2		YEQLQnETR	NP_001289418.1	ACP2	N139	10	12267	28544.2	55813.9	73014.2	17264.9	20155.4		YEQLQnETR	NP_001289418.1	ACP2	N139	10	13115	13019.2	27386.1	10887.9	21548	15928.5
RVQnVTEFDDSLLR	NP_001269154.1	ADA2	N174	11	24568	82611.7	154490	60715.3	130774	2976.1		YEQLQnETR	NP_001289418.1	ACP2	N139	9	12390	7296.48	11815.7	14497.6	5448.34	6907.41		YEQLQnETR	NP_001289418.1	ACP2	N139	10	13181	16421	36812.4	7243.11	30001.2	24275
RVQnVTEFDDSLLR	NP_001269154.1	ADA2	N174	8	24189	68921.6	126220	44432.2	77700.9	163445		YEQLQnETR	NP_001289418.1	ACP2	N139	8	12608	19097.7	39739.4	38597.3	6942.62	8661.3		YEQLQnETR	NP_001289418.1	ACP2	N139	3	12208	35024.4	57868.6	32380.3	68763.1	35082.4
RVQnVTEFDDSLLR	NP_001269154.1	ADA2	N174	8	24192	43775.9	81381.7	33472.1	58261.1	17599.4		YEQLQnETR	NP_001289418.1	ACP2	N139	5	12803	72540	162005	189794	53457.4	74832.6		YEQLQnETR	NP_001289418.1	ACP2	N139	1	13140	61096.4	86838.9	11830	134554	54390.1
VQnVTEFDDSLLR	NP_001269154.1	ADA2	N174	8	30503	45761.1	119619	61703.6	92463.7	17702.2		YEQLQnETR	NP_001289418.1	ACP2	N139	4	12153	3.03809e+06	4.99405e+06	8.4977e+06	1.53441e+06	1.91192e+06		YEQLQnETR	NP_001289418.1	ACP2	N139	11	13122	57125.3	124348	29711	127238	44176.8
NILDALMLnTTR	NP_001269154.1	ADA2	N378	9	35541	20444.1	52771	12129.1	39703.8	0		YEQLQnETR	NP_001289418.1	ACP2	N139	4	14182	241872	423211	759368	145029	189456		YEQLQnETR	NP_001289418.1	ACP2	N139	9	13135	14343.5	33269.1	6220.01	26786.8	15305
NILDALMLnTTR	NP_001269154.1	ADA2	N378	1	31855	5283.31	13408.9	5902.81	15575	3386.8		QTPEYQnESSR	NP_001289418.1	ACP2	N149	3	7051	40351.5	53600.8	76684.2	55707.2	46496.8		YEQLQnETR	NP_001289418.1	ACP2	N139	4	11889	54071.2	96281.1	8939.01	123094	57753
NILDALMLnTTR	NP_001269154.1	ADA2	N378	1	35147	31390	71338.1	33153.9	14342.8	2843.86		QTPEYQnESSR	NP_001289418.1	ACP2	N149	3	7148	25216.6	33629.1	38804.5	36257.2	17276.2		YEQLQnETR	NP_001289418.1	ACP2	N139	4	13479	32056.4	50574.1	23598.8	52112.9	30805.8
NILDALMLnTTR	NP_001269154.1	ADA2	N378	9	40893	31576.3	77102.7	28267.2	80689.3	1581.29		QTPEYQnESSR	NP_001289418.1	ACP2	N149	1	8077	20296.6	38163.5	37624.2	12608	5995.29		YEQLQnETR	NP_001289418.1	ACP2	N139	5	12307	15953.7	35589.5	13316	32501.1	18959.8
NILDALMLnTTR	NP_001269154.1	ADA2	N378	2	40310	27451.3	64172.3	24926.2	30381.3	734.619		QTPEYQnESSR	NP_001289418.1	ACP2	N149	5	7329	10507.3	16471.8	22506.2	10519.6	13093.4		QTPEYQnESSR	NP_001289418.1	ACP2	N149	3	7158	41583.2	62919.5	16788.5	101068	29645.9
NILDALMLnTTR	NP_001269154.1	ADA2	N378	1	40411	20080.9	47102.9	17981.4	9890.58	1523.76		QTPEYQnESSR	NP_001289418.1	ACP2	N149	2	6916	90501.7	150838	268700	31008.1	180662		QTPEYQnESSR	NP_001289418.1	ACP2	N149	1	7952	22672.4	50831.8	11366.8	81834.2	22266.5
NILDALMLnTTR	NP_001269154.1	ADA2	N378	3	40517	11373.8	27678.4	6794.08	19459	3938.21		nLTLMATTSQLPK	NP_001289418.1	ACP2	N239	7	26387	24606	25964.8	46035.3	11085.8	79772.6		QTPEYQnESSR	NP_001289418.1	ACP2	N149	2	6835	129246	165208	55561.8	254149	130943
nISFMVK	NP_001101.1	ADAM10	N267	10	24255	120910	165311	156254	129245	7636.04		nLTLMATTSQLPK	NP_001289418.1	ACP2	N239	10	25642	25701.1	22886.1	34598.7	10410	56784.4		nLTLMATTSQLPK	NP_001289418.1	ACP2	N239	10	26706	67835.4	95716.3	41355.5	114946	63633.5
InTTADEK	NP_001101.1	ADAM10	N278	9	12656	134051	69292	149333	43985.7	31983.4		nLTLMATTSQLPK	NP_001289418.1	ACP2	N239	6	25858	45480.7	48539.9	83867.6	18549.6	112239		nLTLMATTSQLPK	NP_001289418.1	ACP2	N239	7	26398	42689.1	63915.5	36294	55690.8	44316.2
InTTADEK	NP_001101.1	ADAM10	N278	11	12816	94313.3	65712.9	76417.2	37886	29714.8		nLTLMATTSQLPK	NP_001289418.1	ACP2	N239	2	25915	31784	26484.2	45515.7	15409.2	58435.8		nLTLMATTSQLPK	NP_001289418.1	ACP2	N239	9	26603	35172.3	34880.3	23482.7	36854.3	25841.5
InTTADEK	NP_001101.1	ADAM10	N278	10	11916	87257.4	49134.6	69982.4	49152.7	25402.5		nLTLMATTSQLPK	NP_001289418.1	ACP2	N239	2	25977	29230.1	37531.2	55727.1	17910.7	61364		nLTLMATTSQLPK	NP_001289418.1	ACP2	N239	6	25815	37649.4	59935.6	29581.8	52993.2	37714.5
InTTADEK	NP_001101.1	ADAM10	N278	10	12274	1.21797e+07	5.74223e+06	1.0331e+07	3.42811e+06	2.77116e+06		nLTLMATTSQLPK	NP_001289418.1	ACP2	N239	7	31180	20118.8	24040.8	32902	17408.4	43553.3		nLTLMATTSQLPK	NP_001289418.1	ACP2	N239	6	26960	63176.8	73689.6	37496.8	81559.5	37742.2
InTTADEK	NP_001101.1	ADAM10	N278	7	12023	59413	33924.6	44249.8	26975.5	14784.5		nLTLMATTSQLPK	NP_001289418.1	ACP2	N239	6	30821	90536.6	103121	173914	28269.9	234233		nLTLMATTSQLPK	NP_001289418.1	ACP2	N239	7	31097	36447.4	43093.8	27524.8	43518.9	22883
InTTADEK	NP_001101.1	ADAM10	N278	7	12498	56839.5	34879.4	47758.5	43208.7	18447.6		YHGFLnTSYHR	NP_001289418.1	ACP2	N64	7	15374	14399.1	24572.2	36585.6	10861	13807.5		nLTLMATTSQLPK	NP_001289418.1	ACP2	N239	6	30590	29013.7	29053.3	13866.4	38735.5	17485.6
IRInTTADEK	NP_001101.1	ADAM10	N278	11	15459	158611	91920.6	161270	26916.5	36147.1		YHGFLnTSYHR	NP_001289418.1	ACP2	N64	1	15990	5661.58	9456.83	12264.7	6898.11	3140.08		nLTLMATTSQLPK	NP_001289418.1	ACP2	N239	6	31708	19211	20312.5	14658	23178.9	11109.2
nISQVLEK	NP_001101.1	ADAM10	N439	12	27253	222629	123062	198725	101791	31518.1		YHGFLnTSYHR	NP_001289418.1	ACP2	N64	10	14646	9192.11	12634.1	19610	5961.75	5792.24		YHGFLnTSYHR	NP_001289418.1	ACP2	N64	7	15288	11031.3	20420.4	9988.96	19377.1	8726.61
nISQVLEK	NP_001101.1	ADAM10	N439	11	24458	123894	73134.3	106971	48113.5	26840.8		YHGFLnTSYHR	NP_001289418.1	ACP2	N64	11	14728	17478.8	27756.3	42440.4	20319.8	17884.9		YHGFLnTSYHR	NP_001289418.1	ACP2	N64	8	15450	11303.1	20008.9	6264.9	21971.7	10922.4
nISQVLEK	NP_001101.1	ADAM10	N439	7	24404	45916	35852.9	37465	31168.3	12330.9		YHGFLnTSYHR	NP_001289418.1	ACP2	N64	9	14784	8341.21	12958	13771.7	8528.22	5172.51		YHGFLnTSYHR	NP_001289418.1	ACP2	N64	2	14620	17388.9	37161.9	16331.5	32549.7	12657.6
EGICNGFTALCPASDPKPnFTDCNR	NP_001101.1	ADAM10	N551	11	27000	30036.9	36610.5	23128	25311.1	2445.96		YHGFLnTSYHR	NP_001289418.1	ACP2	N64	8	15262	10385	12599.3	12394.9	5794.45	12289		YEQLQnETR	NP_001289418.1	ACP2	Nf139	4	10705	20080.2	40151.7	6618.25	31182.7	22195.1
EGICNGFTALCPASDPKPnFTDCNR	NP_001101.1	ADAM10	N551	11	27044	39542.9	40279.3	30146.6	26884.2	3933.31		YHGFLnTSYHR	NP_001289418.1	ACP2	N64	6	14448	15243.2	27514.9	48403.4	11812.3	13105.6		QTPEYQnESSR	NP_001289418.1	ACP2	Nf149	3	6353	39943.5	78337.7	6101.99	70419.7	38647.6
EGICNGFTALCPASDPKPnFTDCNR	NP_001101.1	ADAM10	Nf551	2	24632	7848.28	4342.21	28964.2	14341.6	897.951		YHGFLnTSYHR	NP_001289418.1	ACP2	N64	2	14712	8244.25	12349.6	17657.1	6373.65	15864.1		QTPEYQnESSR	NP_001289418.1	ACP2	Nf149	2	6303	26946.4	51750.1	8914.52	107531	37424.8
DFQHLLnR	NP_001248393.1	ADAM15	N247	11	21097	14869.2	13526.6	14952.2	14375.5	6453.5		YEQLQnETR	NP_001289418.1	ACP2	Nf139	4	10466	39683.8	81004.9	134855	40726.8	27908.6		nETQHEPYPLMLPGCSPSCPLER	NP_001090.2	ACPP	N333	9	25153	6405.86	9829.11	9105.88	5683.98	5698.9
YRDFQHLLnR	NP_001248393.1	ADAM15	N247	10	20458	45708	33273	35678.8	7171.26	20768.6		QTPEYQnESSR	NP_001289418.1	ACP2	Nf149	3	6287	118413	201315	240615	105801	84545.9		nETQHEPYPLMLPGCSPSCPLER	NP_001090.2	ACPP	N333	9	27374	6911.81	7156.6	17235.2	9264.38	5363.37
nESEYTVK	NP_003174.3	ADAM17	N103	6	16986	68188	165680	60987.8	96417.7	86680.3		QTPEYQnESSR	NP_001289418.1	ACP2	Nf149	2	6398	100358	207573	259036	59081.2	112077		FLnESYK	NP_001090.2	ACPP	N94	11	24836	27944.7	71594.8	165387	23696.1	47534.8
VVVVDGKnESEYTVK	NP_003174.3	ADAM17	N103	2	20732	114187	119961	86121.6	40180.3	6518.69		FLnESYK	NP_001090.2	ACPP	N94	3	24600	96318.6	374556	137245	36031.3	26169.6		FLnESYK	NP_001090.2	ACPP	N94	5	23839	15514.9	19052.6	17177	13646.6	11076
nTSWDNAGFK	NP_003174.3	ADAM17	N264	12	24326	215999	194110	211219	62408.3	43467.1		FLnESYK	NP_001090.2	ACPP	N94	10	23522	20764	61365.5	26720.4	16442	17779.1		ISIEMnGTLEDQLSHLK	NP_004915.2	ACTN4	N680	8	32715	33812.8	64006.3	14238	101698	18780.9
nTSWDNAGFK	NP_003174.3	ADAM17	N264	11	21703	39580.2	41779.1	40933.3	30057	11021.3		FLnESYK	NP_001090.2	ACPP	N94	11	23986	100105	323480	157006	49061.6	44952.6		VVVCDnGTGFVK	NP_005713.1	ACTR2	N13	9	25205	36254	60826.6	22110.1	62455.4	24249.2
CQEAInATCK	NP_003174.3	ADAM17	N539	9	12629	53761.3	65716.8	67117	10974.3	460.485		FLnESYK	NP_001090.2	ACPP	N94	6	24103	47644.9	104263	56404.1	30921.6	29726.3		VQnVTEFDDSLLR	NP_001269154.1	ADA2	N174	10	31710	20205.4	13797.5	13342.8	14643.1	20686.6
CQEAInATCK	NP_003174.3	ADAM17	N539	12	15199	156356	165682	124448	52580.2	14954		FLnESYK	NP_001090.2	ACPP	N94	4	24269	49425	144261	65592	23942.7	20493		VQnVTEFDDSLLR	NP_001269154.1	ADA2	N174	7	31529	26191	39100.5	12962.4	42843.1	21180
CQEAInATCK	NP_003174.3	ADAM17	N539	11	12792	57709.1	37807.7	59387	55281	1623.6		IENIYnR	NP_057318.2	ACSL5	N619	6	17350	100570	211015	122340	63805.9	55557.7		VQnVTEFDDSLLR	NP_001269154.1	ADA2	N174	7	31555	23472.8	35852	12510.2	43280	22287.9
CQEAInATCK	NP_003174.3	ADAM17	N539	8	12235	30258.3	33090.8	23768.7	16104	2592.22		ISIEMnGTLEDQLSHLK	NP_004915.2	ACTN4	N680	9	32147	13270.5	16132.1	16483.3	16877	6773.22		VQnVTEFDDSLLR	NP_001269154.1	ADA2	N174	8	31694	27465.3	20548.6	19497.7	37645.2	24749.5
CQEAInATCK	NP_003174.3	ADAM17	N539	7	12453	25156.8	28661.7	31545.6	10718.1	2380.53		ISIEMnGTLEDQLSHLK	NP_004915.2	ACTN4	N680	8	32675	9377.03	16319.7	17460.3	11011.7	6061.47		RVQnVTEFDDSLLR	NP_001269154.1	ADA2	N174	11	25861	26458.1	43975	23192.7	24233.4	28555.6
ETCSGnSSQCAPNIHK	NP_001311346.1	ADAM22	N518	9	9837	8784.28	12200.9	3829.73	3378.37	4329.93		ISIEMnGTLEDQLSHLK	NP_004915.2	ACTN4	N680	8	32727	15290.1	25582.4	23156	14427.2	7842.28		RVQnVTEFDDSLLR	NP_001269154.1	ADA2	N174	8	25431	34326.5	53603.1	27355.5	58818	31281.1
ITPnASFTLENFSK	NP_001291280.1	ADAM28	N268	3	32933	44412.8	116324	24858.6	26847.6	2709.45		ISIEMnGTLEDQLSHLK	NP_004915.2	ACTN4	N680	4	32625	25326.6	43906.9	40183.6	17764.2	12529.2		RVQnVTEFDDSLLR	NP_001269154.1	ADA2	N174	8	25462	40162	57443.6	18607.9	74893.8	32935.5
AnDTMCGK	NP_001291280.1	ADAM28	N557	10	10452	25185.7	66165.5	12110.2	13941.7	0		VVVCDnGTGFVK	NP_005713.1	ACTR2	N13	1	25818	40419.3	60714.3	60487.5	35242.7	21749.7		RVQnVTEFDDSLLR	NP_001269154.1	ADA2	N174	9	25751	14754.3	19189.7	15056.6	20987.7	14950.3
AnDTMCGK	NP_001291280.1	ADAM28	N557	9	6397	27499.3	113618	16291.5	35666.2	828.797		VVVCDnGTGFVK	NP_005713.1	ACTR2	N13	9	24479	33731	44244.2	44442.8	24876.9	14321.5		nFTLVTQHPEVIYTNQNVVWSK	NP_001269154.1	ADA2	N185	5	32656	10375	13114.5	2873.26	12656.5	4572.02
AnDTMCGK	NP_001291280.1	ADAM28	N557	6	6135	27360.7	63246.8	15349.9	16778.5	2681.32		VVVCDnGTGFVK	NP_005713.1	ACTR2	N13	9	25275	86376.5	57629.9	47137.8	38629.9	13501.3		NILDALMLnTTR	NP_001269154.1	ADA2	N378	3	40976	4717.28	7850.88	2484.83	10793.7	2926.05
TFDPEDTSQEIGMVAnGTK	NP_001291280.1	ADAM28	N602	9	27308	52163.4	103941	49791.7	43830.5	5875.78		VVVCDnGTGFVK	NP_005713.1	ACTR2	N13	9	25326	450181	167754	131213	145005	30817.8		NILDALMLnTTR	NP_001269154.1	ADA2	N378	1	42408	13633.2	18620.8	7367.45	11481.8	13547
TFDPEDTSQEIGMVAnGTK	NP_001291280.1	ADAM28	N602	9	29715	25629.3	68144.5	21850.9	36201.7	6653.21		nVTYRPHCHICFTPR	NP_001269154.1	ADA2	N127	6	13038	23034.6	36323.1	29064.3	18068	42397.4		NILDALMLnTTR	NP_001269154.1	ADA2	N378	8	41837	3219.52	5571.81	1899.44	6119.12	3019.53
NLLAPGYTETYYnSTGK	NP_001291280.1	ADAM28	N89	10	27264	33949.2	59238.6	22165.1	23639.4	16883.3		nVTYRPHCHICFTPR	NP_001269154.1	ADA2	N127	6	13077	38463.7	59928.2	51654.9	24110.3	63195.6		NILDALMLnTTR	NP_001269154.1	ADA2	N378	9	41933	5409.33	9653.55	3609.06	9882.31	5109.11
NLLAPGYTETYYnSTGK	NP_001291280.1	ADAM28	N89	6	27096	24003.1	38492.9	17033.4	27265.2	10599.2		VQnVTEFDDSLLR	NP_001269154.1	ADA2	N174	7	31547	30019.7	42032	33125.9	25151.2	11093.1		NILDALMLnTTR	NP_001269154.1	ADA2	N378	2	41295	7326.4	8749.69	1685.07	5570.7	5651.89
nFSSCSAEDFEK	NP_003807.1	ADAM9	N381	9	20825	27744.7	40361.6	16270.2	36813.9	8858.89		VQnVTEFDDSLLR	NP_001269154.1	ADA2	N174	10	30660	25524.4	37525.5	28844.9	15646	6381.21		NILDALMLnTTR	NP_001269154.1	ADA2	N378	1	37102	7142.71	7506.98	4657.59	7088.17	6770.51
nFSSCSAEDFEK	NP_003807.1	ADAM9	N381	11	20818	45736.5	54940.3	29471.3	44688.2	10350.6		VQnVTEFDDSLLR	NP_001269154.1	ADA2	N174	8	31722	10619.2	17569.2	16185.9	10681.2	7047.33		NILDALMLnTTR	NP_001269154.1	ADA2	N378	8	36527	5696.45	8866.17	10976.3	8297.05	6929.67
nFSSCSAEDFEK	NP_003807.1	ADAM9	N381	10	20704	197204	276910	77106.5	154482	1514.49		RVQnVTEFDDSLLR	NP_001269154.1	ADA2	N174	10	24594	13795.5	15250	14930.2	12555.6	12861.5		NILDALMLnTTR	NP_001269154.1	ADA2	N378	2	36117	12980.4	16833.7	8303.87	12300.8	18204.8
LPNNMnQTK	NP_112217.2	ADAMTS12	N1276	7	16331	27581.9	48379.8	11624.1	22815.7	7249.74		RVQnVTEFDDSLLR	NP_001269154.1	ADA2	N174	11	24773	39789.9	35535.9	48977.8	17997.1	20969.4		InTTADEKDPTNPFR	NP_001101.1	ADAM10	N278	7	21192	25821.8	0	13671.3	15162.1	13429.3
SSEPVLTEEDATSLITEGFLLnASNYK	NP_112217.2	ADAMTS12	N1301	9	42993	16016	37910.3	6249.45	29356.4	3451.02		RVQnVTEFDDSLLR	NP_001269154.1	ADA2	N174	11	24813	32592.2	34928.6	41489.2	16196.7	15435.8		InTTADEKDPTNPFR	NP_001101.1	ADAM10	N278	8	21410	19344.8	0	17299.4	20937.2	11039.7
SSEPVLTEEDATSLITEGFLLnASNYK	NP_112217.2	ADAMTS12	N1301	6	43107	7799.64	24833.4	2896.03	12880.2	1954.13		RVQnVTEFDDSLLR	NP_001269154.1	ADA2	N174	8	25302	35447.1	34389.3	26634.7	16985.2	17048.2		InTTADEK	NP_001101.1	ADAM10	N278	10	13627	362540	484893	341151	540479	90727.3
VGnWSK	NP_112217.2	ADAMTS12	N1372	2	17489	162326	334545	48969.6	138606	7632.04		nFTLVTQHPEVIYTNQNVVWSK	NP_001269154.1	ADA2	N185	5	33720	29164	32174.1	24543.5	11996.8	13358.4		InTTADEK	NP_001101.1	ADAM10	N278	10	14010	17342.9	29543.6	27812.6	27970.4	8730.12
DSVnISQK	NP_112217.2	ADAMTS12	N215	3	13389	144768	233249	51692.9	121792	2926.69		NILDALMLnTTR	NP_001269154.1	ADA2	N378	3	42219	14966.9	22336.8	18499.1	17683.4	7989.72		InTTADEK	NP_001101.1	ADAM10	N278	1	13972	73580.4	123449	91814.4	130684	39753
DSVnISQK	NP_112217.2	ADAMTS12	N215	4	13561	53545.5	56947.8	22185.5	26911	15553.8		NILDALMLnTTR	NP_001269154.1	ADA2	N378	9	41284	4971.58	7705.21	8287.25	4018.94	4312.45		InTTADEK	NP_001101.1	ADAM10	N278	7	13368	37818.6	61328.1	45696.2	56216.6	14736
SSEPVLTEEDATSLITEGFLLnASNYK	NP_112217.2	ADAMTS12	Nf1301	9	42234	7829.19	23699	3662.6	13487.8	1210.87		NILDALMLnTTR	NP_001269154.1	ADA2	N378	8	42050	22135.9	34146	41514.2	19013.2	9951.74		InTTADEK	NP_001101.1	ADAM10	N278	9	13632	254405	454679	453725	350502	55943.7
MVGCDYEIDSnATEDR	NP_112217.2	ADAMTS12	Nf685	3	17608	9409.23	14564.2	3807.56	6806.74	3162.89		NILDALMLnTTR	NP_001269154.1	ADA2	N378	2	41474	12520.4	16350.5	15038.1	6131.15	2270.22		InTTADEKDPTNPFR	NP_001101.1	ADAM10	N278	7	21248	2549.69	3556.71	3636.42	4697.27	3253.49
SCNLYNnLTNVEGR	NP_055059.2	ADAMTS2	N1098	10	23901	27149	67728.8	16854.2	27870.6	4214.26		NILDALMLnTTR	NP_001269154.1	ADA2	N378	1	33889	4230.9	5612.53	4828.67	4200.97	3196.36		IRInTTADEK	NP_001101.1	ADAM10	N278	11	16594	90110.8	87537.5	48440.6	195347	57853.5
SCNLYNnLTNVEGR	NP_055059.2	ADAMTS2	N1098	2	23459	52957.1	94693.7	38114.4	73843.8	7171.13		NILDALMLnTTR	NP_001269154.1	ADA2	N378	8	36651	16090.5	26115.4	18272.2	13231.3	3586.03		nISQVLEK	NP_001101.1	ADAM10	N439	10	25530	27488	37221.9	23735.3	55304.8	39048.6
SCNLYNnLTNVEGR	NP_055059.2	ADAMTS2	N1098	1	23743	26453.7	60392.6	19301.6	32054.7	5793.24		NILDALMLnTTR	NP_001269154.1	ADA2	N378	5	36918	9458.91	10741	9342.05	6128.83	4532.66		nISQVLEK	NP_001101.1	ADAM10	N439	1	26261	108017	114703	63023.6	179925	43229.5
CIQPLHDnTTR	NP_055059.2	ADAMTS2	N949	11	10876	28107.2	46939.3	24251.7	22962.7	8947.42		nISFMVK	NP_001101.1	ADAM10	N267	10	24181	94893.6	212350	194363	118467	36685.7		nISQVLEK	NP_001101.1	ADAM10	N439	7	25433	36409	68267.3	50101.3	52469.4	31012.2
CIQPLHDnTTR	NP_055059.2	ADAMTS2	Nf949	11	9557	20382.8	39018.6	15199.2	21134.1	2439.56		InTTADEK	NP_001101.1	ADAM10	N278	7	12799	67603.4	93505.2	77574.9	28134.7	58158.8		nISQVLEK	NP_001101.1	ADAM10	N439	11	25816	184805	225734	126131	335881	63677.2
CIQPLHDnTTR	NP_055059.2	ADAMTS2	Nf949	8	8994	9973.91	22075.1	12240.7	7421.76	4169.57		InTTADEK	NP_001101.1	ADAM10	N278	7	13307	94990.9	164261	107304	27319.2	70100		nISQVLEK	NP_001101.1	ADAM10	N439	9	25638	70458.9	84439.9	55629.1	130618	31622.4
FnLTANQHLLAPGFVSETR	NP_055087.2	ADAMTS7	N94	5	31465	19867.3	29121.9	21213	19914.4	8966.44		InTTADEK	NP_001101.1	ADAM10	N278	1	14075	23937.6	23320.8	23688	13351.3	32762.3		EGICNGFTALCPASDPKPnFTDCNR	NP_001101.1	ADAM10	N551	10	28143	6682.46	12830.2	3282.23	36327	4558.21
CLLnSTEVNPAHCAGK	NP_001035362.3	ADAMTSL1	N1518	10	19353	28420.2	31940	19274.6	58096.6	3326.64		InTTADEK	NP_001101.1	ADAM10	N278	10	12747	108830	119409	103449	24336.1	81732.2		EGICNGFTALCPASDPKPnFTDCNR	NP_001101.1	ADAM10	N551	1	28869	17892.7	68580.4	8800.56	14098.8	7719.76
CLLnSTEVNPAHCAGK	NP_001035362.3	ADAMTSL1	N1518	1	19026	16419	33274.1	16801.7	29912.6	5119.33		InTTADEK	NP_001101.1	ADAM10	N278	11	13008	63173.6	75000.7	68771.5	40255.7	65466.8		EGICNGFTALCPASDPKPnFTDCNR	NP_001101.1	ADAM10	N551	1	28893	12585.8	48985.6	6073.06	11887.4	7155.84
RLDDILGnLSQQPEELRDLYSK	NP_001035362.3	ADAMTSL1	Nf1084	10	34237	46705.5	45359.2	41052.5	90934	10968.4		InTTADEK	NP_001101.1	ADAM10	N278	9	12419	36962.4	53622.8	53815.4	30782.7	28990.8		YRDFQHLLnR	NP_001248393.1	ADAM15	N247	10	21462	8962.31	15647.7	7855.81	10018.1	4056.38
DFTLnETVNSIFAQGAPR	NP_001138792.1	ADAMTSL2	N475	9	38170	7339.57	16258.3	11154.1	18970.9	1006.18		InTTADEK	NP_001101.1	ADAM10	N278	9	12787	919164	1.34589e+06	1.0393e+06	80490.5	732037		YRDFQHLLnR	NP_001248393.1	ADAM15	N247	9	21497	10913.1	21149.6	7539.88	8349.69	2994.31
DFTLnETVNSIFAQGAPR	NP_001138792.1	ADAMTSL2	N475	10	38096	20469.4	22275.3	24117.3	21632.5	7025.01		InTTADEK	NP_001101.1	ADAM10	N278	6	12887	84366.9	122732	84646.1	29770.2	55560.9		YRDFQHLLnR	NP_001248393.1	ADAM15	N247	5	20537	6961.14	7128.18	6002.3	15906	1738.56
DFTLnETVNSIFAQGAPR	NP_001138792.1	ADAMTSL2	N475	6	38084	14067.4	15120.4	10944.4	23862.7	4291.05		IRInTTADEK	NP_001101.1	ADAM10	N278	11	15668	54235	86586.8	90560.5	15931.1	236316		VVVVDGKnESEYTVK	NP_003174.3	ADAM17	N103	1	23163	139752	241343	66788.9	274426	141263
DFTLnETVNSIFAQGAPR	NP_001138792.1	ADAMTSL2	N475	5	38217	7393.3	9645.88	9321.35	12088.5	5814.19		nISQVLEK	NP_001101.1	ADAM10	N439	7	25388	48759.6	59944.2	54660.9	23789.5	35048.8		VVVVDGKnESEYTVK	NP_003174.3	ADAM17	N103	2	21661	28257.9	53833.3	7883.67	58153.7	24145.9
DFTLnETVNSIFAQGAPR	NP_001138792.1	ADAMTSL2	N475	4	37879	5138.01	6542.86	4575.97	7488.49	1646.7		nISQVLEK	NP_001101.1	ADAM10	N439	10	24574	39157.1	52093.7	50540.4	13310.5	45615.5		nESEYTVK	NP_003174.3	ADAM17	N103	6	13569	18858.5	19062.4	11785.8	29841.8	8867.96
VAnSSSEAPFPNVSTSLLTSAGnR	NP_001138792.1	ADAMTSL2	N524;N544	8	32373	21174.7	22710.6	17611	32897.6	13958.3		nISQVLEK	NP_001101.1	ADAM10	N439	11	24766	407749	549142	474843	59418.1	357384		VDDIYRnTSWDNAGFK	NP_003174.3	ADAM17	N264	1	29307	66887.5	136919	38081	132981	66694
VAnSSSEAPFPNVSTSLLTSAGnR	NP_001138792.1	ADAMTSL2	N524;N544	7	32410	6952.63	10923.5	8514.13	21965	5077.34		nISQVLEK	NP_001101.1	ADAM10	N439	6	24997	96829	106905	110090	24370.2	115685		nTSWDNAGFK	NP_003174.3	ADAM17	N264	11	22955	90851.5	190884	69307.3	199803	64411.4
VAnSSSEAPFPnVSTSLLTSAGNR	NP_001138792.1	ADAMTSL2	N524;Nf533	4	30708	5651.29	5782.71	7725.14	6062.01	5710.46		EGICNGFTALCPASDPKPnFTDCNR	NP_001101.1	ADAM10	N551	1	28643	7576.44	12586.2	20659.9	3115.18	12712		MFSnCSK	NP_003174.3	ADAM17	N452	11	18083	46733.4	79212.6	32002.5	114406	37423.9
nCTGPPCDR	NP_001138792.1	ADAMTSL2	N731	3	5542	218166	197782	130028	428426	7423.92		EGICNGFTALCPASDPKPnFTDCNR	NP_001101.1	ADAM10	N551	1	28659	6692.92	6460.07	15732.7	2337.59	13312		VDEGEECDPGIMYLNnDTCCNSDCTLK	NP_003174.3	ADAM17	N498	3	25656	6167.77	11689.5	5632.28	14270.2	6985.73
CnTTCGR	NP_001138792.1	ADAMTSL2	N807	3	4169	285549	331915	209528	1.01434e+06	0		EGICNGFTALCPASDPKPnFTDCNR	NP_001101.1	ADAM10	N551	10	26934	8374	33444.7	15440.9	1912.91	3183.82		VDEGEECDPGIMYLNnDTCCNSDCTLK	NP_003174.3	ADAM17	N498	3	25744	5842.43	12892	2364.44	12830.7	4793.89
CnTTCGR	NP_001138792.1	ADAMTSL2	N807	4	4129	321392	316698	114313	1.62296e+06	0		EGICNGFTALCPASDPKPnFTDCNR	NP_001101.1	ADAM10	N551	11	27585	17681.6	51123.3	28611.5	5756.76	5118.69		CQEAInATCK	NP_003174.3	ADAM17	N539	12	15208	55187	110962	29323.5	124603	28041.3
SVPGPGnR	NP_001138792.1	ADAMTSL2	N87	9	7282	23896.8	18629.2	14394.5	68290.9	3802.2		EGICNGFTALCPASDPKPnFTDCNR	NP_001101.1	ADAM10	N551	11	27595	15968.1	47401.3	23330	5808.5	5037.65		CQEAInATCK	NP_003174.3	ADAM17	N539	11	13807	45026.2	116016	22194.1	77635.6	16690.6
SVPGPGnR	NP_001138792.1	ADAMTSL2	N87	6	7106	71439.4	60437.5	44415.6	212554	9376.34		EGICNGFTALCPASDPKPnFTDCNR	NP_001101.1	ADAM10	N551	11	27611	23678.9	59256.4	38114.2	9370.83	12007.3		CQEAInATCK	NP_003174.3	ADAM17	N539	9	13702	30495.9	62644	70134.5	22818.5	15764.6
QSQPPSISFnK	NP_001288039.1	ADAMTSL3	N1191	5	20633	98790.6	105602	165634	49230.2	105566		EGICNGFTALCPASDPKPnFTDCNR	NP_001101.1	ADAM10	Nf551	11	26110	5243.54	6768.83	9892.14	1625.68	3062.85		GVSYCTGnSSECPPPGNAEDDTVCLDLGK	NP_003174.3	ADAM17	N551	7	27407	4235.18	9466.56	1209.74	14226.8	4867.44
AnGTVQVVSPR	NP_001288039.1	ADAMTSL3	N1516	1	12231	39284	47151.3	65168.6	47989.5	40417.1		EGICNGFTALCPASDPKPnFTDCNR	NP_001101.1	ADAM10	Nf551	11	26118	6253.04	6652.4	12034.4	2092.84	3652.34		GVSYCTGnSSECPPPGNAEDDTVCLDLGK	NP_003174.3	ADAM17	N551	7	27461	5142.59	6337.45	290.261	8051.26	5140.91
RInLTIGSR	NP_001288039.1	ADAMTSL3	N915	8	16618	33814.1	76281.4	35523.7	41262.1	10529.7		EGICNGFTALCPASDPKPnFTDCNR	NP_001101.1	ADAM10	Nf551	2	26049	4130.83	4660.89	9860.19	1668.1	4170.88		GVSYCTGnSSECPPPGNAEDDTVCLDLGK	NP_003174.3	ADAM17	N551	4	26916	4395.87	9590.5	4353.45	13032.2	7912.04
RInLTIGSR	NP_001288039.1	ADAMTSL3	N915	7	16797	18451.6	47193.1	17544.7	25780.6	2920.66		DFQHLLnR	NP_001248393.1	ADAM15	N247	3	21812	18187.5	15030.2	19738.8	4107.6	25299		EQQLESCACnETDNSCK	NP_003174.3	ADAM17	N594	3	13867	13880.9	28778.1	12012.2	35265.7	12297.2
EVQCLSTnQTLSTR	NP_001275536.1	ADAMTSL4	N962	9	16146	57652.2	64062.4	29506.6	66266.3	8002.61		YRDFQHLLnR	NP_001248393.1	ADAM15	N247	10	20432	14232	15707.9	20168.4	6162.09	15460.3		EQQLESCACnETDNSCK	NP_003174.3	ADAM17	N594	2	13746	53080.2	106879	24776.6	169735	36437.7
EVQCLSTnQTLSTR	NP_001275536.1	ADAMTSL4	N962	10	15998	20430.4	27324	11519.3	34105.7	1623.93		YRDFQHLLnR	NP_001248393.1	ADAM15	N247	9	20603	12589.3	13040.3	14599.1	3683.46	28162.4		ITPnASFTLENFSK	NP_001291280.1	ADAM28	N268	10	34422	6816.4	12965	9480.72	23776.3	5454.96
EVQCLSTnQTLSTR	NP_001275536.1	ADAMTSL4	N962	7	16008	16774.5	46511.8	15201.5	24074.5	240.151		YRDFQHLLnR	NP_001248393.1	ADAM15	N247	5	21312	30877.2	48239.9	31006.6	9023.99	20849.8		ITPnASFTLENFSK	NP_001291280.1	ADAM28	N268	3	33360	40524.8	81490.1	27196	61920.2	26490.9
EVQCLSTnQTLSTR	NP_001275536.1	ADAMTSL4	N962	7	16022	13677.9	17277.1	12544.5	26162.7	2810.13		YRDFQHLLnR	NP_001248393.1	ADAM15	N247	2	20764	6791.05	8599.91	9222.22	2349.32	9506.07		AnDTMCGK	NP_001291280.1	ADAM28	N557	10	7330	52948.2	104748	36067.2	124415	8050.03
EVQCLSTnQTLSTR	NP_001275536.1	ADAMTSL4	Nf962	9	14654	12655.8	13880.4	9198.96	15494.8	2451.83		VVVVDGKnESEYTVK	NP_003174.3	ADAM17	N103	2	21739	113000	104146	112387	69171.5	34954.5		AnDTMCGK	NP_001291280.1	ADAM28	N557	9	7282	28167.7	86550.3	20435.2	52161	3342.02
EVQCLSTnQTLSTR	NP_001275536.1	ADAMTSL4	Nf962	7	14509	6390.88	12967.9	3714.18	14703	1089.15		VDDIYRnTSWDNAGFK	NP_003174.3	ADAM17	N264	1	29160	48399	63002.3	71978.1	20885.7	17142.3		TFDPEDTSQEIGMVAnGTK	NP_001291280.1	ADAM28	N602	7	28169	20009	39295.1	12646	89688.2	13233.8
GDEASEEGQnGSSPK	NP_001110.2	ADD1	N462	2	6910	41522.3	77940.6	81342.1	15685.9	81867.8		nTSWDNAGFK	NP_003174.3	ADAM17	N264	11	22106	68528.2	73843.6	73614.9	22057.2	49745.5		TFDPEDTSQEIGMVAnGTK	NP_001291280.1	ADAM28	N602	9	28423	43225.2	76507.3	12845.3	86576	29488.8
nGSFLGLSLLEK	NP_116166.9	ADGRA2	N101	9	39877	9254.76	12416.2	8604.21	5091.1	3942.9		MFSnCSK	NP_003174.3	ADAM17	N452	11	17130	198594	249867	243512	72883.8	129998		TFDPEDTSQEIGMVAnGTK	NP_001291280.1	ADAM28	N602	7	30553	17717.8	31128.3	12261.5	74566.6	16516.3
nGSFLGLSLLEK	NP_116166.9	ADGRA2	N101	11	39805	9467.98	14201.9	10113.3	11813.9	3151.27		VDEGEECDPGIMYLNnDTCCNSDCTLK	NP_003174.3	ADAM17	N498	3	26787	9493.08	14965.8	14998.7	8731.42	5680.82		TFDPEDTSQEIGMVAnGTK	NP_001291280.1	ADAM28	N602	9	30779	35709.8	72279.8	17780.4	76634.6	21302.7
nGSFLGLSLLEK	NP_116166.9	ADGRA2	N101	10	39736	10497.1	12693.1	5701.58	10113.1	6265.64		VDEGEECDPGIMYLNnDTCCNSDCTLK	NP_003174.3	ADAM17	N498	3	29544	8154.57	14042.7	16009.8	6405.55	7266.96		TFDPEDTSQEIGMVAnGTK	NP_001291280.1	ADAM28	N602	9	30799	35836.6	81075.2	17800.3	74707.3	19375.4
nGSFLGLSLLEK	NP_116166.9	ADGRA2	N101	7	39605	11288.6	11004.7	7280.72	3673.92	5541.8		CQEAInATCK	NP_003174.3	ADAM17	N539	12	15330	19087.1	27574.1	24184	7795.41	7302.23		STnCSSK	NP_001291280.1	ADAM28	N628	12	7655	17449.5	0	8744.06	39203.3	3316.91
WLLPWAQnR	NP_116166.9	ADGRA2	N207	9	37577	18942.8	26803.2	32950.6	20970.6	7195		CQEAInATCK	NP_003174.3	ADAM17	N539	11	12895	44732.6	72391.2	58671.2	2553.53	49013.6		STnCSSK	NP_001291280.1	ADAM28	N628	1	6320	19207.4	28904	10309.8	41529.8	11337.7
QHSEATnSSNR	NP_001317426.1	ADGRD1	N533	11	3409	3674.76	6544.92	6897.06	2300.24	786.584		CQEAInATCK	NP_003174.3	ADAM17	N539	8	13142	16421.4	22085.3	16071.2	3798.61	8428.78		NLLAPGYTETYYnSTGK	NP_001291280.1	ADAM28	N89	10	28537	16479.9	37468.8	16234.4	24216.9	12693.2
nLSNGLLnFSYPAGTELSLEVQK	NP_001257981.1	ADGRE2	N347;N354	12	44422	10438.6	12394.1	10484.3	8420.82	3173.5		GVSYCTGnSSECPPPGNAEDDTVCLDLGK	NP_003174.3	ADAM17	N551	4	27493	11588.3	19229.6	18558.9	6890.77	7056.98		NLLAPGYTETYYnSTGK	NP_001291280.1	ADAM28	N89	9	28493	61526.6	126263	73191.5	98664.7	19205.8
nESENTCQDVDECQQNPR	NP_001020331.1	ADGRE5	N108	12	9502	7007.87	9248.83	7233.9	8499.35	9554.57		EQQLESCACnETDNSCK	NP_003174.3	ADAM17	N594	2	13747	27873.3	48213.9	40160.6	17807.7	14460		ITPNASFTLEnFSK	NP_001291280.1	ADAM28	Nf275	2	31018	12766.8	33899.4	18295.2	23896	10660.8
TFKnESENTCQDVDECQQNPR	NP_001020331.1	ADGRE5	N108	8	11901	9592.49	15306.5	5915.66	4006.35	1290.53		ITPnASFTLENFSK	NP_001291280.1	ADAM28	N268	3	34537	40057.4	50196.9	44461.7	7405.42	4223.54		nFSSCSAEDFEK	NP_003807.1	ADAM9	N381	10	21802	53356.2	137674	39137.1	216072	11570.3
TFKnESENTCQDVDECQQNPR	NP_001020331.1	ADGRE5	N108	8	11928	10556.4	13854.1	5968.7	3769.1	1323.3		AnDTMCGK	NP_001291280.1	ADAM28	N557	10	5034	47515.3	49126.8	52828.6	6013.2	11740.2		nFSSCSAEDFEK	NP_003807.1	ADAM9	N381	10	23372	21427.9	60063.4	11061.1	90253.4	7791.88
TFKnESENTCQDVDECQQNPR	NP_001020331.1	ADGRE5	N108	5	12219	20143.6	23496.4	12760.6	19073	2157.84		AnDTMCGK	NP_001291280.1	ADAM28	N557	10	10499	42903.4	43654.9	39365	7851.87	15953.6		nFSSCSAEDFEK	NP_003807.1	ADAM9	N381	11	22082	23523.4	56312.4	13392.1	88729.9	9290.98
TFKnESENTCQDVDECQQNPR	NP_001020331.1	ADGRE5	N108	7	12090	8276.9	6291.13	3894.64	8106.1	1616.17		TFDPEDTSQEIGMVAnGTK	NP_001291280.1	ADAM28	N602	9	27738	37726.4	43058.2	41506.6	41083.2	12397.2		nFSSCSAEDFEK	NP_003807.1	ADAM9	N381	9	21806	46245.7	153706	42314.2	129557	9308.23
TFKnESENTCQDVDECQQNPR	NP_001020331.1	ADGRE5	N108	4	12165	5771.84	7349.02	4682.05	5498.56	2726.24		TFDPEDTSQEIGMVAnGTK	NP_001291280.1	ADAM28	N602	9	30068	16230.8	22455.6	21027.7	13361.5	10061.3		TSECDVPEYCnGSSQFCQPDVFIQNGYPCQNNK	NP_003807.1	ADAM9	N487	9	29727	4746.51	9657.6	4899.53	21093.4	3129.14
nVTMGQSSAR	NP_001020331.1	ADGRE5	N322	11	5246	72098.7	105637	29100	142609	0		TFDPEDTSQEIGMVAnGTK	NP_001291280.1	ADAM28	N602	9	30087	18191.7	23802.5	18983.7	11746.3	10043.3		LPNNMnQTK	NP_112217.2	ADAMTS12	N1276	7	12033	35935.3	81455.1	58252.8	101769	8629.44
nVTMGQSSAR	NP_001020331.1	ADGRE5	N322	10	4948	19915.8	33743	12963.9	38170.5	0		NLLAPGYTETYYnSTGK	NP_001291280.1	ADAM28	N89	10	27260	25243.8	21595.7	23289.9	13045.3	13251.4		LPNNMnQTK	NP_112217.2	ADAMTS12	N1276	7	12147	17563.2	30025.8	22444.8	29289.8	13071.8
nVTMGQSSAR	NP_001020331.1	ADGRE5	N322	8	5000	28332.7	50113.5	10503.4	40795.8	0		NLLAPGYTETYYnSTGK	NP_001291280.1	ADAM28	N89	10	27320	20256.2	13124.3	12747.2	7106	4131.77		LPNNMnQTK	NP_112217.2	ADAMTS12	N1276	7	17199	40357.7	82521	24261.6	97165.1	10039.8
nVTMGQSSAR	NP_001020331.1	ADGRE5	N322	12	7847	95421	151342	72291.8	119492	932.868		NLLAPGYTETYYnSTGK	NP_001291280.1	ADAM28	N89	9	27813	34631.1	32049.9	28947.1	22530	12027.6		SSEPVLTEEDATSLITEGFLLnASNYK	NP_112217.2	ADAMTS12	N1301	8	43329	28503.4	43155.7	6006.77	95614.6	4985.05
nVTMGQSSAR	NP_001020331.1	ADGRE5	N322	7	4988	42352.1	65398.1	15139.9	74791.9	15956.6		NLLAPGYTETYYnSTGK	NP_001291280.1	ADAM28	N89	9	27822	12130.9	8074.35	8100.2	3315.92	4638.06		VGnWSK	NP_112217.2	ADAMTS12	N1372	2	18397	62470.9	118232	34009.5	153659	17218.7
nVTMGQSSAR	NP_001020331.1	ADGRE5	N322	12	11264	164037	270204	131732	184795	13132.3		NLLAPGYTETYYnSTGK	NP_001291280.1	ADAM28	N89	6	28079	36508.2	46661.2	46712.3	36055.9	24723.2		DSVnISQK	NP_112217.2	ADAMTS12	N215	3	14117	132489	308870	106898	384171	30821
nVTMGQSSAR	NP_001020331.1	ADGRE5	N322	11	8694	46227.4	66300.5	29423.8	76878	2668.39		nFSSCSAEDFEK	NP_003807.1	ADAM9	N381	10	20839	77957.1	81994.6	59565.2	15632	18948.6		MVGCDYEIDSnATEDR	NP_112217.2	ADAMTS12	N685	3	19664	11108.1	30958.5	16642.6	26380.2	4461.01
nVTMGQSSAR	NP_001020331.1	ADGRE5	N322	10	8521	35587.7	46862.9	19918.9	44600	10354		nFSSCSAEDFEK	NP_003807.1	ADAM9	N381	10	22367	48636.7	45326.7	38592	12970.3	21277.1		SSEPVLTEEDATSLITEGFLLnASNYK	NP_112217.2	ADAMTS12	Nf1301	3	42383	3640.34	4732.46	1508.07	3263.83	1908.86
nVTMGQSSAR	NP_001020331.1	ADGRE5	N322	8	8345	38835.9	61505.2	23581.9	68778.8	289.435		nFSSCSAEDFEK	NP_003807.1	ADAM9	N381	9	21000	51373.7	43226.4	38420.4	11078.7	16565.9		SSEPVLTEEDATSLITEGFLLnASNYK	NP_112217.2	ADAMTS12	Nf1301	5	42194	3551.33	6419.1	1274.41	8572.28	824.435
nVTMGQSSAR	NP_001020331.1	ADGRE5	N322	7	8441	48714.2	90574.3	30155.1	48126.2	17095.8		nFSSCSAEDFEK	NP_003807.1	ADAM9	N381	9	22592	26203.9	24551	18330.9	10136.2	11295.2		MVGCDYEIDSnATEDR	NP_112217.2	ADAMTS12	Nf685	3	18218	10251.9	24073	13200.2	27405.3	3047.17
WCPQNSSCVnATACR	NP_001020331.1	ADGRE5	N38	12	18193	47550	78769.7	34460	53428.7	23560.8		nFSSCSAEDFEK	NP_003807.1	ADAM9	N381	5	21926	42137.5	44204.2	40004.6	19067.7	20524.8		nISDPSK	NP_055059.2	ADAMTS2	N1031	2	11328	130426	237922	204289	271498	49181.3
WCPQNSSCVnATACR	NP_001020331.1	ADGRE5	N38	10	15287	17993.5	40453.8	19192.5	28384.3	1291.82		LPNNMnQTK	NP_112217.2	ADAMTS12	N1276	7	12245	58797.6	111173	90653.6	32645.1	9511.87		SCNLYNnLTNVEGR	NP_055059.2	ADAMTS2	N1098	10	25077	12198.5	22809.7	14588.9	25881.2	7393.99
WCPQNSSCVnATACR	NP_001020331.1	ADGRE5	N38	4	15317	13689.5	32412.1	6816.54	13830.8	139.636		SSEPVLTEEDATSLITEGFLLnASNYK	NP_112217.2	ADAMTS12	N1301	9	42970	3677.27	6330.82	6408.21	2663.2	2209.7		SCNLYNnLTNVEGR	NP_055059.2	ADAMTS2	N1098	2	24596	36522.6	57687.2	23190.6	67681.5	38933.4
LSAVNSIFLSHnNTK	NP_001020331.1	ADGRE5	N404	9	28461	49447.9	52640.9	66776.3	48924.2	70703.8		DSVnISQK	NP_112217.2	ADAMTS12	N215	3	14399	442279	655233	589829	146792	44806.7		CIQPLHDnTTR	NP_055059.2	ADAMTS2	N949	11	11687	31663	50543.6	32464.9	55191.9	23043.8
LSAVNSIFLSHnNTK	NP_001020331.1	ADGRE5	N404	12	31172	21027.1	33462.6	18216.6	33770.2	5457.7		MVGCDYEIDSnATEDR	NP_112217.2	ADAMTS12	N685	3	16325	31941.1	43973.7	47874.3	22646.3	31164.9		CIQPLHDnTTR	NP_055059.2	ADAMTS2	Nf949	11	10736	30619	46894	29430.8	69560.9	22268.8
LSAVNSIFLSHnNTK	NP_001020331.1	ADGRE5	N404	6	28044	45351.2	83480.6	31735.2	58917.5	6980.55		MVGCDYEIDSnATEDR	NP_112217.2	ADAMTS12	N685	3	20352	36800.6	57547.9	46756.1	25047	7484.02		CIQPLHDnTTR	NP_055059.2	ADAMTS2	Nf949	8	10425	24495.4	47995.6	17140.8	43631.6	15682.1
LSAVNSIFLSHnNTK	NP_001020331.1	ADGRE5	N404	6	28119	104708	203183	93677.6	143778	14670.2		MVGCDYEIDSnATEDR	NP_112217.2	ADAMTS12	Nf685	3	14949	15255.3	27921.5	20910.7	22554	4945.98		FnLTANQHLLAPGFVSETR	NP_055087.2	ADAMTS7	N94	5	31577	6952.7	12526.2	10442.9	11441.5	9257.19
LSAVNSIFLSHnNTK	NP_001020331.1	ADGRE5	N404	8	28177	77625.9	125572	72013.6	154231	9786.74		MVGCDYEIDSnATEDR	NP_112217.2	ADAMTS12	Nf685	3	18756	16809.7	28493.4	20538.7	166618	4992.89		RLDDILGnLSQQPEELRDLYSK	NP_001035362.3	ADAMTSL1	N1084	9	37450	7198.15	11752.7	5826.8	8667.05	3736.54
LSAVNSIFLSHnNTK	NP_001020331.1	ADGRE5	N404	5	28547	200469	367500	113296	377917	12748.3		SCNLYNnLTNVEGR	NP_055059.2	ADAMTS2	N1098	1	25585	25302.6	42327.8	28004.5	24888.9	5674.17		CLLnSTEVNPAHCAGK	NP_001035362.3	ADAMTSL1	N1518	9	20402	16959.5	39954.9	27143.2	19727.2	10608.2
LSAVNSIFLSHnNTK	NP_001020331.1	ADGRE5	N404	7	28226	24456.5	44001.9	18694	36641.5	3068.25		SCNLYNnLTNVEGR	NP_055059.2	ADAMTS2	N1098	10	23975	18492.9	29811.9	28959.1	19476.4	6702.64		CLLnSTEVNPAHCAGK	NP_001035362.3	ADAMTSL1	N1518	9	20429	17798.8	26408.6	27833.4	17432.6	12882.7
LSAVNSIFLSHnNTK	NP_001020331.1	ADGRE5	N404	2	27625	64567.3	112010	105109	60704.5	83224.9		SCNLYNnLTNVEGR	NP_055059.2	ADAMTS2	N1098	10	23985	21544.2	33676.3	27188.1	23326.8	9206.74		GENSLSSTGTFLVDnSSVDFQK	NP_001035362.3	ADAMTSL1	N251	5	32011	8679.49	12447.5	13477.1	13018.5	8719.53
LSAVNSIFLSHnNTK	NP_001020331.1	ADGRE5	N404	4	28137	20974.6	22933.9	12370.2	34621.4	6682.12		SCNLYNnLTNVEGR	NP_055059.2	ADAMTS2	N1098	9	24308	21202.8	29333.5	32275	19663.2	16966		RLDDILGnLSQQPEELRDLYSK	NP_001035362.3	ADAMTSL1	Nf1084	9	35313	11905	11869.8	8954.9	12278	5887.6
FTNDLLnSSSAIYSK	NP_722582.2	ADGRF1	N168	5	32639	44924.4	54163.3	27840	148352	6632.8		SCNLYNnLTNVEGR	NP_055059.2	ADAMTS2	N1098	2	24488	32822.4	59804.2	50527	14596.6	6708.53		DRnVTGTPLTGDK	NP_001138792.1	ADAMTSL2	N428	2	13718	60428.6	99128.4	108619	73146.9	47348.7
DDEYTLPCSSGYRGnITAK	NP_722582.2	ADGRF1	N282	11	20045	29209.7	35127.4	11858.3	55420.9	3749.09		CIQPLHDnTTR	NP_055059.2	ADAMTS2	N949	11	10951	13171.6	28034.7	23046.9	8435.61	5904.26		DFTLnETVNSIFAQGAPR	NP_001138792.1	ADAMTSL2	N475	10	39088	10097.9	12782.3	8665.63	25881.4	7232.97
DDEYTLPCSSGYRGnITAK	NP_722582.2	ADGRF1	N282	11	20057	49567.8	63002	18848.3	104629	1009.17		CIQPLHDnTTR	NP_055059.2	ADAMTS2	Nf949	11	9559	10020.2	12872.5	12329.8	10355.6	3784.32		DFTLnETVNSIFAQGAPR	NP_001138792.1	ADAMTSL2	N475	10	39096	9501.91	13923.7	4712.47	22707.4	10670.6
LLETLEnISTLVPPTALPLnFSR	NP_722582.2	ADGRF1	N410;N423	7	43616	1483.01	2488.21	2042.73	5270.95	756.428		CIQPLHDnTTR	NP_055059.2	ADAMTS2	Nf949	8	9970	16800.4	28117.9	23637.3	15212.3	5998.13		DFTLnETVNSIFAQGAPR	NP_001138792.1	ADAMTSL2	N475	12	40547	3478.33	5167.22	4172.39	4492.83	4951.01
MCPQnTSIPIR	NP_722582.2	ADGRF1	N455	8	19443	81220.7	114458	46911.6	181787	56005.3		FnLTANQHLLAPGFVSETR	NP_055087.2	ADAMTS7	N94	5	32726	16768.4	27802.7	33686.1	19889.2	12492.5		DFTLnETVNSIFAQGAPR	NP_001138792.1	ADAMTSL2	N475	3	38210	8109.15	16579.7	8151.48	13012.4	5171.65
ANEQVVQSLnQTYK	NP_001091988.1	ADGRF5	N256	10	22472	23907.9	33636	28278.9	18132.6	1812.16		CLLnSTEVNPAHCAGK	NP_001035362.3	ADAMTSL1	N1518	10	19548	16214.4	17546.5	19553.3	14357.5	12222.3		DFTLnETVNSIFAQGAPR	NP_001138792.1	ADAMTSL2	N475	8	39158	26885.8	30933.8	13899.2	84107.8	14628.6
YEEQQLEIQnSSR	NP_001091988.1	ADGRF5	N315	3	15494	25937.5	34034	27722.5	35400.7	6837.35		CLLnSTEVNPAHCAGK	NP_001035362.3	ADAMTSL1	N1518	9	19534	15887.2	16395.7	20473.9	12169.9	9007.32		DFTLnETVNSIFAQGAPR	NP_001138792.1	ADAMTSL2	N475	9	39171	12274.1	15314.8	7568.13	30650.5	8471.25
LNLVPGEnITCQDPVIGVGEPGK	NP_001091988.1	ADGRF5	N666	11	34839	14240.9	17814.7	35302.9	13969.9	11039.1		GENSLSSTGTFLVDnSSVDFQK	NP_001035362.3	ADAMTSL1	N251	5	33103	27245.3	33062.9	31196	32085.3	17325		DFTLnETVNSIFAQGAPR	NP_001138792.1	ADAMTSL2	N475	5	38314	2218.22	4897.57	4409.05	6704.84	2262.04
VLQQQWTnQSSQLLHSVER	NP_001091988.1	ADGRF5	N820	9	29047	11174.6	10492.1	8415.98	17691.2	5434.52		RLDDILGnLSQQPEELRDLYSK	NP_001035362.3	ADAMTSL1	Nf1084	6	34985	22047.2	20586.4	22084.6	14043.9	21674.3		VAnSSSEAPFPnVSTSLLTSAGNR	NP_001138792.1	ADAMTSL2	N524;N533	8	33545	15756.5	32665.7	14041.4	28840.5	9966.61
VLQQQWTnQSSQLLHSVER	NP_001091988.1	ADGRF5	N820	9	29134	11212.3	9399.31	15205.1	13396.2	3476.15		DRnVTGTPLTGDK	NP_001138792.1	ADAMTSL2	N428	2	13717	39530.5	78147.7	77769.5	24026.5	42913		VAnSSSEAPFPNVSTSLLTSAGnR	NP_001138792.1	ADAMTSL2	N524;N544	12	34317	6903.33	11131	9058.36	13016.2	3833.58
nNSPSGGETK	NP_001091988.1	ADGRF5	N944	5	5859	103522	148967	138320	20219.2	6821.92		DFTLnETVNSIFAQGAPR	NP_001138792.1	ADAMTSL2	N475	3	39517	12849.5	24469.2	20743.4	8621.45	5507.59		VAnSSSEAPFPNVSTSLLTSAGnR	NP_001138792.1	ADAMTSL2	N524;N544	3	32717	24016.9	15169.9	16708.8	11944	5241.18
nSSQVLGEK	NP_001139242.1	ADGRG1	N303	8	13751	22994.4	40553.6	12060.4	127774	0		DFTLnETVNSIFAQGAPR	NP_001138792.1	ADAMTSL2	N475	12	40806	1949.23	4510.16	3937.96	3555.74	2577.1		VAnSSSEAPFPNVSTSLLTSAGnR	NP_001138792.1	ADAMTSL2	N524;N544	1	33496	24821.3	20331.3	25562.1	23679	13893.9
nSSQVLGEK	NP_001139242.1	ADGRG1	N303	12	16754	74240	125556	31686.1	388494	3419.85		DFTLnETVNSIFAQGAPR	NP_001138792.1	ADAMTSL2	N475	10	38136	7002.34	11773.4	11332.6	4623.94	2581.53		VAnSSSEAPFPNVSTSLLTSAGnR	NP_001138792.1	ADAMTSL2	N524;N544	8	33603	19347.2	47532.6	22184.7	41764.1	14886.2
nSSQVLGEK	NP_001139242.1	ADGRG1	N303	11	14328	62329.9	108934	34078.6	338937	1541.86		DFTLnETVNSIFAQGAPR	NP_001138792.1	ADAMTSL2	N475	9	38599	7904.81	17200.4	17646.5	5389.9	3150.94		VAnSSSEAPFPNVSTSLLTSAGnR	NP_001138792.1	ADAMTSL2	N524;N544	9	33578	6739.27	16444.5	9634.04	8734.53	5620.29
nSSQVLGEK	NP_001139242.1	ADGRG1	N303	5	13809	88217	106122	106957	91765.7	83066.6		DFTLnETVNSIFAQGAPR	NP_001138792.1	ADAMTSL2	N475	5	39689	4798.28	8634.3	5543.72	4019.81	3952.52		VAnSSSEAPFPNVSTSLLTSAGnR	NP_001138792.1	ADAMTSL2	N524;N544	9	33670	11535.1	31152.3	8688.62	10187.1	8570.41
nSSQVLGEK	NP_001139242.1	ADGRG1	N303	7	13932	19883.8	34751.8	10165	125940	9355.83		DFTLnETVNSIFAQGAPR	NP_001138792.1	ADAMTSL2	N475	6	38794	12559.5	39071.1	27975.8	12907.5	7784.87		VAnSSSEAPFPNVSTSLLTSAGnR	NP_001138792.1	ADAMTSL2	N524;N544	4	33087	13167.5	19192.3	11557.8	14691.5	6831.13
nSSQVLGEK	NP_001139242.1	ADGRG1	N303	1	13842	36417.4	59550.4	28746.3	141442	17860.9		DFTLnETVNSIFAQGAPR	NP_001138792.1	ADAMTSL2	N475	6	38837	12211.4	25933.8	20093.7	13921.2	7126.79		VAnSSSEAPFPnVSTSLLTSAGNR	NP_001138792.1	ADAMTSL2	N524;Nf533	3	31064	11373.4	8332.1	11437.3	8009.67	5091.56
nSSQVLGEK	NP_001139242.1	ADGRG1	N303	3	13765	53790.2	48924.5	59784.5	92643.3	59229.2		DFTLnETVNSIFAQGAPR	NP_001138792.1	ADAMTSL2	N475	4	39359	5945.31	6674.37	7317.35	4402.95	3821.29		VAnSSSEAPFPnVSTSLLTSAGNR	NP_001138792.1	ADAMTSL2	N524;Nf533	3	31080	7535.05	6973.96	13824.9	8322.88	3565.46
nSSQVLGEK	NP_001139242.1	ADGRG1	N303	4	13916	31862.7	62146.8	22872.5	75575.8	21876.6		VAnSSSEAPFPNVSTSLLTSAGnR	NP_001138792.1	ADAMTSL2	N524;N544	7	33615	13336	19126.9	20186.2	17713.6	12888.4		VAnSSSEAPFPNVSTSLLTSAGNR	NP_001138792.1	ADAMTSL2	N524	1	33450	18778.1	16147	13705.7	14781.3	15469
VAnLTEPVVLTFQHQLQPK	NP_001139242.1	ADGRG1	N324	9	37047	33380.9	87967.3	32463.1	245417	13808.5		VAnSSSEAPFPNVSTSLLTSAGnR	NP_001138792.1	ADAMTSL2	N524;N544	3	33796	10695	15423.3	33373.1	14683.5	17577.6		nCTGPPCDR	NP_001138792.1	ADAMTSL2	N731	3	6134	269287	445339	480158	454461	49000.1
VAnLTEPVVLTFQHQLQPK	NP_001139242.1	ADGRG1	N324	10	36857	25055.4	43465.8	35763.6	77796	20178		VAnSSSEAPFPNVSTSLLTSAGnR	NP_001138792.1	ADAMTSL2	N524;N544	8	33761	10036.4	13958.9	11108.4	10150.9	5750.66		nCTGPPCDR	NP_001138792.1	ADAMTSL2	N731	2	6065	469347	881809	912489	880945	62041.4
VAnLTEPVVLTFQHQLQPK	NP_001139242.1	ADGRG1	N324	6	36987	21849.8	36188.2	17254.9	83017.9	9228.85		VAnSSSEAPFPNVSTSLLTSAGnR	NP_001138792.1	ADAMTSL2	N524;N544	4	33643	11028.6	21068.9	23959.6	21131.3	7883.38		CnTTCGR	NP_001138792.1	ADAMTSL2	N807	3	4517	136938	288942	120972	228578	15947.8
VAnLTEPVVLTFQHQLQPK	NP_001139242.1	ADGRG1	N324	6	37081	14873.7	22927.3	14390.5	51627.9	9443.7		VAnSSSEAPFPnVSTSLLTSAGNR	NP_001138792.1	ADAMTSL2	N524;Nf533	4	31936	8381.76	12794	11990.7	12550.5	10434.7		CnTTCGR	NP_001138792.1	ADAMTSL2	N807	3	5057	18442.5	29042.4	24917.3	28323.4	6258.73
VAnLTEPVVLTFQHQLQPK	NP_001139242.1	ADGRG1	N324	8	36599	27790.8	42835	31059.5	106361	22319.3		nCTGPPCDR	NP_001138792.1	ADAMTSL2	N731	3	6011	644229	1.32261e+06	711623	443777	237075		CnTTCGR	NP_001138792.1	ADAMTSL2	N807	4	4316	49606.8	77852	32269.7	50571.5	8912.98
VAnLTEPVVLTFQHQLQPK	NP_001139242.1	ADGRG1	N324	7	36784	8603.9	17471.2	9349.19	33496.1	7323.94		CnTTCGR	NP_001138792.1	ADAMTSL2	N807	3	4413	669647	2.3062e+06	1.00626e+06	1.01122e+06	77255.6		CnTTCGR	NP_001138792.1	ADAMTSL2	N807	5	4308	10222.6	13255.3	7986.07	10254.3	8549.14
GFnASYIR	NP_001027566.1	ADGRG6	N143	6	18207	116879	84132.8	54091.9	484959	0		CnTTCGR	NP_001138792.1	ADAMTSL2	N807	4	4299	469665	1.48239e+06	524780	487031	44282.5		SVPGPGnR	NP_001138792.1	ADAMTSL2	N87	6	7926	34857.1	45528.4	107285	31335.8	10885.3
GFnASYIR	NP_001027566.1	ADGRG6	N143	12	21624	61414.6	82445.5	44241.8	254649	5727.8		SVPGPGnR	NP_001138792.1	ADAMTSL2	N87	9	7456	26379.3	41782.1	21364.8	18976	11704		QSQPPSISFnK	NP_001288039.1	ADAMTSL3	N1191	5	21059	55936.1	63356.7	76627.5	104502	17293.1
GFnASYIR	NP_001027566.1	ADGRG6	N143	5	18589	51639.4	66815.9	51712.7	282902	2419.94		SVPGPGnR	NP_001138792.1	ADAMTSL2	N87	6	7484	68916.5	164591	68178.7	81524	25242.5		AnGTVQVVSPR	NP_001288039.1	ADAMTSL3	N1516	1	13811	51037.3	45912.3	64674.3	30579.4	17211
LWnFTMNAK	NP_001027566.1	ADGRG6	N314	4	30269	11378.5	14791.6	7069.22	54264.1	630.911		QSQPPSISFnK	NP_001288039.1	ADAMTSL3	N1191	5	21831	48592.8	54821.8	64580.6	36061.8	62687.8		RInLTIGSR	NP_001288039.1	ADAMTSL3	N915	7	17663	13790.8	20768.4	17510.2	19855.1	5768.57
ILSnLSCNVK	NP_001027566.1	ADGRG6	N324	12	30716	38884.8	51128.2	22903.7	428369	0		RInLTIGSR	NP_001288039.1	ADAMTSL3	N915	7	17685	27001.2	52090.2	31732.3	44632	15129		RInLTIGSR	NP_001288039.1	ADAMTSL3	N915	8	17988	19785	23994.1	23893.1	21736.2	14432.8
ILSnLSCNVK	NP_001027566.1	ADGRG6	N324	4	27677	22691.4	38840.8	10555.9	172210	0		AYLLPnTSVIIK	NP_001288039.1	ADAMTSL3	N927	2	35780	17621.4	19863.9	42021.2	13598.1	45973.9		QSQPPSISFnK	NP_001288039.1	ADAMTSL3	Nf1191	5	19706	9190.61	9452.53	16533	10493.9	4250.38
ILSnLSCNVK	NP_001027566.1	ADGRG6	N324	6	27683	45219.9	47578	41083	98745	7009.85		QSQPPSISFnK	NP_001288039.1	ADAMTSL3	Nf1191	5	20370	27861.3	45744.2	47364.1	38687.3	37181.6		LVSGnLTDR	NP_001275536.1	ADAMTSL4	N513	4	17810	27579.9	30474.3	29751.6	43152.7	29144.6
NnESLDEGLR	NP_001027566.1	ADGRG6	N477	2	12870	79655.3	106174	75971.2	147507	343.645		LVSGnLTDR	NP_001275536.1	ADAMTSL4	N513	3	18069	32898.4	37412.8	50247	38441.1	22948.4		LVSGnLTDR	NP_001275536.1	ADAMTSL4	N513	5	17630	51836.4	35371.4	101035	46632.4	41273.2
AQFTFFnK	NP_001027566.1	ADGRG6	N722	2	30129	72961.8	72457.9	36293.9	557184	0		LVSGnLTDR	NP_001275536.1	ADAMTSL4	N513	12	20110	18937.7	18629.8	22467.1	90549.7	12994.9		EVQCLSTnQTLSTR	NP_001275536.1	ADAMTSL4	N962	10	17294	15318.3	17267.9	4400.55	41289	11146.3
RAQFTFFnK	NP_001027566.1	ADGRG6	N722	2	23964	42105.9	49832.8	68058.5	109080	22057.3		LVSGnLTDR	NP_001275536.1	ADAMTSL4	N513	11	17722	80585.1	88250.2	103223	133969	70086.4		EVQCLSTnQTLSTR	NP_001275536.1	ADAMTSL4	N962	7	16925	17416.6	20499.1	11060.3	32736.4	11665.1
nNTISAK	NP_071442.2	ADGRL4	N177	12	12918	191086	266523	397275	60308.9	28331.8		LVSGnLTDR	NP_001275536.1	ADAMTSL4	N513	11	17767	107567	125464	106224	180284	61416.9		EVQCLSTnQTLSTR	NP_001275536.1	ADAMTSL4	N962	9	17243	16704.1	28608.1	13103.7	25648.5	7651.91
DTLSnSTLTEFVK	NP_071442.2	ADGRL4	N188	9	31284	19458.6	25549.7	46720.6	15889.7	3048.61		LVSGnLTDR	NP_001275536.1	ADAMTSL4	N513	5	18053	131667	117655	119185	184133	85224.6		EVQCLSTnQTLSTR	NP_001275536.1	ADAMTSL4	N962	9	17249	13903	17416.7	13034.6	26263.3	2499.07
IYPLTWnGSLCMR	NP_001120.3	AEBP1	N528	12	35543	24412.7	48240.2	12090.5	151974	0		LVSGnLTDR	NP_001275536.1	ADAMTSL4	N513	4	17865	64472.4	62596.6	62522.7	96489.9	36628.8		EVQCLSTnQTLSTR	NP_001275536.1	ADAMTSL4	N962	9	17313	13441.1	22565.4	10619	22193.2	6729.13
IYPLTWnGSLCMR	NP_001120.3	AEBP1	N528	12	39028	49155.3	90543.7	16606.2	322945	0		EVQCLSTnQTLSTR	NP_001275536.1	ADAMTSL4	N962	7	16895	18357.5	24785.5	20085.8	37042.6	5738.53		EVQCLSTnQTLSTR	NP_001275536.1	ADAMTSL4	Nf962	10	15781	14777.6	21692.7	11452.5	20608.5	7572.76
IYPLTWnGSLCMR	NP_001120.3	AEBP1	N528	8	35863	36032	64440.1	9665.63	214366	0		EVQCLSTnQTLSTR	NP_001275536.1	ADAMTSL4	N962	10	16355	22817.2	25036	31829.2	18012.5	31275.9		EVQCLSTnQTLSTR	NP_001275536.1	ADAMTSL4	Nf962	7	15376	10613.5	14963.1	5636.53	14507.7	7828.93
IYPLTWnGSLCMR	NP_001120.3	AEBP1	N528	9	32968	9848.74	12840.9	6956.03	38678.9	1433.65		EVQCLSTnQTLSTR	NP_001275536.1	ADAMTSL4	N962	10	16361	11841.8	8036.27	6809.92	25370.4	4225.72		EVQCLSTnQTLSTR	NP_001275536.1	ADAMTSL4	Nf962	7	15422	9943.6	12694.7	1182.78	15958.2	2068.11
IYPLTWnGSLCMR	NP_001120.3	AEBP1	N528	9	33018	5544.79	9747.38	2951.33	14004.1	2571.35		EVQCLSTnQTLSTR	NP_001275536.1	ADAMTSL4	N962	9	16393	13146.5	13206.1	10748.2	22743.8	3853.09		EVQCLSTnQTLSTR	NP_001275536.1	ADAMTSL4	Nf962	9	15746	23085.1	36977.5	11344.8	32815.3	12583.3
IYPLTWnGSLCMR	NP_001120.3	AEBP1	N528	11	32935	20309.8	29813.2	16019.4	77767.2	9916.72		EVQCLSTnQTLSTR	NP_001275536.1	ADAMTSL4	Nf962	10	14918	1640.15	3438.01	2427.11	3535.02	0		GDEASEEGQnGSSPK	NP_001110.2	ADD1	N462	2	7436	11304.4	14379.9	19700.6	9245.82	8403.03
IYPLTWnGSLCMR	NP_001120.3	AEBP1	N528	6	32762	29632.8	40447.2	39226.5	115408	10999.6		EVQCLSTnQTLSTR	NP_001275536.1	ADAMTSL4	Nf962	7	15440	20941.2	38442.4	28193.6	36288.8	1059.28		GDEASEEGQnGSSPK	NP_001110.2	ADD1	N462	2	7481	15280.6	21627.3	28271.1	9329.22	11625.9
IYPLTWnGSLCMR	NP_001120.3	AEBP1	N528	8	28358	66234	94396.8	166085	153539	28317.5		EVQCLSTnQTLSTR	NP_001275536.1	ADAMTSL4	Nf962	9	14919	6911.26	12025.7	6570.35	8372.27	1292.59		nGSFLGLSLLEK	NP_116166.9	ADGRA2	N101	10	40875	4105.73	7928.89	6109.02	5598.74	2433.72
IYPLTWnGSLCMR	NP_001120.3	AEBP1	N528	8	32643	16579.9	31070.1	13152.6	79947.7	11228.2		GDEASEEGQnGSSPK	NP_001110.2	ADD1	N462	2	7469	17952.4	11052.7	13227.8	22969	21813.9		nGSFLGLSLLEK	NP_116166.9	ADGRA2	N101	1	41623	7667.66	11234.7	8283.02	11237.7	4148.57
IYPLTWnGSLCMR	NP_001120.3	AEBP1	N528	8	32659	28690	54054.8	16702.3	163697	7790.65		nGSFLGLSLLEK	NP_116166.9	ADGRA2	N101	7	41359	9056.97	13753.3	13321.9	5050.04	9313.77		nGSFLGLSLLEK	NP_116166.9	ADGRA2	N101	11	41137	7930.68	8932.2	21647.5	7174.89	9527.31
IYPLTWnGSLCMR	NP_001120.3	AEBP1	N528	7	32736	15840.1	21682.8	14976.9	32104.9	23208.7		nGSFLGLSLLEK	NP_116166.9	ADGRA2	N101	11	40422	21131.1	18942.2	22273.4	4158.44	10601.3		nGSFLGLSLLEK	NP_116166.9	ADGRA2	N101	4	40410	2446.78	4659.99	9420.99	1716.25	1481.71
IYPLTWnGSLCMR	NP_001120.3	AEBP1	N528	1	32593	17190.3	9846.54	44149.2	13061	57311.8		nGSFLGLSLLEK	NP_116166.9	ADGRA2	N101	5	41418	12888.7	9532.57	11206.1	5445.38	9229.45		WLLPWAQnR	NP_116166.9	ADGRA2	N207	12	39905	28540.1	60187.5	109991	24923	6644.97
IYPLTWnGSLCMR	NP_001120.3	AEBP1	N528	3	32600	9013.13	8073.51	15300.6	23895.7	9304.64		nGSFLGLSLLEK	NP_116166.9	ADGRA2	N101	6	40624	14915.7	10334.1	13778.3	7066.89	10379.1		GVATPVIFAGTSGCGVGnLTEPVAVSLR	NP_116166.9	ADGRA2	N690	12	40867	3227.01	4192.48	3625.5	4085.77	4821.4
IYPLTWnGSLCMR	NP_001120.3	AEBP1	N528	4	32736	4461.68	6057.5	2757.65	21761.3	2393.75		WLLPWAQnR	NP_116166.9	ADGRA2	N207	12	40121	13619.1	10318.8	9063.16	4231.95	12440.4		VYVnGTLSTSDPSGK	NP_001317426.1	ADGRD1	N217	11	22364	41081.9	56013.7	44463.9	41963.9	45222.8
IYPLTWnGSLCMR	NP_001120.3	AEBP1	N528	11	36332	19059.2	29116.1	23709.8	104027	5240.9		WLLPWAQnR	NP_116166.9	ADGRA2	Nf207	12	37727	12988.2	19315.9	21606.8	13230.3	11688.3		VYVnGTLSTSDPSGK	NP_001317426.1	ADGRD1	N217	11	22405	39040.6	51461.2	35058.7	51376.2	43848.9
IYPLTWnGSLCMR	NP_001120.3	AEBP1	N528	4	35967	21000.9	32554.7	31888.5	103196	8631.36		VVCSGGDLPEPPEPGLLPnGTVTLLLSNNK	NP_116166.9	ADGRA2	Nf84	6	40333	8575.16	6511.57	14192.5	3741.54	14296.7		SLSEQTALnLTK	NP_001317426.1	ADGRD1	N351	5	25725	22998.7	36365	17115.2	33492.2	26217.5
GVVTDEQGIPIAnATISVSGINHGVK	NP_001120.3	AEBP1	N922	9	30090	104083	157537	59103.3	338774	0		VVCSGGDLPEPPEPGLLPnGTVTLLLSNNK	NP_116166.9	ADGRA2	Nf84	6	40379	5197.27	5671.23	14131.4	2956.69	11452.9		QHSEATnSSNR	NP_001317426.1	ADGRD1	N533	8	4001	1776.24	0	5.06251	0	0
GVVTDEQGIPIAnATISVSGINHGVK	NP_001120.3	AEBP1	N922	12	32724	86403.1	193312	24696.6	475745	0		VVCSGGDLPEPPEPGLLPnGTVTLLLSNNK	NP_116166.9	ADGRA2	Nf84	6	40394	4659.98	5963.23	10551.8	3033.71	10633.1		QHSEATnSSNR	NP_001317426.1	ADGRD1	N533	11	3960	2350.23	2301.02	2184.45	4752.17	0
GVVTDEQGIPIAnATISVSGINHGVK	NP_001120.3	AEBP1	N922	8	29796	91859.9	152006	122181	293942	0		QHSEATnSSNR	NP_001317426.1	ADGRD1	N533	8	3774	0.000146486	1323.55	0	0	0		QHSEATnSSNR	NP_001317426.1	ADGRD1	N533	8	3954	1033.93	1226.57	982.662	1205.5	0
GVVTDEQGIPIAnATISVSGINHGVK	NP_001120.3	AEBP1	N922	12	32669	26365.7	46779.2	21336.8	66184	7161.44		QHSEATnSSNR	NP_001317426.1	ADGRD1	N533	10	3477	2450.64	2856.19	3271.97	1899.39	2773.94		QHSEATnSSNR	NP_001317426.1	ADGRD1	N533	10	3999	2332.58	1691.72	1097.65	2865.54	1341.88
GVVTDEQGIPIAnATISVSGINHGVK	NP_001120.3	AEBP1	N922	12	33030	15049.3	26804.3	10614.1	59181.4	7371.18		QHSEATnSSNR	NP_001317426.1	ADGRD1	N533	11	3619	3806.81	5895.42	5608.81	1542.53	4375.82		QHSEATnSSNR	NP_001317426.1	ADGRD1	N533	3	3572	4084.21	4982.81	5703.19	4580.19	3955.23
GVVTDEQGIPIAnATISVSGINHGVK	NP_001120.3	AEBP1	N922	12	33517	12837.8	18134.5	8727.41	47050.3	4601.78		QHSEATnSSNR	NP_001317426.1	ADGRD1	N533	2	3654	3671.43	5894.7	7263.54	2267.03	6490.82		GnLTYSVCR	NP_001317426.1	ADGRD1	N565	6	15112	54521.2	84513.8	53641.5	88988.9	43817.2
GVVTDEQGIPIAnATISVSGINHGVK	NP_001120.3	AEBP1	N922	12	33578	23279.1	51557.6	13929.1	119645	2272.7		GnLTYSVCR	NP_001317426.1	ADGRD1	N565	6	14936	66585.5	125919	110256	34684.4	33336.6		nSTCEDVDECADPR	NP_001243181.1	ADGRE1	N115	12	11507	3510.73	3272.21	7982.37	3708.94	5866.25
GVVTDEQGIPIAnATISVSGINHGVK	NP_001120.3	AEBP1	N922	11	30017	14116.3	21056.2	13282.9	43123	2695.74		WCPQDSSCVnATACR	NP_001257981.1	ADGRE2	N41	4	17187	86934.2	127849	137326	103882	51488.4		ECSEEnVTLDLVAK	NP_001243181.1	ADGRE1	N396	3	28164	11255.1	17715.6	11684.4	14093.5	12958.3
GVVTDEQGIPIAnATISVSGINHGVK	NP_001120.3	AEBP1	N922	10	29837	9009.61	16818.6	7391.85	40187.5	3265.53		RnVSLSK	NP_001276087.1	ADGRE3	N227	6	10381	189629	98467.6	107599	77587.3	24595.5		WCPQDSSCVnATACR	NP_001257981.1	ADGRE2	N41	4	17096	8054.49	12754.8	6031.11	15552.3	11026.2
GVVTDEQGIPIAnATISVSGINHGVK	NP_001120.3	AEBP1	N922	10	29890	12902.7	18553.4	18470.3	46519.9	16460.2		DGCFLIHVnK	NP_001276087.1	ADGRE3	N275	9	23719	59928.4	57275.1	71387.7	74390.5	19717.8		WCPQDSSCVnATACR	NP_001257981.1	ADGRE2	N41	4	17254	9994	12773.3	12923.6	13651	12772.8
GVVTDEQGIPIAnATISVSGINHGVK	NP_001120.3	AEBP1	N922	6	29740	37963.1	65292.9	21251.5	143509	10043.5		DGCFLIHVnK	NP_001276087.1	ADGRE3	N275	8	24363	19528.7	13392.2	15900.1	12398.1	11434.8		WCPQDSSCVnATACR	NP_001257981.1	ADGRE2	N41	5	16945	5768.33	9659.19	6216.41	8642.96	5834.94
GVVTDEQGIPIAnATISVSGINHGVK	NP_001120.3	AEBP1	N922	6	29796	43675.1	96347.7	24998.1	198180	1391.96		TFKnESENTCQDVDECQQNPR	NP_001020331.1	ADGRE5	N108	7	13047	10322.4	8809.83	10717.7	10992.5	5022.27		RnVSLSK	NP_001276087.1	ADGRE3	N227	6	10794	67139.4	54848.3	48298	32518.9	97155.3
GVVTDEQGIPIAnATISVSGINHGVK	NP_001120.3	AEBP1	N922	5	29970	27867.1	52626.5	34746.3	99003.5	3689.55		TFKnESENTCQDVDECQQNPR	NP_001020331.1	ADGRE5	N108	7	13104	6464.65	6408.5	6645.8	6158.56	4131.49		DGCFLIHVnK	NP_001276087.1	ADGRE3	N275	8	24465	63946.4	69345.7	133179	39039	95565.3
GVVTDEQGIPIAnATISVSGINHGVK	NP_001120.3	AEBP1	N922	7	29805	18267.1	37106.8	7360.36	87005.7	164.581		TFKnESENTCQDVDECQQNPR	NP_001020331.1	ADGRE5	N108	3	12913	24981	43919	22738.5	25831	5189.56		nESENTCQDVDECQQNPR	NP_001020331.1	ADGRE5	N108	12	9474	10356.4	12452.9	21195.4	11460.9	13349.3
GVVTDEQGIPIAnATISVSGINHGVK	NP_001120.3	AEBP1	N922	2	29055	18734.8	35192.3	6461.6	60409.3	1676.95		TFKnESENTCQDVDECQQNPR	NP_001020331.1	ADGRE5	N108	5	12977	24175.9	30232.2	23016	24862.8	3904.68		TFKnESENTCQDVDECQQNPR	NP_001020331.1	ADGRE5	N108	3	12337	18406.7	31186.7	37076.9	24435.1	18850
GVVTDEQGIPIAnATISVSGINHGVK	NP_001120.3	AEBP1	N922	1	29546	16879.5	44491.4	6865.28	119197	5406.69		TFKnESENTCQDVDECQQNPR	NP_001020331.1	ADGRE5	N108	6	12565	9363.17	9664.68	8598.39	12649.6	3315.31		TFKnESENTCQDVDECQQNPR	NP_001020331.1	ADGRE5	N108	3	13069	6132.04	8352.03	12997.2	8774.65	7600.39
GVVTDEQGIPIAnATISVSGINHGVK	NP_001120.3	AEBP1	N922	3	29525	39606.3	74524.1	11066.6	161951	18642.4		TFKnESENTCQDVDECQQNPR	NP_001020331.1	ADGRE5	N108	4	12474	26804.3	47805.2	28912.7	28607.7	3935.09		TFKnESENTCQDVDECQQNPR	NP_001020331.1	ADGRE5	N108	8	13196	14511	27592.7	27405.3	7381.58	15571.9
GVVTDEQGIPIAnATISVSGINHGVK	NP_001120.3	AEBP1	N922	3	29784	11668.9	20747.6	9937.66	28165	10984.5		nESENTCQDVDECQQNPR	NP_001020331.1	ADGRE5	N108	12	9624	12384.4	17038	15025.5	34548	22426.2		TFKnESENTCQDVDECQQNPR	NP_001020331.1	ADGRE5	N108	6	12644	5828.08	10082.2	3304.66	3459.67	7046.16
GVVTDEQGIPIAnATISVSGINHGVK	NP_001120.3	AEBP1	N922	4	29727	10963.4	20535.1	5003.59	40369.1	2427.85		nVTMGQSSAR	NP_001020331.1	ADGRE5	N322	7	9142	81526.7	124033	82358.3	106920	17259.7		TFKnESENTCQDVDECQQNPR	NP_001020331.1	ADGRE5	N108	4	12333	5474.36	11759.9	11751.9	11273.3	8968.44
GVVTDEQGIPIAnATISVSGINHGVK	NP_001120.3	AEBP1	N922	4	29873	17001.1	36944.5	5309.79	92314.7	2642.77		nVTMGQSSAR	NP_001020331.1	ADGRE5	N322	12	11214	56913.1	86145.6	62321.1	100258	12469.2		TFKnESENTCQDVDECQQNPR	NP_001020331.1	ADGRE5	N108	4	12409	5851.11	6413.67	9704.55	6491.22	6132.75
IYPLTWnGSLCMR	NP_001120.3	AEBP1	Nf528	9	25806	17259.8	21378.4	13794.3	48616.4	9595.7		nVTMGQSSAR	NP_001020331.1	ADGRE5	N322	10	8770	15858	30371.1	24148.2	11102.2	5398.43		TFKnESENTCQDVDECQQNPR	NP_001020331.1	ADGRE5	N108	5	12521	4333.63	6119.95	4399.08	2798.55	6385.62
IYPLTWnGSLCMR	NP_001120.3	AEBP1	Nf528	9	29940	10383.7	13123.6	5708.56	33444.3	4829.44		nVTMGQSSAR	NP_001020331.1	ADGRE5	N322	11	8795	50759.8	105691	66708.3	54774.6	15141.2		nVTMGQSSAR	NP_001020331.1	ADGRE5	N322	10	6094	12677.3	51447	2432.28	9586.38	8681.91
IYPLTWnGSLCMR	NP_001120.3	AEBP1	Nf528	1	25496	11872.4	15696.4	12242.2	19664.3	9325.62		nVTMGQSSAR	NP_001020331.1	ADGRE5	N322	8	9009	20794.3	32846.6	20390.6	66239.9	5383.41		nVTMGQSSAR	NP_001020331.1	ADGRE5	N322	12	7527	27697.8	56414.2	951.426	28368.6	29139.1
IYPLTWnGSLCMR	NP_001120.3	AEBP1	Nf528	4	25682	8443.65	11766.1	8364.72	25019.4	3776.04		nVTMGQSSAR	NP_001020331.1	ADGRE5	N322	12	7652	32004.7	59741.9	36239.5	87015.1	2780.24		nVTMGQSSAR	NP_001020331.1	ADGRE5	N322	11	5921	14722.2	46754	545.088	16290.2	13591.1
IYPLTWnGSLCMR	NP_001120.3	AEBP1	Nf528	9	33655	19896.1	31638.1	10550.8	78341.7	6877.23		nVTMGQSSAR	NP_001020331.1	ADGRE5	N322	10	5354	12416.4	24253.4	14662.5	10672.7	2960.12		nVTMGQSSAR	NP_001020331.1	ADGRE5	N322	11	6522	40757.2	51614.4	7739.05	22955.1	14468.9
IYPLTWnGSLCMR	NP_001120.3	AEBP1	Nf528	8	33335	20577.4	39827.4	11136.4	120664	10463.2		nVTMGQSSAR	NP_001020331.1	ADGRE5	N322	11	5351	34315.3	90474.4	52640.8	45689.4	4546.09		nVTMGQSSAR	NP_001020331.1	ADGRE5	N322	8	5995	17456.3	15806.6	4932.24	21016.6	19218.9
IYPLTWnGSLCMR	NP_001120.3	AEBP1	Nf528	4	33292	26228.6	58597.2	6228.85	149306	2983.9		nVTMGQSSAR	NP_001020331.1	ADGRE5	N322	8	5243	25522.8	35462.8	25328.6	83023	30593.1		nVTMGQSSAR	NP_001020331.1	ADGRE5	N322	4	5489	29003.9	47001.9	10011.3	42325.9	40046.2
HnFSHCCSK	NP_001124.1	AFM	N109	9	5901	64769.9	123878	53164.8	79770.7	1571.96		nVTMGQSSAR	NP_001020331.1	ADGRE5	N322	6	4083	39690.3	61034.4	60160.7	84113.9	48489.3		nVTMGQSSAR	NP_001020331.1	ADGRE5	N322	12	11188	31339.5	52291.5	8022.95	41332.9	32155.6
HnFSHCCSK	NP_001124.1	AFM	N109	12	8753	353347	676897	299811	523012	6429.09		WCPQNSSCVnATACR	NP_001020331.1	ADGRE5	N38	10	15748	11801.5	17999.4	25447.2	18499	6271.95		nVTMGQSSAR	NP_001020331.1	ADGRE5	N322	1	9897	30944.7	60634.5	11947.3	21426.5	17932.2
HnFSHCCSK	NP_001124.1	AFM	N109	2	5922	63523.5	90489.4	52227.8	47604.3	15980.3		WCPQNSSCVnATACR	NP_001020331.1	ADGRE5	N38	11	15941	15024.5	31245	21002.6	20671.1	2739.86		nVTMGQSSAR	NP_001020331.1	ADGRE5	N322	7	9428	38534.5	65295	10655.7	65516.1	67985.8
HnFSHCCSK	NP_001124.1	AFM	N109	1	5841	193678	336426	177918	207308	3168.65		WCPQNSSCVnATACR	NP_001020331.1	ADGRE5	N38	8	16483	5288.18	6202.43	4754.64	6832.03	4064.36		nVTMGQSSAR	NP_001020331.1	ADGRE5	N322	11	9694	27767.1	75454.4	17813.9	38408.7	29013.5
HnFSHCCSK	NP_001124.1	AFM	N109	3	5834	129798	269464	109295	246361	31344.7		WCPQNSSCVnATACR	NP_001020331.1	ADGRE5	N38	4	15861	52370.2	81834.4	55030	81515.3	6653.22		nVTMGQSSAR	NP_001020331.1	ADGRE5	N322	8	9412	53504.3	68274.9	16922.1	78050.9	69011.7
DIENFnSTQK	NP_001124.1	AFM	N33	9	18313	162254	308856	137913	185989	9071.65		LSAVNSIFLSHnNTK	NP_001020331.1	ADGRE5	N404	7	29234	51614.5	122543	94498.9	79524.4	15647.7		nVTMGQSSAR	NP_001020331.1	ADGRE5	N322	9	9614	8145.82	14251.2	3152.56	9555.09	8181.09
DIENFnSTQK	NP_001124.1	AFM	N33	6	17644	224698	335051	193181	353253	21226.1		LSAVNSIFLSHnNTK	NP_001020331.1	ADGRE5	N404	12	30951	28757	46631.6	35819.3	46262.6	8764.47		nVTMGQSSAR	NP_001020331.1	ADGRE5	N322	5	8939	28459.1	55533.7	9420.85	35114.3	32962.9
DIENFnSTQK	NP_001124.1	AFM	N33	5	18143	98771.5	135118	60210.1	152094	8108.16		LSAVNSIFLSHnNTK	NP_001020331.1	ADGRE5	N404	1	29973	31891.4	40957.7	31236.4	41448.4	10325.6		GDKnVTMGQSSAR	NP_001020331.1	ADGRE5	N322	8	9727	7811.06	12666.9	9578.29	11402.7	6500.27
DIENFnSTQK	NP_001124.1	AFM	N33	7	18103	110259	197091	71270.2	167091	7537.06		LSAVNSIFLSHnNTK	NP_001020331.1	ADGRE5	N404	10	28279	18418.3	30890.7	27612.3	15639.3	10995.1		WCPQnSSCVnATACR	NP_001020331.1	ADGRE5	N33;Nf38	3	15119	23723.6	23013	28090.6	17655.1	8230.43
FnETTEK	NP_001124.1	AFM	N402	6	13220	230483	342730	130028	320345	132151		LSAVNSIFLSHnNTK	NP_001020331.1	ADGRE5	N404	8	29486	27147.2	58177.8	37898.3	58668.7	9560.49		WCPQnSSCVnATACR	NP_001020331.1	ADGRE5	N33;Nf38	4	15177	18000.4	27991.2	17391	16783.9	12098.8
FnETTEK	NP_001124.1	AFM	N402	8	13842	62398.8	187752	79792	90618.2	56620.5		LSAVNSIFLSHnNTK	NP_001020331.1	ADGRE5	N404	5	29689	313974	990513	615058	901228	42405		WCPQNSSCVnATACR	NP_001020331.1	ADGRE5	N38	10	16753	4084.68	21973.6	872.844	6293.64	5744.71
FnETTEK	NP_001124.1	AFM	N402	5	13720	215645	335403	153310	375742	97448.1		LSAVNSIFLSHnNTK	NP_001020331.1	ADGRE5	N404	6	28867	64257.6	111050	110533	139196	24615		WCPQNSSCVnATACR	NP_001020331.1	ADGRE5	N38	12	18169	23172.5	31506	15917.4	27590.4	21540.2
FnETTEK	NP_001124.1	AFM	N402	7	14032	117625	213885	99609.6	137541	48845.5		LSAVNSIFLSHnNTK	NP_001020331.1	ADGRE5	N404	6	28902	164774	313162	267938	413557	26025.6		WCPQNSSCVnATACR	NP_001020331.1	ADGRE5	N38	3	15851	14175.7	18457.6	3842.55	13852.2	18322.1
FnETTEK	NP_001124.1	AFM	N402	4	13918	76725.9	94220.6	42609.8	103087	38191.4		LSAVNSIFLSHnNTK	NP_001020331.1	ADGRE5	N404	4	29260	38446.9	83115.1	61581.4	50220	14533.4		WCPQNSSCVnATACR	NP_001020331.1	ADGRE5	N38	8	16576	7904.63	16084.4	1825.19	11820.1	5960.62
YAEDKFnETTEK	NP_001124.1	AFM	N402	8	17672	207063	375189	132078	113385	12174		FTNDLLnSSSAIYSK	NP_722582.2	ADGRF1	N168	5	33800	20540.5	95311.8	64463.6	26678.9	2132.17		WCPQNSSCVnATACR	NP_001020331.1	ADGRE5	N38	8	16711	5738.29	11930.1	4372.29	11374.7	5980.13
DIENFnSTQK	NP_001124.1	AFM	Nf33	6	15030	36777.2	37164.2	17405.4	30670.5	1765.52		FTNDLLnSSSAIYSK	NP_722582.2	ADGRF1	N168	4	33554	17142.8	97453	77649	12995.8	6227.47		WCPQNSSCVnATACR	NP_001020331.1	ADGRE5	N38	9	16750	6495.21	23676.4	1925.95	9161.82	5673.68
FnETTEK	NP_001124.1	AFM	Nf402	10	34542	13446.2	14008.6	16334.4	31037.6	10192.7		DDEYTLPCSSGYRGnITAK	NP_722582.2	ADGRF1	N282	10	20238	15894.8	38178.5	25648.8	20863.3	8135.01		WCPQNSSCVnATACR	NP_001020331.1	ADGRE5	N38	4	15881	10305.7	13503.1	1761.11	14301.6	12969.9
nATEAAWR	NP_000018.2	AGA	N38	6	11494	40310.9	46229.7	144501	39245.4	23187.1		DDEYTLPCSSGYRGnITAK	NP_722582.2	ADGRF1	N282	10	20258	26630.4	72498.2	58293.6	24018.9	17495.7		LSAVNSIFLSHnNTK	NP_001020331.1	ADGRE5	N404	12	31013	22353.7	31674.2	10999.9	51434.6	42834.2
NELMLnSSLMR	NP_940978.2	AGRN	N135	12	25220	269008	431678	260622	322770	23811.1		DDEYTLPCSSGYRGnITAK	NP_722582.2	ADGRF1	N282	11	20496	38737.2	126319	106058	48423.6	12227.3		LSAVNSIFLSHnNTK	NP_001020331.1	ADGRE5	N404	1	30084	34468.7	33709.8	66123	40512.3	43293.1
NELMLnSSLMR	NP_940978.2	AGRN	N135	11	22534	38355.1	56636	45850.9	38014.1	8657.5		LLETLEnISTLVPPTALPLnFSR	NP_722582.2	ADGRF1	N410;N423	7	44206	2080.17	6513.38	2842.54	2123.81	939.682		LSAVNSIFLSHnNTK	NP_001020331.1	ADGRE5	N404	9	29505	28867.6	38450.5	15529.5	44758.6	32067.8
NELMLnSSLMR	NP_940978.2	AGRN	N135	6	22080	90382.5	101247	172013	59507.6	31222		MCPQnTSIPIR	NP_722582.2	ADGRF1	N455	8	15735	12979.4	47765	31194.3	12688.6	6612.45		LSAVNSIFLSHnNTK	NP_001020331.1	ADGRE5	N404	6	28858	36965.2	44816.1	6851.89	49044	51193.1
NELMLnSSLMR	NP_940978.2	AGRN	N135	7	22376	60529.6	84488.6	216183	49423.1	6764.54		MCPQnTSIPIR	NP_722582.2	ADGRF1	N455	8	20422	23643	59734.4	50754.3	30433.7	13315.4		LSAVNSIFLSHnNTK	NP_001020331.1	ADGRE5	N404	4	28834	15881.4	30545.8	8025.82	19511.5	19358.3
NELMLnSSLMR	NP_940978.2	AGRN	N135	1	22246	53568.4	76995.5	111954	30050.6	16728.6		LNVGFQEDLMnTSSALYR	NP_001091988.1	ADGRF5	N188	7	33004	11279.1	12818.5	15559.7	7714.01	16642.1		LSAVNSIFLSHnNTK	NP_001020331.1	ADGRE5	N404	4	28852	20692.8	42913.8	5778.11	29131.5	27758.1
NELMLnSSLMR	NP_940978.2	AGRN	N135	3	22248	34996.4	29405.6	62842.7	24097.1	8329.9		YEEQQLEIQnSSR	NP_001091988.1	ADGRF5	N315	3	16535	58292.1	58743.7	59080.4	45025.5	28351.8		LSAVNSIFLSHnNTK	NP_001020331.1	ADGRE5	N404	5	28607	38705.9	55106.3	8127.37	61829.7	46535.2
NELMLnSSLMR	NP_940978.2	AGRN	N135	12	27195	76466.6	119754	116509	70417.4	10711.4		LNLVPGEnITCQDPVIGVGEPGK	NP_001091988.1	ADGRF5	N666	10	34872	13902.8	14293.3	17733.6	8324.23	12825.3		WCPQNSSCVnATACR	NP_001020331.1	ADGRE5	Nf38	12	16423	16659.8	23438	14812.5	20598.5	15304.9
NELMLnSSLMR	NP_940978.2	AGRN	N135	6	24106	52688.9	89710	71646	48177.2	33197.4		VLQQQWTnQSSQLLHSVER	NP_001091988.1	ADGRF5	N820	9	29424	19511.3	20221	18182.4	14249.6	32096.1		FTNDLLnSSSAIYSK	NP_722582.2	ADGRF1	N168	4	32953	15086	95849.4	8207.24	27054.1	4850.19
NELMLnSSLMR	NP_940978.2	AGRN	N135	7	24416	17237.2	23327.7	46518.4	18482.2	7918.66		VLQQQWTnQSSQLLHSVER	NP_001091988.1	ADGRF5	N820	6	29530	16480.2	23475.7	18612.6	37209.8	20667.9		FTNDLLnSSSAIYSK	NP_722582.2	ADGRF1	N168	4	32989	17045.9	152810	9026.66	39261.8	6294.72
NELMLnSSLMR	NP_940978.2	AGRN	N135	2	23933	34058.2	55635.1	49064.4	25193.8	13195.2		VLQQQWTnQSSQLLHSVER	NP_001091988.1	ADGRF5	N820	6	29541	15746.7	20559.7	20683	37504.9	17375.6		FTNDLLnSSSAIYSK	NP_722582.2	ADGRF1	N168	5	32661	8209.44	43068.8	10966.3	15159.5	4475.37
NELMLnSSLMR	NP_940978.2	AGRN	N135	1	24214	24123.6	44484.7	56553.1	26371.4	5884.94		nNSPSGGETK	NP_001091988.1	ADGRF5	N944	5	6522	99460.7	137960	159102	138591	53156.1		FTNDLLnSSSAIYSK	NP_722582.2	ADGRF1	N168	5	32861	6458.96	23883.1	7615.09	12286.1	6411.61
NELMLnSSLMR	NP_940978.2	AGRN	N135	12	30401	78678.8	190130	101713	127258	5186.26		LNLVPGEnITCQDPVIGVGEPGK	NP_001091988.1	ADGRF5	Nf666	10	32825	7445.49	8300.48	8025.33	6949.36	4123.27		DDEYTLPCSSGYRGnITAK	NP_722582.2	ADGRF1	N282	11	21444	55108.9	465171	32259.1	125657	19447.1
NELMLnSSLMR	NP_940978.2	AGRN	N135	8	27500	58540.6	77998.3	104296	74511.5	55062.6		LNLVPGEnITCQDPVIGVGEPGK	NP_001091988.1	ADGRF5	Nf666	10	32893	5841.88	5160.03	5109.71	4649.55	3558.06		DDEYTLPCSSGYRGnITAK	NP_722582.2	ADGRF1	N282	11	21472	52590.8	422958	27530.3	114537	16909.6
NELMLnSSLMR	NP_940978.2	AGRN	N135	7	27554	24842.2	34178.8	73449	24454.7	5033.59		nSSQVLGEK	NP_001139242.1	ADGRG1	N303	3	14739	158332	79635.1	129089	98318.6	74893.5		MCPQnTSIPIR	NP_722582.2	ADGRF1	N455	8	15990	22697.2	100228	19235	34592	11763.8
NELMLnSSLMR	NP_940978.2	AGRN	N135	1	27372	29314.5	70068.5	78747.5	34554.2	6051.22		nSSQVLGEK	NP_001139242.1	ADGRG1	N303	12	16792	42331.7	17945	19160.9	42674.2	51386.1		MCPQnTSIPIR	NP_722582.2	ADGRF1	N455	9	16239	16372.4	108395	21775.3	49502.9	10031.7
DPCSnVTCSFGSTCAR	NP_940978.2	AGRN	N250	8	15502	37603.8	57602.4	45958.4	31170.9	15642.6		nSSQVLGEK	NP_001139242.1	ADGRG1	N303	10	14373	58849.5	22512.5	45692.6	25420.2	69151.2		MCPQnTSIPIR	NP_722582.2	ADGRF1	N455	8	20655	35005.9	139374	35601.3	59366.7	28395.8
GPTFAPLPPVAPLHCAQTPYGCCQDnITAAR	NP_940978.2	AGRN	N777	11	29829	6598.31	10720.9	10256	4496.12	2586.27		nSSQVLGEK	NP_001139242.1	ADGRG1	N303	2	14298	67908.1	25820.3	47882.3	32380.1	139622		LNVGFQEDLMnTSSALYR	NP_001091988.1	ADGRF5	N188	6	32386	2154.05	4742.87	3556.92	3845.12	5135.51
CVEESGSAHCVCPMLTCPEAnATK	NP_940978.2	AGRN	N932	7	16915	9578.52	13014.5	8460.53	4344.16	0		VAnLTEPVVLTFQHQLQPK	NP_001139242.1	ADGRG1	N324	10	37141	8594.18	10571.7	13984.9	11821.6	8492		EVLSSnVSWR	NP_001091988.1	ADGRF5	N301	7	22791	28248.9	41306.5	23401.9	37240.6	36154.3
CVEESGSAHCVCPMLTCPEAnATK	NP_940978.2	AGRN	N932	9	17085	18283.5	19647.4	18034.5	11792.6	1368.55		VAnLTEPVVLTFQHQLQPK	NP_001139242.1	ADGRG1	N324	9	37469	13528.1	19420.6	23839.2	12686.1	6137.7		YEEQQLEIQnSSR	NP_001091988.1	ADGRF5	N315	3	16147	28002.8	50551.2	21474	23891	37012.9
CVEESGSAHCVCPMLTCPEAnATK	NP_940978.2	AGRN	N932	11	17029	16931.6	29110.8	17921.4	9592.2	997.045		VAnLTEPVVLTFQHQLQPK	NP_001139242.1	ADGRG1	N324	6	37692	33367.6	45915.4	36069.4	49043.8	22748.9		EWnGTYHCIFR	NP_001091988.1	ADGRF5	N540	10	23811	25799.6	34427.4	26914.5	26760.5	25283.2
CVEESGSAHCVCPMLTCPEAnATK	NP_940978.2	AGRN	N932	11	17123	4847.89	6526.74	5620.58	3971.59	1126.18		GFnASYIR	NP_001027566.1	ADGRG6	N143	12	21555	45008.2	35751.8	41229.5	38280.8	17589.5		LNLVPGEnITCQDPVIGVGEPGK	NP_001091988.1	ADGRF5	N666	10	35891	10404.4	15958.7	14588.1	10871.3	12636.9
CVEESGSAHCVCPMLTCPEAnATK	NP_940978.2	AGRN	N932	10	17123	6130.89	11315.7	6229.35	5794.8	1332		GFnASYIR	NP_001027566.1	ADGRG6	N143	11	19156	56283.1	39211.2	45490.6	33561.2	78683.5		nNSPSGGETK	NP_001091988.1	ADGRF5	N944	5	6352	46472.3	66204	37162.9	45189.5	75353.6
CVEESGSAHCVCPMLTCPEAnATK	NP_940978.2	AGRN	N932	7	16980	4208.03	7564.7	4928.13	1654.03	1279.67		GFnASYIR	NP_001027566.1	ADGRG6	N143	6	19233	82161.4	66224.3	54585.8	111678	27824		LNLVPGEnITCQDPVIGVGEPGK	NP_001091988.1	ADGRF5	Nf666	10	33886	5568.3	8591.14	11990.2	6040.06	5458.19
CVEESGSAHCVCPMLTCPEAnATK	NP_940978.2	AGRN	N932	11	20234	9988.41	15452.8	10168.6	10356.6	3567.34		ILSnLSCNVK	NP_001027566.1	ADGRG6	N324	6	28523	55127.8	59400.3	44992	28915.5	44367.5		LNLVPGEnITCQDPVIGVGEPGK	NP_001091988.1	ADGRF5	Nf666	7	33616	8825.8	9458.14	7700.65	9516.32	12536.6
GPTFAPLPPVAPLHCAQTPYGCCQDnITAAR	NP_940978.2	AGRN	Nf777	7	28256	1337.57	2565.33	4443.39	1036.85	0		AQFTFFnK	NP_001027566.1	ADGRG6	N722	2	31242	69911	53203	50186.1	67349.6	17216.6		nSSQVLGEK	NP_001139242.1	ADGRG1	N303	3	14502	86259.3	36871.1	33308.8	44962.8	28628.5
GPTFAPLPPVAPLHCAQTPYGCCQDnITAAR	NP_940978.2	AGRN	Nf777	7	28287	2108.02	2760.16	5559.05	986.152	0		SFGGWnTSGCVAHR	NP_001027566.1	ADGRG6	N790	5	18047	35090.8	44349	31542.3	40095.3	36840.7		nSSQVLGEK	NP_001139242.1	ADGRG1	N303	1	15589	104638	52357.8	41518.3	89940.4	39028.1
CVEESGSAHCVCPMLTCPEAnATK	NP_940978.2	AGRN	Nf932	9	13055	3717.42	3087.78	13480.2	1691.91	0		nNTISAK	NP_071442.2	ADGRL4	N177	6	10362	121696	161943	157042	101980	70263.5		nSSQVLGEK	NP_001139242.1	ADGRG1	N303	8	15033	62292.8	54657.7	30295.8	120322	22682
CVEESGSAHCVCPMLTCPEAnATK	NP_940978.2	AGRN	Nf932	9	13109	3356.8	1649.25	8581.94	3448.32	0		IYPLTWnGSLCMR	NP_001120.3	AEBP1	N528	7	34161	20294.9	27535.3	28671.1	33693.2	42285.5		nSSQVLGEK	NP_001139242.1	ADGRG1	N303	6	14598	112168	104930	110529	245424	40351
CVEESGSAHCVCPMLTCPEAnATK	NP_940978.2	AGRN	Nf932	9	15615	5635.19	5087.7	21936.7	1647.35	0		IYPLTWnGSLCMR	NP_001120.3	AEBP1	N528	3	34199	29317.8	48976.5	30846.8	23229.4	10345.1		nSSQVLGEK	NP_001139242.1	ADGRG1	N303	4	14470	66803.7	41250.8	32376.5	157011	16595.1
CVEESGSAHCVCPMLTCPEAnATK	NP_940978.2	AGRN	Nf932	11	15677	5460.03	4129.89	13270.7	2467.45	0		IYPLTWnGSLCMR	NP_001120.3	AEBP1	N528	12	35458	23110.6	35268.4	20096.4	18646.1	6386.45		nSSQVLGEK	NP_001139242.1	ADGRG1	N303	5	14169	44726.4	34984.6	26561.4	74428.3	15683.9
CVEESGSAHCVCPMLTCPEAnATK	NP_940978.2	AGRN	Nf932	7	15523	3452.55	4925.04	5765.06	2696.3	0		IYPLTWnGSLCMR	NP_001120.3	AEBP1	N528	1	34552	14843.3	24448.9	15774.9	7488.4	8939.23		VAnLTEPVVLTFQHQLQPK	NP_001139242.1	ADGRG1	N324	8	38030	11990	14462.9	6776.32	17031.4	3964.78
VYIHPFHLVIHnESTCEQLAK	NP_000020.1	AGT	N47	9	24917	132252	163544	72287.5	337619	0		IYPLTWnGSLCMR	NP_001120.3	AEBP1	N528	10	32926	6031.05	11979.6	11046.3	4406.44	4139.3		VAnLTEPVVLTFQHQLQPK	NP_001139242.1	ADGRG1	N324	9	38059	6590.45	10443.8	4036.15	9063.12	3098.5
VYIHPFHLVIHnESTCEQLAK	NP_000020.1	AGT	N47	10	24891	149604	181676	69783.8	319602	0		IYPLTWnGSLCMR	NP_001120.3	AEBP1	N528	11	33410	14999.5	24254.2	19084.2	14390.2	12813		VAnLTEPVVLTFQHQLQPK	NP_001139242.1	ADGRG1	N324	9	38119	9731.48	9653.14	2776.35	14563.5	4855.34
VYIHPFHLVIHnESTCEQLAK	NP_000020.1	AGT	N47	2	24208	81156.5	160870	61366	213764	0		IYPLTWnGSLCMR	NP_001120.3	AEBP1	N528	9	33431	12063.9	19449.1	16890	20075.3	8066.23		VAnLTEPVVLTFQHQLQPK	NP_001139242.1	ADGRG1	N324	5	37372	4748.44	4262.16	3945.12	9040.48	3346.07
VYIHPFHLVIHnESTCEQLAK	NP_000020.1	AGT	N47	11	24886	39468.8	59373.9	25772.1	94289.1	3762.89		IYPLTWnGSLCMR	NP_001120.3	AEBP1	N528	8	34321	10923.7	22649.8	13876.1	11725	6626.05		GFnASYIR	NP_001027566.1	ADGRG6	N143	12	21370	16986.8	43761.4	5052.45	27908.2	7935.49
VYIHPFHLVIHnESTCEQLAK	NP_000020.1	AGT	N47	6	24513	72921	97347.9	77006	131580	16884		IYPLTWnGSLCMR	NP_001120.3	AEBP1	N528	4	33995	37941.8	58378.1	29927.6	24147.2	29976.5		GFnASYIR	NP_001027566.1	ADGRG6	N143	11	20053	39214.9	148324	27974.7	46183.5	22480
VYIHPFHLVIHnESTCEQLAK	NP_000020.1	AGT	N47	7	24740	42337.5	71539.2	37840.6	103816	7234.56		IYPLTWnGSLCMR	NP_001120.3	AEBP1	N528	12	38837	3659.7	5779.25	3549.64	4231.84	2757.35		GFnASYIR	NP_001027566.1	ADGRG6	N143	6	19284	92209.3	149448	12937.5	433437	74267.5
VYIHPFHLVIHnESTCEQLAK	NP_000020.1	AGT	N47	3	24506	22697.6	28557.9	12384.6	58389.6	790.431		IYPLTWnGSLCMR	NP_001120.3	AEBP1	N528	8	37782	24359.9	44470.5	18741.9	23653.8	4879.49		GFnASYIR	NP_001027566.1	ADGRG6	N143	5	19065	22189.5	44236.2	10674.7	42173.7	12579.3
VYIHPFHLVIHnESTCEQLAK	NP_000020.1	AGT	N47	4	24725	13233.8	16773.2	10270.7	44976.6	3994.04		GVVTDEQGIPIAnATISVSGINHGVK	NP_001120.3	AEBP1	N922	3	31107	3659.99	7616.15	3183.79	8172.56	1880.77		LWnFTMNAK	NP_001027566.1	ADGRG6	N314	3	30661	7970.42	27837.6	12349	15748.5	8805.39
SLTnNSR	NP_001317630.1	AGTPBP1	N14	1	10990	45341.6	47462.6	73065	15041.6	31585.1		GVVTDEQGIPIAnATISVSGINHGVK	NP_001120.3	AEBP1	N922	3	31114	44082.3	86931.9	42295.6	172746	20640.9		LWnFTMNAK	NP_001027566.1	ADGRG6	N314	1	32378	24129.3	34226.2	15510.9	46063.4	31364.4
FHMVDGnVSGEFTDLVPEK	NP_036243.1	AHSA1	N256	1	31583	16052.8	23652	20987.7	26003	15020.2		GVVTDEQGIPIAnATISVSGINHGVK	NP_001120.3	AEBP1	N922	12	32604	21171.7	63451.3	33149.7	111902	6985.47		LWnFTMNAK	NP_001027566.1	ADGRG6	N314	6	31148	10490.8	19882.7	8843.34	18931.8	15515.1
VCQDCPLLAPLnDTR	NP_001341501.1	AHSG	N155	9	29726	72874	146237	49622.5	290312	0		GVVTDEQGIPIAnATISVSGINHGVK	NP_001120.3	AEBP1	N922	1	31547	12790.4	25215.6	16281	28824.2	4650.97		ILSnLSCNVK	NP_001027566.1	ADGRG6	N324	12	30530	16034.5	34455	4976.18	49600.7	8701.83
VCQDCPLLAPLnDTR	NP_001341501.1	AHSG	N155	12	32172	59613.6	122525	56570.3	206979	0		GVVTDEQGIPIAnATISVSGINHGVK	NP_001120.3	AEBP1	N922	10	29985	10694.4	34053.6	20725.5	17298.3	3931.8		ILSnLSCNVK	NP_001027566.1	ADGRG6	N324	3	27994	20488.7	145663	12550.8	30766.9	10258.7
VCQDCPLLAPLnDTR	NP_001341501.1	AHSG	N155	12	32283	37723.1	77798.7	33552	124322	0		GVVTDEQGIPIAnATISVSGINHGVK	NP_001120.3	AEBP1	N922	11	30535	12834.2	23408.9	18286.8	52188.2	3207.29		ILSnLSCNVK	NP_001027566.1	ADGRG6	N324	11	29334	29732.6	54691.4	12409.9	57261.8	12469.4
VCQDCPLLAPLnDTR	NP_001341501.1	AHSG	N155	12	32415	1.94411e+06	4.13447e+06	968134	7.36344e+06	0		GVVTDEQGIPIAnATISVSGINHGVK	NP_001120.3	AEBP1	N922	9	30452	12264	35178.7	21098.3	29631	4612.34		ILSnLSCNVK	NP_001027566.1	ADGRG6	N324	2	28433	34151.1	56533.4	17072	49618	21363.8
VCQDCPLLAPLnDTR	NP_001341501.1	AHSG	N155	11	29689	3.42247e+06	8.08245e+06	2.68413e+06	1.44553e+07	0		GVVTDEQGIPIAnATISVSGINHGVK	NP_001120.3	AEBP1	N922	9	30564	9684	10491.6	9769.56	8874.65	4496.6		ILSnLSCNVK	NP_001027566.1	ADGRG6	N324	6	28356	11913.5	29631.5	17922.4	17713.8	8791.93
VCQDCPLLAPLnDTR	NP_001341501.1	AHSG	N155	8	29297	93756.3	179917	64314.2	300474	0		GVVTDEQGIPIAnATISVSGINHGVK	NP_001120.3	AEBP1	N922	5	31274	91399.2	185698	165744	286970	20053		ILSnLSCNVK	NP_001027566.1	ADGRG6	N324	5	28243	16057.9	41242.1	5716.34	27049.7	7634.32
VCQDCPLLAPLnDTR	NP_001341501.1	AHSG	N155	3	29131	231342	450498	137606	610934	0		GVVTDEQGIPIAnATISVSGINHGVK	NP_001120.3	AEBP1	N922	6	30608	39162.5	89789.9	55893.4	94420.1	9683.71		NnESLDEGLR	NP_001027566.1	ADGRG6	N477	1	14547	34752	72314	41645.4	50774.9	37449.6
VCQDCPLLAPLnDTR	NP_001341501.1	AHSG	N155	12	31304	25752.7	58306.8	26186.4	85315.9	9782.36		GVVTDEQGIPIAnATISVSGINHGVK	NP_001120.3	AEBP1	N922	6	30664	43374.1	108077	67874	128247	18969		NnESLDEGLR	NP_001027566.1	ADGRG6	N477	2	13336	47301.5	166277	1250.16	92311.8	23849.9
VCQDCPLLAPLnDTR	NP_001341501.1	AHSG	N155	12	32720	23254.6	37333.8	18910.6	77338.2	9416.06		GVVTDEQGIPIAnATISVSGINHGVK	NP_001120.3	AEBP1	N922	4	30898	29028	58903.8	37384.1	57413.8	4181.45		IDLnSTSHVnITTR	NP_001027566.1	ADGRG6	N639;N645	11	21229	36532.8	69372.3	36308.2	50954.8	29338.8
VCQDCPLLAPLnDTR	NP_001341501.1	AHSG	N155	12	33104	35831.4	67202.1	34342.5	116788	7618.83		GVVTDEQGIPIAnATISVSGINHGVK	NP_001120.3	AEBP1	N922	4	31091	25736.7	51880	38266.5	57410.1	4448.88		AQFTFFnK	NP_001027566.1	ADGRG6	N722	2	31262	85646	212236	0	177992	37143.6
VCQDCPLLAPLnDTR	NP_001341501.1	AHSG	N155	12	34472	72829	150549	54403.9	253021	138.807		GVVTDEQGIPIAnATISVSGINHGVK	NP_001120.3	AEBP1	N922	2	30054	86925.5	61440.5	44080.5	89500	6580.12		AQFTFFnK	NP_001027566.1	ADGRG6	N722	1	32710	29061.4	66068.5	32013.5	57120.9	23938.2
VCQDCPLLAPLnDTR	NP_001341501.1	AHSG	N155	12	34757	39052.2	75576.8	35022.9	102332	10217.6		GVVTDEQGIPIAnATISVSGINHGVKTASGGDYWR	NP_001120.3	AEBP1	N922	11	36531	6038.97	3697.17	6229.19	4553.77	3342.75		RAQFTFFnK	NP_001027566.1	ADGRG6	N722	2	25001	43507.4	114134	11989.3	90620.4	30738.7
VCQDCPLLAPLnDTR	NP_001341501.1	AHSG	N155	11	28535	29134.9	52407.7	26471.9	104877	693.177		IYPLTWnGSLCMR	NP_001120.3	AEBP1	Nf528	3	31144	10977.2	13450.9	8759.09	9580.3	6001.87		SFGGWnTSGCVAHR	NP_001027566.1	ADGRG6	N790	5	17504	15216.2	16489.9	31549.4	19543.9	10690.3
VCQDCPLLAPLnDTR	NP_001341501.1	AHSG	N155	11	28665	19568.7	23258.2	31654.9	35298.5	10044.5		IYPLTWnGSLCMR	NP_001120.3	AEBP1	Nf528	9	30541	7370.03	11264.1	10811.8	9125.7	6089.66		DTLSnSTLTEFVK	NP_071442.2	ADGRL4	N188	9	32260	23045.4	45892.7	16702.5	28905.7	59610.4
VCQDCPLLAPLnDTR	NP_001341501.1	AHSG	N155	11	29341	23799.8	41867.6	29014.7	59075.8	5673.33		IYPLTWnGSLCMR	NP_001120.3	AEBP1	Nf528	8	30995	13563.1	17591.9	9671.32	14024.4	5406.79		TTEFDTnSTDIALK	NP_071442.2	ADGRL4	N249	11	26749	21720.4	30357.2	14278.1	27096.5	56090.2
VCQDCPLLAPLnDTR	NP_001341501.1	AHSG	N155	11	29746	158185	384222	159994	774901	100914		IYPLTWnGSLCMR	NP_001120.3	AEBP1	Nf528	5	27075	20431.9	29544	25905.1	35690.3	19547.8		IYPLTWnGSLCMR	NP_001120.3	AEBP1	N528	10	33871	14577.4	24990.3	14227.5	24905.4	9841.24
VCQDCPLLAPLnDTR	NP_001341501.1	AHSG	N155	11	30141	13630.2	20273.4	15776.3	33951.9	11120.3		IYPLTWnGSLCMR	NP_001120.3	AEBP1	Nf528	3	34889	13391.4	19207.4	19708.3	22064.3	10353.9		IYPLTWnGSLCMR	NP_001120.3	AEBP1	N528	12	35274	9001.3	9270.95	6001.07	13393.9	4148.41
VCQDCPLLAPLnDTR	NP_001341501.1	AHSG	N155	11	30507	79604.2	187120	75551.3	340549	4463.24		IYPLTWnGSLCMR	NP_001120.3	AEBP1	Nf528	4	34664	51048.6	98614	58830.2	61932.4	9637.81		IYPLTWnGSLCMR	NP_001120.3	AEBP1	N528	3	32974	6278.53	10267.7	5888.4	15562.3	1601.78
VCQDCPLLAPLnDTR	NP_001341501.1	AHSG	N155	11	31512	32753.6	59816.9	26302.6	109061	8643.85		GVVTDEQGIPIAnATISVSGINHGVK	NP_001120.3	AEBP1	Nf922	1	29191	3774.73	7299.29	6302.51	7994.32	2520.56		IYPLTWnGSLCMR	NP_001120.3	AEBP1	N528	1	34655	15531.8	28047	11177.2	33302.1	7909.51
VCQDCPLLAPLnDTR	NP_001341501.1	AHSG	N155	11	32367	18336.9	34082.2	16134.4	54245.1	7803.22		SEGFELYNNSTQnGSPESPQLPWAEYSEPK	NP_001193937.1	AFDN	N1121	4	35670	3053.45	1419.3	3168.91	1554.27	4912.55		IYPLTWnGSLCMR	NP_001120.3	AEBP1	N528	11	34224	10211	15614.5	7735.8	33255.5	7352.86
VCQDCPLLAPLnDTR	NP_001341501.1	AHSG	N155	10	29616	76401.7	145718	65884.3	200314	6560.33		HnFSHCCSK	NP_001124.1	AFM	N109	3	6323	69212.6	84226.6	90661.3	57056	49676.6		IYPLTWnGSLCMR	NP_001120.3	AEBP1	N528	8	33824	27628	34548	35067.1	32146.8	34264.3
VCQDCPLLAPLnDTR	NP_001341501.1	AHSG	N155	6	29092	31295.3	56645.9	35928.4	76626.6	11506		HnFSHCCSK	NP_001124.1	AFM	N109	12	8923	92695.7	115053	120478	65854.7	41117.8		IYPLTWnGSLCMR	NP_001120.3	AEBP1	N528	9	33920	7334.41	12725.5	8655.8	19008.6	10461.6
VCQDCPLLAPLnDTR	NP_001341501.1	AHSG	N155	6	29458	78371.1	104261	31315	241913	36805		HnFSHCCSK	NP_001124.1	AFM	N109	1	7270	122764	222992	195105	204661	74976.6		IYPLTWnGSLCMR	NP_001120.3	AEBP1	N528	2	33308	8747.2	13212	7958.92	16725.3	6255.1
VCQDCPLLAPLnDTR	NP_001341501.1	AHSG	N155	6	29523	73710.7	124179	66996.3	228226	18589.7		HnFSHCCSK	NP_001124.1	AFM	N109	11	6148	98091.6	157751	138596	66734.8	35082.8		IYPLTWnGSLCMR	NP_001120.3	AEBP1	N528	6	33308	7736.53	20029.7	7270.63	19241.5	3916.2
VCQDCPLLAPLnDTR	NP_001341501.1	AHSG	N155	8	28364	28548.4	34217.9	24425.3	49796.3	10284.7		HnFSHCCSK	NP_001124.1	AFM	N109	11	6201	19345.7	31963.2	26601.2	17965.1	9045.35		IYPLTWnGSLCMR	NP_001120.3	AEBP1	N528	4	33425	17437.4	18392.1	10537	21060.6	8315.86
VCQDCPLLAPLnDTR	NP_001341501.1	AHSG	N155	8	29415	78486.3	119687	52185.6	286482	32438.7		HnFSHCCSK	NP_001124.1	AFM	N109	9	5950	37994.4	65020.6	53900.9	26885	18145.1		IYPLTWnGSLCMR	NP_001120.3	AEBP1	N528	5	33198	5193.7	12447.1	5664.88	12059.4	4236.59
VCQDCPLLAPLnDTR	NP_001341501.1	AHSG	N155	7	29453	23281.6	37911.7	16833.2	64658.7	1314.66		HnFSHCCSK	NP_001124.1	AFM	N109	2	6441	48053.1	77425.4	71847.7	64756	51922.5		IYPLTWnGSLCMR	NP_001120.3	AEBP1	N528	12	38547	3133.14	3508.28	1939.01	7241.4	3028.07
VCQDCPLLAPLnDTR	NP_001341501.1	AHSG	N155	2	28972	55251.4	109659	49918.8	150510	6494.25		DIENFnSTQK	NP_001124.1	AFM	N33	7	19199	130288	148987	114338	123947	84880.7		IYPLTWnGSLCMR	NP_001120.3	AEBP1	N528	3	36265	2601.2	3590.75	4295.43	4887.84	1208.29
VCQDCPLLAPLnDTR	NP_001341501.1	AHSG	N155	2	29088	156605	356300	141921	467348	1602.61		DIENFnSTQK	NP_001124.1	AFM	N33	7	19825	62874.3	68596	69730.4	146375	64910.4		IYPLTWnGSLCMR	NP_001120.3	AEBP1	N528	1	37970	15425.2	19461.3	11544.7	18074.7	6955.11
VCQDCPLLAPLnDTR	NP_001341501.1	AHSG	N155	3	30251	33334.5	69509.6	44595.7	78666	2940.59		DIENFnSTQK	NP_001124.1	AFM	N33	7	19896	45113.9	47864.4	51656	257153	102089		IYPLTWnGSLCMR	NP_001120.3	AEBP1	N528	1	38007	16326.8	23639.8	15761	16603.3	9697.82
VCQDCPLLAPLnDTR	NP_001341501.1	AHSG	N155	3	31834	25449	51383.5	25139.1	53966.6	6719.34		DIENFnSTQK	NP_001124.1	AFM	N33	9	18528	67111.7	97488.3	74763.8	183941	28586.8		IYPLTWnGSLCMR	NP_001120.3	AEBP1	N528	7	37027	10574.4	22597	10303.6	40038.6	7153.3
VCQDCPLLAPLnDTR	NP_001341501.1	AHSG	N155	3	31881	21770.2	45029.5	25696.3	57836.2	5572.24		DIENFnSTQK	NP_001124.1	AFM	N33	8	18998	27961	32907.4	27771.5	60085.9	17144.8		IYPLTWnGSLCMR	NP_001120.3	AEBP1	N528	8	37071	19488.5	37283.6	13252.1	65099.8	13314.4
VCQDCPLLAPLnDTR	NP_001341501.1	AHSG	N155	4	29500	12861.4	19182.6	10305	35470.4	6253.57		DIENFnSTQK	NP_001124.1	AFM	N33	6	18473	79468.8	113037	87347.9	60878.9	42003.5		IYPLTWnGSLCMR	NP_001120.3	AEBP1	N528	8	37089	15524.5	36971.9	10867.9	62696.8	15325.8
AALAAFNAQNnGSNFQLEEISR	NP_001341501.1	AHSG	N175	8	30690	21510	41005.1	16748.5	82632.5	0		DIENFnSTQK	NP_001124.1	AFM	N33	6	18780	33616.9	54384	51211.7	46492.4	22420.4		IYPLTWnGSLCMR	NP_001120.3	AEBP1	N528	2	36695	18646.4	41830.3	7256.04	45741.1	11772.7
AALAAFNAQNnGSNFQLEEISR	NP_001341501.1	AHSG	N175	9	31061	16282.8	19785.3	21938	27133.4	12218.2		DIENFnSTQK	NP_001124.1	AFM	N33	6	19251	56744.7	57958	47156.4	36421.6	23685.6		IYPLTWnGSLCMR	NP_001120.3	AEBP1	N528	8	34555	26359.8	50971.3	14047.7	71095.4	11760.2
AALAAFNAQNnGSNFQLEEISR	NP_001341501.1	AHSG	N175	12	33605	17438.2	38223.4	23464.1	64618.8	4639.59		DIENFnSTQK	NP_001124.1	AFM	N33	6	19315	54962.1	72060.9	66332.8	46851.8	36487.7		GVVTDEQGIPIAnATISVSGINHGVK	NP_001120.3	AEBP1	N922	10	31136	7631.74	14095	3899.26	18612	6037.35
AALAAFNAQNnGSNFQLEEISR	NP_001341501.1	AHSG	N175	11	30813	47842	35579.6	44586.6	48796.1	31487.6		FnETTEK	NP_001124.1	AFM	N402	7	15050	76776.4	122618	96856.6	144637	48293.6		GVVTDEQGIPIAnATISVSGINHGVK	NP_001120.3	AEBP1	N922	12	32557	31375	29128.7	5893.08	81838.1	7780.87
AALAAFNAQNnGSNFQLEEISR	NP_001341501.1	AHSG	N175	10	30912	9744.73	13208.1	12159	21617.5	5043.91		FnETTEK	NP_001124.1	AFM	N402	5	14693	1.01828e+06	1.47764e+06	1.07295e+06	747644	555991		GVVTDEQGIPIAnATISVSGINHGVK	NP_001120.3	AEBP1	N922	3	30077	6846.74	8545.25	4346.17	27014	2851.71
AALAAFNAQNnGSNFQLEEISR	NP_001341501.1	AHSG	N175	6	30729	19873.4	23016.1	17124.7	31505.4	10515.5		FnETTEK	NP_001124.1	AFM	N402	6	14317	136629	181450	147332	181652	159902		GVVTDEQGIPIAnATISVSGINHGVK	NP_001120.3	AEBP1	N922	3	30254	20673.8	28539.9	14142.6	96552.5	5332.67
AALAAFNAQNnGSNFQLEEISR	NP_001341501.1	AHSG	N175	8	30667	14942	25923.2	12081.7	44363.1	953.203		FnETTEK	NP_001124.1	AFM	N402	4	14275	148789	171417	131662	84871.1	85729.1		GVVTDEQGIPIAnATISVSGINHGVK	NP_001120.3	AEBP1	N922	3	31133	11869.3	14936	6838.18	49862	4035.45
AALAAFNAQNnGSNFQLEEISR	NP_001341501.1	AHSG	N175	7	30706	7191.59	19903.9	9394.52	34548.4	1041.91		YAEDKFnETTEK	NP_001124.1	AFM	N402	12	20761	57682.1	59410.6	62215.2	26621.9	21528.7		GVVTDEQGIPIAnATISVSGINHGVK	NP_001120.3	AEBP1	N922	1	31815	35717	32784.8	10289.1	72879.7	12430.3
AALAAFNAQNnGSNFQLEEISR	NP_001341501.1	AHSG	N175	2	30233	17513.3	26826	17504.2	44323.5	10393.1		YAEDKFnETTEK	NP_001124.1	AFM	N402	10	18258	26325.6	35246.7	35687.5	58281.5	8095.3		GVVTDEQGIPIAnATISVSGINHGVK	NP_001120.3	AEBP1	N922	1	31853	108383	108069	15650.1	248686	22393.4
AALAAFNAQNnGSNFQLEEISR	NP_001341501.1	AHSG	N175	1	30589	6409.03	10580.7	9902.75	11071.5	4801.63		YAEDKFnETTEK	NP_001124.1	AFM	N402	6	18347	103457	98969.5	93241.2	65960.2	36341.6		GVVTDEQGIPIAnATISVSGINHGVK	NP_001120.3	AEBP1	N922	1	32599	12490.9	13151.6	9244.12	24151.3	20023.6
AALAAFNAQNnGSNFQLEEISR	NP_001341501.1	AHSG	N175	3	30485	15204.3	33312	17710.8	36613.8	7920.44		DIENFnSTQK	NP_001124.1	AFM	Nf33	6	15908	37507.4	36324.2	40547.5	29339.5	43724.1		GVVTDEQGIPIAnATISVSGINHGVK	NP_001120.3	AEBP1	N922	7	30927	13356.1	25452.4	7359.18	49523.1	6632.41
AALAAFNAQNnGSNFQLEEISR	NP_001341501.1	AHSG	N175	4	31293	0	2207.71	1956.84	4368.71	746.126		nATEAAWR	NP_000018.2	AGA	N38	6	12063	76726.1	108651	192187	42461.2	39829		GVVTDEQGIPIAnATISVSGINHGVK	NP_001120.3	AEBP1	N922	11	31382	13836.6	25332.5	6100.36	31920.2	5126.73
VCQDCPLLAPLnDTR	NP_001341501.1	AHSG	Nf155	11	26002	33458.8	49515.7	21663.2	66692.8	0		NELMLnSSLMR	NP_940978.2	AGRN	N135	7	23264	50369.1	60879.7	88837.8	48088.3	38107.3		GVVTDEQGIPIAnATISVSGINHGVK	NP_001120.3	AEBP1	N922	11	32270	9685.24	13890.3	6687.33	18071.6	6473.06
VCQDCPLLAPLnDTR	NP_001341501.1	AHSG	Nf155	11	26072	71816.8	114483	45161.6	176122	0		NELMLnSSLMR	NP_940978.2	AGRN	N135	3	23505	52596.2	69933.6	90299.5	50032.6	16533.4		GVVTDEQGIPIAnATISVSGINHGVK	NP_001120.3	AEBP1	N922	11	32313	11837.6	19413.2	5749.9	28539.3	5216.5
VCQDCPLLAPLnDTR	NP_001341501.1	AHSG	Nf155	10	26032	9483.25	14852.1	7875.3	21251.8	164.323		NELMLnSSLMR	NP_940978.2	AGRN	N135	12	25110	68052.5	95374.4	99085	75336	10236.9		GVVTDEQGIPIAnATISVSGINHGVK	NP_001120.3	AEBP1	N922	9	31164	10983	13697.1	5322.88	26253	5138.81
AALAAFNAQNnGSNFQLEEISR	NP_001341501.1	AHSG	Nf175	12	31954	7666.08	11871.3	8235.08	17451.2	4636.55		NELMLnSSLMR	NP_940978.2	AGRN	N135	1	24205	23490.7	23333.1	25625.1	31835.2	15629.6		GVVTDEQGIPIAnATISVSGINHGVK	NP_001120.3	AEBP1	N922	9	31192	9157.11	11169.9	3770.66	16803	5377.31
AALAAFNAQNnGSNFQLEEISR	NP_001341501.1	AHSG	Nf175	11	29855	23337	37911.2	22038.1	44757.7	5412.09		NELMLnSSLMR	NP_940978.2	AGRN	N135	10	22656	29739	39544.5	32218.7	40396.3	18938.7		GVVTDEQGIPIAnATISVSGINHGVK	NP_001120.3	AEBP1	N922	2	30151	30655.4	37677.3	7133.06	119916	7754.03
AALAAFNAQNnGSNFQLEEISR	NP_001341501.1	AHSG	Nf175	8	28927	25487.8	39770.4	22573.3	46026.7	5698.91		NELMLnSSLMR	NP_940978.2	AGRN	N135	11	22972	102596	172640	162659	186042	42385.3		GVVTDEQGIPIAnATISVSGINHGVK	NP_001120.3	AEBP1	N922	2	30187	10700.9	11391.1	12856	19951.7	10139.9
AALAAFNAQNnGSNFQLEEISR	NP_001341501.1	AHSG	Nf175	3	28783	13412.3	16631.6	21191.6	17228	7438.12		NELMLnSSLMR	NP_940978.2	AGRN	N135	5	23524	61667.6	84414.2	82851.6	56341.8	34610		GVVTDEQGIPIAnATISVSGINHGVK	NP_001120.3	AEBP1	N922	2	30339	24303.4	28861.2	7167.88	82912.7	9054.6
AALAAFNAQNnGSNFQLEEISR	NP_001341501.1	AHSG	Nf175	3	28791	11129.7	16292.2	14004	19536	6574.53		NELMLnSSLMR	NP_940978.2	AGRN	N135	6	22908	37246	43961.2	61855.6	38784.9	24381.2		GVVTDEQGIPIAnATISVSGINHGVK	NP_001120.3	AEBP1	N922	6	30469	8031.95	11396.1	4414.07	24099.5	5666.43
IEILAPPnGSVPGDR	NP_001135887.1	AIMP1	N243	6	27902	60482.7	85011	102826	84247	64738.8		NELMLnSSLMR	NP_940978.2	AGRN	N135	4	23090	34961.4	28839.6	50559.4	27336.7	26634.5		GVVTDEQGIPIAnATISVSGINHGVK	NP_001120.3	AEBP1	N922	4	30484	9595.28	12468.3	6033.49	36053.1	2315.73
IEILAPPnGSVPGDR	NP_001135887.1	AIMP1	N243	7	27874	9525.53	12903.2	16949.3	11484.6	16180.7		NELMLnSSLMR	NP_940978.2	AGRN	N135	7	25225	37308.7	60528.7	79474.5	49150.8	19859.7		GVVTDEQGIPIAnATISVSGINHGVK	NP_001120.3	AEBP1	N922	5	30235	13739.5	14318.1	4297.06	46689.5	4912.32
LGDCISEDSYPDGnITWYR	NP_001230209.1	ALCAM	N167	10	30669	6672.53	13445.1	43319.9	7318.85	0		NELMLnSSLMR	NP_940978.2	AGRN	N135	12	27024	36092	64142.6	63890.7	43034.2	11047.7		GVVTDEQGIPIAnATISVSGINHGVK	NP_001120.3	AEBP1	N922	5	31335	6055.11	6820.94	4651.85	16640.1	3967.81
KLGDCISEDSYPDGnITWYR	NP_001230209.1	ALCAM	N167	9	27126	30688.2	59629.4	114643	27145.6	2736		NELMLnSSLMR	NP_940978.2	AGRN	N135	11	24781	98749.5	130685	129932	68992.5	67450.2		IYPLTWnGSLCMR	NP_001120.3	AEBP1	Nf528	3	30033	7597.79	12635.6	7983.34	9903.37	6764.06
KLGDCISEDSYPDGnITWYR	NP_001230209.1	ALCAM	N167	8	26978	24344.7	46877.1	23859.5	147568	2756.57		NELMLnSSLMR	NP_940978.2	AGRN	N135	11	24804	65162	97824.6	100323	55225	57015		IYPLTWnGSLCMR	NP_001120.3	AEBP1	Nf528	3	30037	9925.72	12097.1	9989.79	11043.7	4216.63
LGDCISEDSYPDGnITWYR	NP_001230209.1	ALCAM	N167	9	30682	29991	64450.8	69508.7	28217.1	1567.14		NELMLnSSLMR	NP_940978.2	AGRN	N135	11	24832	44373.4	71638	67445.2	36380	43401.5		IYPLTWnGSLCMR	NP_001120.3	AEBP1	Nf528	1	31875	15319.4	31929.3	16765.6	52715.3	13052.4
LGDCISEDSYPDGnITWYR	NP_001230209.1	ALCAM	N167	10	30540	9553.71	22987.8	71880.1	9149.54	1338		NELMLnSSLMR	NP_940978.2	AGRN	N135	5	25634	53766.5	75692.1	81541.1	60086.5	49304.9		IYPLTWnGSLCMR	NP_001120.3	AEBP1	Nf528	8	30697	20660.7	36963	33206.8	50276.5	19613.4
LGDCISEDSYPDGnITWYR	NP_001230209.1	ALCAM	N167	7	30486	7221.51	10150.6	7305.2	5848.92	4745.51		NELMLnSSLMR	NP_940978.2	AGRN	N135	6	24943	39632.9	53673.1	57217.5	50509.3	35564.4		IYPLTWnGSLCMR	NP_001120.3	AEBP1	Nf528	9	26943	15853.3	24831.7	25056.6	24924.8	9858.98
EGDnITLK	NP_001230209.1	ALCAM	N265	4	17768	173948	175913	229005	90447.7	0		NELMLnSSLMR	NP_940978.2	AGRN	N135	7	28465	32983.5	37955.3	53182.6	31265.3	13818		IYPLTWnGSLCMR	NP_001120.3	AEBP1	Nf528	9	26970	12249.2	24486	24625.2	25487.6	9376.58
EGDnITLK	NP_001230209.1	ALCAM	N265	9	18031	171402	134345	346074	87331.5	22381.8		NELMLnSSLMR	NP_940978.2	AGRN	N135	12	30261	52641.3	116346	93304.4	58150.4	10490.3		IYPLTWnGSLCMR	NP_001120.3	AEBP1	Nf528	9	31172	10603.1	28094.5	9092.15	32978.8	5212.92
EGDnITLK	NP_001230209.1	ALCAM	N265	10	17853	106921	40238.7	88770	53619.4	20351.7		DPCSnVTCSFGSTCAR	NP_940978.2	AGRN	N250	8	16647	7796.56	6192.51	9515.56	9000.74	8689.01		IYPLTWnGSLCMR	NP_001120.3	AEBP1	Nf528	5	26231	5818.74	8349.49	7238.42	6773.51	4107.06
EGDnITLK	NP_001230209.1	ALCAM	N265	8	17536	198719	85885.2	534598	49530.1	28715		GPTFAPLPPVAPLHCAQTPYGCCQDnITAAR	NP_940978.2	AGRN	N777	10	29834	2101.19	2536.96	3187.82	2120.84	4369.6		IYPLTWnGSLCMR	NP_001120.3	AEBP1	Nf528	3	33602	8744.81	12446.3	5074.1	13792.4	4638.88
EGDnITLK	NP_001230209.1	ALCAM	N265	5	17738	341659	279060	254812	245259	14436.7		GPTFAPLPPVAPLHCAQTPYGCCQDnITAAR	NP_940978.2	AGRN	N777	11	30360	4461.59	7769.35	6672.2	4447.72	5276.09		IYPLTWnGSLCMR	NP_001120.3	AEBP1	Nf528	8	34492	14605.2	23569	18209.7	24977.3	12181.8
EGDnITLK	NP_001230209.1	ALCAM	N265	7	17775	100242	67702.5	211234	64515.4	6083		GPTFAPLPPVAPLHCAQTPYGCCQDnITAAR	NP_940978.2	AGRN	N777	11	30464	4032.73	4323.84	5226.63	4110.35	1904.07		AICFnLSAHIESLGK	NP_001107648.1	AEBP2	N414	9	35862	16115.4	14807.4	32379.2	18083.6	24023
nATGDYK	NP_001230209.1	ALCAM	N306	9	9573	124790	86623.4	420176	45494.3	7016.89		CVEESGSAHCVCPMLTCPEAnATK	NP_940978.2	AGRN	N932	10	17271	4808.75	12595.8	11347.6	26935.6	3222.98		DQQPQMELPLQGCnITYIPK	NP_001128119.1	AFAP1	N202	3	33444	5720.66	11706.6	7874.68	11656.9	4667.39
nATGDYK	NP_001230209.1	ALCAM	N306	12	12426	53937.1	64571.8	88199.7	49816.3	19163.6		CVEESGSAHCVCPMLTCPEAnATK	NP_940978.2	AGRN	N932	9	17428	2886.54	4850.56	3815.36	5478.4	1517.41		HnFSHCCSK	NP_001124.1	AFM	N109	12	8616	27855.7	36686.9	19399.4	32211.3	23293
nATGDYK	NP_001230209.1	ALCAM	N306	10	9673	16212.6	12402.6	50698.6	5345.98	3544.57		CVEESGSAHCVCPMLTCPEAnATK	NP_940978.2	AGRN	N932	8	17894	3399.77	6326.18	5969.09	9415.29	1873.84		HnFSHCCSK	NP_001124.1	AFM	N109	3	6426	71961.5	97133.9	70421.8	100796	74494.5
nATGDYK	NP_001230209.1	ALCAM	N306	8	9246	78983.1	100863	129329	48995.5	6161.21		DPCSnVTCSFGSTCAR	NP_940978.2	AGRN	Nf250	4	13966	17036.1	19901.2	32863.4	17826	18631.7		HnFSHCCSK	NP_001124.1	AFM	N109	1	7118	225865	429055	141479	363962	207411
nATGDYK	NP_001230209.1	ALCAM	N306	7	9502	131637	157969	172404	57499.3	10421.6		GPTFAPLPPVAPLHCAQTPYGCCQDnITAAR	NP_940978.2	AGRN	Nf777	7	29474	2495.56	5773.28	9026.11	3245.41	2612.76		HnFSHCCSK	NP_001124.1	AFM	N109	11	6802	86979.2	132535	53387	105731	92481
nATGDYK	NP_001230209.1	ALCAM	N306	4	9372	94032.3	85664.2	78093.6	66344.9	2914.59		GPTFAPLPPVAPLHCAQTPYGCCQDnITAAR	NP_940978.2	AGRN	Nf777	11	29125	0	1436.82	2452.08	923.947	895.815		HnFSHCCSK	NP_001124.1	AFM	N109	9	6815	39634.7	60634.5	30154.8	46892.1	31052.5
nATVVWMK	NP_001230209.1	ALCAM	N361	12	24166	89509.6	115291	112466	164873	19200.3		CVEESGSAHCVCPMLTCPEAnATK	NP_940978.2	AGRN	Nf932	7	16570	4136.06	5452.85	7067.05	5785.52	3073.61		HnFSHCCSK	NP_001124.1	AFM	N109	5	6304	38527.9	54384.4	17984.5	49226.5	38157.8
nATVVWMK	NP_001230209.1	ALCAM	N361	2	25690	60470.7	70910.7	205667	52307.9	14168.8		CVEESGSAHCVCPMLTCPEAnATK	NP_940978.2	AGRN	Nf932	11	16105	1926	2742.41	5928.17	4667.78	4037.73		DIENFnSTQK	NP_001124.1	AFM	N33	7	18989	65032.7	72206.7	82181.1	67217.6	74697.1
IIISPEEnVTLTCTAENQLER	NP_001230209.1	ALCAM	N480	9	33832	6781.1	8295.57	9619.07	11230.2	4750.81		CVEESGSAHCVCPMLTCPEAnATK	NP_940978.2	AGRN	Nf932	9	16018	1623.09	2125.26	4578.38	1301.75	1994.95		DIENFnSTQK	NP_001124.1	AFM	N33	7	19768	81509.9	86234	94123.2	108029	117134
IIISPEEnVTLTCTAENQLER	NP_001230209.1	ALCAM	N480	11	33799	12910.6	9733.15	25017.1	18379.3	7545.78		CVEESGSAHCVCPMLTCPEAnATK	NP_940978.2	AGRN	Nf932	8	16450	3382.12	2239.47	5380.77	6271.46	6451.64		DIENFnSTQK	NP_001124.1	AFM	N33	9	19401	53276.3	48170.9	53866.9	60831.4	67841.6
IIISPEEnVTLTCTAENQLER	NP_001230209.1	ALCAM	N480	10	33708	19500.6	18076.6	38137.3	19599.7	9954.8		CVEESGSAHCVCPMLTCPEAnATK	NP_940978.2	AGRN	Nf932	8	16572	0	2868.86	3940.83	3082.84	2013.74		DIENFnSTQK	NP_001124.1	AFM	N33	6	18678	169708	242282	272961	170616	192434
IIISPEEnVTLTCTAENQLER	NP_001230209.1	ALCAM	N480	10	33737	10611.6	8417.9	35688.1	4614.7	1973.51		CVEESGSAHCVCPMLTCPEAnATK	NP_940978.2	AGRN	Nf932	4	16054	9205.74	10398.7	13507.4	11607.9	5746.82		DIENFnSTQK	NP_001124.1	AFM	N33	6	19305	68434	144578	96627.6	58215.4	62822
IIISPEEnVTLTCTAENQLER	NP_001230209.1	ALCAM	N480	6	33780	6535.51	7506.19	8446.97	10611.3	6273.35		CVEESGSAHCVCPMLTCPEAnATK	NP_940978.2	AGRN	Nf932	9	18715	1806.94	1137.43	4350.57	1562.8	1819.9		DIENFnSTQK	NP_001124.1	AFM	N33	5	18537	36250.9	34583.4	42671.8	42765.9	48293.6
IIISPEEnVTLTCTAENQLER	NP_001230209.1	ALCAM	N480	6	33793	15178.3	17732	20623.8	23895.4	10681.8		VYIHPFHLVIHnESTCEQLAK	NP_000020.1	AGT	N47	3	25968	131119	200982	178061	151731	23966.3		FnETTEK	NP_001124.1	AFM	N402	7	14921	127403	121019	134730	122142	131128
IIISPEEnVTLTCTAENQLER	NP_001230209.1	ALCAM	N480	8	33566	24044.7	30342.4	26016.4	23161.7	5822.4		VYIHPFHLVIHnESTCEQLAK	NP_000020.1	AGT	N47	3	26102	16204.7	24877.9	25645.4	20980.5	10513.1		FnETTEK	NP_001124.1	AFM	N402	8	15085	95782.5	76561.7	88851.1	88676.5	111372
IIISPEEnVTLTCTAENQLER	NP_001230209.1	ALCAM	N480	7	33586	8228.29	9031.27	11253.6	9831.83	2633.89		VYIHPFHLVIHnESTCEQLAK	NP_000020.1	AGT	N47	1	26459	31209.2	71343.8	54171.5	41466.1	5968.86		FnETTEK	NP_001124.1	AFM	N402	6	14395	197234	190954	252786	139951	159895
TVNSLnVSAISIPEHDEADEISDENREK	NP_001618.2	ALCAM	N499	6	24656	21708.5	20042	36752.1	19346.4	7610.94		VYIHPFHLVIHnESTCEQLAK	NP_000020.1	AGT	N47	1	26497	19956	44819.9	35239	27281.5	6323.47		FnETTEK	NP_001124.1	AFM	N402	4	14430	119734	110915	150730	139752	145194
DRLNLSEnYTLSISNAR	NP_001230209.1	ALCAM	N95	9	23529	50525.2	73006.3	147326	54629.1	13200.3		VYIHPFHLVIHnESTCEQLAK	NP_000020.1	AGT	N47	9	25392	9753.03	10501.3	9050.72	11599	9692.43		FnETTEK	NP_001124.1	AFM	N402	5	14160	48421.2	51772.7	74686.3	34641.6	32408.2
DRLNLSEnYTLSISNAR	NP_001230209.1	ALCAM	N95	8	23205	47222.7	71522.2	61108.9	38011.1	16499.8		VYIHPFHLVIHnESTCEQLAK	NP_000020.1	AGT	N47	5	26105	51078.6	84163	65557.3	50349.5	17125		YAEDKFnETTEK	NP_001124.1	AFM	N402	7	18816	77776.4	129993	73547.6	59229.2	98918.3
DRLNLSEnYTLSISNAR	NP_001230209.1	ALCAM	N95	5	23486	36332.9	51401.9	36648.3	33348.2	16052.6		VYIHPFHLVIHnESTCEQLAK	NP_000020.1	AGT	N47	5	26123	80270.3	125037	108318	74856.7	13295.4		YAEDKFnETTEK	NP_001124.1	AFM	N402	8	19016	129147	199752	91739.9	90239.5	194484
LGDCISEDSYPDGnITWYR	NP_001230209.1	ALCAM	Nf167	9	28501	8092.22	12307.9	42912.2	5775.73	0		VYIHPFHLVIHnESTCEQLAK	NP_000020.1	AGT	N47	6	25409	82169.9	182824	142702	97213.3	18880.8		YAEDKFnETTEK	NP_001124.1	AFM	N402	6	18528	80478.2	101037	66314.6	96070.5	146640
KLGDCISEDSYPDGnITWYR	NP_001230209.1	ALCAM	Nf167	9	25463	22517.3	48502.1	136303	15963.4	2516.11		VYIHPFHLVIHnESTCEQLAK	NP_000020.1	AGT	N47	4	25683	73147.5	129760	131369	86556.9	33241.2		YAEDKFnETTEK	NP_001124.1	AFM	N402	6	18560	57885	78137.7	47850.2	79050.5	96088.5
KLGDCISEDSYPDGnITWYR	NP_001230209.1	ALCAM	Nf167	9	25476	26416.4	63806	195406	20811.6	1257.23		VYIHPFHLVIHnESTCEQLAK	NP_000020.1	AGT	N47	2	25343	50261.1	91859.7	75178.3	71037.6	9278.18		DIENFnSTQK	NP_001124.1	AFM	Nf33	6	16216	51735.3	68597.6	65321.1	44946.1	42957.2
LGDCISEDSYPDGnITWYR	NP_001230209.1	ALCAM	Nf167	7	28292	4183.49	8005.47	10545.3	1627.6	900.133		VCQDCPLLAPLnDTR	NP_001341501.1	AHSG	N155	7	30460	48986	55876.5	38999.1	116527	12965.9		FnETTEK	NP_001124.1	AFM	Nf402	3	34881	8603.45	16925.8	13661.1	11432	5595.22
LGDCISEDSYPDGnITWYR	NP_001230209.1	ALCAM	Nf167	7	28300	3238.78	10237.6	11252	2331.42	907.353		VCQDCPLLAPLnDTR	NP_001341501.1	AHSG	N155	7	31435	18127.1	22091.2	16775.9	34341.8	7749.73		YAEDKFnETTEK	NP_001124.1	AFM	Nf402	7	16568	40784.1	64890.8	59781.7	39531.4	49083.1
IIISPEEnVTLTCTAENQLER	NP_001230209.1	ALCAM	Nf480	10	29404	22317.2	11091.1	63067	15663.3	18370		VCQDCPLLAPLnDTR	NP_001341501.1	AHSG	N155	3	30620	148147	229047	126873	347763	27000.9		YAEDKFnETTEK	NP_001124.1	AFM	Nf402	7	16613	55818.1	84638.8	82504.2	49749.8	71117.7
IIISPEEnVTLTCTAENQLER	NP_001230209.1	ALCAM	Nf480	10	29521	114913	40509.1	47881.2	44484.7	12907		VCQDCPLLAPLnDTR	NP_001341501.1	AHSG	N155	3	30700	146649	219716	142503	719146	21885.4		HFPEFFGAVICAnVTGSYGAACNK	NP_000018.2	AGA	N308	2	37176	7263.72	8330.84	8480.61	8512.93	31050
IIISPEEnVTLTCTAENQLER	NP_001230209.1	ALCAM	Nf480	8	29257	24840.6	35761.1	32811.5	34292	10644.6		VCQDCPLLAPLnDTR	NP_001341501.1	AHSG	N155	3	30961	13488.2	20997.6	20656.9	87546.3	10809.8		HFPEFFGAVICAnVTGSYGAACNK	NP_000018.2	AGA	N308	2	37351	11189.3	18268.2	20284.7	13423.1	32928.6
EALLVAnGTPR	NP_699160.2	ALDH16A1	N420	11	19539	52423.6	69925.5	73819.6	68307.3	49159.8		VCQDCPLLAPLnDTR	NP_001341501.1	AHSG	N155	12	32151	23798.9	25546.4	21295.5	55781.4	11468.2		nATEAAWR	NP_000018.2	AGA	N38	7	12404	67280.4	109278	33618.4	162251	377866
GALMANFLTQGQVCCnGTR	NP_000687.3	ALDH9A1	N314	9	25195	12547.3	19039.5	19966	23610.2	12984.6		VCQDCPLLAPLnDTR	NP_001341501.1	AHSG	N155	12	32520	15205.7	9766.91	9776.76	16746.1	8902.51		nATEAAWR	NP_000018.2	AGA	N38	6	12256	29783.2	34632.4	49072.4	42194.7	45586
nKTDVEYESDEK	NP_000469.3	ALPL	N230	4	12472	38437.7	33117.3	88496.1	6044.79	10922.6		VCQDCPLLAPLnDTR	NP_001341501.1	AHSG	N155	1	31174	16089	25483.8	17379.1	54615.8	10312.4		NELMLnSSLMR	NP_940978.2	AGRN	N135	12	25069	50849	114593	64374.9	66101	17665.8
HSHFIWnR	NP_000469.3	ALPL	N271	10	12771	10866.8	13308.5	13321.6	11443.3	7299.19		VCQDCPLLAPLnDTR	NP_001341501.1	AHSG	N155	10	28408	14047.1	20595.6	18441.1	31572.4	5348.02		NELMLnSSLMR	NP_940978.2	AGRN	N135	7	23262	54962	107660	32261.1	84130.5	93860.9
YFYnGTSMACETFQYGGCMGNGNNFVTEK	NP_001624.1	AMBP	N250	9	33045	1792.63	4114.69	2631.94	4199.2	1860.5		VCQDCPLLAPLnDTR	NP_001341501.1	AHSG	N155	10	29672	16159.8	19027.3	25151.7	28174.6	6895		NELMLnSSLMR	NP_940978.2	AGRN	N135	5	22794	18895.1	36557.6	14712.2	22843.6	7739.57
YFYnGTSMACETFQYGGCMGNGNNFVTEK	NP_001624.1	AMBP	N250	12	35064	4080.13	6948.13	8075.92	8822.33	3074.7		VCQDCPLLAPLnDTR	NP_001341501.1	AHSG	N155	10	32052	24527	23573.2	17539.3	32842.7	5204.62		NELMLnSSLMR	NP_940978.2	AGRN	N135	12	26887	23495.4	55983.9	9991.63	52028.6	10013.1
YFYnGTSMACETFQYGGCMGNGNNFVTEK	NP_001624.1	AMBP	N250	1	31865	7167.5	12374.2	5711.01	12817.6	5066.72		VCQDCPLLAPLnDTR	NP_001341501.1	AHSG	N155	11	29044	19129	26124.6	22261.8	44037.9	13007.9		NELMLnSSLMR	NP_940978.2	AGRN	N135	7	25258	65776.3	146598	22443.1	132062	23780
YFYnGTSMACETFQYGGCMGNGNNFVTEK	NP_001624.1	AMBP	N250	1	31891	6935.99	13111.5	7050.08	10910	6538.03		VCQDCPLLAPLnDTR	NP_001341501.1	AHSG	N155	11	29832	32109.5	49765.8	42554.4	72036	11329.1		NELMLnSSLMR	NP_940978.2	AGRN	N135	6	24886	14407.6	30264.2	10856.7	28612.1	8800.88
YFYnGTSMACETFQYGGCMGNGNNFVTEK	NP_001624.1	AMBP	N250	3	31851	7827.82	10760.8	5567.77	14164.3	4065.28		VCQDCPLLAPLnDTR	NP_001341501.1	AHSG	N155	11	30179	3.28357e+06	4.2581e+06	2.72673e+06	7.84775e+06	265302		NELMLnSSLMR	NP_940978.2	AGRN	N135	6	24896	31417.8	50692.1	26770.2	48640.6	21976.1
YFYnGTSMACETFQYGGCMGNGNNFVTEK	NP_001624.1	AMBP	N250	3	31907	8618.8	12325.1	5476.11	17236.2	4991.58		VCQDCPLLAPLnDTR	NP_001341501.1	AHSG	N155	11	30185	1.32877e+06	1.81518e+06	1.15258e+06	3.94494e+06	75785.2		NELMLnSSLMR	NP_940978.2	AGRN	N135	5	24691	21378.6	41352.7	21880.1	24339.7	11339.7
YFYnGTSMACETFQYGGCMGNGNNFVTEK	NP_001624.1	AMBP	N250	1	31131	4018.77	9819.51	4300.89	5391.73	3303.79		VCQDCPLLAPLnDTR	NP_001341501.1	AHSG	N155	11	31122	14149.6	13809.2	20942.4	20245.7	8307.99		NELMLnSSLMR	NP_940978.2	AGRN	N135	12	30160	40619.7	83316.8	15412.9	87157.1	12132.6
YFYnGTSMACETFQYGGCMGNGNNFVTEK	NP_001624.1	AMBP	N250	4	31275	4450.17	6947.35	3659.2	5534.86	2680.85		VCQDCPLLAPLnDTR	NP_001341501.1	AHSG	N155	11	31179	144250	191975	150550	402171	10619.8		NELMLnSSLMR	NP_940978.2	AGRN	N135	7	28442	39922	79193.9	29181.4	63705.8	18332.4
YFYnGTSMACETFQYGGCMGNGNNFVTEK	NP_001624.1	AMBP	N250	4	31283	2404.14	5752.83	3039.08	5979.86	2786.42		VCQDCPLLAPLnDTR	NP_001341501.1	AHSG	N155	11	32041	31126	40847.7	30912.9	71155.6	6378.54		DPCSnVTCSFGSTCAR	NP_940978.2	AGRN	N250	7	16607	16254.7	22454.3	19230.1	15335	12475.7
YFYnGTSMACETFQYGGCMGNGNNFVTEK	NP_001624.1	AMBP	N250	3	34024	5307.47	3920.34	7041.57	6410.11	1554.34		VCQDCPLLAPLnDTR	NP_001341501.1	AHSG	N155	11	32445	39243.9	59415.1	50381	63332.9	5627.35		DPCSnVTCSFGSTCAR	NP_940978.2	AGRN	N250	8	16771	22376.9	32970.6	16391.4	35372.8	15066.3
YFYnGTSMACETFQYGGCMGNGNNFVTEK	NP_001624.1	AMBP	N250	4	34017	2570.44	5593.06	2770.1	5451.69	1046.85		VCQDCPLLAPLnDTR	NP_001341501.1	AHSG	N155	11	32778	11969.8	15774	10284.9	13170.9	7403.84		GPTFAPLPPVAPLHCAQTPYGCCQDnITAAR	NP_940978.2	AGRN	N777	11	31238	16967.9	17960.4	16378.4	28798.6	13688.6
NVVDGQPFTNWYDnGSNQVAFGR	NP_066188.1	AMY2B	N427	12	35528	24208.3	46516.7	119831	36444.6	6982.72		VCQDCPLLAPLnDTR	NP_001341501.1	AHSG	N155	8	30810	62284.4	124058	77883.7	126271	11662.9		GPTFAPLPPVAPLHCAQTPYGCCQDnITAAR	NP_940978.2	AGRN	N777	11	31246	4446.94	5196.67	1424.24	6747.08	3802.84
NVVDGQPFTNWYDnGSNQVAFGR	NP_066188.1	AMY2B	N427	6	32028	2415.83	1703.91	75859.5	1034.97	2250.4		VCQDCPLLAPLnDTR	NP_001341501.1	AHSG	N155	5	31069	47270	62201.6	67055.1	118075	37206.7		CVEESGSAHCVCPMLTCPEAnATK	NP_940978.2	AGRN	N932	10	18235	7128.6	12067.9	5045.64	11083.3	4152.69
NVVDGQPFTNWYDnGSNQVAFGR	NP_066188.1	AMY2B	N427	5	32512	26374.6	11632.7	402482	9856.68	33578.4		VCQDCPLLAPLnDTR	NP_001341501.1	AHSG	N155	5	31088	44774.1	56836.7	61526.9	114586	24720.4		CVEESGSAHCVCPMLTCPEAnATK	NP_940978.2	AGRN	N932	10	18308	9284.2	14261.8	6887.28	11108.6	3356.57
NVVDGQPFTNWYDnGSNQVAFGR	NP_066188.1	AMY2B	N427	5	32513	4042.94	1546.88	143587	1367.85	2110.05		VCQDCPLLAPLnDTR	NP_001341501.1	AHSG	N155	6	29826	25786.2	33359.6	25822.5	52739.1	13985.4		CVEESGSAHCVCPMLTCPEAnATK	NP_940978.2	AGRN	N932	8	18106	5455.74	7525.46	3942.85	12912.1	3115
NVVDGQPFTNWYDnGSNQVAFGR	NP_066188.1	AMY2B	N427	5	32901	24389.4	33251.9	191743	23611.5	14018.1		VCQDCPLLAPLnDTR	NP_001341501.1	AHSG	N155	6	30276	52983.2	75331	53851.1	250759	14621.8		CVEESGSAHCVCPMLTCPEAnATK	NP_940978.2	AGRN	N932	8	18119	8388.25	13754.7	7588.81	25397.8	3067.2
INGnCTGIK	NP_066188.1	AMY2B	N476	11	14549	451446	62053.5	2.08733e+06	0	2.13918e+06		VCQDCPLLAPLnDTR	NP_001341501.1	AHSG	N155	2	29034	17096.4	18555.8	22252.2	47494.9	15854.9		DPCSnVTCSFGSTCAR	NP_940978.2	AGRN	Nf250	8	14622	46204.9	108352	7845.31	76588.3	10812.3
INGnCTGIK	NP_066188.1	AMY2B	N476	11	14611	610334	114133	3.42655e+06	0	3.1204e+06		VCQDCPLLAPLnDTR	NP_001341501.1	AHSG	N155	2	29887	66966.2	85238.1	64755	593235	15621.6		DPCSnVTCSFGSTCAR	NP_940978.2	AGRN	Nf250	8	14728	20811.6	35920.2	14959.2	23230.8	11145.2
INGnCTGIK	NP_066188.1	AMY2B	N476	9	15412	24487.1	6358.18	83196	11925.4	72994		AALAAFNAQNnGSNFQLEEISR	NP_001341501.1	AHSG	N175	10	30954	5953.65	11130.1	6416.14	18762	0		GPTFAPLPPVAPLHCAQTPYGCCQDnITAAR	NP_940978.2	AGRN	Nf777	7	29477	1567.23	5060.42	1568.14	1931.67	924.737
INGnCTGIK	NP_066188.1	AMY2B	N476	12	17943	58025.8	43135	184127	38666.4	134778		AALAAFNAQNnGSNFQLEEISR	NP_001341501.1	AHSG	N175	7	31909	8611.59	11156.7	8580.86	21364.3	17375.1		CVEESGSAHCVCPMLTCPEAnATK	NP_940978.2	AGRN	Nf932	8	16825	3851.68	7558.55	7235.79	4335.94	0
INGnCTGIK	NP_066188.1	AMY2B	N476	11	15399	165403	43529.4	421620	63482.2	511702		AALAAFNAQNnGSNFQLEEISR	NP_001341501.1	AHSG	N175	7	32951	18380.1	25531	25503.8	22604.3	13397.5		CVEESGSAHCVCPMLTCPEAnATK	NP_940978.2	AGRN	Nf932	4	16142	1537.04	2771.23	4279.06	1132.63	1135.53
INGnCTGIK	NP_066188.1	AMY2B	N476	11	16256	75101.6	73057.9	153870	63217.1	177708		AALAAFNAQNnGSNFQLEEISR	NP_001341501.1	AHSG	N175	3	32028	14315.5	18119.1	12603.4	97426	7953.13		CVEESGSAHCVCPMLTCPEAnATK	NP_940978.2	AGRN	Nf932	8	19543	9482.15	9386.24	11636	6615.17	2614.19
INGnCTGIK	NP_066188.1	AMY2B	N476	10	15144	136036	9230.59	432223	11758.4	446757		AALAAFNAQNnGSNFQLEEISR	NP_001341501.1	AHSG	N175	3	32045	17979.5	34009.8	21791.5	202372	2645.85		CVEESGSAHCVCPMLTCPEAnATK	NP_940978.2	AGRN	Nf932	8	19570	3394.68	7086.96	5647.22	3400.3	2993.52
INGnCTGIK	NP_066188.1	AMY2B	N476	10	16282	32711.6	23856.2	105534	19070.7	92751		AALAAFNAQNnGSNFQLEEISR	NP_001341501.1	AHSG	N175	12	33538	5312.53	9476.91	8776.28	19043.7	4509.84		DKnCTSR	NP_000020.1	AGT	N170	7	4966	13169.8	0	12750.3	21080.3	9445.67
INGnCTGIK	NP_066188.1	AMY2B	N476	6	14472	133767	7387.71	334297	29047.8	367672		AALAAFNAQNnGSNFQLEEISR	NP_001341501.1	AHSG	N175	10	30883	15009.2	16492.4	14337.3	25289.1	7066.2		VYIHPFHLVIHnESTCEQLAK	NP_000020.1	AGT	N47	10	26102	12921.7	14850.1	11950.6	21142.9	23626.7
INGnCTGIK	NP_066188.1	AMY2B	N476	8	15070	53523.3	19182	135680	33859	170635		AALAAFNAQNnGSNFQLEEISR	NP_001341501.1	AHSG	N175	10	31722	0	2027.15	2486.96	4002.44	1035.42		VYIHPFHLVIHnESTCEQLAK	NP_000020.1	AGT	N47	3	25024	8143.04	14337.6	6346.85	17364.3	20387.7
INGnCTGIK	NP_066188.1	AMY2B	N476	8	15917	34703	55991.7	290364	59545	69092		AALAAFNAQNnGSNFQLEEISR	NP_001341501.1	AHSG	N175	11	31287	20043.3	15201	50139.4	18380.7	52154.8		VYIHPFHLVIHnESTCEQLAK	NP_000020.1	AGT	N47	1	26636	47390.2	46732.5	16131.5	81920.8	94053.2
INGnCTGIK	NP_066188.1	AMY2B	N476	8	16529	81239.7	65270.6	159286	43693.2	189706		AALAAFNAQNnGSNFQLEEISR	NP_001341501.1	AHSG	N175	11	31652	12840.3	15422.6	18549.5	19924.6	8858.04		VYIHPFHLVIHnESTCEQLAK	NP_000020.1	AGT	N47	8	26001	40093.9	43429.1	17121.1	75688.8	88773.7
INGnCTGIK	NP_066188.1	AMY2B	N476	5	15047	1.25578e+06	12265.8	4.27144e+06	208700	1.61286e+06		AALAAFNAQNnGSNFQLEEISR	NP_001341501.1	AHSG	N175	11	33192	10578.9	8307.44	7777.71	10068.7	5852.17		VYIHPFHLVIHnESTCEQLAK	NP_000020.1	AGT	N47	9	26082	36094.8	44659.9	10400.2	57286.5	66844.2
INGnCTGIK	NP_066188.1	AMY2B	N476	7	15229	30971.6	16091.6	88315.8	9345.36	88116.6		AALAAFNAQNnGSNFQLEEISR	NP_001341501.1	AHSG	N175	6	31571	20661.2	21242.5	20989.2	23022.5	18497		VYIHPFHLVIHnESTCEQLAK	NP_000020.1	AGT	N47	9	26161	39781.3	42099.8	16106.7	56967	63733.5
INGnCTGIK	NP_066188.1	AMY2B	N476	1	15063	69669.4	10864.8	184110	13203.4	178507		AALAAFNAQNnGSNFQLEEISR	NP_001341501.1	AHSG	N175	6	31577	15698.2	21678	22884.2	24646.6	17406		VYIHPFHLVIHnESTCEQLAK	NP_000020.1	AGT	N47	2	25369	86850.7	100390	19046.1	145640	180858
INGnCTGIK	NP_066188.1	AMY2B	N476	4	15068	40767.6	5832.09	137168	10640.1	124208		AALAAFNAQNnGSNFQLEEISR	NP_001341501.1	AHSG	N175	4	31894	11139	8143.39	14156.6	16243.9	46167.1		VYIHPFHLVIHnESTCEQLAK	NP_000020.1	AGT	N47	6	25630	4494.34	10840.1	5358.52	8770.06	7564.32
NVVDGQPFTNWYDnGSNQVAFGR	NP_066188.1	AMY2B	Nf427	12	33214	18278.7	14033.8	129027	13139.4	5267.78		AALAAFNAQNnGSNFQLEEISR	NP_001341501.1	AHSG	N175	2	31233	11138	15444.5	18272.6	30803.9	8490.74		VYIHPFHLVIHnESTCEQLAK	NP_000020.1	AGT	N47	6	25821	40188.2	42794.1	20999.9	69538.6	84849.1
NVVDGQPFTNWYDnGSNQVAFGR	NP_066188.1	AMY2B	Nf427	12	33238	17258.4	12399.8	140437	13515.8	6329.65		VCQDCPLLAPLnDTR	NP_001341501.1	AHSG	Nf155	10	25925	7839.26	8133.48	7656.48	18240.5	1588.81		VYIHPFHLVIHnESTCEQLAK	NP_000020.1	AGT	N47	4	25487	9577.65	14275.6	8359.66	17438	16339.8
NVVDGQPFTNWYDnGSNQVAFGR	NP_066188.1	AMY2B	Nf427	12	33280	8429.4	14467.5	82264.8	12807.6	5247.2		VCQDCPLLAPLnDTR	NP_001341501.1	AHSG	Nf155	10	25960	15803.8	13963.3	13259.8	16987.7	6475.83		VYIHPFHLVIHnESTCEQLAK	NP_000020.1	AGT	N47	5	25335	18727.5	28141.1	36998.5	30712.7	29708.3
INGnCTGIK	NP_066188.1	AMY2B	Nf476	5	16063	40185.6	6448.44	101672	51635.3	214831		VCQDCPLLAPLnDTR	NP_001341501.1	AHSG	Nf155	10	26786	6344.82	5966.33	3942	13023	1579.5		VCQDCPLLAPLnDTR	NP_001341501.1	AHSG	N155	12	31936	12702.7	20907.2	13754.6	22491.3	23147.4
INGnCTGIK	NP_066188.1	AMY2B	Nf476	2	14324	35350	19670.2	88278.3	18393.8	108840		VCQDCPLLAPLnDTR	NP_001341501.1	AHSG	Nf155	11	26404	25952.2	26249.8	29791.7	34674.6	13671.1		VCQDCPLLAPLnDTR	NP_001341501.1	AHSG	N155	12	32300	151284	212473	13686.3	215658	252493
LTDVEAQVLnQTTR	NP_001112359.1	ANGPT2	N151	10	28784	14956	18296	19005.8	37091.2	6035.84		VCQDCPLLAPLnDTR	NP_001341501.1	AHSG	Nf155	2	26500	10376.3	11064	10784.4	55872.7	11742.9		VCQDCPLLAPLnDTR	NP_001341501.1	AHSG	N155	12	34570	12978.1	14496.4	6256.32	18573.7	17269.3
IVTATVnNSVLQK	NP_001112360.1	ANGPT2	N188	6	26322	29891.9	46672.7	24730.7	96805.7	1133.64		AALAAFNAQNnGSNFQLEEISR	NP_001341501.1	AHSG	Nf175	3	30288	17704.5	19851.5	21095.8	125360	6921.58		VCQDCPLLAPLnDTR	NP_001341501.1	AHSG	N155	3	29636	24630.7	27697.7	15027.7	34465.5	27793.3
ILnQTADMLQLASK	NP_036230.1	ANGPTL2	N164	6	38023	63925.1	79749.6	24326.3	265207	0		AALAAFNAQNnGSNFQLEEISR	NP_001341501.1	AHSG	Nf175	12	31971	5667.54	6455.27	15302.1	10510.1	5380.55		VCQDCPLLAPLnDTR	NP_001341501.1	AHSG	N155	3	29999	9270.5	12016.2	16135.8	14030.2	10558.9
ILnQTADMLQLASK	NP_036230.1	ANGPTL2	N164	3	37779	18516.5	19934.8	4472.13	128447	0		AALAAFNAQNnGSNFQLEEISR	NP_001341501.1	AHSG	Nf175	10	29189	7664.31	9023.65	12828.7	11612.8	6061.05		VCQDCPLLAPLnDTR	NP_001341501.1	AHSG	N155	7	30543	17042	20950.1	8742.88	24111.5	29034.3
ILnQTADMLQLASK	NP_036230.1	ANGPTL2	N164	6	29702	67772.7	99370.6	45636.7	167103	7901.69		AALAAFNAQNnGSNFQLEEISR	NP_001341501.1	AHSG	Nf175	11	29707	14975.1	15943.3	18288.3	26102.4	6020.86		VCQDCPLLAPLnDTR	NP_001341501.1	AHSG	N155	11	29797	11756.2	17468.5	9086.48	14889.3	16517.9
ILnQTADMLQLASK	NP_036230.1	ANGPTL2	N164	6	38150	24610	32244.3	60779.8	45037.5	18709		AALAAFNAQNnGSNFQLEEISR	NP_001341501.1	AHSG	Nf175	11	29710	11462.5	14358.1	11215.5	18204.1	2863.18		VCQDCPLLAPLnDTR	NP_001341501.1	AHSG	N155	11	30702	26045.8	39339.8	30170.2	29730.7	33628.9
ILnQTADMLQLASK	NP_036230.1	ANGPTL2	N164	7	29639	12465.5	16099.5	8700.21	50912.2	1977.97		AALAAFNAQNnGSNFQLEEISR	NP_001341501.1	AHSG	Nf175	11	30354	17296.8	23680.8	25514.1	23110.8	4930.76		VCQDCPLLAPLnDTR	NP_001341501.1	AHSG	N155	11	31023	2.28399e+06	3.78971e+06	162359	3.35901e+06	4.23997e+06
ILnQTADMLQLASK	NP_036230.1	ANGPTL2	N164	7	29713	10434.9	12245.5	11272.3	37673.2	1758.68		AALAAFNAQNnGSNFQLEEISR	NP_001341501.1	AHSG	Nf175	4	31054	12301.4	11838.3	23672.4	12921.7	9537		VCQDCPLLAPLnDTR	NP_001341501.1	AHSG	N155	11	31043	1.90948e+06	3.04295e+06	132667	2.7948e+06	3.21729e+06
ILnQTADMLQLASK	NP_036230.1	ANGPTL2	N164	1	24349	20084.2	22783.1	11478.3	102730	5310.8		IEILAPPnGSVPGDR	NP_001135887.1	AIMP1	N243	6	28697	47290.5	71407.4	89454.9	45042.6	62345.6		VCQDCPLLAPLnDTR	NP_001341501.1	AHSG	N155	11	31667	20731.6	32057.9	12594	28931.4	26478.4
ILnQTADMLQLASK	NP_036230.1	ANGPTL2	N164	3	29569	18128.6	14726.2	13683.9	29346.1	9103.97		LGDCISEDSYPDGnITWYR	NP_001230209.1	ALCAM	N167	7	31859	12704.8	37074.7	14721.2	7212.19	3983.79		VCQDCPLLAPLnDTR	NP_001341501.1	AHSG	N155	11	32024	215845	376316	18392.4	368252	367569
ILnQTADMLQLASK	NP_036230.1	ANGPTL2	N164	6	39568	19976.1	25008.4	9691.43	67937.2	5358.16		LGDCISEDSYPDGnITWYR	NP_001230209.1	ALCAM	N167	7	31896	9628.86	31088.7	13761.6	8502.88	3294.04		VCQDCPLLAPLnDTR	NP_001341501.1	AHSG	N155	11	33155	27561.8	48065.9	12761.7	41740.8	52255.6
ILnQTADMLQLASK	NP_036230.1	ANGPTL2	N164	7	37884	6055.23	8307.91	2286.5	26353.9	449.291		LGDCISEDSYPDGnITWYR	NP_001230209.1	ALCAM	N167	10	30590	3587.22	8437.27	13196.5	1731.7	848.501		VCQDCPLLAPLnDTR	NP_001341501.1	AHSG	N155	11	33517	232134	359677	20008.5	327660	399669
ILnQTADMLQLASK	NP_036230.1	ANGPTL2	N164	2	37532	7417.84	7599.57	3149.65	43109.9	723.124		LGDCISEDSYPDGnITWYR	NP_001230209.1	ALCAM	N167	9	31043	11353.1	34460.2	39038.6	3224.6	1348.96		VCQDCPLLAPLnDTR	NP_001341501.1	AHSG	N155	11	33695	50813.2	85613.1	13642.3	73146.1	89485.5
YQHLATLAHnQSEIIAQLEEHCQR	NP_036230.1	ANGPTL2	N192	7	27998	5582.91	7763.18	10287.8	16535.8	1604.03		LGDCISEDSYPDGnITWYR	NP_001230209.1	ALCAM	N167	9	31215	8301.28	23133.9	31792.7	3911.52	1495.24		VCQDCPLLAPLnDTR	NP_001341501.1	AHSG	N155	8	30546	83914.8	128026	44340.1	162780	173419
YQHLATLAHnQSEIIAQLEEHCQR	NP_036230.1	ANGPTL2	N192	1	27763	10601.7	15496	10985.7	29257.6	3733.52		KLGDCISEDSYPDGnITWYR	NP_001230209.1	ALCAM	N167	9	27490	6138.91	11578.1	11756.5	9879.31	3300.48		VCQDCPLLAPLnDTR	NP_001341501.1	AHSG	N155	9	30885	27445.5	31066.7	11607.1	30568.9	39351.3
YQHLATLAHnQSEIIAQLEEHCQR	NP_036230.1	ANGPTL2	N192	1	27815	7177.78	8687.26	4832.21	15975.2	5053.08		KLGDCISEDSYPDGnITWYR	NP_001230209.1	ALCAM	N167	9	27554	20360.6	42939.1	59811.8	11964.9	8452.26		VCQDCPLLAPLnDTR	NP_001341501.1	AHSG	N155	2	29987	189024	211460	107308	188590	183723
YQHLATLAHnQSEIIAQLEEHCQR	NP_036230.1	ANGPTL2	Nf192	2	23621	10996.5	17301.2	21932.4	12462.1	4853.09		KLGDCISEDSYPDGnITWYR	NP_001230209.1	ALCAM	N167	9	27595	17114.6	29156.5	38534.3	7412.03	5830.44		VCQDCPLLAPLnDTR	NP_001341501.1	AHSG	N155	2	30199	41042.5	47743	11626.6	54505.8	64242.4
HnITMCPLCDK	NP_060513.5	ANO1	N375	8	13901	12244.9	9386.33	6835.73	11502.1	13055.4		KLGDCISEDSYPDGnITWYR	NP_001230209.1	ALCAM	N167	5	28567	71249.2	129431	61797.6	20693.3	12301.6		VCQDCPLLAPLnDTR	NP_001341501.1	AHSG	N155	6	30050	12665.1	16839.3	11609.1	19808.1	16904.6
ISDFEnR	NP_001273544.1	ANO4	Nf837	10	32103	26520.2	15204.7	20164.5	25560.8	45805		EGDnITLK	NP_001230209.1	ALCAM	N265	7	18656	83767.3	72966.8	198310	17054.6	223710		VCQDCPLLAPLnDTR	NP_001341501.1	AHSG	N155	4	30272	10487	11995.1	13080.6	11539.5	11704.8
LnITCESSK	NP_001020527.2	ANO6	N361	2	18217	234163	200559	514557	60193.1	14963.7		EGDnITLK	NP_001230209.1	ALCAM	N265	3	18626	442807	658802	481437	138677	181218		VCQDCPLLAPLnDTR	NP_001341501.1	AHSG	N155	5	29998	13832.2	18837.8	13062.8	22508.1	17013
LnITCESSK	NP_001020527.2	ANO6	N361	1	18614	215553	166893	775002	41466.5	15060.1		EGDnITLK	NP_001230209.1	ALCAM	N265	8	18511	38594.9	43240.6	99894.6	19047.6	55208.6		KVCQDCPLLAPLnDTR	NP_001341501.1	AHSG	N155	12	28127	11484.8	16316	21484.9	15069.5	10512.8
NInGTDPIQK	NP_001020527.2	ANO6	N493	12	20334	153591	117439	210861	44122.7	108221		EGDnITLK	NP_001230209.1	ALCAM	N265	5	18612	152663	316896	233200	101672	80141.8		KVCQDCPLLAPLnDTR	NP_001341501.1	AHSG	N155	11	26976	17003.8	22695.3	18616.5	26737.8	18927.7
NInGTDPIQK	NP_001020527.2	ANO6	N493	10	17512	98170.3	107541	107818	38276.3	20982.1		EGDnITLK	NP_001230209.1	ALCAM	N265	6	18178	628942	1.53587e+06	980009	343161	335953		AALAAFNAQNnGSNFQLEEISR	NP_001341501.1	AHSG	N175	10	31852	18772	17533.1	31596.6	15949.4	17419.9
NInGTDPIQK	NP_001020527.2	ANO6	N493	6	16933	136206	136808	147975	40791.5	18587.8		EGDnITLK	NP_001230209.1	ALCAM	N265	4	18391	419975	983391	564192	176080	164101		AALAAFNAQNnGSNFQLEEISR	NP_001341501.1	AHSG	N175	10	31867	6438.68	7210.28	1667.64	7259.26	8187.23
NInGTDPIQK	NP_001020527.2	ANO6	N493	8	17276	68189.8	78328.6	67251.2	51205.2	16647.8		nATGDYK	NP_001230209.1	ALCAM	N306	7	10421	115995	271683	237586	94373.2	95145.6		AALAAFNAQNnGSNFQLEEISR	NP_001341501.1	AHSG	N175	12	33414	6046.61	11408.1	6679.52	12310.9	12431.8
NInGTDPIQK	NP_001020527.2	ANO6	N493	5	17410	77051.1	80324.9	122416	33431.3	16215.1		nATGDYK	NP_001230209.1	ALCAM	N306	12	12407	19370.4	45170.3	42849.1	14426	20522.9		AALAAFNAQNnGSNFQLEEISR	NP_001341501.1	AHSG	N175	3	30995	7181.02	11892.1	7448	12234.8	9684.85
GNPYSDLGnHTTCR	NP_001020527.2	ANO6	N802	7	10678	11893.1	12981.8	32490.7	10927	4738.75		nATGDYK	NP_001230209.1	ALCAM	N306	9	9847	149061	209465	631962	66531.4	321229		AALAAFNAQNnGSNFQLEEISR	NP_001341501.1	AHSG	N175	3	31030	10656.3	11047.8	8695.18	14988	17444.6
CPnLTHLNLSGNK	NP_006296.1	ANP32A	N89	6	21138	59067.3	57489	62506.1	50568.9	30670.8		nATGDYK	NP_001230209.1	ALCAM	N306	5	10217	89943	262655	141962	64013.5	45569.5		AALAAFNAQNnGSNFQLEEISR	NP_001341501.1	AHSG	N175	1	32705	14133	15600.5	9645.65	14455.7	19611.6
KLnYTLSQGHR	NP_001141.2	ANPEP	N128	9	12949	103530	15472.5	65018	10116.2	4658.24		nATGDYK	NP_001230209.1	ALCAM	N306	6	9904	116077	450484	298580	81043	85466.5		AALAAFNAQNnGSNFQLEEISR	NP_001341501.1	AHSG	N175	1	32719	14531.1	23663.5	12028.3	18110.1	24001.4
KLnYTLSQGHR	NP_001141.2	ANPEP	N128	11	13033	44424.5	14768.2	90250.9	10735.5	9863.26		nATGDYK	NP_001230209.1	ALCAM	N306	4	9814	63750.8	196814	92664	38373.9	32281.8		AALAAFNAQNnGSNFQLEEISR	NP_001341501.1	AHSG	N175	7	31752	11191.7	19793	13084.5	15758.1	13094.2
KLnYTLSQGHR	NP_001141.2	ANPEP	N128	10	12430	45235.8	16609.3	71727	8225.47	6945.77		RnATGDYK	NP_001230209.1	ALCAM	N306	6	6901	52204	153877	94265.4	35174.2	26696.1		AALAAFNAQNnGSNFQLEEISR	NP_001341501.1	AHSG	N175	7	31918	4895.32	3121.78	799.057	4855.32	9239.65
KLnYTLSQGHR	NP_001141.2	ANPEP	N128	6	12284	92260.2	26631.5	120441	13790.8	11847		nATVVWMK	NP_001230209.1	ALCAM	N361	3	22485	116740	229135	579308	70004.8	152052		AALAAFNAQNnGSNFQLEEISR	NP_001341501.1	AHSG	N175	11	32183	22471.6	24651.5	27888	21379.5	13688.8
KLnYTLSQGHR	NP_001141.2	ANPEP	N128	8	12556	59955.9	9880.62	30690	5889.44	7328.56		nATVVWMK	NP_001230209.1	ALCAM	N361	12	24168	32864.5	96948.1	70798.6	31668.5	21292.7		AALAAFNAQNnGSNFQLEEISR	NP_001341501.1	AHSG	N175	11	32246	8503.7	7268.18	1500.7	12910.6	14305.6
KLnYTLSQGHR	NP_001141.2	ANPEP	N128	7	12736	44195.9	24846	118966	9925.02	13431.5		nATVVWMK	NP_001230209.1	ALCAM	N361	4	22132	91201.5	216463	334734	110044	75417.7		AALAAFNAQNnGSNFQLEEISR	NP_001341501.1	AHSG	N175	8	32018	12256	18877.9	11154.2	20702.9	20304.3
AEFnITLIHPK	NP_001141.2	ANPEP	N234	9	28711	157998	19700.2	116264	20340.8	48650.5		nATVVWMK	NP_001230209.1	ALCAM	N361	3	27486	62491.5	126160	345804	24647.8	25729.1		AALAAFNAQNnGSNFQLEEISR	NP_001341501.1	AHSG	N175	9	32077	8632.41	10680.4	12682.6	12401.4	11327.8
AEFnITLIHPK	NP_001141.2	ANPEP	N234	12	31149	164832	17830	54580.9	9049.8	24526.5		nATVVWMK	NP_001230209.1	ALCAM	N361	2	26805	39961.4	78768.4	191537	16935.2	31108		AALAAFNAQNnGSNFQLEEISR	NP_001341501.1	AHSG	N175	2	31244	16305.9	19954.1	14377.6	21664.7	27896.4
AEFnITLIHPK	NP_001141.2	ANPEP	N234	12	31163	327016	40808.4	102112	16405.6	37185.5		IIISPEEnVTLTCTAENQLER	NP_001230209.1	ALCAM	N480	7	34823	76161.6	156490	188461	39840.9	7636.73		AALAAFNAQNnGSNFQLEEISR	NP_001341501.1	AHSG	N175	2	31433	7678.39	11199.2	3059.03	8467.94	10963.3
AEFnITLIHPK	NP_001141.2	ANPEP	N234	11	28642	146883	99865.5	98823	26048.3	34719.8		IIISPEEnVTLTCTAENQLER	NP_001230209.1	ALCAM	N480	10	33811	10407.4	16992.5	19833.1	7162.07	14590.6		AALAAFNAQNnGSNFQLEEISR	NP_001341501.1	AHSG	N175	4	31406	14136.5	14796.5	14949.9	11281	13978.6
AEFnITLIHPK	NP_001141.2	ANPEP	N234	10	28333	98752.1	26808.5	53574.4	12410.8	22634.8		IIISPEEnVTLTCTAENQLER	NP_001230209.1	ALCAM	N480	11	34478	14377.7	17583.1	13057.2	20975.5	5155.77		VCQDCPLLAPLnDTR	NP_001341501.1	AHSG	Nf155	10	27137	6191.95	9976.05	2128.03	8989.59	10195.5
AEFnITLIHPK	NP_001141.2	ANPEP	N234	10	28335	79446.6	21123.4	39990.4	14010.4	19750.7		IIISPEEnVTLTCTAENQLER	NP_001230209.1	ALCAM	N480	8	34826	8338.43	13664.1	11652.2	10971.5	4652.62		VCQDCPLLAPLnDTR	NP_001341501.1	AHSG	Nf155	10	27154	6892.32	15318.3	2683.26	9555.87	14165.1
AEFnITLIHPK	NP_001141.2	ANPEP	N234	6	28319	114209	33620.4	74656	20455.1	34101.7		IIISPEEnVTLTCTAENQLER	NP_001230209.1	ALCAM	N480	6	34529	18659.7	22525.4	21531.9	13077.5	12143		VCQDCPLLAPLnDTR	NP_001341501.1	AHSG	Nf155	11	27285	12827.5	22772.3	11488.8	21068.7	22140.5
AEFnITLIHPK	NP_001141.2	ANPEP	N234	8	28441	103549	20593.8	61529.2	17532.5	26223.7		TVNSLnVSANENR	NP_001230209.1	ALCAM	N499	7	14494	14449.9	16840.5	18631.6	9902.72	21134.3		VCQDCPLLAPLnDTR	NP_001341501.1	AHSG	Nf155	11	27371	19658.5	35442.6	5822.8	29478.1	35287.5
AEFnITLIHPK	NP_001141.2	ANPEP	N234	5	28779	102740	31130.8	68955.1	25986.6	40172.3		TVNSLnVSAISIPEHDEADEISDENREK	NP_001618.2	ALCAM	N499	6	25497	29018.7	26500.7	47642.9	17253.5	32507.6		AALAAFNAQNnGSNFQLEEISR	NP_001341501.1	AHSG	Nf175	10	30236	6821.95	11612.8	7225.35	14071.3	19827
AEFnITLIHPK	NP_001141.2	ANPEP	N234	7	28396	34234.3	6905.15	17083.8	5642.71	8173.84		DRLNLSEnYTLSISNAR	NP_001230209.1	ALCAM	N95	9	23769	27888.4	39026.8	64868.8	22182.7	25102.2		AALAAFNAQNnGSNFQLEEISR	NP_001341501.1	AHSG	Nf175	12	31796	6643.28	7456.69	8292.41	9421.42	9799.92
AEFnITLIHPK	NP_001141.2	ANPEP	N234	2	27799	74087.3	5220.98	62327.5	7777.47	35692.3		DRLNLSEnYTLSISNAR	NP_001230209.1	ALCAM	N95	8	24457	19431.6	34867.7	46610.8	8049.56	13847.6		AALAAFNAQNnGSNFQLEEISR	NP_001341501.1	AHSG	Nf175	12	31810	7023.13	9061.16	9602.55	9101.85	8666.42
AEFnITLIHPK	NP_001141.2	ANPEP	N234	1	27978	245433	9583.36	46846.2	8962.46	28804.5		DRLNLSEnYTLSISNAR	NP_001230209.1	ALCAM	N95	5	24620	44742.9	76526.6	48724.5	34402.3	20503.7		AALAAFNAQNnGSNFQLEEISR	NP_001341501.1	AHSG	Nf175	3	29374	8377.53	8221.59	8044.75	10124.2	11635.2
AEFnITLIHPK	NP_001141.2	ANPEP	N234	3	28054	36404.6	7111.44	89744.8	5528.83	32624		DRLNLSEnYTLSISNAR	NP_001230209.1	ALCAM	N95	5	24639	42385.3	125875	78087.1	30803.6	20854.9		AALAAFNAQNnGSNFQLEEISR	NP_001341501.1	AHSG	Nf175	3	29400	6317.34	8863.91	10135.7	9746.43	10206.6
AEFnITLIHPK	NP_001141.2	ANPEP	N234	4	28359	36800.6	11992	110399	15428.7	59142.6		LGDCISEDSYPDGnITWYR	NP_001230209.1	ALCAM	Nf167	9	28917	7087.98	10971.6	14478	1724.31	0		AALAAFNAQNnGSNFQLEEISR	NP_001341501.1	AHSG	Nf175	7	30071	13201.7	16854	20126	19949.1	18798.8
GPSTPLPEDPNWnVTEFHTTPK	NP_001141.2	ANPEP	N265	9	27728	51222.3	20520.8	45182.4	17970.1	26879.9		LGDCISEDSYPDGnITWYR	NP_001230209.1	ALCAM	Nf167	7	29555	3789.81	8642.21	5957.64	1854.95	2496.21		AALAAFNAQNnGSNFQLEEISR	NP_001341501.1	AHSG	Nf175	11	30564	15139.9	15007.7	18903.4	17794	12938.8
GPSTPLPEDPNWnVTEFHTTPK	NP_001141.2	ANPEP	N265	9	27743	31510.7	12332.8	28681.2	8492.48	17391		KLGDCISEDSYPDGnITWYR	NP_001230209.1	ALCAM	Nf167	9	25895	6010.81	6588.8	9645.58	3925.5	6620.72		AALAAFNAQNnGSNFQLEEISR	NP_001341501.1	AHSG	Nf175	10	30845	8520.73	15591.5	13274.7	15747.9	9034.43
GPSTPLPEDPNWnVTEFHTTPK	NP_001141.2	ANPEP	N265	12	30494	54794.3	29780	50537.7	26270.7	33267.1		IIISPEEnVTLTCTAENQLER	NP_001230209.1	ALCAM	Nf480	7	30419	30712.6	33861.6	43477.9	25360.1	37235.2		AALAAFNAQNnGSNFQLEEISR	NP_001341501.1	AHSG	Nf175	11	30547	14938.6	13134.8	17373	12251.7	11814.7
GPSTPLPEDPNWnVTEFHTTPK	NP_001141.2	ANPEP	N265	11	27797	38462.7	17332.5	38194.2	13845.9	15779.9		IIISPEEnVTLTCTAENQLER	NP_001230209.1	ALCAM	Nf480	10	30819	5359.47	7088.16	9954.69	8852.94	5180.28		ALGVSnFSHFQIEK	NP_064695.3	AKR1B10	Nf161	1	41587	4861.54	6906.65	7967.39	6014.39	3072.64
GPSTPLPEDPNWnVTEFHTTPK	NP_001141.2	ANPEP	N265	6	27449	44768.8	17754.8	89022.5	15599.9	66448.1		EALLVAnGTPR	NP_699160.2	ALDH16A1	N420	11	19934	40632.9	48560.4	56830.9	47470.5	28390.8		LGDCISEDSYPDGnITWYR	NP_001230209.1	ALCAM	N167	10	31602	4517.89	13351.4	818.054	58086.7	3765.78
GPSTPLPEDPNWnVTEFHTTPK	NP_001141.2	ANPEP	N265	6	27468	49100.7	15654.8	88415.4	16491.7	75302.2		GYFVQPTVFSnVTDEMR	NP_000680.2	ALDH1A1	N389	9	32087	7029.72	8150.91	16069.6	7958.35	5869.14		LGDCISEDSYPDGnITWYR	NP_001230209.1	ALCAM	N167	10	31678	7722.46	13161.3	10195.2	26503.1	7685.15
GPSTPLPEDPNWnVTEFHTTPK	NP_001141.2	ANPEP	N265	8	27470	69055.8	72958.6	63459.6	45778.4	32656.9		GYFVQPTVFSnVTDEMR	NP_000680.2	ALDH1A1	N389	8	31673	8785.05	14996.5	25946.1	5781.5	3769.36		LGDCISEDSYPDGnITWYR	NP_001230209.1	ALCAM	N167	7	31413	3694.52	5881.45	2009.91	52298.5	3215.09
GPSTPLPEDPNWnVTEFHTTPK	NP_001141.2	ANPEP	N265	5	27783	82271.5	10079.5	185043	7382.3	100279		AnNTFYGLSAGVFTK	NP_000680.2	ALDH1A1	N422	3	35489	6582.65	8911.05	18381.9	5451.51	2791.34		LGDCISEDSYPDGnITWYR	NP_001230209.1	ALCAM	N167	7	31420	4938.77	6780.89	918.329	63671.4	3035.07
GPSTPLPEDPNWnVTEFHTTPK	NP_001141.2	ANPEP	N265	4	27456	46784.1	3949.27	88090.5	7493.37	45002.3		AnNTFYGLSAGVFTK	NP_000680.2	ALDH1A1	N422	3	36018	9961.08	10104.1	27159.5	7397.65	5584.52		LGDCISEDSYPDGnITWYR	NP_001230209.1	ALCAM	N167	8	31681	3218.09	12481.2	1303.88	30402.8	2549.99
VPVTLALnNTLFLIEER	NP_001141.2	ANPEP	N681	9	43352	9140.63	1997.64	31012.9	1178.72	9880.33		AnNSTYGLAAAVFTK	NP_000681.2	ALDH2	N438	11	34035	8708.15	13816.5	12624.8	12229.1	6642.95		LGDCISEDSYPDGnITWYR	NP_001230209.1	ALCAM	N167	8	31715	7421.68	12181.3	3256.13	29400.5	3273.27
VPVTLALnNTLFLIEER	NP_001141.2	ANPEP	N681	12	46044	3594.35	1737.56	4196.86	1659.65	3200.25		FNQCnTTR	NP_112603.2	ALPG	N141	3	8758	378277	213965	266481	282915	86817.4		LGDCISEDSYPDGnITWYR	NP_001230209.1	ALCAM	N167	9	31624	5162.73	24672.9	154.313	53618.8	2807.12
VPVTLALnNTLFLIEER	NP_001141.2	ANPEP	N681	11	43367	4034.96	2535.08	6019.29	2165.15	1827.18		FNQCnTTR	NP_112603.2	ALPG	N141	10	8598	31511.6	13969.4	18335.3	42113.4	6301.15		KLGDCISEDSYPDGnITWYR	NP_001230209.1	ALCAM	N167	8	28093	18583.1	71408.9	5847.62	113718	13834
VPVTLALnNTLFLIEER	NP_001141.2	ANPEP	N681	10	43069	3629.91	1483.99	7867.06	2362.79	4970.14		FNQCnTTR	NP_112603.2	ALPG	N141	9	8613	17742.7	9933.99	12314.9	11927.2	7495.09		KLGDCISEDSYPDGnITWYR	NP_001230209.1	ALCAM	N167	8	28103	20229.1	83479.1	4741.34	126463	12429.6
VPVTLALnNTLFLIEER	NP_001141.2	ANPEP	N681	6	43499	9457.09	1121.42	6291.38	1035.14	10033.5		FNQCnTTR	NP_112603.2	ALPG	N141	6	8606	14081.9	14823.8	13996.4	6856.87	11901.4		KLGDCISEDSYPDGnITWYR	NP_001230209.1	ALCAM	N167	9	28329	11813.9	27942	9366.23	79926.3	8116.86
VPVTLALnNTLFLIEER	NP_001141.2	ANPEP	N681	8	43067	10276.3	2022.49	32924.5	1016.12	7427.55		FNQCnTTR	NP_112603.2	ALPG	N141	2	8440	156847	21330.1	25178.8	22528.7	36822.7		EGDnITLK	NP_001230209.1	ALCAM	N265	3	18086	91722.9	113004	132316	484404	28957.5
VPVTLALnNTLFLIEER	NP_001141.2	ANPEP	N681	5	43540	28046.3	9284.19	17722.1	1462.76	6238.03		FNQCnTTR	NP_112603.2	ALPG	Nf141	10	7295	9693.13	1699	4480.17	6193.59	0		EGDnITLK	NP_001230209.1	ALCAM	N265	7	18630	57346.5	208172	62328.7	67366.3	18184.2
VPVTLALnNTLFLIEER	NP_001141.2	ANPEP	N681	7	43081	14826	480.829	24689	539.86	8782.18		nKTDVEYESDEK	NP_000469.3	ALPL	N230	4	12849	46396.5	43392.9	86162.3	11084.5	48758.8		EGDnITLK	NP_001230209.1	ALCAM	N265	8	18826	107827	277854	113810	106925	25428.7
VPVTLALnNTLFLIEER	NP_001141.2	ANPEP	N681	3	43318	4410.51	745.834	5150.67	1951.1	1887.7		nKTDVEYESDEK	NP_000469.3	ALPL	N230	4	12891	44695.5	40440.5	68482.8	21417.7	43854.8		EGDnITLK	NP_001230209.1	ALCAM	N265	9	19003	60550	77719.7	78960.9	111483	24841.2
VPVTLALnNTLFLIEER	NP_001141.2	ANPEP	N681	4	43162	21228	1262.98	7163.07	1156.89	5411.11		YFYnGTSMACETFQYGGCMGNGNNFVTEK	NP_001624.1	AMBP	N250	1	33671	1180.78	1755.24	0	2576.79	0		EGDnITLK	NP_001230209.1	ALCAM	N265	6	18377	684049	866771	848586	1.90454e+06	267920
nNTNNWR	NP_001141.2	ANPEP	N735	6	7260	56331	12547.7	512443	6339.1	3843.27		YFYnGTSMACETFQYGGCMGNGNNFVTEK	NP_001624.1	AMBP	N250	3	32892	1760.67	1466.57	3379.01	3567.91	2559.41		EGDnITLK	NP_001230209.1	ALCAM	N265	4	18210	88685.2	144326	129906	475376	37389.1
nNTNNWR	NP_001141.2	ANPEP	N735	5	7507	549638	1960.96	160115	19441.4	5716.47		YFYnGTSMACETFQYGGCMGNGNNFVTEK	NP_001624.1	AMBP	N250	1	29374	2680.56	2124.88	1654.96	2177.48	1092.26		EGDnITLK	NP_001230209.1	ALCAM	N265	5	18018	31499.1	45291.9	30983.5	57700.7	47887.7
nNTNNWR	NP_001141.2	ANPEP	N735	7	7465	22107	8439.88	92811.2	7254.91	3014.54		YFYnGTSMACETFQYGGCMGNGNNFVTEK	NP_001624.1	AMBP	N250	1	33152	3924.11	3014.11	2933.72	4667.3	2934.39		EGDnITLK	NP_001230209.1	ALCAM	N265	5	18076	67650.9	106069	64185.6	219460	26526.8
nNTNNWR	NP_001141.2	ANPEP	N735	4	7500	161838	12169.3	67690.3	10629.9	4295.89		YFYnGTSMACETFQYGGCMGNGNNFVTEK	NP_001624.1	AMBP	N250	1	33165	5715.3	4545.33	5421.99	8636.34	3289.2		nATGDYK	NP_001230209.1	ALCAM	N306	10	10879	196313	269427	181684	292066	48984.3
nATLVNEADK	NP_001141.2	ANPEP	N818	7	16119	220082	0	333902	4154.52	251390		YFYnGTSMACETFQYGGCMGNGNNFVTEK	NP_001624.1	AMBP	N250	4	32718	2525.81	3271.52	3270.7	4767.59	5458.65		nATGDYK	NP_001230209.1	ALCAM	N306	3	10120	79935.2	111125	75436.5	267280	31870.7
STVYCNAIAQGGEEEWDFAWEQFRnATLVNEADK	NP_001141.2	ANPEP	N818	9	42648	9247.16	360.22	24341.4	0	6931.27		YFYnGTSMACETFQYGGCMGNGNNFVTEK	NP_001624.1	AMBP	N250	2	32078	2045.49	4534.57	4987.53	2658.52	1403.05		nATGDYK	NP_001230209.1	ALCAM	N306	7	10645	110618	210370	122283	534351	77319.7
nATLVNEADK	NP_001141.2	ANPEP	N818	9	16314	195740	18218.7	321834	15824	444424		YFYnGTSMACETFQYGGCMGNGNNFVTEK	NP_001624.1	AMBP	N250	3	33536	5677.57	6156.3	5275.59	6168.6	1954.89		nATGDYK	NP_001230209.1	ALCAM	N306	8	10602	193709	724483	38377.8	107909	19642.8
nATLVNEADK	NP_001141.2	ANPEP	N818	6	15573	108088	14609.6	59172.9	9284.03	28082.6		YFYnGTSMACETFQYGGCMGNGNNFVTEK	NP_001624.1	AMBP	N250	3	33599	5424.28	4748.21	4810.7	5409.38	3520.24		nATGDYK	NP_001230209.1	ALCAM	N306	4	10174	55922.6	109426	108016	394158	28214.2
nATLVNEADK	NP_001141.2	ANPEP	N818	8	15887	187141	21166.2	510816	21099.5	292032		YFYnGTSMACETFQYGGCMGNGNNFVTEK	NP_001624.1	AMBP	N250	3	34314	5990.13	4133.92	4590.33	6744.64	3327.55		nATGDYK	NP_001230209.1	ALCAM	N306	5	10148	28462.4	52350.8	20601.2	166334	14705.9
nATLVNEADK	NP_001141.2	ANPEP	N818	4	16029	58212.2	29556.8	44106.7	14287.1	25852.8		YFYnGTSMACETFQYGGCMGNGNNFVTEK	NP_001624.1	AMBP	N250	3	34411	1221.65	2003.4	3018.88	2840.57	1818.22		RnATGDYK	NP_001230209.1	ALCAM	N306	1	8118	128433	209775	162638	286532	118086
DFnETQLAR	NP_060623.2	ANTXR1	N184	5	16058	198570	356399	140685	127745	28668.6		YFYnGTSMACETFQYGGCMGNGNNFVTEK	NP_001624.1	AMBP	N250	1	33894	4345.81	3703.03	6171.15	7627.21	4486.22		RnATGDYK	NP_001230209.1	ALCAM	N306	8	7675	44814.9	125448	41062.1	148461	31293.6
DFnETQLAR	NP_060623.2	ANTXR1	N184	4	16243	36583.5	52399.6	14989.4	88037.8	10603.7		YFYnGTSMACETFQYGGCMGNGNNFVTEK	NP_001624.1	AMBP	N250	5	33729	4887.25	3627.49	4514.35	5030.74	4121.15		RnATGDYK	NP_001230209.1	ALCAM	N306	5	7131	35427.7	49178	36443.7	367932	23993.2
GVDEVTIVNILTnR	NP_001002857.1	ANXA2	N62	9	38341	36794.9	103510	54972.8	87024.5	11477.9		YFYnGTSMACETFQYGGCMGNGNNFVTEK	NP_001624.1	AMBP	N250	4	34008	4577.67	3728.94	4223.03	4064.71	3453.45		nATVVWMK	NP_001230209.1	ALCAM	N361	10	22592	46951.6	64151.4	25846.6	362032	44739.9
nDTSGEYK	NP_001350043.1	ANXA6	N307	5	8905	67135.1	86064.4	42465.6	114018	4325.72		YFYnGTSMACETFQYGGCMGNGNNFVTEK	NP_001624.1	AMBP	N250	4	34133	5939.23	4875.16	6206.19	7316.77	3722.4		nATVVWMK	NP_001230209.1	ALCAM	N361	12	24107	25232.2	42750.4	9323.46	139704	15680.4
nDTSGEYK	NP_001350043.1	ANXA6	N307	5	9273	104111	134776	82283.4	37922	9113.75		YFYnGTSMACETFQYGGCMGNGNNFVTEK	NP_001624.1	AMBP	N250	2	32781	3605.9	2163.16	4367.51	4370.62	3333.81		nATVVWMK	NP_001230209.1	ALCAM	N361	3	21706	48789.7	100864	18906.6	177297	31914.1
GRDCnDSDESVYPGR	NP_001170977.1	AOAH	N207	9	7403	14511.5	24471.4	14574.4	4395.94	919.544		YFYnGTSMACETFQYGGCMGNGNNFVTEK	NP_001624.1	AMBP	N250	2	33544	4746.65	3531.37	8411.93	2915.6	8509.67		nATVVWMK	NP_001230209.1	ALCAM	N361	1	23168	37926.5	138996	24959.7	76987	22114.4
GRDCnDSDESVYPGR	NP_001170977.1	AOAH	N207	2	7173	46398.7	64206.9	48324.7	8593.89	8498.12		YFYnGTSMACETFQYGGCMGNGNNFVTEK	NP_001624.1	AMBP	N250	3	35727	3887.42	2238.17	4317.66	5682.18	3835.13		nATVVWMK	NP_001230209.1	ALCAM	N361	11	22880	37734.7	58124.4	26177.2	90628	20974.8
AVIFFGDQEHPnVTEFAVGPLPGPCYMR	NP_001082.2	AOC1	N110	2	37075	10875.3	14158.5	4035.83	17071	2314.86		YFYnGTSMACETFQYGGCMGNGNNFVTEK	NP_001624.1	AMBP	N250	4	35516	3884.18	5000.41	4408.47	9265.16	1964.24		nATVVWMK	NP_001230209.1	ALCAM	N361	2	21827	92950.9	340077	44274.8	334165	43582.3
AVIFFGDQEHPnVTEFAVGPLPGPCYMR	NP_001082.2	AOC1	N110	2	37095	10096	15425.7	3872.48	16276.3	2127.99		NVVDGQPFTNWYDnGSNQVAFGR	NP_066188.1	AMY2B	N427	11	33351	958.384	0.659308	10292.9	9.33276	0		nATVVWMK	NP_001230209.1	ALCAM	N361	9	27481	32934.4	48447.1	25036.2	145663	36131.5
AVIFFGDQEHPnVTEFAVGPLPGPCYMR	NP_001082.2	AOC1	N110	1	37227	2956.81	6689.14	2462.47	11087.3	1475.39		NVVDGQPFTNWYDnGSNQVAFGR	NP_066188.1	AMY2B	N427	12	35298	13817	23015.3	80644.7	14609.7	4724.46		nATVVWMK	NP_001230209.1	ALCAM	N361	2	26738	34010.1	133981	6061.42	135320	19107.8
AVIFFGDQEHPnVTEFAVGPLPGPCYMR	NP_001082.2	AOC1	N110	2	39069	5959.59	12598.1	2850.48	12461.1	1277.35		NVVDGQPFTNWYDnGSNQVAFGR	NP_066188.1	AMY2B	N427	12	35316	18704.4	32308.1	110604	17427.7	5447.19		IIISPEEnVTLTCTAENQLER	NP_001230209.1	ALCAM	N480	10	34767	10931.1	17645.3	11921.6	14110.6	4697.68
LEnITNPWSPR	NP_001082.2	AOC1	N538	9	28966	121463	25820	10181.6	27662.6	5806.04		NVVDGQPFTNWYDnGSNQVAFGR	NP_066188.1	AMY2B	N427	5	33858	29045.8	18463.5	223800	14686.2	34373.3		IIISPEEnVTLTCTAENQLER	NP_001230209.1	ALCAM	N480	7	34625	27252.9	13544.9	29157.3	28484.3	30465.9
LEnITNPWSPR	NP_001082.2	AOC1	N538	11	28994	51891.6	47417.4	19511.9	49041.2	12699.4		NVVDGQPFTNWYDnGSNQVAFGR	NP_066188.1	AMY2B	N427	5	34128	3396.34	3153.76	44929	1694.44	4383.96		IIISPEEnVTLTCTAENQLER	NP_001230209.1	ALCAM	N480	11	35143	13670.2	23120.5	13277.1	29515.3	7670.89
LEnITNPWSPR	NP_001082.2	AOC1	N538	10	28839	283278	303045	61962.9	337277	309122		NVVDGQPFTNWYDnGSNQVAFGR	NP_066188.1	AMY2B	N427	5	34217	6289.63	5192.6	85384.1	3579.53	5239.04		IIISPEEnVTLTCTAENQLER	NP_001230209.1	ALCAM	N480	8	34766	20097.9	24661	17618.3	42214.2	21911.8
LEnITNPWSPR	NP_001082.2	AOC1	N538	6	28748	29826.7	50110.8	35726.3	39924	12639.7		INGnCTGIK	NP_066188.1	AMY2B	N476	7	16240	42796.4	29587	89612.2	27010.5	51175.1		IIISPEEnVTLTCTAENQLER	NP_001230209.1	ALCAM	N480	9	34804	10136.5	17211.9	5470.25	14321.5	9625.54
DCSMPPPFSYnGTYRPV	NP_001082.2	AOC1	N745	8	23573	45754.8	55494	6949.04	34686.1	5334.54		INGnCTGIK	NP_066188.1	AMY2B	N476	3	15933	155045	34545.6	340334	41397.5	365773		IIISPEEnVTLTCTAENQLER	NP_001230209.1	ALCAM	N480	6	34199	11202.1	10127.8	2162.77	14693	7464.63
DCSMPPPFSYnGTYRPV	NP_001082.2	AOC1	N745	8	28171	25502	30874.4	9717.88	30302.4	10881.2		INGnCTGIK	NP_066188.1	AMY2B	N476	12	18034	79708.3	11675.9	194088	20016	98705		IIISPEEnVTLTCTAENQLER	NP_001230209.1	ALCAM	N480	6	34263	7928.05	8077.33	5428.6	15543	6636.88
WIPEDRDCSMPPPFSYnGTYRPV	NP_001082.2	AOC1	N745	2	28016	26235	32221.4	20252.3	20263.5	5004.22		INGnCTGIK	NP_066188.1	AMY2B	N476	1	16816	69770.9	11934.8	182289	12528.3	73071		IIISPEEnVTLTCTAENQLER	NP_001230209.1	ALCAM	N480	5	34073	6157.83	7665.05	6407.72	9364.97	4151.74
QPQPnVSELVVGPLPHPSYMR	NP_003725.1	AOC3	N137	6	28974	22889.7	18449.8	19775.1	84205.4	23983		INGnCTGIK	NP_066188.1	AMY2B	N476	10	15475	73042.2	5026.76	205288	20120.1	112489		TVNSLnVSANENR	NP_001230209.1	ALCAM	N499	8	14592	24380.1	34258.9	25333	30294	9798.18
QPQPnVSELVVGPLPHPSYMR	NP_003725.1	AOC3	N137	3	28824	15296.4	14488.6	18060	15166.7	35349.9		INGnCTGIK	NP_066188.1	AMY2B	N476	10	16505	162611	23143.9	489536	25179.8	202079		TVNSLnVSANENR	NP_001230209.1	ALCAM	N499	4	14102	12398.7	18195.7	14826.4	35458.6	7010.49
QPQPnVSELVVGPLPHPSYMR	NP_003725.1	AOC3	N137	4	28929	10376.5	7610.05	8798.22	34894.9	26560.6		INGnCTGIK	NP_066188.1	AMY2B	N476	11	15677	269447	106839	623622	68097.4	278803		TVNSLnVSAISIPEHDEADEISDENR	NP_001618.2	ALCAM	N499	3	26468	5290.75	9775.96	5014.76	20200	5489.12
QPQPnVSELVVGPLPHPSYMR	NP_003725.1	AOC3	N137	1	26710	14588.1	14266.5	12842.7	11064.6	32282.1		INGnCTGIK	NP_066188.1	AMY2B	N476	11	16568	40840	23863.6	110311	20316.8	42058		TVNSLnVSAISIPEHDEADEISDENR	NP_001618.2	ALCAM	N499	3	26497	8296.84	8097.62	6418.26	24909.2	5090.07
YLYLASnHSNK	NP_003725.1	AOC3	N592	11	18923	257876	347953	479531	86847.8	30107.6		INGnCTGIK	NP_066188.1	AMY2B	N476	9	15643	20533.3	9208.89	56024.8	11257.3	29113.3		TVNSLnVSAISIPEHDEADEISDENR	NP_001618.2	ALCAM	N499	4	26808	4032.48	7181.95	5382.23	7758.68	3532.26
YLYLASnHSNK	NP_003725.1	AOC3	N592	11	19031	75437.2	111213	135307	95154.1	25917.3		INGnCTGIK	NP_066188.1	AMY2B	N476	8	16121	61675.3	32361.5	136582	50274.9	65903		TVNSLnVSAISIPEHDEADEISDENR	NP_001618.2	ALCAM	N499	4	26949	5047.75	8437.23	7458.73	9115.95	4413.5
YLYLASnHSNK	NP_003725.1	AOC3	N592	10	18893	99497.6	110469	134828	34797	31885.6		INGnCTGIK	NP_066188.1	AMY2B	N476	5	15955	828578	38793	2.73756e+06	90624.9	944672		DRLNLSEnYTLSISNAR	NP_001230209.1	ALCAM	N95	8	24493	24558.9	79007.2	17357.9	52128	16558.6
YLYLASnHSNK	NP_003725.1	AOC3	N592	6	18194	160337	172127	236299	53689.2	36796.2		INGnCTGIK	NP_066188.1	AMY2B	N476	6	15336	86553.4	25528.3	270757	27308	82307.8		DRLNLSEnYTLSISNAR	NP_001230209.1	ALCAM	N95	8	24730	23082.6	56409.5	23537.1	38210.4	18532.4
YLYLASnHSNK	NP_003725.1	AOC3	N592	8	18335	415629	524820	591511	185730	53474.1		INGnCTGIK	NP_066188.1	AMY2B	N476	4	15547	244468	15968.3	521756	38149.9	408137		DRLNLSEnYTLSISNAR	NP_001230209.1	ALCAM	N95	9	24627	22781.6	59917.5	13167.7	78992.1	20230.6
YLYLASnHSNK	NP_003725.1	AOC3	N592	5	18676	143921	163304	214812	154793	20617.1		NVVDGQPFTNWYDnGSNQVAFGR	NP_066188.1	AMY2B	Nf427	12	33094	7786.34	8503.92	32835.8	6798.63	10272		DRLNLSEnYTLSISNAR	NP_001230209.1	ALCAM	N95	2	23982	17261.3	31887.2	15979.2	64431.6	14830.9
YLYLASnHSNK	NP_003725.1	AOC3	N592	7	18798	69226.9	72895.9	90971.4	28102.3	11357.4		NVVDGQPFTNWYDnGSNQVAFGR	NP_066188.1	AMY2B	Nf427	12	33137	6617.18	8125.61	54901.5	5992.65	13210.9		DRLNLSEnYTLSISNAR	NP_001230209.1	ALCAM	N95	5	23732	12115	15921.4	12477.4	35164.2	16149.2
YLYLASnHSNK	NP_003725.1	AOC3	N592	2	18267	67746.8	78581.8	92302.3	30108.4	20515.8		NVVDGQPFTNWYDnGSNQVAFGR	NP_066188.1	AMY2B	Nf427	11	31091	9340.07	9210.57	28022.9	6324.26	5538.72		LGDCISEDSYPDGnITWYR	NP_001230209.1	ALCAM	Nf167	7	29279	11039.7	20220.5	12876.6	27850.6	12350
YLYLASnHSNK	NP_003725.1	AOC3	N592	1	18619	66862.8	67276.2	87893.1	20014.3	11763.2		IVTATVnNSVLQK	NP_001112360.1	ANGPT2	N188	6	27030	63096.6	44926.8	38228	49481.9	16580.6		LGDCISEDSYPDGnITWYR	NP_001230209.1	ALCAM	Nf167	7	29304	3237.97	8965.48	82.3649	11154.3	2638.4
YLYLASnHSNK	NP_003725.1	AOC3	N592	4	18713	47968.8	53824.8	73054.9	22843.7	9461.47		ILnQTADMLQLASK	NP_036230.1	ANGPTL2	N164	7	39393	9691.22	14397.4	5491.07	23227.8	2644.18		LGDCISEDSYPDGnITWYR	NP_001230209.1	ALCAM	Nf167	9	29519	11371.6	29564.7	12177	17192.8	5840.74
IQMLSFAGEPLPQnSSMAR	NP_003725.1	AOC3	N618	9	32747	7540.02	13165	12188.9	8372.1	2621.9		ILnQTADMLQLASK	NP_036230.1	ANGPTL2	N164	5	39626	26449.7	46426.4	19191.2	64839.7	1902.56		LGDCISEDSYPDGnITWYR	NP_001230209.1	ALCAM	Nf167	9	29551	14759.4	25711.1	9077.92	14583.9	6430.23
IQMLSFAGEPLPQnSSMAR	NP_003725.1	AOC3	N618	5	32801	17312.3	37037.8	38065	29376.3	9291.44		ILnQTADMLQLASK	NP_036230.1	ANGPTL2	N164	6	38731	45990.2	66988.2	39407.7	114282	6976.89		KLGDCISEDSYPDGnITWYR	NP_001230209.1	ALCAM	Nf167	8	26451	17578.6	117751	8254.58	37258.3	6982.71
IQMLSFAGEPLPQnSSMAR	NP_003725.1	AOC3	N618	5	32873	22781.5	34700.7	29046.8	33385.2	13494.1		ILnQTADMLQLASK	NP_036230.1	ANGPTL2	N164	2	38664	21302	27887.9	16518	39105.6	4954.5		KLGDCISEDSYPDGnITWYR	NP_001230209.1	ALCAM	Nf167	8	26557	16484.6	95228.7	9874.07	27707.6	10999.7
IQMLSFAGEPLPQnSSMAR	NP_003725.1	AOC3	N618	6	34373	19318.6	23644.2	35963.7	18981.1	18349.5		ILnQTADMLQLASK	NP_036230.1	ANGPTL2	N164	3	25691	32035	38805.1	28805.4	52076.5	17327.6		KLGDCISEDSYPDGnITWYR	NP_001230209.1	ALCAM	Nf167	5	25741	5852.11	16631.6	2898.55	16302.7	4265.16
IQMLSFAGEPLPQnSSMAR	NP_003725.1	AOC3	N618	5	34560	18228.5	19451	18108.6	16353.5	9007.43		ILnQTADMLQLASK	NP_036230.1	ANGPTL2	N164	3	31130	19371.1	18436.8	17667.7	38608	8658.6		KLGDCISEDSYPDGnITWYR	NP_001230209.1	ALCAM	Nf167	5	25874	4311.57	7272.72	3143.99	8406.48	2120.77
IQMLSFAGEPLPQnSSMAR	NP_003725.1	AOC3	N618	2	33801	23365.8	42484	50963.4	9064.87	3131.61		ILnQTADMLQLASK	NP_036230.1	ANGPTL2	N164	5	31251	20822.2	28734.4	16710.6	37909.6	7973.5		IIISPEEnVTLTCTAENQLER	NP_001230209.1	ALCAM	Nf480	10	30559	14249	25860.7	28034.5	14068.1	6080.32
IQMLSFAGEPLPQnSSMAR	NP_003725.1	AOC3	N618	1	34078	7560.3	12432.6	15982.4	3698.14	1871.23		ILnQTADMLQLASK	NP_036230.1	ANGPTL2	N164	6	30464	49758.2	62392.3	35805.1	94994.3	9637.55		IIISPEEnVTLTCTAENQLER	NP_001230209.1	ALCAM	Nf480	10	31351	6172.65	14816.2	13858.6	6815.18	5312.49
IQMLSFAGEPLPQnSSMAR	NP_003725.1	AOC3	N618	5	29292	36669.5	27367.4	82541.4	18115.5	36628.2		ILnQTADMLQLASK	NP_036230.1	ANGPTL2	N164	6	38791	16798.2	21526.5	17959.5	32093.7	8846.44		IIISPEEnVTLTCTAENQLER	NP_001230209.1	ALCAM	Nf480	10	31376	5493.93	10185	7700.37	7319.11	5021.07
IQMLSFAGEPLPQnSSMAR	NP_003725.1	AOC3	N618	5	29301	36049.7	26378.2	84778.4	15340.6	35725		YQHLATLAHnQSEIIAQLEEHCQR	NP_036230.1	ANGPTL2	N192	1	29880	4948.34	6071.64	4715.11	6355.33	4150.87		IIISPEEnVTLTCTAENQLER	NP_001230209.1	ALCAM	Nf480	10	31853	13554.1	32688.4	11502.6	29781.3	5249.32
IQMLSFAGEPLPQnSSMAR	NP_003725.1	AOC3	N618	2	28568	12847.3	12638.7	20926.8	12249.1	8568.02		LnITCESSK	NP_001020527.2	ANO6	N361	1	20354	132966	76828.8	233679	11204.3	265313		EALLVAnGTPR	NP_699160.2	ALDH16A1	N420	1	21053	92351.8	315948	60206.2	62014.2	35705.8
KEEEPSSSSVFNQNDPWAPTVDFSDFINnETIAGK	NP_003725.1	AOC3	N666	4	40340	1237.65	4389.1	4331.27	592.755	0		LnITCESSK	NP_001020527.2	ANO6	N361	2	19132	113032	84275.3	194302	13236.9	174481		EALLVAnGTPR	NP_699160.2	ALDH16A1	N420	11	20871	42287.5	49684.4	42155.7	49536.9	36568.8
RnQSLSLLYK	NP_001135748.1	APLP2	N541	11	21804	32195.1	46036.1	24933.3	38500.6	10763.3		NInGTDPIQK	NP_001020527.2	ANO6	N493	7	18450	63177.3	65332.2	81148.1	16942.6	37528.6		AnNTFYGLSAGVFTK	NP_000680.2	ALDH1A1	N422	3	34256	6623.23	15294.8	24847.1	11853.9	4282.99
RnQSLSLLYK	NP_001135748.1	APLP2	N541	3	21344	38324.7	63092.6	30445.1	35918.7	9385.65		NInGTDPIQK	NP_001020527.2	ANO6	N493	3	18397	87427	37390	232472	20845.6	175167		EENEGVYnGSWGGR	NP_001188306.1	ALDH7A1	N28	3	15258	72279.8	102314	123249	97109.7	61216.3
RnQSLSLLYK	NP_001135748.1	APLP2	N541	4	21417	64762.7	57275.8	45290	19805.6	21809.1		NInGTDPIQK	NP_001020527.2	ANO6	N493	12	20278	74390.4	29056.7	86957.4	7240.75	179043		FNQCnTTR	NP_112603.2	ALPG	N141	1	9681	217890	56828	38093.5	73823.5	45619
AGPnGTLFVADAYK	NP_065392.1	APMAP	N160	9	28512	37569	60343.3	38099.6	99060.4	4144.46		NInGTDPIQK	NP_001020527.2	ANO6	N493	10	17760	29380.5	24656.5	35039.2	32430.1	23754.6		SRCnTTQGNEVTSILR	NP_000469.3	ALPL	N140	1	17257	18804.4	29685.5	29011.5	25594.7	26350.2
AGPnGTLFVADAYK	NP_065392.1	APMAP	N160	11	28454	96041.9	119950	233972	81794.6	10125.7		NInGTDPIQK	NP_001020527.2	ANO6	N493	11	18025	63670.4	41921.3	67138.2	27041.5	84727		SRCnTTQGNEVTSILR	NP_000469.3	ALPL	N140	1	17371	24845.5	42002.5	29126.4	33174.8	37205.7
AGPnGTLFVADAYK	NP_065392.1	APMAP	N160	6	28103	58361.4	65284.4	131766	33736.2	6346.52		NInGTDPIQK	NP_001020527.2	ANO6	N493	8	18366	39905.5	33989.7	35241.3	7118.6	27653		nKTDVEYESDEK	NP_000469.3	ALPL	N230	3	12987	135409	257545	258035	151113	355992
AGPnGTLFVADAYK	NP_065392.1	APMAP	N160	5	28462	152976	165320	320200	70215.3	13667.8		NInGTDPIQK	NP_001020527.2	ANO6	N493	5	18319	56364.6	49888.9	70171.1	16778.7	48428.8		nKTDVEYESDEK	NP_000469.3	ALPL	N230	4	12943	33055	57077	67156.7	28105.3	42313
nMSFVNDLTVTQDGR	NP_065392.1	APMAP	N196	9	21262	35009	33814.3	52269.7	17033.4	10476.1		NInGTDPIQK	NP_001020527.2	ANO6	N493	6	17845	91562.3	69135.6	95202.3	26867.8	73621		YFYnGTSMACETFQYGGCMGNGNNFVTEK	NP_001624.1	AMBP	N250	12	33998	6855.86	4777.25	11583.6	7048.62	9563.5
nMSFVNDLTVTQDGR	NP_065392.1	APMAP	N196	9	22004	21825.2	23092.6	33981	16266.8	15907.8		NInGTDPIQK	NP_001020527.2	ANO6	N493	2	17845	73591.1	52700.6	132974	42521.3	149436		YFYnGTSMACETFQYGGCMGNGNNFVTEK	NP_001624.1	AMBP	N250	12	34049	16716.8	16836.9	26973.9	20751	27474.5
nMSFVNDLTVTQDGR	NP_065392.1	APMAP	N196	9	23621	26518.1	24167.8	39811.1	18200.4	14306.3		EGnSTVDCLK	NP_001012302.2	ANO9	N641	5	15909	164328	112170	269680	25861.3	141698		YFYnGTSMACETFQYGGCMGNGNNFVTEK	NP_001624.1	AMBP	N250	12	34208	3116.26	3691.87	4874.95	4305.11	3319.01
nMSFVNDLTVTQDGR	NP_065392.1	APMAP	N196	9	23996	617661	508363	952141	120904	102922		EGnSTVDCLK	NP_001012302.2	ANO9	N641	6	15355	101999	74511.8	167791	4424.09	52117.9		YFYnGTSMACETFQYGGCMGNGNNFVTEK	NP_001624.1	AMBP	N250	12	34573	5829.16	5378.66	7950.3	5696.36	7767.48
nMSFVNDLTVTQDGR	NP_065392.1	APMAP	N196	9	24755	48392.4	38004.5	80157	20477.6	11577.2		DFQDPDGIEGSEnVTLCR	NP_001012302.2	ANO9	N674	2	23918	18763.7	14944.9	23017.1	4358.29	5383.37		YFYnGTSMACETFQYGGCMGNGNNFVTEK	NP_001624.1	AMBP	N250	3	31744	2948.74	3510.39	4960.47	3025.15	4548.45
nMSFVNDLTVTQDGR	NP_065392.1	APMAP	N196	10	23656	32124.2	30097.6	44029.5	13154	8435.34		CPnLTYLNLSGNK	NP_001267488.1	ANP32E	N89	10	29041	11389.5	15858.8	13857.7	12240.5	10945.7		YFYnGTSMACETFQYGGCMGNGNNFVTEK	NP_001624.1	AMBP	N250	8	33116	1503.28	2699.05	3420.15	2491.42	3678.7
nMSFVNDLTVTQDGR	NP_065392.1	APMAP	N196	1	23463	41088.4	42982.2	67079.9	21435.8	9055.82		KLnYTLSQGHR	NP_001141.2	ANPEP	N128	1	14315	20777.7	11571.3	22192.4	11953.7	36025.8		YFYnGTSMACETFQYGGCMGNGNNFVTEK	NP_001624.1	AMBP	N250	8	33308	2067.59	1765.73	3980.23	2790.64	4852.91
nMSFVNDLTVTQDGR	NP_065392.1	APMAP	N196	9	28972	58303.5	61297.4	105150	19491.1	13924.2		KLnYTLSQGHR	NP_001141.2	ANPEP	N128	10	13006	32697.1	12024.1	39484.9	10727.2	54108.8		YFYnGTSMACETFQYGGCMGNGNNFVTEK	NP_001624.1	AMBP	N250	12	34732	19184.4	14383.3	30541	15546.2	31664.7
nMSFVNDLTVTQDGR	NP_065392.1	APMAP	N196	9	29006	12338.8	11972.9	24676.2	11863.3	4159.99		KLnYTLSQGHR	NP_001141.2	ANPEP	N128	11	13160	47364	21741.3	56319.8	18672.3	74856.1		YFYnGTSMACETFQYGGCMGNGNNFVTEK	NP_001624.1	AMBP	N250	12	35183	7395.42	7210.67	7429.11	6286.54	7037.01
nMSFVNDLTVTQDGR	NP_065392.1	APMAP	N196	9	29831	27649.3	20899	44157	16084.1	9737.7		KLnYTLSQGHR	NP_001141.2	ANPEP	N128	9	13125	52441	13314.2	38306.4	17460.8	70754.1		YFYnGTSMACETFQYGGCMGNGNNFVTEK	NP_001624.1	AMBP	N250	12	35336	6068.72	6538.21	9524.28	7291.27	8812.07
nMSFVNDLTVTQDGR	NP_065392.1	APMAP	N196	10	28797	23902.3	22066.2	30893.2	14206.1	6214.53		KLnYTLSQGHR	NP_001141.2	ANPEP	N128	8	13608	72156.7	6955.43	30540.5	17974.4	147960		YFYnGTSMACETFQYGGCMGNGNNFVTEK	NP_001624.1	AMBP	N250	12	35703	1837.21	3019.81	3053.61	2649.23	2399.16
nMSFVNDLTVTQDGR	NP_065392.1	APMAP	N196	1	28566	18393.6	16982	26493.2	19277.5	30396.3		KLnYTLSQGHR	NP_001141.2	ANPEP	N128	5	13486	158400	35272.2	91730.8	59569.3	246673		YFYnGTSMACETFQYGGCMGNGNNFVTEK	NP_001624.1	AMBP	N250	12	36827	2883.44	4267.7	5678.11	4666.36	3851.57
nMSFVNDLTVTQDGR	NP_065392.1	APMAP	N196	3	28723	15434.3	17134.9	27298.9	14094.7	13778.3		KLnYTLSQGHR	NP_001141.2	ANPEP	N128	6	13133	50570.4	9298.04	58413.7	18985.3	124190		YFYnGTSMACETFQYGGCMGNGNNFVTEK	NP_001624.1	AMBP	N250	3	32323	4780.42	5051.52	7102.98	4839.12	6102.35
nMSFVNDLTVTQDGRK	NP_065392.1	APMAP	N196	9	22024	57054.6	52993.3	113113	20672	12514		AEFnITLIHPK	NP_001141.2	ANPEP	N234	1	30220	96115.5	0	20496.1	8648.18	107521		YFYnGTSMACETFQYGGCMGNGNNFVTEK	NP_001624.1	AMBP	N250	3	32394	5191.59	4517.81	7601.01	5414.28	7431.41
nMSFVNDLTVTQDGRK	NP_065392.1	APMAP	N196	12	20230	68634.5	82606.2	146286	21636.9	7539.03		AEFnITLIHPK	NP_001141.2	ANPEP	N234	7	29534	70893.1	13533.3	32214.2	15333.7	51334.9		YFYnGTSMACETFQYGGCMGNGNNFVTEK	NP_001624.1	AMBP	N250	8	33973	4680.39	7206.81	7435.17	4427.55	7548.62
nMSFVNDLTVTQDGRK	NP_065392.1	APMAP	N196	10	21940	22677.7	29101.4	28453.4	25226.9	7663.35		AEFnITLIHPK	NP_001141.2	ANPEP	N234	3	29657	360294	38687.5	574120	62795.7	847338		YFYnGTSMACETFQYGGCMGNGNNFVTEK	NP_001624.1	AMBP	N250	2	33522	4040.81	3393.14	5999.61	3574.06	4755.72
nMSFVNDLTVTQDGRK	NP_065392.1	APMAP	N196	8	21699	86575.5	78124.4	122800	35441.1	34939.6		AEFnITLIHPK	NP_001141.2	ANPEP	N234	12	30943	107789	8546.31	24300.9	12274.3	61079.7		YFYnGTSMACETFQYGGCMGNGNNFVTEK	NP_001624.1	AMBP	N250	12	36742	5098.46	4016.4	7227.97	4479.31	5413.77
nMSFVNDLTVTQDGRK	NP_065392.1	APMAP	N196	7	19631	57768.8	78710.6	114819	25921.4	3762.84		AEFnITLIHPK	NP_001141.2	ANPEP	N234	10	28269	53613.1	11518.6	25609.9	24704	36532.7		YFYnGTSMACETFQYGGCMGNGNNFVTEK	NP_001624.1	AMBP	N250	12	36745	11087.6	7445.71	13436	9716.2	10450.4
nMSFVNDLTVTQDGRK	NP_065392.1	APMAP	N196	7	21749	68280	65207.6	118280	20495.8	5218.6		AEFnITLIHPK	NP_001141.2	ANPEP	N234	11	29071	181170	55673	70431.6	50495.6	114488		YFYnGTSMACETFQYGGCMGNGNNFVTEK	NP_001624.1	AMBP	N250	3	34442	2347.97	2892.54	2295.57	3822.97	1739.33
nMSFVNDLTVTQDGRK	NP_065392.1	APMAP	N196	7	22107	65329.8	70415.2	118807	24022.6	7774.83		AEFnITLIHPK	NP_001141.2	ANPEP	N234	9	29191	9902.67	3994.21	7692.46	5171.02	9919.67		YFYnGTSMACETFQYGGCMGNGNNFVTEK	NP_001624.1	AMBP	N250	2	34909	7616.53	6973.47	10329.8	7867.43	9893.17
nMSFVNDLTVTQDGRK	NP_065392.1	APMAP	N196	1	21769	27509.4	49523	56357.5	15570.1	5838.56		AEFnITLIHPK	NP_001141.2	ANPEP	N234	8	29894	90248.2	6996.56	35773	9952.42	76010.7		INGnCTGIK	NP_066188.1	AMY2B	N476	10	16446	220823	30941.8	25029.4	0	14795.5
nMSFVNDLTVTQDGRK	NP_065392.1	APMAP	N196	8	26172	74008.1	89882.8	138111	37735.3	11614.2		AEFnITLIHPK	NP_001141.2	ANPEP	N234	5	30049	142878	23950.2	81202.6	29394	173118		INGnCTGIK	NP_066188.1	AMY2B	N476	4	15578	103152	18690.8	19567.7	0	11122.9
nMSFVNDLTVTQDGRK	NP_065392.1	APMAP	N196	7	26441	147672	185823	298678	44875.2	6873.93		AEFnITLIHPK	NP_001141.2	ANPEP	N234	6	29294	130916	11081.7	54164.9	23883.7	148653		INGnCTGIK	NP_066188.1	AMY2B	N476	5	15438	156238	17832.9	13207.7	0	8032.73
nMSFVNDLTVTQDGRK	NP_065392.1	APMAP	N196	7	26811	49556.6	54431.4	99408.2	22709.5	2956.33		AEFnITLIHPK	NP_001141.2	ANPEP	N234	4	29493	45321.6	18264.3	39222.3	16367.1	60479		INGnCTGIK	NP_066188.1	AMY2B	N476	10	17356	157116	47576.5	21297.8	30471.3	24139.1
FnSSYLQGTNQITGR	NP_000375.2	APOB	N1523	12	26640	126236	61266.1	37320.2	96500.4	4518.71		AEFnITLIHPK	NP_001141.2	ANPEP	N234	2	28927	108030	2570.29	82518.5	9593.46	209069		INGnCTGIK	NP_066188.1	AMY2B	N476	3	15578	112443	20794.2	19427.9	29872.3	15008.5
FnSSYLQGTNQITGR	NP_000375.2	APOB	N1523	10	23721	60615.7	28318.6	10074	30944.8	3355.79		GPSTPLPEDPNWnVTEFHTTPK	NP_001141.2	ANPEP	N265	3	28826	69059.2	20396.9	43021.5	21905.4	153979		INGnCTGIK	NP_066188.1	AMY2B	N476	1	16807	106668	42355.2	56239.4	4198.43	21097.6
FnSSYLQGTNQITGR	NP_000375.2	APOB	N1523	10	23798	29960.5	32674.2	45913.2	23957.7	7726.32		GPSTPLPEDPNWnVTEFHTTPK	NP_001141.2	ANPEP	N265	12	30395	18516.3	11916	11725.5	9692.96	17384.4		INGnCTGIK	NP_066188.1	AMY2B	N476	8	16305	70648.2	5446.4	72391.8	122020	120364
FnSSYLQGTNQITGR	NP_000375.2	APOB	N1523	7	23694	74175.7	26728.4	13049.4	26268.4	3064.47		GPSTPLPEDPNWnVTEFHTTPK	NP_001141.2	ANPEP	N265	10	27651	18467.9	9348.55	15909.9	7817.72	27228.7		INGnCTGIK	NP_066188.1	AMY2B	N476	6	15628	175248	26172.1	26137.1	54322.8	24512.7
FnSSYLQGTNQITGR	NP_000375.2	APOB	N1523	2	23171	69922.9	36688.4	16914.8	36277.6	5709.85		GPSTPLPEDPNWnVTEFHTTPK	NP_001141.2	ANPEP	N265	5	29132	89673.6	24459.8	106028	13737.3	210720		INGnCTGIK	NP_066188.1	AMY2B	N476	6	15313	248190	125199	135162	42946.3	30137.1
FnSSYLQGTNQITGR	NP_000375.2	APOB	N1523	2	23212	20016.1	15045.8	14432.3	20253.8	4629.45		GPSTPLPEDPNWnVTEFHTTPK	NP_001141.2	ANPEP	N265	6	28363	19196.5	6086.4	19686.1	6969.65	39489.9		INGnCTGIK	NP_066188.1	AMY2B	Nf476	4	14231	55760.6	10592.8	18160.4	15823.7	6269.14
FnSSYLQGTNQITGR	NP_000375.2	APOB	N1523	1	23532	17497.2	21856.2	12695.1	17950.5	6187.41		GPSTPLPEDPNWnVTEFHTTPK	NP_001141.2	ANPEP	N265	4	28615	65082.4	6083.45	69391	12550.9	201783		IVTATVnNSVLQK	NP_001112360.1	ANGPT2	N188	6	26913	14215.4	24175.5	16399.1	14736.2	19603.4
FnSSYLQGTNQITGR	NP_000375.2	APOB	N1523	3	23445	67452.4	73954	35930.4	41208.7	6881.75		GPSTPLPEDPNWnVTEFHTTPK	NP_001141.2	ANPEP	N265	2	28200	27688.3	12826.5	10920.3	16305.6	32116.6		ILnQTADMLQLASK	NP_036230.1	ANGPTL2	N164	3	30143	8896.46	15301	9005.04	16384.8	13365.4
QVLFLDTVYGnCSTHFTVK	NP_000375.2	APOB	N185	9	33859	36904.2	67955.1	36289.7	37180.8	1472.56		VPVTLALnNTLFLIEER	NP_001141.2	ANPEP	N681	7	43637	6154.75	4293.13	11117.9	6262.56	12109.2		ILnQTADMLQLASK	NP_036230.1	ANGPTL2	N164	1	31847	17455.5	27976.1	12449.7	38141.8	19974
QVLFLDTVYGnCSTHFTVK	NP_000375.2	APOB	N185	10	33846	47220.2	75690.7	45862.3	62363.4	2688.84		VPVTLALnNTLFLIEER	NP_001141.2	ANPEP	N681	3	44320	11322.4	2958.97	3399.16	4655.57	8681.58		ILnQTADMLQLASK	NP_036230.1	ANGPTL2	N164	7	30774	18107.8	33403.2	10878.7	34650.1	19637
QVLFLDTVYGnCSTHFTVK	NP_000375.2	APOB	N185	8	33537	25501.8	53185.7	32273.6	28700.4	8437.01		VPVTLALnNTLFLIEER	NP_001141.2	ANPEP	N681	10	43289	3912.37	3200.48	6593.71	4195.64	6007.63		ILnQTADMLQLASK	NP_036230.1	ANGPTL2	N164	2	25139	18664.8	29643	12310.6	36519.2	15529.2
QVLFLDTVYGnCSTHFTVK	NP_000375.2	APOB	N185	8	33570	40520.4	82664.8	46600.8	41043.6	10145.1		VPVTLALnNTLFLIEER	NP_001141.2	ANPEP	N681	11	43743	5270.73	1945.03	3957.85	4963.72	6396.51		ILnQTADMLQLASK	NP_036230.1	ANGPTL2	N164	2	30454	17976.3	27480.7	14446.1	34075.3	28203.7
VNQNLVYESGSLnFSK	NP_000375.2	APOB	N2982	6	28789	96731.8	79813.2	66401.7	63999.6	13000.3		VPVTLALnNTLFLIEER	NP_001141.2	ANPEP	N681	9	43320	10097.8	2241.68	18261.2	4900.07	12037.5		ILnQTADMLQLASK	NP_036230.1	ANGPTL2	N164	6	30232	13612.7	21456.1	7049.06	28158.1	13798.3
VNQNLVYESGSLnFSK	NP_000375.2	APOB	N2982	2	28317	70495.9	27773.6	14611.9	36354.5	4759.58		VPVTLALnNTLFLIEER	NP_001141.2	ANPEP	N681	8	43140	7552.11	999.124	13864.4	5263.43	12193.3		ILnQTADMLQLASK	NP_036230.1	ANGPTL2	N164	6	30604	16404.2	23258.2	12597.1	28302.2	19007.3
VNQNLVYESGSLnFSK	NP_000375.2	APOB	N2982	2	28333	75187.4	33392	17840.6	40115	4102.2		VPVTLALnNTLFLIEER	NP_001141.2	ANPEP	N681	5	44408	9960.18	3825.11	4761.66	3104.3	23158.5		ILnQTADMLQLASK	NP_036230.1	ANGPTL2	N164	6	31572	12522.4	31959.4	12747.4	24170.4	16385.1
FVEGSHnSTVSLTTK	NP_000375.2	APOB	N3411	12	21981	54249.5	26410.5	16995.8	58343.6	55837.2		VPVTLALnNTLFLIEER	NP_001141.2	ANPEP	N681	6	43404	18144.3	2038.09	18147.7	831.491	49824.8		ILnQTADMLQLASK	NP_036230.1	ANGPTL2	N164	6	31616	13772.5	25251.1	10725.9	28000.5	20068
FVEGSHnSTVSLTTK	NP_000375.2	APOB	N3411	11	19280	42449.8	35704.4	31890.4	56146.9	13640		VPVTLALnNTLFLIEER	NP_001141.2	ANPEP	N681	4	44317	22051.8	6991.74	7759.6	5146.83	10110.8		ILnQTADMLQLASK	NP_036230.1	ANGPTL2	N164	5	30186	17635.3	28585.6	13725.7	38943.4	12374.2
FVEGSHnSTVSLTTK	NP_000375.2	APOB	N3411	10	19206	51061.5	25746.6	21158.6	48714.6	5695.05		VPVTLALnNTLFLIEER	NP_001141.2	ANPEP	N681	2	43598	2623.95	1157.14	2402.78	859.658	2512.98		ILnQTADMLQLASK	NP_036230.1	ANGPTL2	N164	5	31578	11784.6	31367.4	20237.2	12231.8	5423.23
FVEGSHnSTVSLTTK	NP_000375.2	APOB	N3411	6	18598	224778	97263.9	74306.7	435534	12700.9		nNTNNWR	NP_001141.2	ANPEP	N735	7	8188	43694.1	17544.4	152960	19155	11312.5		ILnQTADMLQLASK	NP_036230.1	ANGPTL2	N164	3	38218	6230.21	13372	3062.53	14774.8	4003.17
FVEGSHnSTVSLTTK	NP_000375.2	APOB	N3411	6	18664	204453	74700.1	68436.1	136871	12903.8		nNTNNWR	NP_001141.2	ANPEP	N735	3	8009	136554	54544.1	45978.6	77857.8	24686.9		ILnQTADMLQLASK	NP_036230.1	ANGPTL2	N164	7	38902	6856.06	11216.8	5511.89	11498.5	5019.1
FVEGSHnSTVSLTTK	NP_000375.2	APOB	N3411	7	19031	57328.4	29090	19996.4	43530.9	5356.16		nNTNNWR	NP_001141.2	ANPEP	N735	5	8093	548555	34270.6	120829	57183.7	31701.3		ILnQTADMLQLASK	NP_036230.1	ANGPTL2	N164	2	38605	5670.89	14106.3	4042.61	13071	3358.22
FVEGSHnSTVSLTTK	NP_000375.2	APOB	N3411	7	19119	18963	12969.5	11837.6	14911.5	7439.63		nNTNNWR	NP_001141.2	ANPEP	N735	6	7685	18489.8	9904.09	82917.4	9304.45	10694.9		ILnQTADMLQLASK	NP_036230.1	ANGPTL2	N164	6	38571	2963.37	7690.36	3793.1	6901.43	2101.45
FVEGSHnSTVSLTTK	NP_000375.2	APOB	N3411	2	18662	48545.4	25635.4	26646.1	36054.8	13284.9		nNTNNWR	NP_001141.2	ANPEP	N735	4	7796	185334	24402.8	43675.3	32034.4	13978.4		ILnQTADMLQLASK	NP_036230.1	ANGPTL2	N164	6	38934	18928	46715	8095.07	52460.7	17395.8
YDFnSSMLYSTAK	NP_000375.2	APOB	N3465	9	25250	53089.4	38229	33972.3	51328.1	6925.95		nNTNNWR	NP_001141.2	ANPEP	N735	2	7737	48908.4	32894.5	31853.1	29807.1	8718.81		ILnQTADMLQLASK	NP_036230.1	ANGPTL2	N164	6	39007	12013.9	21791.3	8699.83	30992.7	9042.2
YDFnSSMLYSTAK	NP_000375.2	APOB	N3465	12	27958	36359.3	16843.2	14306.4	28265.6	6789.4		nATLVNEADK	NP_001141.2	ANPEP	N818	7	16962	172759	0	179050	31363.3	382513		ILnQTADMLQLASK	NP_036230.1	ANGPTL2	N164	6	40476	4049.1	6484.85	2933.1	5525.25	10584.8
YDFnSSMLYSTAK	NP_000375.2	APOB	N3465	6	24786	222182	131774	96273.1	129152	7262.88		nATLVNEADK	NP_001141.2	ANPEP	N818	8	16950	121415	9432.17	178949	26111.5	182823		ILnQTADMLQLASK	NP_036230.1	ANGPTL2	N164	5	38336	11044.3	20731	5600.73	17740	3279.55
YDFnSSMLYSTAK	NP_000375.2	APOB	N3465	7	25037	42939.3	27587.7	14751	26673.3	4584.51		nATLVNEADK	NP_001141.2	ANPEP	N818	5	16890	196696	97242.5	144254	119350	138755		ILnQTADMLQLASK	NP_036230.1	ANGPTL2	N164	5	38351	6379.83	14747.6	3628.65	14852.7	3240.37
YDFnSSMLYSTAK	NP_000375.2	APOB	N3465	2	20431	72710.7	25176.2	22837.7	40146.8	21414.4		nATLVNEADK	NP_001141.2	ANPEP	N818	6	16443	97415.4	22369.9	44450	36391.5	113757		YQHLATLAHnQSEIIAQLEEHCQR	NP_036230.1	ANGPTL2	N192	12	30953	7051.9	7563.06	9450.53	7593.59	7280.12
YDFnSSMLYSTAK	NP_000375.2	APOB	N3465	1	24840	46404.1	16457.8	17755.5	27606.4	5947.9		nATLVNEADK	NP_001141.2	ANPEP	N818	4	16674	272137	67629.9	90774.3	138540	146610		YQHLATLAHnQSEIIAQLEEHCQR	NP_036230.1	ANGPTL2	N192	11	30541	12639.3	15956.2	11141.4	14962.2	34987.4
YDFnSSMLYSTAK	NP_000375.2	APOB	N3465	12	32383	34880.8	25681.3	23748.9	41239.7	10259.4		DFnETQLAR	NP_060623.2	ANTXR1	N184	5	16912	98605.9	164844	120178	45464.5	25711		YQHLATLAHnQSEIIAQLEEHCQR	NP_036230.1	ANGPTL2	Nf192	9	25409	16977.5	26539.7	16985.4	26812.4	21410.2
YDFnSSMLYSTAK	NP_000375.2	APOB	N3465	6	29297	133856	56434.3	34540.4	78031	7157.75		DFnETQLAR	NP_060623.2	ANTXR1	N184	4	16880	99127.9	127052	81560.8	39928.7	33841.9		LnITCESSK	NP_001020527.2	ANO6	N361	3	19194	54865.7	76768.4	43620.5	91242.2	19375.6
YDFnSSMLYSTAK	NP_000375.2	APOB	N3465	2	28877	21112.7	18416.2	25117.9	33747.4	9336.74		GVDEVTIVNILTnR	NP_001002857.1	ANXA2	N62	9	38733	3137.14	11724.6	8587.79	4937.12	1046.07		LnITCESSK	NP_001020527.2	ANO6	N361	1	20313	198445	307475	142402	362640	65233.7
YDFnSSMLYSTAK	NP_000375.2	APOB	N3465	1	29170	46158.9	12458.6	8223.98	24843.7	4677.73		nDTSGEYK	NP_001350043.1	ANXA6	N307	5	9598	103966	88541.2	106153	77168.9	89596.4		LnITCESSK	NP_001020527.2	ANO6	N361	2	19129	186245	232297	137895	270769	55119.7
FEVDSPVYnATWSASLK	NP_000375.2	APOB	N3895	9	36160	8868.29	11246.1	9089.67	10418.7	10755.4		DCnDSDESVYPGR	NP_001170977.1	AOAH	N207	1	11805	30349.6	21907	39373.1	22082.3	15729		LnITCESSKK	NP_001020527.2	ANO6	N361	2	17442	110761	170036	84026.1	255480	61179.3
FEVDSPVYnATWSASLK	NP_000375.2	APOB	N3895	11	36064	21877.2	12081.2	38082.8	14735.9	20389		GRDCnDSDESVYPGR	NP_001170977.1	AOAH	N207	9	7646	5459.26	2947.91	6196.78	2613.23	3363.8		NInGTDPIQK	NP_001020527.2	ANO6	N493	12	20249	81998.4	86675.9	67800.5	85356.8	22349.1
FEVDSPVYnATWSASLK	NP_000375.2	APOB	N3895	6	35972	32788.2	63999.9	35480.5	22168.4	1584.2		GRDCnDSDESVYPGR	NP_001170977.1	AOAH	N207	2	7698	65055.3	45239.8	69388.8	35620.2	81151		NInGTDPIQK	NP_001020527.2	ANO6	N493	3	17832	59401.1	41999.2	29424.7	35380.1	7646.46
FEVDSPVYnATWSASLK	NP_000375.2	APOB	N3895	5	36181	54592.4	55949.5	40011.2	47779.6	3706.18		AVIFFGDQEHPnVTEFAVGPLPGPCYMR	NP_001082.2	AOC1	N110	1	41266	1510.46	3181.43	1968.11	673.791	0		NInGTDPIQK	NP_001020527.2	ANO6	N493	1	19072	122318	95813.3	53383.5	156192	30293.3
FEVDSPVYnATWSASLK	NP_000375.2	APOB	N3895	2	35298	41439.6	55219.9	25434.1	30175.3	3324.93		AVIFFGDQEHPnVTEFAVGPLPGPCYMR	NP_001082.2	AOC1	N110	1	39295	2574.95	2324.66	3160.6	993.779	1040.06		NInGTDPIQK	NP_001020527.2	ANO6	N493	11	18935	29093.1	38578	30393.1	26847.9	13269.1
FEVDSPVYnATWSASLK	NP_000375.2	APOB	N3895	3	35715	25353.4	37439.6	27054.8	15922.5	2799.69		LEnITNPWSPR	NP_001082.2	AOC1	N538	7	29908	28742	37194.5	34849.1	31214.9	27306.3		NInGTDPIQK	NP_001020527.2	ANO6	N493	8	18586	48748.8	101448	76422.6	119772	29541.4
QVFPGLNYCTSGAYSnASSTDSASYYPLTGDTR	NP_000375.2	APOB	N983	9	32712	1870.77	4361.86	1657.16	3578.83	1100.98		LEnITNPWSPR	NP_001082.2	AOC1	N538	10	28657	105434	89401.2	243582	26850.1	18148.2		NInGTDPIQK	NP_001020527.2	ANO6	N493	9	18637	21830.8	32441	18316.4	45167.1	10575.1
QVFPGLNYCTSGAYSnASSTDSASYYPLTGDTR	NP_000375.2	APOB	N983	10	32417	2280.79	2468.2	2031.29	5494.29	1096.73		LEnITNPWSPR	NP_001082.2	AOC1	N538	11	29457	17171.1	20821.2	18114.6	13906.1	14919.1		NInGTDPIQK	NP_001020527.2	ANO6	N493	2	17786	70269	42757.7	29521.1	53300.5	27249
QVFPGLNYCTSGAYSnASSTDSASYYPLTGDTR	NP_000375.2	APOB	N983	3	32296	2456.77	5016.88	4944.09	4897.16	788.026		LEnITNPWSPR	NP_001082.2	AOC1	N538	9	29269	40366.4	20215.1	11567.9	9118.52	15335		NInGTDPIQK	NP_001020527.2	ANO6	N493	6	17989	62658.9	116502	50763.5	143039	25397.2
ELLETVVnR	NP_001637.1	APOC4	N63	11	25676	59494.4	41075	47853.6	107728	21713.9		LEnITNPWSPR	NP_001082.2	AOC1	N538	5	30347	32563.1	60622.6	52945.3	57086	16853.2		NInGTDPIQK	NP_001020527.2	ANO6	N493	5	17782	20827.9	28353.6	10988.6	47665	8584.7
CIQAnYSLMENGK	NP_001638.1	APOD	N65	9	19383	94235.2	143317	42317.7	182833	0		LEnITNPWSPR	NP_001082.2	AOC1	N538	6	29538	61820.6	98713.7	76483.6	101439	39530.5		GNPYSDLGnHTTCR	NP_001020527.2	ANO6	N802	3	11114	32670.2	57672.6	58377.8	70300.5	13678.3
CIQAnYSLMENGK	NP_001638.1	APOD	N65	10	24285	92194.9	137929	44428.8	149832	0		LEnITNPWSPR	NP_001082.2	AOC1	N538	4	29907	26830	41803.5	32156.8	34420.3	25386.6		EGnSTVDCLK	NP_001012302.2	ANO9	N641	3	15347	40924.8	63528.8	24512.7	99482.6	53580.6
CIQAnYSLMENGK	NP_001638.1	APOD	N65	9	15626	64606	95907.7	36941.8	112811	5690.73		WIPEDRDCSMPPPFSYnGTYRPV	NP_001082.2	AOC1	N745	1	30358	11846.1	15014.2	12105.7	7205.04	7591.98		EGnSTVDCLK	NP_001012302.2	ANO9	N641	4	15532	52624.2	65335.1	14064.9	45271.5	29187.7
CIQAnYSLMENGK	NP_001638.1	APOD	N65	9	16589	106899	149237	82696.9	235484	9500.03		WIPEDRDCSMPPPFSYnGTYRPV	NP_001082.2	AOC1	N745	10	28604	9724.07	13839.5	9047.98	12324.1	3809.03		DFQDPDGIEGSEnVTLCR	NP_001012302.2	ANO9	N674	2	23916	25438.4	20727.6	3394.17	14925.5	10002.6
CIQAnYSLMENGK	NP_001638.1	APOD	N65	9	19961	146724	165201	101637	179662	12314.7		WIPEDRDCSMPPPFSYnGTYRPV	NP_001082.2	AOC1	N745	9	29132	13763	13662.3	10677.6	10521.5	6378.03		CPnLTHLNLSGNK	NP_006296.1	ANP32A	N89	6	22139	42135.4	62929.9	48285.3	72419.9	41704.8
CIQAnYSLMENGK	NP_001638.1	APOD	N65	12	18254	40113	66923	42391.7	55688	45214.8		WIPEDRDCSMPPPFSYnGTYRPV	NP_001082.2	AOC1	N745	2	29048	18951	20460.1	17660.1	14295	7672.32		KLnYTLSQGHR	NP_001141.2	ANPEP	N128	10	14112	38128.2	13626.9	21250.2	66084.6	15203
CIQAnYSLMENGK	NP_001638.1	APOD	N65	12	19348	62553.5	83910.4	41861.6	152438	16654.9		WIPEDRDCSMPPPFSYnGTYRPV	NP_001082.2	AOC1	N745	2	29071	21285.5	25379.9	25674.1	17052	9122.59		KLnYTLSQGHR	NP_001141.2	ANPEP	N128	3	13272	27782.1	34871.2	32630	71074.2	12409.4
CIQAnYSLMENGK	NP_001638.1	APOD	N65	12	22084	68859.5	124052	37734.7	178715	9914.83		WIPEDRDCSMPPPFSYnGTYRPV	NP_001082.2	AOC1	N745	1	33701	8222.12	6507.46	7284.32	5362.15	5456.32		KLnYTLSQGHR	NP_001141.2	ANPEP	N128	1	14296	56575.2	218576	16771.7	269778	21587.4
CIQAnYSLMENGK	NP_001638.1	APOD	N65	12	22678	102892	131245	47231.7	245917	8067.66		WIPEDRDCSMPPPFSYnGTYRPV	NP_001082.2	AOC1	N745	2	32329	24935.8	27234.3	28600.3	19448.4	9185.37		KLnYTLSQGHR	NP_001141.2	ANPEP	N128	11	14088	75039.6	69344.4	55145.4	328646	27012.6
CIQAnYSLMENGK	NP_001638.1	APOD	N65	11	15660	40452.6	57660.9	54746.8	55285.6	10853.3		WIPEDRDCSMPPPFSYnGTYRPV	NP_001082.2	AOC1	N745	2	32338	27707.3	31177.3	34209.2	16983	8848.67		KLnYTLSQGHR	NP_001141.2	ANPEP	N128	8	13818	64603.7	26108.4	30853.3	129967	14866.1
CIQAnYSLMENGK	NP_001638.1	APOD	N65	11	16510	30111.9	38781.3	22853.7	67561.6	12529.2		DCSMPPPFSYnGTYRPV	NP_001082.2	AOC1	N745	8	29831	13686.4	15067.7	10678.7	11319.9	8709.65		KLnYTLSQGHR	NP_001141.2	ANPEP	N128	9	14095	129333	41747.1	68601.8	72979.2	28479.6
CIQAnYSLMENGK	NP_001638.1	APOD	N65	11	19958	89480.6	107694	89570.2	162911	22163.6		QPQPnVSELVVGPLPHPSYMR	NP_003725.1	AOC3	N137	3	30455	17309.6	16929.6	24497.3	21187.8	49222.8		KLnYTLSQGHR	NP_001141.2	ANPEP	N128	2	13066	45932.4	39006.2	32651.4	423701	28289.3
CIQAnYSLMENGK	NP_001638.1	APOD	N65	10	19283	31226.3	42792.9	19088.9	38675.2	6776.56		QPQPnVSELVVGPLPHPSYMR	NP_003725.1	AOC3	N137	4	30216	21156.8	22096.3	30109.3	16323.3	37490.2		KLnYTLSQGHR	NP_001141.2	ANPEP	N128	6	13346	68844.4	27924.5	27118.9	137610	15230.9
CIQAnYSLMENGK	NP_001638.1	APOD	N65	10	20149	310349	402717	136959	813146	7475.73		QPQPnVSELVVGPLPHPSYMR	NP_003725.1	AOC3	N137	2	29633	23248.3	10972.1	12214.4	21600	38840		LnYTLSQGHR	NP_001141.2	ANPEP	N128	1	16154	78670.5	108149	111318	114529	79963.5
CIQAnYSLMENGK	NP_001638.1	APOD	N65	6	18765	81596	104647	38440.3	110595	10082.9		QPQPnVSELVVGPLPHPSYMR	NP_003725.1	AOC3	N137	2	29680	14602.1	6860.26	12617.4	9966.48	32847.9		AEFnITLIHPK	NP_001141.2	ANPEP	N234	10	29553	67128.1	31623.3	103833	275982	39629.6
CIQAnYSLMENGK	NP_001638.1	APOD	N65	6	18947	110930	84583.4	60588.7	95068.6	25744.2		QPQPnVSELVVGPLPHPSYMR	NP_003725.1	AOC3	N137	1	28546	8397.69	10053.7	10280.5	4937.19	7240.51		AEFnITLIHPK	NP_001141.2	ANPEP	N234	10	29626	174680	100522	317541	868880	109471
CIQAnYSLMENGK	NP_001638.1	APOD	N65	8	15307	37011.8	58510.6	32738.5	70085.3	5155.96		QPQPnVSELVVGPLPHPSYMR	NP_003725.1	AOC3	N137	1	28596	14435.1	14712	10315.3	7108.55	6928.72		AEFnITLIHPK	NP_001141.2	ANPEP	N234	12	31045	127312	13592.2	25892.7	43645.8	19178.2
CIQAnYSLMENGK	NP_001638.1	APOD	N65	8	16228	39850	45793.5	36770.1	67719.9	18270.9		QPQPnVSELVVGPLPHPSYMR	NP_003725.1	AOC3	N137	11	27483	24875	29600.9	29181.7	14082.7	56093.6		AEFnITLIHPK	NP_001141.2	ANPEP	N234	3	28613	46136	10137.5	18321.4	325892	13246.4
CIQAnYSLMENGK	NP_001638.1	APOD	N65	8	19112	53059.3	80792	32630.2	99592.2	2441.07		QPQPnVSELVVGPLPHPSYMR	NP_003725.1	AOC3	N137	11	27534	11618.2	13666.5	11339.7	7708.83	15767.5		AEFnITLIHPK	NP_001141.2	ANPEP	N234	1	30339	254555	20501.6	57519.4	62869.2	51076
CIQAnYSLMENGK	NP_001638.1	APOD	N65	8	19708	108476	149614	73648.7	195755	28757.8		QPQPnVSELVVGPLPHPSYMR	NP_003725.1	AOC3	N137	4	27944	119250	114660	76327.8	100853	147605		AEFnITLIHPK	NP_001141.2	ANPEP	N234	7	29476	74488.5	22571.6	70703.4	89507.8	19624.3
CIQAnYSLMENGK	NP_001638.1	APOD	N65	5	15223	158759	221915	82738.8	314408	19718.9		QPQPnVSELVVGPLPHPSYMR	NP_003725.1	AOC3	N137	2	27511	21546.6	18495.5	18439.8	13669.9	84058.8		AEFnITLIHPK	NP_001141.2	ANPEP	N234	11	29974	43133.3	32632.7	46847.5	147314	24469.1
CIQAnYSLMENGK	NP_001638.1	APOD	N65	5	15254	98544.1	144819	64487.7	174431	12156.4		QPQPnVSELVVGPLPHPSYMR	NP_003725.1	AOC3	N137	2	27525	30574.4	19413	23314.6	12357.3	116946		AEFnITLIHPK	NP_001141.2	ANPEP	N234	8	29819	22865.6	14252.9	13753.1	31122.9	7707.15
CIQAnYSLMENGK	NP_001638.1	APOD	N65	5	19307	67664.9	103515	33473.8	123107	3823.47		YLYLASnHSNK	NP_003725.1	AOC3	N592	3	19675	123604	95890.3	103203	73204.2	107621		AEFnITLIHPK	NP_001141.2	ANPEP	N234	9	29687	29944.2	17159.4	24110.2	65517.3	14764.1
CIQAnYSLMENGK	NP_001638.1	APOD	N65	5	19313	76569	126228	36460.3	151100	8842.49		YLYLASnHSNK	NP_003725.1	AOC3	N592	12	21655	60007.8	41533.6	39745.2	29286.8	38788.2		AEFnITLIHPK	NP_001141.2	ANPEP	N234	2	28914	46602.5	10256.5	16569.2	17981.2	9851.64
CIQAnYSLMENGK	NP_001638.1	APOD	N65	5	20138	46199.2	64236.1	38116.2	61083.1	40341		YLYLASnHSNK	NP_003725.1	AOC3	N592	12	21727	55376.8	32758.9	40249.3	48458.6	38907.8		AEFnITLIHPK	NP_001141.2	ANPEP	N234	6	29020	20408.1	11023.4	18931.1	17552	12780.7
CIQAnYSLMENGK	NP_001638.1	APOD	N65	7	19188	61223.9	81937.5	31246	108900	1640.42		YLYLASnHSNK	NP_003725.1	AOC3	N592	1	20483	40565.5	18251.5	18900.5	14371.5	34505.7		AEFnITLIHPK	NP_001141.2	ANPEP	N234	4	29142	23224.1	13061	18664.5	54951.9	7909.93
CIQAnYSLMENGK	NP_001638.1	APOD	N65	7	19781	25993.1	31035.8	13221.5	46585.5	2412.98		YLYLASnHSNK	NP_003725.1	AOC3	N592	10	19010	147135	49678.4	63127.3	38232.4	65850		AEFnITLIHPK	NP_001141.2	ANPEP	N234	5	28886	10812.2	5296.31	8891.86	12017.4	3867.45
CIQAnYSLMENGK	NP_001638.1	APOD	N65	7	19783	32119.3	49490.9	24652.4	62255.5	6020.86		YLYLASnHSNK	NP_003725.1	AOC3	N592	11	19188	93384	61346.9	86179.5	38878.3	80331.6		GPSTPLPEDPNWnVTEFHTTPK	NP_001141.2	ANPEP	N265	12	30343	13210.7	13010.7	14545.5	80997.9	8272.56
CIQAnYSLMENGK	NP_001638.1	APOD	N65	7	19824	36298.4	58477.9	21321.1	85850.3	10268.3		YLYLASnHSNK	NP_003725.1	AOC3	N592	9	19186	62303.4	30617.2	58076.2	18409.9	40402.8		GPSTPLPEDPNWnVTEFHTTPK	NP_001141.2	ANPEP	N265	3	27803	17026.9	5879.8	5204.71	17187	5776.59
CIQAnYSLMENGK	NP_001638.1	APOD	N65	2	14943	53162.9	57928.5	31057.2	42550.3	30268.8		YLYLASnHSNK	NP_003725.1	AOC3	N592	8	19448	100242	67693.3	82147.5	34302.3	69574.9		GPSTPLPEDPNWnVTEFHTTPK	NP_001141.2	ANPEP	N265	3	27811	85571.4	12178.8	22207.6	91819.3	22803.7
CIQAnYSLMENGK	NP_001638.1	APOD	N65	2	15954	41443.1	49435	38672.7	55959.8	9585.55		YLYLASnHSNK	NP_003725.1	AOC3	N592	8	19494	83942.5	39382.3	76080.1	18069.8	57577.6		GPSTPLPEDPNWnVTEFHTTPK	NP_001141.2	ANPEP	N265	1	29611	14051.3	13221.3	23313.2	124773	8046.16
CIQAnYSLMENGK	NP_001638.1	APOD	N65	2	18769	85623.2	154559	51174.5	114151	220.468		YLYLASnHSNK	NP_003725.1	AOC3	N592	5	19658	180458	62641.9	101188	32783.6	144163		GPSTPLPEDPNWnVTEFHTTPK	NP_001141.2	ANPEP	N265	1	29616	22029.3	26298.3	21086.7	129377	23260.2
CIQAnYSLMENGK	NP_001638.1	APOD	N65	2	19405	46197.1	74204.4	29763.8	61347.1	2611.27		YLYLASnHSNK	NP_003725.1	AOC3	N592	6	19247	89251.9	42449.9	79121.8	25398.7	70116.9		GPSTPLPEDPNWnVTEFHTTPK	NP_001141.2	ANPEP	N265	11	29202	17767.9	17024.2	16001.7	97520.7	11817.7
CIQAnYSLMENGK	NP_001638.1	APOD	N65	1	15261	65923.5	105490	38735.1	110439	11132.2		YLYLASnHSNK	NP_003725.1	AOC3	N592	4	19391	175306	102068	164629	89195.3	109164		GPSTPLPEDPNWnVTEFHTTPK	NP_001141.2	ANPEP	N265	11	29214	14680.2	14013.3	13557.9	57705	16344.5
CIQAnYSLMENGK	NP_001638.1	APOD	N65	1	16238	42303.5	60383.8	25967.3	53000.5	12654.2		IQMLSFAGEPLPQnSSMAR	NP_003725.1	AOC3	N618	12	35294	7581.44	12834.8	11067.6	5756.78	6341.78		GPSTPLPEDPNWnVTEFHTTPK	NP_001141.2	ANPEP	N265	8	28800	30823.2	38316.6	65567.9	146212	15052
CIQAnYSLMENGK	NP_001638.1	APOD	N65	1	19070	58455.5	90171.1	27579.9	107565	4877.09		IQMLSFAGEPLPQnSSMAR	NP_003725.1	AOC3	N618	1	34329	6555.7	5099.37	19576.4	3107.62	7631.2		GPSTPLPEDPNWnVTEFHTTPK	NP_001141.2	ANPEP	N265	2	28193	37555.1	10837.8	25793.6	131341	12322.8
CIQAnYSLMENGK	NP_001638.1	APOD	N65	1	19109	78643.7	106792	71188.1	105899	23307.7		IQMLSFAGEPLPQnSSMAR	NP_003725.1	AOC3	N618	9	33166	6381.09	8493.72	7984.98	5856.74	3470.42		GPSTPLPEDPNWnVTEFHTTPK	NP_001141.2	ANPEP	N265	6	28177	8045.21	4831.99	6636.13	26748.8	5031.68
CIQAnYSLMENGK	NP_001638.1	APOD	N65	1	19680	34042.4	42400.1	16303.5	59750	3067.72		IQMLSFAGEPLPQnSSMAR	NP_003725.1	AOC3	N618	5	34077	21314.3	26834.6	24684.4	12087.8	14386		GPSTPLPEDPNWnVTEFHTTPK	NP_001141.2	ANPEP	N265	6	28190	11653.9	5856.79	7897.66	32760.3	3506.89
CIQAnYSLMENGK	NP_001638.1	APOD	N65	3	19138	140139	215971	119413	157604	21432.1		IQMLSFAGEPLPQnSSMAR	NP_003725.1	AOC3	N618	6	33365	122337	275772	69240.7	31992.5	8483.44		GPSTPLPEDPNWnVTEFHTTPK	NP_001141.2	ANPEP	N265	4	28210	45713.2	8284.03	21239.5	37899.7	7022.27
CIQAnYSLMENGK	NP_001638.1	APOD	N65	3	19599	48400.6	64872.3	28891.9	55230.1	14484.7		IQMLSFAGEPLPQnSSMAR	NP_003725.1	AOC3	N618	6	29889	46565.3	86779.7	95361.9	34579.8	79554.5		GPSTPLPEDPNWnVTEFHTTPK	NP_001141.2	ANPEP	N265	4	28233	20458.7	9543.44	10994.4	18940.9	3670.65
CIQAnYSLMENGK	NP_001638.1	APOD	N65	3	19684	27524.5	36510.9	20828.5	38553.9	6996.43		IQMLSFAGEPLPQnSSMAR	NP_003725.1	AOC3	N618	6	35146	15027.4	17928.5	21150.2	15353.1	9843.76		GPSTPLPEDPNWnVTEFHTTPK	NP_001141.2	ANPEP	N265	5	28019	15408.1	8218.96	10826.7	38340.9	5227.47
CIQAnYSLMENGK	NP_001638.1	APOD	N65	4	15389	29952.2	60025.9	22215.5	55731.6	3251.72		KEEEPSSSSVFNQNDPWAPTVDFSDFINnETIAGK	NP_003725.1	AOC3	N666	7	42340	4616.14	3756.62	4647.67	1487.3	3742.85		GPSTPLPEDPNWnVTEFHTTPK	NP_001141.2	ANPEP	N265	5	28053	27315.9	8893.54	21095.6	81343.2	9047.42
CIQAnYSLMENGK	NP_001638.1	APOD	N65	4	19209	25266.1	37416.7	15094.1	53655.1	2502.78		KEEEPSSSSVFNQNDPWAPTVDFSDFINnETIAGK	NP_003725.1	AOC3	N666	3	42127	3545.97	4465.26	4538.02	2244.33	2773.89		VPVTLALnNTLFLIEER	NP_001141.2	ANPEP	N681	12	45128	3899.49	3440.13	6063.67	11417.9	3170.88
CIQAnYSLMENGK	NP_001638.1	APOD	N65	4	19808	26110.3	37018.2	17090.7	56194.1	7248.21		KEEEPSSSSVFNQNDPWAPTVDFSDFINnETIAGK	NP_003725.1	AOC3	N666	10	40625	5186.54	2133.59	4758.53	2166.17	1485.13		VPVTLALnNTLFLIEER	NP_001141.2	ANPEP	N681	3	43391	13194	4919.63	24609.8	36751	4389.89
CIQAnYSLMENGK	NP_001638.1	APOD	N65	4	19825	31823.2	43391.8	19284.4	60381.9	7534.39		QGHIYMEMnFTNK	NP_001025177.1	AP2B1	N755	11	17643	33740.5	28291.4	94033.7	22428.8	19890.7		VPVTLALnNTLFLIEER	NP_001141.2	ANPEP	N681	1	44344	3004.43	4168.66	5411.81	12076.9	1301.83
CIQAnYSLMENGK	NP_001638.1	APOD	N65	9	20899	47609.3	58377.3	41953.1	47192.7	21409		RnQSLSLLYK	NP_001135748.1	APLP2	N541	3	22649	94294.6	132222	106851	63929.7	37735.8		VPVTLALnNTLFLIEER	NP_001141.2	ANPEP	N681	7	43635	7847.12	3111.23	6263.26	2771.85	2630.81
CIQAnYSLMENGK	NP_001638.1	APOD	N65	9	24254	46250.6	75988.7	50534.5	66485	9726.72		RnQSLSLLYK	NP_001135748.1	APLP2	N541	11	22149	69533.6	108564	73690.1	75220	32153.1		VPVTLALnNTLFLIEER	NP_001141.2	ANPEP	N681	11	43913	4746.69	3256.57	3903.3	16796.2	2955.29
CIQAnYSLMENGK	NP_001638.1	APOD	N65	12	27012	83787	135906	68595	186480	4347.27		RnQSLSLLYK	NP_001135748.1	APLP2	N541	4	22191	140024	158082	172254	75163.3	71666.8		VPVTLALnNTLFLIEER	NP_001141.2	ANPEP	N681	8	43659	19282	2971.88	7869.51	19653.2	3622.46
CIQAnYSLMENGK	NP_001638.1	APOD	N65	11	24236	90864.1	123475	59510.4	130808	10847.9		AGPnGTLFVADAYK	NP_065392.1	APMAP	N160	11	28897	40986.3	58540.1	82015.7	12129.9	30417.8		VPVTLALnNTLFLIEER	NP_001141.2	ANPEP	N681	9	43610	14637.6	44073	82426.9	23596.2	7552.31
CIQAnYSLMENGK	NP_001638.1	APOD	N65	11	24316	78759.1	142331	49530.8	147916	9532.96		AGPnGTLFVADAYK	NP_065392.1	APMAP	N160	5	29680	63090.8	79547.3	126257	22707.1	54935.2		VPVTLALnNTLFLIEER	NP_001141.2	ANPEP	N681	2	43697	6425.45	3127.03	5917.82	36938.2	4207.83
CIQAnYSLMENGK	NP_001638.1	APOD	N65	6	23822	126577	186180	102219	226298	11980.1		nMSFVNDLTVTQDGRK	NP_065392.1	APMAP	N196	7	20646	41444.4	38480.9	53625	22446.2	29835.7		VPVTLALnNTLFLIEER	NP_001141.2	ANPEP	N681	6	43248	11104.6	4285.32	10669.8	8505.14	4898.17
CIQAnYSLMENGK	NP_001638.1	APOD	N65	6	24311	29655.5	26129.9	19501.2	51601	18917.1		nMSFVNDLTVTQDGRK	NP_065392.1	APMAP	N196	7	22690	67355.6	58970.9	85939.1	25063.1	49585		VPVTLALnNTLFLIEER	NP_001141.2	ANPEP	N681	4	43422	8112.53	3306.46	3893.88	76872.2	3910.34
CIQAnYSLMENGK	NP_001638.1	APOD	N65	5	24210	75843.7	119671	65621.7	144628	30981.6		nMSFVNDLTVTQDGRK	NP_065392.1	APMAP	N196	7	22802	482110	480473	934175	137302	404936		VPVTLALnNTLFLIEER	NP_001141.2	ANPEP	N681	5	43129	7965.49	2010.82	7135.19	14899.4	2183.43
CIQAnYSLMENGK	NP_001638.1	APOD	N65	7	24098	28610.5	44188.8	17070.1	53815.5	7451.38		nMSFVNDLTVTQDGRK	NP_065392.1	APMAP	N196	7	23054	137512	137039	220284	59856.5	122602		nNTNNWR	NP_001141.2	ANPEP	N735	3	7961	37740.7	43182.5	18999.9	765520	39626.2
CIQAnYSLMENGK	NP_001638.1	APOD	N65	2	23603	115784	229501	106457	104374	33268.6		nMSFVNDLTVTQDGRK	NP_065392.1	APMAP	N196	7	23735	48798.2	48011.6	76109.6	23362.3	41798.4		nNTNNWR	NP_001141.2	ANPEP	N735	7	8400	64706.2	19561.9	6651.79	213580	27049
CIQAnYSLMENGK	NP_001638.1	APOD	N65	2	23794	88913.8	132532	161781	90467.2	12494.2		nMSFVNDLTVTQDGRK	NP_065392.1	APMAP	N196	3	23024	34634.7	45906.5	45421.5	32797.9	42053.3		nNTNNWR	NP_001141.2	ANPEP	N735	2	7568	39352.9	60249.4	47590.6	545046	40486
CIQAnYSLMENGK	NP_001638.1	APOD	N65	1	23898	30039.1	37451.5	17904.4	58498.3	6574.41		nMSFVNDLTVTQDGRK	NP_065392.1	APMAP	N196	12	24718	67586.1	64733.4	123911	27895.9	74815.9		nNTNNWR	NP_001141.2	ANPEP	N735	6	8163	112143	15091.3	5008.82	141047	39626
CIQAnYSLMENGK	NP_001638.1	APOD	N65	3	23846	85498.7	102080	41674.4	85079.5	7667.11		nMSFVNDLTVTQDGRK	NP_065392.1	APMAP	N196	8	22827	102335	50343.2	79123.6	38050.7	74768.2		nNTNNWR	NP_001141.2	ANPEP	N735	5	7931	180936	12541.1	7864.2	54855.1	30786.1
CIQAnYSLMENGK	NP_001638.1	APOD	N65	4	24008	37858.2	50630.4	22089.6	79388.3	3872.2		nMSFVNDLTVTQDGRK	NP_065392.1	APMAP	N196	6	21002	25474.8	19901.4	28152.7	18102.8	26467.5		nATLVNEADK	NP_001141.2	ANPEP	N818	7	16994	75610.8	27198	22060.4	22791	16196.1
ADGTVNQIEGEATPVnLTEPAK	NP_001638.1	APOD	N98	9	26101	21492.1	24250.7	24251.5	37263.1	11198.9		nMSFVNDLTVTQDGRK	NP_065392.1	APMAP	N196	6	22316	42689.9	40086.4	50546.6	16778.1	39545.2		nATLVNEADK	NP_001141.2	ANPEP	N818	8	17220	128426	36771.3	65004.7	24788.5	31761
ADGTVNQIEGEATPVnLTEPAK	NP_001638.1	APOD	N98	9	26506	19053.8	11851.7	11032.8	14543.8	12742.3		nMSFVNDLTVTQDGRK	NP_065392.1	APMAP	N196	7	27201	59399.3	52712.8	82339.7	18854.6	52301.8		nATLVNEADK	NP_001141.2	ANPEP	N818	6	16718	154596	44056.9	68734.7	447766	45721.8
ADGTVNQIEGEATPVnLTEPAK	NP_001638.1	APOD	N98	10	26095	18500.2	19311.3	14335.9	20433.6	17313		nMSFVNDLTVTQDGRK	NP_065392.1	APMAP	N196	7	27249	216949	201295	362957	45060.1	182737		nATLVNEADK	NP_001141.2	ANPEP	N818	4	16640	73575.2	42916.4	84495.8	938242	50331.1
ADGTVNQIEGEATPVnLTEPAK	NP_001638.1	APOD	N98	6	25822	27241.9	28192	28065.5	43935	12595.7		nMSFVNDLTVTQDGRK	NP_065392.1	APMAP	N196	6	27173	104434	105622	178162	28456.3	99583.7		nATLVNEADK	NP_001141.2	ANPEP	N818	5	16505	91408.7	32172.9	52265.8	503289	40923.7
ADGTVNQIEGEATPVnLTEPAK	NP_001638.1	APOD	N98	5	26010	159985	193673	77790	258024	5953.99		nMSFVNDLTVTQDGR	NP_065392.1	APMAP	N196	1	25309	25862.6	24307.1	29417.5	9610.55	28685.3		DFnETQLAR	NP_060623.2	ANTXR1	N184	3	16604	30639.2	90694.6	16606.7	123108	11053.2
ADGTVNQIEGEATPVnLTEPAK	NP_001638.1	APOD	N98	7	24190	11292.4	11461.9	9928.13	15430.2	4569.5		nMSFVNDLTVTQDGR	NP_065392.1	APMAP	N196	10	23754	17184.9	17134.5	21410.7	9433.35	16279.1		DFnETQLAR	NP_060623.2	ANTXR1	N184	2	16528	32742.7	71392.8	25090.5	83532.6	37363.6
ADGTVNQIEGEATPVnLTEPAK	NP_001638.1	APOD	N98	7	25886	12061.6	7514.84	10714.8	25528.7	1910.01		nMSFVNDLTVTQDGR	NP_065392.1	APMAP	N196	9	23915	23105.5	27144.2	32457.5	12593.6	23419.6		DFnETQLAR	NP_060623.2	ANTXR1	N184	4	16864	36871.3	72079.9	23546.4	75546.3	16415.6
ADGTVNQIEGEATPVnLTEPAK	NP_001638.1	APOD	N98	3	25639	55245.8	69407.2	32075.1	142548	10940.6		nMSFVNDLTVTQDGR	NP_065392.1	APMAP	N196	9	24290	114546	91434.3	177063	30712.9	140555		DFnETQLAR	NP_060623.2	ANTXR1	N184	5	16639	80399.6	202712	4319.44	271402	46741
ADGTVNQIEGEATPVnLTEPAK	NP_001638.1	APOD	N98	3	26201	30077.6	31516	34161.1	60968.6	3676.2		nMSFVNDLTVTQDGR	NP_065392.1	APMAP	N196	9	25019	20019.4	18386.2	32134.5	11148	25137.7		DFnETQLAR	NP_060623.2	ANTXR1	N184	5	16646	94193.5	190654	44343.3	213117	77153.1
ADGTVNQIEGEATPVnLTEPAK	NP_001638.1	APOD	N98	4	25749	81338.2	96203.6	32875.1	196995	1350.63		nMSFVNDLTVTQDGR	NP_065392.1	APMAP	N196	4	24617	27108.7	33867.2	32977.1	22683.7	32986.1		GVDEVTIVNILTnR	NP_001002857.1	ANXA2	N62	9	39330	5003.87	7722.98	5973.01	10985.5	6495.63
ADGTVNQIEGEATPVnLTEPAK	NP_001638.1	APOD	N98	4	26301	35333	37609.6	25767.2	80235.9	4004.49		nMSFVNDLTVTQDGR	NP_065392.1	APMAP	N196	9	29280	33616.8	25923.3	51330.7	12222.3	42366.8		nDTSGEYK	NP_001350043.1	ANXA6	N307	5	9627	18443.6	19365.2	20051.1	19599.9	17191.3
ADGTVNQIEGEATPVnLTEPAKLEVK	NP_001638.1	APOD	N98	9	29619	31596.8	52510.8	26542.6	29715.4	1830.3		nMSFVNDLTVTQDGR	NP_065392.1	APMAP	N196	9	30133	22236.4	11825.5	46963.5	18504.9	124271		nDTSGEYK	NP_001350043.1	ANXA6	N307	5	10022	20162.7	31217.6	27471.2	25715.2	27430
ADGTVNQIEGEATPVnLTEPAKLEVK	NP_001638.1	APOD	N98	12	32447	10994.5	15334	9521.47	17920.5	4059.04		AGPnGTLFVADAYK	NP_065392.1	APMAP	Nf160	5	26861	83325.6	55266.1	88589.3	45182.2	39762.4		GRDCnDSDESVYPGR	NP_001170977.1	AOAH	N207	9	8547	8583.88	13867	10619.3	6705.78	17373.1
ADGTVNQIEGEATPVnLTEPAKLEVK	NP_001638.1	APOD	N98	11	29563	75351.2	129370	43574	66384	4768.49		FnSSYLQGTNQITGR	NP_000375.2	APOB	N1523	7	24697	82312.4	41484.1	39263.1	38016.4	41556.8		GRDCnDSDESVYPGR	NP_001170977.1	AOAH	N207	2	7620	25408.9	16664.2	12282.8	10056.2	22172.6
ADGTVNQIEGEATPVnLTEPAKLEVK	NP_001638.1	APOD	N98	11	29651	11797.1	17763	11423.5	13241.8	1673.21		FnSSYLQGTNQITGR	NP_000375.2	APOB	N1523	3	24805	80536.8	85332.9	60736	18833	54650.4		AVIFFGDQEHPnVTEFAVGPLPGPCYMR	NP_001082.2	AOC1	N110	1	39287	9773.66	10423.2	4351.63	8285.41	6507.55
ADGTVNQIEGEATPVnLTEPAKLEVK	NP_001638.1	APOD	N98	7	29385	17842.6	27094.6	8762.29	14270.1	8591.92		FnSSYLQGTNQITGR	NP_000375.2	APOB	N1523	3	24962	20955.4	14931.5	12720.1	10851.6	12423.8		AVIFFGDQEHPnVTEFAVGPLPGPCYMR	NP_001082.2	AOC1	N110	1	39439	8979.6	10481	4116.8	8310.19	7405.88
ADGTVNQIEGEATPVnLTEPAKLEVK	NP_001638.1	APOD	N98	7	29419	5471.13	12220.3	4944.55	7971.54	9937.11		FnSSYLQGTNQITGR	NP_000375.2	APOB	N1523	12	26482	50390.9	47761.7	35705.9	10332	23076.4		AVIFFGDQEHPnVTEFAVGPLPGPCYMR	NP_001082.2	AOC1	N110	1	41335	4365.48	4219.86	3093.81	3224.01	5768.73
ADGTVNQIEGEATPVnLTEPAKLEVK	NP_001638.1	APOD	N98	2	28889	16820.2	27282.7	18746.7	11627.4	3015.99		FnSSYLQGTNQITGR	NP_000375.2	APOB	N1523	9	24177	18798.5	11979.7	10950.3	6798.38	12844.4		LEnITNPWSPR	NP_001082.2	AOC1	N538	10	29828	107693	77328.3	71121.1	23944.3	19918.5
ADGTVNQIEGEATPVnLTEPAKLEVK	NP_001638.1	APOD	Nf98	11	27589	5731.84	8748.62	5871.84	6692.79	0		FnSSYLQGTNQITGR	NP_000375.2	APOB	N1523	6	24299	60767.3	34121.5	33505.1	19485.8	54715		LEnITNPWSPR	NP_001082.2	AOC1	N538	9	29950	171908	74240.8	88486.8	27529	18635.3
ADGTVNQIEGEATPVnLTEPAK	NP_001638.1	APOD	Nf98	5	24011	47999.1	45269.4	22650.6	62988.2	2362.95		FnSSYLQGTNQITGR	NP_000375.2	APOB	N1523	2	24209	81961.7	61699.8	49892.4	27289.5	41235.6		WIPEDRDCSMPPPFSYnGTYRPV	NP_001082.2	AOC1	N745	1	30502	26963.1	25544.3	7978.54	14714.9	8965.74
ADGTVNQIEGEATPVnLTEPAK	NP_001638.1	APOD	Nf98	5	24102	29927.4	37914.2	27010.9	40212.8	5344.15		QVLFLDTVYGnCSTHFTVK	NP_000375.2	APOB	N185	7	35141	14170.1	22715.2	19239.7	14800.5	14140.1		WIPEDRDCSMPPPFSYnGTYRPV	NP_001082.2	AOC1	N745	2	29007	19375.5	27496.6	6353.58	7605.4	4922.93
ADGTVNQIEGEATPVnLTEPAK	NP_001638.1	APOD	Nf98	3	23736	44236.3	53525.4	19685.3	89524.1	5709		QVLFLDTVYGnCSTHFTVK	NP_000375.2	APOB	N185	3	35141	10888.7	28108	17184.6	7830.39	7330.84		WIPEDRDCSMPPPFSYnGTYRPV	NP_001082.2	AOC1	N745	2	29029	21012.2	31780.8	5926.81	7897.4	5955.56
ADGTVNQIEGEATPVnLTEPAK	NP_001638.1	APOD	Nf98	4	23809	11817	12266.6	5889.57	20077.6	1889.83		QVLFLDTVYGnCSTHFTVK	NP_000375.2	APOB	N185	12	36523	7345.58	14602.7	11918.2	8523.76	5883.85		WIPEDRDCSMPPPFSYnGTYRPV	NP_001082.2	AOC1	N745	2	32312	45522.5	62187.5	63789.9	11782.1	18637.1
ADGTVNQIEGEATPVnLTEPAK	NP_001638.1	APOD	Nf98	4	24731	13331.5	6611.32	6458.37	10386.1	7275.61		QVLFLDTVYGnCSTHFTVK	NP_000375.2	APOB	N185	10	33886	13682.6	36316.4	26704	15401.1	10882		DCSMPPPFSYnGTYRPV	NP_001082.2	AOC1	N745	7	24713	18821.7	20393.3	5293.64	9121.12	5571.5
QGGVnATQVLIQHLR	NP_001629.1	APOF	N118	12	28334	21655.4	52999.8	24581.1	61823.7	11318.3		QVLFLDTVYGnCSTHFTVK	NP_000375.2	APOB	N185	9	34267	26322.6	90458.6	50962.3	25112.7	10453.4		DCSMPPPFSYnGTYRPV	NP_001082.2	AOC1	N745	8	24889	29853.8	37050.6	7917.74	9385.95	3524.05
nVSVEALASALQLLAR	NP_001629.1	APOF	N139	11	43523	1955.46	4053.07	2713.59	4634.05	0		QVLFLDTVYGnCSTHFTVK	NP_000375.2	APOB	N185	8	35210	8951.98	18109.7	11554.4	7529.37	7756.9		DCSMPPPFSYnGTYRPV	NP_001082.2	AOC1	N745	8	29384	14338.3	18433.3	5522.23	6613.24	5434.38
nVSVEALASALQLLAR	NP_001629.1	APOF	N139	12	46203	0	1268.71	2284.4	1534.64	2156.93		QVLFLDTVYGnCSTHFTVK	NP_000375.2	APOB	N185	6	34563	22085	38944.2	28237.1	10279.5	11786.5		DCSMPPPFSYnGTYRPV	NP_001082.2	AOC1	N745	8	29553	23025.1	27347.5	8243.13	6510.11	8258.93
VYKPSAGnNSLYR	NP_000033.2	APOH	N162	9	15861	79793.3	266526	57272	108486	0		VNQNLVYESGSLnFSK	NP_000375.2	APOB	N2982	1	30600	32348.2	21591.4	32353.3	16139.7	18636.2		DCSMPPPFSYnGTYRPV	NP_001082.2	AOC1	N745	8	29618	19488	25453.1	9481.32	12362.4	7697.94
VYKPSAGnNSLYR	NP_000033.2	APOH	N162	12	18841	171507	434830	115313	304890	0		VNQNLVYESGSLnFSK	NP_000375.2	APOB	N2982	5	30294	17885.3	19614.3	17750.6	9716.39	12488.6		WIPEDRDCSMPPPFSYnGTYRPV	NP_001082.2	AOC1	Nf745	1	28714	14029.2	49344.9	26713.4	7158.44	7208.1
VYKPSAGnNSLYR	NP_000033.2	APOH	N162	10	15622	75905	220466	57749.3	98822.3	0		VNQNLVYESGSLnFSK	NP_000375.2	APOB	N2982	5	30324	22686.3	27153.2	20726.3	11819.4	15166.6		QPQPnVSELVVGPLPHPSYMR	NP_003725.1	AOC3	N137	3	29269	16163.9	13563.4	9026.96	10196.6	6982.17
VYKPSAGnNSLYR	NP_000033.2	APOH	N162	10	15952	270460	885430	233335	415232	0		VNQNLVYESGSLnFSK	NP_000375.2	APOB	N2982	5	30348	39942.1	44738.1	28865.1	11556.5	28745.7		QPQPnVSELVVGPLPHPSYMR	NP_003725.1	AOC3	N137	3	29384	12583.8	8921.49	7603.65	12568.6	10755.4
VYKPSAGnNSLYR	NP_000033.2	APOH	N162	8	15669	370723	1.19098e+06	271168	717662	0		VNQNLVYESGSLnFSK	NP_000375.2	APOB	N2982	6	29612	64763.2	77203.4	54971	21866.8	37407.6		QPQPnVSELVVGPLPHPSYMR	NP_003725.1	AOC3	N137	4	29707	16874.8	19314.7	13970.1	23283	22812.7
VYKPSAGnNSLYR	NP_000033.2	APOH	N162	2	15251	285347	758328	212507	297062	0		VNQNLVYESGSLnFSK	NP_000375.2	APOB	N2982	2	29465	10680.9	10992.4	13356.5	7755.87	8862.51		QPQPnVSELVVGPLPHPSYMR	NP_003725.1	AOC3	N137	4	29723	19661.7	25748.4	15211.7	25029.9	13957.2
VYKPSAGnNSLYR	NP_000033.2	APOH	N162	4	15775	139571	346282	76948.8	197150	0		FVEGSHnSTVSLTTK	NP_000375.2	APOB	N3411	7	20016	72195.7	53024.5	42153.7	27851.9	44754.6		QPQPnVSELVVGPLPHPSYMR	NP_003725.1	AOC3	N137	1	28735	16845.5	37906.7	25619.8	24512	27265.6
VYKPSAGnNSLYR	NP_000033.2	APOH	N162	11	16078	129589	303979	142281	220544	10540.9		FVEGSHnSTVSLTTK	NP_000375.2	APOB	N3411	3	20058	98786.5	103763	95067.8	50579.3	78864.5		QPQPnVSELVVGPLPHPSYMR	NP_003725.1	AOC3	N137	1	28748	15480	27715.9	12786.8	22648.9	14873.2
VYKPSAGnNSLYR	NP_000033.2	APOH	N162	6	15173	151649	363339	153403	280120	24034.5		FVEGSHnSTVSLTTK	NP_000375.2	APOB	N3411	12	21924	26101.9	25742.5	15736	9633.65	26303.7		QPQPnVSELVVGPLPHPSYMR	NP_003725.1	AOC3	N137	11	28476	19839.5	16479.5	13632.6	18435.5	17510.2
VYKPSAGnNSLYR	NP_000033.2	APOH	N162	5	15588	455339	1.21243e+06	272918	722494	57509.6		FVEGSHnSTVSLTTK	NP_000375.2	APOB	N3411	1	20844	31907.2	21411.2	18098.3	11591.2	20968.6		QPQPnVSELVVGPLPHPSYMR	NP_003725.1	AOC3	N137	11	28512	17683.9	19972.6	12895.1	20333.4	24087.3
VYKPSAGnNSLYR	NP_000033.2	APOH	N162	7	15854	61682.1	164962	90090.1	137569	1042.45		FVEGSHnSTVSLTTK	NP_000375.2	APOB	N3411	10	19339	17582.5	15761.6	18064.1	12018.3	16027.4		QPQPnVSELVVGPLPHPSYMR	NP_003725.1	AOC3	N137	4	27601	28748.7	24930.8	38078.6	25547.4	13569.8
VYKPSAGnNSLYR	NP_000033.2	APOH	N162	1	15711	122267	316011	89201.4	230117	797.113		FVEGSHnSTVSLTTK	NP_000375.2	APOB	N3411	11	19609	27925.3	27097.9	25958.2	13663.4	18235		YLYLASnHSNK	NP_003725.1	AOC3	N592	10	20120	152563	176960	567143	48560.1	93684.1
VYKPSAGnNSLYR	NP_000033.2	APOH	N162	3	15511	135657	386053	115497	257871	814.704		FVEGSHnSTVSLTTK	NP_000375.2	APOB	N3411	6	19419	162436	112899	105037	51281.2	90588.4		YLYLASnHSNK	NP_003725.1	AOC3	N592	10	20212	156073	185085	904917	62899.2	141969
DTAVFECLPQHAMFGnDTITCTTHGnWTK	NP_000033.2	APOH	N183;N193	9	31075	38343.9	112486	40646.3	192573	0		FVEGSHnSTVSLTTK	NP_000375.2	APOB	N3411	6	19507	25387.2	13766.2	11096.3	12445.4	15389		YLYLASnHSNK	NP_003725.1	AOC3	N592	12	21649	46398.8	89613.2	153078	66229.2	16342.8
DTAVFECLPQHAMFGnDTITCTTHGnWTK	NP_000033.2	APOH	N183;N193	10	30898	23266.3	64340.9	21116.9	120316	0		FVEGSHnSTVSLTTK	NP_000375.2	APOB	N3411	4	19854	107520	170868	127832	133176	119158		YLYLASnHSNK	NP_003725.1	AOC3	N592	12	21679	48224.9	82149.3	177553	59179.8	34352.9
DTAVFECLPQHAMFGnDTITCTTHGnWTK	NP_000033.2	APOH	N183;N193	5	31077	125906	336958	107912	487045	0		FVEGSHnSTVSLTTK	NP_000375.2	APOB	N3411	2	19598	36926.5	43050.3	42955	73039.4	42960.4		YLYLASnHSNK	NP_003725.1	AOC3	N592	3	19169	32236.2	74513.7	104431	51254.6	11326.7
DTAVFECLPQHAMFGnDTITCTTHGnWTK	NP_000033.2	APOH	N183;N193	7	30850	19640.5	56765.1	17432.5	70212.4	0		YDFnSSMLYSTAK	NP_000375.2	APOB	N3465	7	26125	31022.9	23928.6	17424.1	15356	24845.6		YLYLASnHSNK	NP_003725.1	AOC3	N592	3	19329	29030.8	54505.5	76959.1	37535.8	13698.9
DTAVFECLPQHAMFGnDTITCTTHGnWTK	NP_000033.2	APOH	N183;N193	12	33655	51282.4	133439	39467.9	208008	6555.3		YDFnSSMLYSTAK	NP_000375.2	APOB	N3465	7	26136	34128.4	26382.4	27206.5	13787.1	29963.9		YLYLASnHSNK	NP_003725.1	AOC3	N592	1	20513	39843.6	52806.6	112497	98563.1	16522.8
DTAVFECLPQHAMFGnDTITCTTHGnWTK	NP_000033.2	APOH	N183;N193	11	31024	17358.9	34797.5	13912.2	58598.3	2125.44		YDFnSSMLYSTAK	NP_000375.2	APOB	N3465	3	26325	57638.9	52350.7	41401.9	17654.6	38071.9		YLYLASnHSNK	NP_003725.1	AOC3	N592	1	20580	120719	167463	398823	284387	83864.6
DTAVFECLPQHAMFGnDTITCTTHGnWTK	NP_000033.2	APOH	N183;N193	10	30944	32399.6	91164	32239	155251	368.994		YDFnSSMLYSTAK	NP_000375.2	APOB	N3465	12	27893	21867.8	22068	20717.9	7483.07	11325.1		YLYLASnHSNK	NP_003725.1	AOC3	N592	7	19708	114581	133561	316547	106961	69485.4
DTAVFECLPQHAMFGnDTITCTTHGnWTK	NP_000033.2	APOH	N183;N193	6	30838	38015.5	98850.4	30442.3	122427	1021.34		YDFnSSMLYSTAK	NP_000375.2	APOB	N3465	1	26774	17528.2	13683.1	16169.4	9074.14	12700.4		YLYLASnHSNK	NP_003725.1	AOC3	N592	11	20226	72584.6	83982.3	253772	75636.1	47683.9
DTAVFECLPQHAMFGnDTITCTTHGnWTK	NP_000033.2	APOH	N183;N193	8	30745	53746.7	147071	48131.9	241602	223.463		YDFnSSMLYSTAK	NP_000375.2	APOB	N3465	10	25159	16267.9	20423.7	16034.8	8824.72	8826.85		YLYLASnHSNK	NP_003725.1	AOC3	N592	11	20428	88568.8	121695	209386	109990	54882.3
DTAVFECLPQHAMFGnDTITCTTHGnWTK	NP_000033.2	APOH	N183;N193	5	28334	27261.5	31400.5	50949.4	32224.8	12708.2		YDFnSSMLYSTAK	NP_000375.2	APOB	N3465	9	25570	19027.7	15405.9	13169.4	7541.84	9731.28		YLYLASnHSNK	NP_003725.1	AOC3	N592	8	19708	187067	256431	743909	267917	128914
DTAVFECLPQHAMFGnDTITCTTHGnWTK	NP_000033.2	APOH	N183;N193	5	31147	15467.3	43613	13065.2	63785.8	1548.3		YDFnSSMLYSTAK	NP_000375.2	APOB	N3465	8	26312	16757.5	14630.3	14005.5	3616.93	13391.9		YLYLASnHSNK	NP_003725.1	AOC3	N592	8	19732	143143	207748	670992	205457	79607.4
DTAVFECLPQHAMFGnDTITCTTHGnWTK	NP_000033.2	APOH	N183;N193	5	31208	11126.6	30662.7	12329	42962.6	6455.78		YDFnSSMLYSTAK	NP_000375.2	APOB	N3465	5	26416	269211	193605	180687	105776	167267		YLYLASnHSNK	NP_003725.1	AOC3	N592	9	20011	92865.4	163136	217484	35024.2	44225.3
DTAVFECLPQHAMFGnDTITCTTHGnWTK	NP_000033.2	APOH	N183;N193	5	32042	26246	52354.1	25738.7	86591.1	4338.32		YDFnSSMLYSTAK	NP_000375.2	APOB	N3465	6	25688	60470.4	46256	54826.4	25956.4	53936.5		YLYLASnHSNK	NP_003725.1	AOC3	N592	2	19171	101087	167374	384625	170912	42398.1
DTAVFECLPQHAMFGnDTITCTTHGnWTK	NP_000033.2	APOH	N183;N193	5	32071	34733.3	69514.3	52594.9	116686	3634.24		YDFnSSMLYSTAK	NP_000375.2	APOB	N3465	2	21547	46733.7	36457	38018.9	33051.1	27088.4		YLYLASnHSNK	NP_003725.1	AOC3	N592	6	19287	76868.7	95519	249166	86791.5	45375
DTAVFECLPQHAMFGnDTITCTTHGnWTK	NP_000033.2	APOH	N183;N193	7	30754	10168.8	27082.3	11543.9	34207.5	66.5924		YDFnSSMLYSTAK	NP_000375.2	APOB	N3465	2	25734	40088.5	31586.4	30339	12517.2	23500.9		YLYLASnHSNK	NP_003725.1	AOC3	N592	4	19337	32970	47979	76726.1	42303.2	21479.3
DTAVFECLPQHAMFGnDTITCTTHGnWTK	NP_000033.2	APOH	N183;N193	1	30690	7960.78	11881.2	10663.2	22827.6	2802.45		YDFnSSMLYSTAK	NP_000375.2	APOB	N3465	12	32302	11911	11377.1	16575.8	7789.22	8055.76		YLYLASnHSNK	NP_003725.1	AOC3	N592	4	19371	50451.9	86156.2	150843	57702.2	33239.6
DTAVFECLPQHAMFGnDTITCTTHGnWTK	NP_000033.2	APOH	N183;N193	3	30671	58539.3	133160	47863.7	255911	7609.57		YDFnSSMLYSTAK	NP_000375.2	APOB	N3465	11	30085	32239.8	28043.2	24831.4	10085.7	21127.3		YLYLASnHSNK	NP_003725.1	AOC3	N592	5	19104	27374.3	33769.6	110245	23681.6	7872.96
DTAVFECLPQHAMFGnDTITCTTHGNWTK	NP_000033.2	APOH	N183	10	28253	48799.7	145521	45893	248527	0		YDFnSSMLYSTAK	NP_000375.2	APOB	N3465	8	30821	19618.5	25942.2	20622.9	13334.1	12333.8		YLYLASnHSNK	NP_003725.1	AOC3	N592	5	19228	72959.4	101131	339383	43736.4	46402.4
DTAVFECLPQHAMFGnDTITCTTHGNWTK	NP_000033.2	APOH	N183	5	28295	419595	1.09008e+06	425877	1.65763e+06	0		YDFnSSMLYSTAK	NP_000375.2	APOB	N3465	5	30887	161561	106293	105816	30374.1	112347		IQMLSFAGEPLPQnSSMAR	NP_003725.1	AOC3	N618	12	35124	8655.4	18006	6279.82	18259.3	5143.15
DTAVFECLPQHAMFGnDTITCTTHGNWTK	NP_000033.2	APOH	N183	12	30962	136856	297449	105697	515047	955.818		YDFnSSMLYSTAK	NP_000375.2	APOB	N3465	6	30134	68136.7	52476.1	65858.4	31405.1	52328.7		IQMLSFAGEPLPQnSSMAR	NP_003725.1	AOC3	N618	12	35220	7836.53	13172.9	7110.34	13024.4	6805.57
DTAVFECLPQHAMFGnDTITCTTHGNWTK	NP_000033.2	APOH	N183	5	29347	21917.8	51520.7	24678.5	60385	13406		FEVDSPVYnATWSASLK	NP_000375.2	APOB	N3895	7	37512	5909.96	10331.3	9021.59	5502.29	3189.58		IQMLSFAGEPLPQnSSMAR	NP_003725.1	AOC3	N618	3	32770	7178.86	10987.3	7999.92	12972.6	4732.06
DTAVFECLPQHAMFGnDTITCTTHGNWTK	NP_000033.2	APOH	N183	7	28111	25208.5	55175.5	25151.2	84321	2145.8		FEVDSPVYnATWSASLK	NP_000375.2	APOB	N3895	3	37417	14799.9	19649.3	21877.8	9358.26	9112.01		IQMLSFAGEPLPQnSSMAR	NP_003725.1	AOC3	N618	1	34437	15642.1	35361	24817.6	24185.3	9265.32
DTAVFECLPQHAMFGnDTITCTTHGNWTK	NP_000033.2	APOH	N183	3	27850	68650.7	146812	49760.7	257266	12348.1		FEVDSPVYnATWSASLK	NP_000375.2	APOB	N3895	3	37447	7713.67	13224.4	10613.3	4068.45	6197.24		IQMLSFAGEPLPQnSSMAR	NP_003725.1	AOC3	N618	7	33552	22428	41309	26970.4	27541.2	9042.14
DTAVFECLPQHAMFGNDTITCTTHGnWTK	NP_000033.2	APOH	N193	9	28300	116119	272551	96507.1	495486	0		FEVDSPVYnATWSASLK	NP_000375.2	APOB	N3895	1	37698	4381.63	5716.03	5865.74	988.735	2979.34		IQMLSFAGEPLPQnSSMAR	NP_003725.1	AOC3	N618	9	33738	7625.32	14912.2	7887.51	18465.3	7267.52
DTAVFECLPQHAMFGNDTITCTTHGnWTK	NP_000033.2	APOH	N193	12	31034	68998.2	163644	54201.9	265873	0		FEVDSPVYnATWSASLK	NP_000375.2	APOB	N3895	1	37712	3626.39	5350.81	5272.48	1745.35	3552.59		IQMLSFAGEPLPQnSSMAR	NP_003725.1	AOC3	N618	2	33106	17895.6	31609.7	6902.13	28283.6	8699.64
DTAVFECLPQHAMFGNDTITCTTHGnWTK	NP_000033.2	APOH	N193	10	28260	50465.6	145284	44019.2	260777	0		FEVDSPVYnATWSASLK	NP_000375.2	APOB	N3895	1	37744	3302.7	3812.46	9977.97	3149.69	8746.24		IQMLSFAGEPLPQnSSMAR	NP_003725.1	AOC3	N618	6	33061	8702.73	15739.8	5945.5	27077.6	4284.46
DTAVFECLPQHAMFGNDTITCTTHGnWTK	NP_000033.2	APOH	N193	9	25927	16182.5	23176.6	28917	32148.7	11652.9		FEVDSPVYnATWSASLK	NP_000375.2	APOB	N3895	1	37749	5350.52	7231.7	5543.91	2671.82	3797.19		IQMLSFAGEPLPQnSSMAR	NP_003725.1	AOC3	N618	4	33138	16953.3	32065.1	6695.22	34130.4	4056.67
DTAVFECLPQHAMFGNDTITCTTHGnWTK	NP_000033.2	APOH	N193	9	28281	41338.5	119797	33056	192637	322.606		FEVDSPVYnATWSASLK	NP_000375.2	APOB	N3895	10	35939	6064.38	14088.4	10586.7	4402.72	4783.1		IQMLSFAGEPLPQnSSMAR	NP_003725.1	AOC3	N618	4	33187	21686.2	45670.9	14662.4	46661.5	5637.75
DTAVFECLPQHAMFGNDTITCTTHGnWTK	NP_000033.2	APOH	N193	5	25854	114985	276710	100106	458354	11657.3		FEVDSPVYnATWSASLK	NP_000375.2	APOB	N3895	9	36468	8912.37	11196.1	12901.5	5475.55	5945.65		IQMLSFAGEPLPQnSSMAR	NP_003725.1	AOC3	N618	12	36905	4894.57	11944.6	5381.23	9821.9	5632.92
DTAVFECLPQHAMFGNDTITCTTHGnWTK	NP_000033.2	APOH	N193	5	28281	155220	381860	172254	681222	34674.2		FEVDSPVYnATWSASLK	NP_000375.2	APOB	N3895	5	37547	13112.2	26407.6	16468.2	11556.1	5819.09		IQMLSFAGEPLPQnSSMAR	NP_003725.1	AOC3	N618	12	36981	4964.12	9016.76	4003.17	7423.82	5277.16
DTAVFECLPQHAMFGNDTITCTTHGnWTK	NP_000033.2	APOH	N193	5	29023	42629.3	103392	57525.6	152001	1029.57		FEVDSPVYnATWSASLK	NP_000375.2	APOB	N3895	6	36774	32104.6	78996.6	68334.6	18733.9	19881.6		IQMLSFAGEPLPQnSSMAR	NP_003725.1	AOC3	N618	3	34540	5321.77	8051.62	4004.82	5460.11	6595.16
DTAVFECLPQHAMFGNDTITCTTHGnWTK	NP_000033.2	APOH	N193	5	29519	41414.8	100027	39973	148122	678.084		FEVDSPVYnATWSASLK	NP_000375.2	APOB	N3895	6	37917	15076.8	26657.5	29176	11554.6	7099.49		IQMLSFAGEPLPQnSSMAR	NP_003725.1	AOC3	N618	1	36249	12346.4	13707.3	8896.97	15523.1	12164.4
DTAVFECLPQHAMFGNDTITCTTHGnWTK	NP_000033.2	APOH	N193	5	30652	8648.91	17437.5	11136.6	25233	5518.16		FEVDSPVYnATWSASLK	NP_000375.2	APOB	N3895	2	36602	17165.9	29904.7	24197.8	4214.19	10097.8		IQMLSFAGEPLPQnSSMAR	NP_003725.1	AOC3	N618	6	34804	4008.05	7002.11	4431.54	4264.67	3380.59
DTAVFECLPQHAMFGNDTITCTTHGnWTK	NP_000033.2	APOH	N193	7	25745	17794.9	41023.4	13743.8	65367.6	2357.45		QVFPGLNYCTSGAYSnASSTDSASYYPLTGDTR	NP_000375.2	APOB	N983	10	32716	1085.27	1697.87	810.142	0	0		IQMLSFAGEPLPQnSSMAR	NP_003725.1	AOC3	N618	6	34901	4289.99	3750.17	1832.83	4086.63	2884.01
DTAVFECLPQHAMFGNDTITCTTHGnWTK	NP_000033.2	APOH	N193	2	27709	25126.3	41312.5	46727.4	45336.2	3876.51		QVFPGLNYCTSGAYSnASSTDSASYYPLTGDTR	NP_000375.2	APOB	N983	10	32784	1843.84	2646.65	2404.78	3135.92	0		IQMLSFAGEPLPQnSSMAR	NP_003725.1	AOC3	N618	4	34848	12334.4	22352.5	1168.82	10990.8	2996.22
DTAVFECLPQHAMFGNDTITCTTHGnWTK	NP_000033.2	APOH	N193	1	27840	22840.9	38657.2	18417.1	70536.7	18348.2		QVFPGLNYCTSGAYSnASSTDSASYYPLTGDTR	NP_000375.2	APOB	N983	8	34256	1484.29	0	1374.28	922.639	0.198935		IQMLSFAGEPLPQnSSMAR	NP_003725.1	AOC3	N618	3	29344	11029.9	14648.5	16660.2	12084.4	6735.16
DTAVFECLPQHAMFGNDTITCTTHGnWTK	NP_000033.2	APOH	N193	3	27792	66652.6	150751	61686.5	260064	7122.57		QVFPGLNYCTSGAYSnASSTDSASYYPLTGDTR	NP_000375.2	APOB	N983	3	33918	3147.76	5033.58	4915.64	5534.83	2040.08		IQMLSFAGEPLPQnSSMAR	NP_003725.1	AOC3	N618	9	30424	16901.1	37681.9	17311.2	14678.7	9114.83
DTAVFECLPQHAMFGNDTITCTTHGnWTK	NP_000033.2	APOH	N193	4	28071	20868.9	38406.8	12410.9	50923.3	1167.03		QVFPGLNYCTSGAYSnASSTDSASYYPLTGDTR	NP_000375.2	APOB	N983	3	33950	3822.22	6581.72	5470.2	8605.69	2163.4		IQMLSFAGEPLPQnSSMAR	NP_003725.1	AOC3	N618	2	29649	8081.44	12375.1	10514.2	7255.24	7081.05
LGnWSAMPSCK	NP_000033.2	APOH	N253	9	22040	96548.8	180851	77347.3	342316	0		QVFPGLNYCTSGAYSnASSTDSASYYPLTGDTR	NP_000375.2	APOB	N983	3	34078	3672.78	4940	4964.98	6013.28	1811.53		IQMLSFAGEPLPQnSSMAR	NP_003725.1	AOC3	N618	6	29578	13835.5	14943.9	10267.4	9835.12	5316.49
LGnWSAMPSCK	NP_000033.2	APOH	N253	11	21931	153704	353649	95427.8	471759	0		QVFPGLNYCTSGAYSnASSTDSASYYPLTGDTR	NP_000375.2	APOB	N983	12	35285	2917.4	3703.59	4231.53	4622.01	1689.55		IQMLSFAGEPLPQnSSMAR	NP_003725.1	AOC3	N618	6	30459	12160.2	23233.2	8023.49	12680.8	7802.41
LGnWSAMPSCK	NP_000033.2	APOH	N253	11	23382	153082	313816	101111	448714	0		QVFPGLNYCTSGAYSnASSTDSASYYPLTGDTR	NP_000375.2	APOB	N983	12	35291	3578.54	5522	6234.02	4260.65	1665.76		IQMLSFAGEPLPQnSSMAR	NP_003725.1	AOC3	N618	4	29671	16764.2	11059.4	9912.01	8154.69	7849.65
LGnWSAMPSCK	NP_000033.2	APOH	N253	7	21874	102151	191847	88014.9	282113	0		QVFPGLNYCTSGAYSnASSTDSASYYPLTGDTR	NP_000375.2	APOB	N983	12	35307	4696.7	5355.09	6142.3	5239.13	2309.82		IQMLSFAGEPLPQnSSMAR	NP_003725.1	AOC3	N618	5	29473	10656.1	11106.2	7183.42	10932.2	10835.2
LGnWSAMPSCK	NP_000033.2	APOH	N253	2	16543	291872	845676	247570	1.48301e+06	0		QVFPGLNYCTSGAYSnASSTDSASYYPLTGDTR	NP_000375.2	APOB	N983	11	33267	1622.85	1326.79	2027.26	1429.81	2400.48		KEEEPSSSSVFNQNDPWAPTVDFSDFINnETIAGK	NP_003725.1	AOC3	N666	3	40794	2726.26	5665.84	5867.59	3116.82	0
LGnWSAMPSCK	NP_000033.2	APOH	N253	3	21740	148536	277748	97867.5	509124	0		QVFPGLNYCTSGAYSnASSTDSASYYPLTGDTR	NP_000375.2	APOB	N983	4	33839	5100.28	5855.15	5702.01	12208.6	4074.55		KEEEPSSSSVFNQNDPWAPTVDFSDFINnETIAGK	NP_003725.1	AOC3	N666	10	41623	3440.72	1855.7	6038.37	2809.75	1346.42
LGnWSAMPSCK	NP_000033.2	APOH	N253	4	23106	58869.6	134086	49474.1	218674	0		ELLETVVnR	NP_001637.1	APOC4	N63	3	26868	53815.9	45194.8	25875.1	64014.5	39747.8		KEEEPSSSSVFNQNDPWAPTVDFSDFINnETIAGK	NP_003725.1	AOC3	N666	10	41654	5608.94	2723.05	15837.6	3659.41	2607.69
LGnWSAMPSCK	NP_000033.2	APOH	N253	11	28355	83446	179309	84537.9	244158	0		CIQAnYSLMENGK	NP_001638.1	APOD	N65	7	20384	45350.6	58989.3	119585	47452.6	21562.3		KEEEPSSSSVFNQNDPWAPTVDFSDFINnETIAGK	NP_003725.1	AOC3	N666	10	41671	4954.24	2439.41	8295.46	2795.01	822.963
LGnWSAMPSCK	NP_000033.2	APOH	N253	10	26825	163083	408379	122436	528404	0		CIQAnYSLMENGK	NP_001638.1	APOD	N65	3	20250	154364	156417	149298	114710	64946.1		KEEEPSSSSVFNQNDPWAPTVDFSDFINnETIAGK	NP_003725.1	AOC3	N666	3	40804	13628.5	44475.2	47021.8	26576.3	3247.26
LGnWSAMPSCK	NP_000033.2	APOH	N253	6	26551	159683	301481	101645	411798	0		CIQAnYSLMENGK	NP_001638.1	APOD	N65	3	20277	128694	151675	170853	113442	48847.1		KEEEPSSSSVFNQNDPWAPTVDFSDFINnETIAGK	NP_003725.1	AOC3	N666	7	41538	2521.72	4091.42	12152.4	6555.22	1800.8
LGnWSAMPSCK	NP_000033.2	APOH	N253	9	17211	110042	234734	95080.6	310404	4128.9		CIQAnYSLMENGK	NP_001638.1	APOD	N65	3	20814	153679	183018	161806	119193	70534.9		KEEEPSSSSVFNQNDPWAPTVDFSDFINnETIAGK	NP_003725.1	AOC3	N666	8	41724	5553.7	4685.4	18942.6	4804.04	2353.71
LGnWSAMPSCK	NP_000033.2	APOH	N253	12	24678	90224.7	124253	47104.7	213977	33978.3		CIQAnYSLMENGK	NP_001638.1	APOD	N65	3	20833	134250	151115	137986	91431.1	50836.1		KEEEPSSSSVFNQNDPWAPTVDFSDFINnETIAGK	NP_003725.1	AOC3	N666	9	41681	6226.33	1917.14	16789.7	4408.4	1426.38
LGnWSAMPSCK	NP_000033.2	APOH	N253	10	17217	175509	362883	103155	492591	972.998		CIQAnYSLMENGK	NP_001638.1	APOD	N65	3	20878	130115	160810	122066	91257.1	46349.9		KEEEPSSSSVFNQNDPWAPTVDFSDFINnETIAGK	NP_003725.1	AOC3	N666	9	41684	6874.77	3661.82	25877.3	1674.47	896.025
LGnWSAMPSCK	NP_000033.2	APOH	N253	10	21869	41910.8	73754.6	30253.6	84940.2	2857.38		CIQAnYSLMENGK	NP_001638.1	APOD	N65	12	18438	25936.8	43893.9	34887.7	20489.7	24756		KEEEPSSSSVFNQNDPWAPTVDFSDFINnETIAGK	NP_003725.1	AOC3	N666	4	41116	4557.3	13873.2	14050.9	9290.13	1416.69
LGnWSAMPSCK	NP_000033.2	APOH	N253	10	23378	37059.4	70347.7	27292.3	86724.9	5245.7		CIQAnYSLMENGK	NP_001638.1	APOD	N65	12	19268	31006.8	49369	33446.9	28512.5	9578.28		KEEEPSSSSVFNQNDPWAPTVDFSDFINnETIAGK	NP_003725.1	AOC3	N666	5	40881	2661.41	3783.65	4196.13	4821.71	1610.2
LGnWSAMPSCK	NP_000033.2	APOH	N253	6	21491	75960.4	133767	53537	148396	6596.36		CIQAnYSLMENGK	NP_001638.1	APOD	N65	12	22078	35495.9	48075.3	27131.6	26046.6	14018		KEEEPSSSSVFNQNDPWAPTVDFSDFINnETIAGK	NP_003725.1	AOC3	N666	5	40903	6344.3	12234.9	11440.1	13246.3	1679.35
LGnWSAMPSCK	NP_000033.2	APOH	N253	8	21712	168333	254595	331075	248587	101041		CIQAnYSLMENGK	NP_001638.1	APOD	N65	12	22659	60884	72760.7	60492.7	42453.5	34830.6		KEEEPSSSSVFNQNDPWAPTVDFSDFINnETIAGK	NP_003725.1	AOC3	N666	5	41293	2001.81	2067.91	2702.44	3435.29	1191.02
LGnWSAMPSCK	NP_000033.2	APOH	N253	5	16935	296517	597356	207151	825484	3467.24		CIQAnYSLMENGK	NP_001638.1	APOD	N65	12	22706	57234.5	80663.3	53889.7	42594.2	14602.7		EEEPSSSSVFNQNDPWAPTVDFSDFINnETIAGK	NP_003725.1	AOC3	N666	3	42720	6116.66	4322.8	14796.3	3199.59	1611.39
LGnWSAMPSCK	NP_000033.2	APOH	N253	5	21933	96320.5	175955	66468.2	249204	21105.5		CIQAnYSLMENGK	NP_001638.1	APOD	N65	1	20985	48822.6	68491.4	50109.6	39308.9	14504.2		EEEPSSSSVFNQNDPWAPTVDFSDFINnETIAGK	NP_003725.1	AOC3	N666	8	43022	5927.1	19381.4	26035.9	14341.1	1571.37
LGnWSAMPSCK	NP_000033.2	APOH	N253	2	21321	64196.9	136912	82259.2	222256	24374.1		CIQAnYSLMENGK	NP_001638.1	APOD	N65	10	19527	92807.8	132283	102884	122640	33332.1		IQMLSFAGEPLPQnSSMAR	NP_003725.1	AOC3	Nf618	9	31956	8212.23	20276.7	10542.4	13462.3	6426
LGnWSAMPSCK	NP_000033.2	APOH	N253	3	16352	54078.4	135093	45861.4	205445	1235.21		CIQAnYSLMENGK	NP_001638.1	APOD	N65	10	19531	29253.8	43353.4	37676.8	30264	14827.6		ESVTDHVNLITPLEKPLQnFTLCFR	NP_001630.1	APCS	N51	10	40722	6806.78	5561.54	4771.45	5163.66	5567.12
LGnWSAMPSCK	NP_000033.2	APOH	N253	4	21749	212756	565930	155171	987754	51018.9		CIQAnYSLMENGK	NP_001638.1	APOD	N65	10	20128	58712.9	70103.3	68763.6	78701.5	18297.4		ESVTDHVNLITPLEKPLQnFTLCFR	NP_001630.1	APCS	N51	11	40941	2748.87	452.098	5236.92	3156.28	4073.2
LGnWSAMPSCK	NP_000033.2	APOH	N253	12	29575	72827.9	150878	57953	182908	11012.1		CIQAnYSLMENGK	NP_001638.1	APOD	N65	10	20498	22422.2	34200.9	30061.4	23492.7	13780.8		ESVTDHVNLITPLEKPLQnFTLCFR	NP_001630.1	APCS	N51	11	40958	4539.71	1404.79	2954.7	3153.75	3145.17
LGnWSAMPSCK	NP_000033.2	APOH	N253	12	29585	70212.5	133355	54378.7	186543	7058.4		CIQAnYSLMENGK	NP_001638.1	APOD	N65	11	19842	147671	196319	187164	123099	74040.5		ESVTDHVNLITPLEKPLQnFTLCFR	NP_001630.1	APCS	N51	11	42229	5467.83	1319	6045.25	9901.69	4404.13
LGnWSAMPSCK	NP_000033.2	APOH	N253	11	26716	98020.7	207048	66589.7	251160	1681.59		CIQAnYSLMENGK	NP_001638.1	APOD	N65	11	20435	59147.4	76974.4	59691	49755.8	20888.8		ESVTDHVNLITPLEKPLQnFTLCFR	NP_001630.1	APCS	N51	2	40312	4840.9	5830.56	7904.48	6214.99	5727.13
LGnWSAMPSCK	NP_000033.2	APOH	N253	11	28370	68711.3	150309	65641.9	229054	15884.9		CIQAnYSLMENGK	NP_001638.1	APOD	N65	9	19641	15106.6	21376	15538.6	12705.6	7692.94		RnQSLSLLYK	NP_001135748.1	APLP2	N541	3	21973	32916.2	53650.1	13054.1	57495.2	10735.3
LGnWSAMPSCK	NP_000033.2	APOH	N253	6	26565	187560	364760	114348	498778	13836.1		CIQAnYSLMENGK	NP_001638.1	APOD	N65	9	20284	85993.3	86670.8	87433.1	73331.6	47721.9		RnQSLSLLYK	NP_001135748.1	APLP2	N541	11	23128	50892	214799	14121.4	142242	12885.2
LGnWSAMPSCK	NP_000033.2	APOH	N253	8	26553	66924.3	77990.8	141082	86032.1	57656.4		CIQAnYSLMENGK	NP_001638.1	APOD	N65	9	20311	89749.4	110244	94109.1	72738	39462.8		RnQSLSLLYK	NP_001135748.1	APLP2	N541	4	22114	44811	53793.4	19852.3	124526	18605.7
LGnWSAMPSCK	NP_000033.2	APOH	N253	1	26421	41557.1	79701.5	34563.5	118406	6864.42		CIQAnYSLMENGK	NP_001638.1	APOD	N65	9	20455	19057.7	24727.7	18211	13331	6029.73		RnQSLSLLYK	NP_001135748.1	APLP2	N541	5	21937	17661.9	28226.3	11641.8	61465.6	9130.13
LGnWSAMPSCK	NP_000033.2	APOH	N253	1	26502	23281.5	32679	25191	48466.2	19160.5		CIQAnYSLMENGK	NP_001638.1	APOD	N65	8	17341	34957.2	33597.8	53944	25729.4	38395.9		AGPnGTLFVADAYK	NP_065392.1	APMAP	N160	12	31058	18074.2	31894.2	13709.6	47971.9	22478.5
LGnWSAMPSCK	NP_000033.2	APOH	N253	3	26432	80181.6	145833	55510.8	283826	12760.2		CIQAnYSLMENGK	NP_001638.1	APOD	N65	8	20210	28217.2	29640.5	30100.6	29571.6	19502.9		AGPnGTLFVADAYK	NP_065392.1	APMAP	N160	11	29792	18090.7	26035.3	14489.7	33705.7	19652
LGnWSAMPSCK	NP_000033.2	APOH	N253	4	26543	90481.1	283478	73394.4	455339	7912.11		CIQAnYSLMENGK	NP_001638.1	APOD	N65	5	20346	48013.2	52394.3	40681.8	48257	20725.8		AGPnGTLFVADAYK	NP_065392.1	APMAP	N160	5	28563	32283.4	30744.3	16118.6	55460.2	83253
LGnWSAMPSCK	NP_000033.2	APOH	N253	4	28088	27229	65901.6	31828.1	105879	18559.1		CIQAnYSLMENGK	NP_001638.1	APOD	N65	5	20530	54230	81177	64834	91690.9	48637		nMSFVNDLTVTQDGR	NP_065392.1	APMAP	N196	10	24857	15261.2	19334.1	25513.8	17326.6	12882.4
LGnWSAMPSCK	NP_000033.2	APOH	N253	4	28104	30117	84803.7	36683.4	140459	12824.2		CIQAnYSLMENGK	NP_001638.1	APOD	N65	5	21103	49461.4	46845	61097.9	47015	20923.5		nMSFVNDLTVTQDGR	NP_065392.1	APMAP	N196	1	25472	39152.5	45499.9	77887.4	45347	24984
DTAVFECLPQHAMFGnDTITCTTHGNWTK	NP_000033.2	APOH	Nf183	5	27031	15627.3	29600.4	14263.3	30010.7	3859.1		CIQAnYSLMENGK	NP_001638.1	APOD	N65	5	21108	60312.9	71370.8	57300.2	65446.9	23255.8		nMSFVNDLTVTQDGR	NP_065392.1	APMAP	N196	1	25537	38090.5	47900.4	36084.3	55228.6	40109.7
EFLGEnISNFLSLAGNTYQLTR	NP_001130012.1	APOL1	N261	8	43008	2205.27	2686.19	3340.62	4437.51	1593.54		CIQAnYSLMENGK	NP_001638.1	APOD	N65	6	16732	28113.2	31496.2	33309.9	21975.7	18653.6		nMSFVNDLTVTQDGR	NP_065392.1	APMAP	N196	8	24749	22414.5	26153.3	37528.4	33400	16781.6
TELFSSSCPGGIMLnETGQGYQR	NP_001243098.1	APOM	N63	9	24311	19076	27105.8	17471.1	23617.6	7727.68		CIQAnYSLMENGK	NP_001638.1	APOD	N65	6	19686	38310.9	55015	37210.2	31704.4	18261.7		nMSFVNDLTVTQDGR	NP_065392.1	APMAP	N196	8	25081	22057.4	29303.6	22141.4	27669.3	14526.5
TELFSSSCPGGIMLnETGQGYQR	NP_001243098.1	APOM	N63	9	27330	29138.7	38006.6	21986.4	50423.1	4501.73		CIQAnYSLMENGK	NP_001638.1	APOD	N65	6	20332	71372.6	99052.1	81318.3	57885.7	29102.7		nMSFVNDLTVTQDGR	NP_065392.1	APMAP	N196	9	24669	14022.6	21814.7	23059.9	14571.2	8647.37
TELFSSSCPGGIMLnETGQGYQR	NP_001243098.1	APOM	N63	10	27172	30688.8	58171	26391	45092.1	2046.27		CIQAnYSLMENGK	NP_001638.1	APOD	N65	4	15998	69014.2	102724	83921.8	77489.4	43998.3		nMSFVNDLTVTQDGR	NP_065392.1	APMAP	N196	9	25039	222789	229856	486492	240495	94394.3
TELFSSSCPGGIMLnETGQGYQR	NP_001243098.1	APOM	N63	10	30360	7070.09	9582.12	10577.7	20265.5	6220.23		CIQAnYSLMENGK	NP_001638.1	APOD	N65	4	16041	48456.3	66838.8	73509.6	53911.8	33842.1		nMSFVNDLTVTQDGR	NP_065392.1	APMAP	N196	10	29940	15210.8	15280.6	26637.1	14963	6745.16
TELFSSSCPGGIMLnETGQGYQR	NP_001243098.1	APOM	N63	2	26745	10749.3	34531.6	16817.2	14138.6	4514.74		CIQAnYSLMENGK	NP_001638.1	APOD	N65	4	20027	70116.3	104815	76758.2	65224.3	25228.8		nMSFVNDLTVTQDGR	NP_065392.1	APMAP	N196	8	29956	26083.6	40236.6	41677.8	39585.7	20284.7
TELFSSSCPGGIMLnETGQGYQR	NP_001243098.1	APOM	N63	1	23865	20225	41751.4	29976.5	19295.6	6556.5		CIQAnYSLMENGK	NP_001638.1	APOD	N65	4	20664	75575.9	109842	74292.1	72393.6	27267.6		nMSFVNDLTVTQDGR	NP_065392.1	APMAP	N196	8	29976	38045.3	35821.5	49169.6	50087	20026.6
TELFSSSCPGGIMLnETGQGYQR	NP_001243098.1	APOM	N63	1	26909	11946.4	25420.5	14045.9	23692.3	2096.26		CIQAnYSLMENGK	NP_001638.1	APOD	N65	4	20803	45221.6	62782.6	50644.3	77213.6	40373.6		nMSFVNDLTVTQDGR	NP_065392.1	APMAP	N196	9	29970	15812.3	14811	21229.2	15443.1	9874.24
TELFSSSCPGGIMLnETGQGYQR	NP_001243098.1	APOM	N63	10	30310	11870.3	17155.3	12775.4	16586.4	5760.87		CIQAnYSLMENGK	NP_001638.1	APOD	N65	2	15753	28128	35617.2	32394.5	25357.5	15127.6		nMSFVNDLTVTQDGR	NP_065392.1	APMAP	N196	9	30371	17084.8	24664.7	30739.5	25792	10717.5
TELFSSSCPGGIMLnETGQGYQR	NP_001243098.1	APOM	N63	6	30298	2398.86	5067.32	2191.08	4083.04	873.063		CIQAnYSLMENGK	NP_001638.1	APOD	N65	2	16824	32083.2	31317	41179.5	24560.2	17675.3		nMSFVNDLTVTQDGR	NP_065392.1	APMAP	N196	9	30867	19021.6	28658	25482.7	26843.2	17782.2
EQnYSDDVLANMISEPR	NP_000475.1	APP	N571	4	30569	4674.75	8321.24	4946.86	6450.35	5081.59		CIQAnYSLMENGK	NP_001638.1	APOD	N65	2	19768	120300	205166	139877	98408.6	34337		nMSFVNDLTVTQDGRK	NP_065392.1	APMAP	N196	12	24731	38381.6	60586.2	42886	59761.4	31800.1
CTLIDALnVTR	NP_000037.2	ARSB	N188	11	30134	45137.8	93071.2	39802.9	46967.3	8584.82		CIQAnYSLMENGK	NP_001638.1	APOD	N65	2	20340	51383.4	79276.1	60848	41513.5	20478.4		nMSFVNDLTVTQDGRK	NP_065392.1	APMAP	N196	7	23038	871025	1.30581e+06	915989	1.23548e+06	489345
CTLIDALnVTR	NP_000037.2	ARSB	N188	10	29944	55081.8	130939	50821.7	61785	3884.49		CIQAnYSLMENGK	NP_001638.1	APOD	N65	3	25287	226526	241897	239923	154598	81103.4		nMSFVNDLTVTQDGRK	NP_065392.1	APMAP	N196	7	23793	25523.4	38902.2	34566.1	34376.4	18094.8
ALQWNAGSGGLPEnETTFAR	NP_001660.2	ARSD	N128	7	27825	24486.7	22109.2	161081	6132.69	2520.73		CIQAnYSLMENGK	NP_001638.1	APOD	N65	12	26906	70997	97565.7	73560.5	40918.7	24593.4		nMSFVNDLTVTQDGRK	NP_065392.1	APMAP	N196	7	23828	35467.2	49361.7	38169.3	45895.9	21641.8
ALQWNAGSGGLPEnETTFAR	NP_001660.2	ARSD	N128	7	27990	4889.25	2969.02	23973.4	3275.73	2825.31		CIQAnYSLMENGK	NP_001638.1	APOD	N65	10	24185	22333.1	35441.5	26936.5	18941.3	15195.5		nMSFVNDLTVTQDGRK	NP_065392.1	APMAP	N196	8	23081	71082.4	87067.7	62146.8	103034	48886.5
VLQWTGASGGLPTnETTFAK	NP_000038.2	ARSE	N125	6	33656	35267.6	16990.7	283480	7371.19	2963.56		CIQAnYSLMENGK	NP_001638.1	APOD	N65	11	24599	108965	151542	113665	75314.7	44723.5		nMSFVNDLTVTQDGRK	NP_065392.1	APMAP	N196	6	22399	36832.9	57282.8	50760.4	55283.9	28050.2
VLQWTGASGGLPTnETTFAK	NP_000038.2	ARSE	N125	5	33903	24332.4	34986	268707	13955.8	6527.85		CIQAnYSLMENGK	NP_001638.1	APOD	N65	11	24605	123327	184490	140491	88071.8	48931.1		nMSFVNDLTVTQDGRK	NP_065392.1	APMAP	N196	6	23402	53108.6	61710.5	52579.1	71170	44028
nHTITEQPMCFQR	NP_000038.2	ARSE	N258	11	10770	33222.4	36468.8	89684.3	50462.6	9155.91		CIQAnYSLMENGK	NP_001638.1	APOD	N65	8	25264	32423	39534.5	40358.9	23180.1	27818		nMSFVNDLTVTQDGRK	NP_065392.1	APMAP	N196	7	27354	235336	362609	237912	309734	125087
nHTITEQPMCFQR	NP_000038.2	ARSE	N258	11	14956	39487.6	62641.6	87431.7	29636.8	72831.4		CIQAnYSLMENGK	NP_001638.1	APOD	N65	5	25457	100875	148238	145476	98538.7	70050.6		nMSFVNDLTVTQDGRK	NP_065392.1	APMAP	N196	7	27702	44035	62764.9	44264.3	54115	29890.2
TVLEnSTSYEEAK	NP_004306.3	ASAH1	N275	9	19700	67075.5	86547.3	79780.8	74324.6	17554.4		CIQAnYSLMENGK	NP_001638.1	APOD	N65	6	24747	63945.4	89353.1	65976.4	54776.4	33431.7		nMSFVNDLTVTQDGRK	NP_065392.1	APMAP	N196	7	28221	30934.9	43802	44920.2	48596.1	25955.6
TVLEnSTSYEEAK	NP_004306.3	ASAH1	N275	12	22393	75619.9	86172.1	56027.5	94917.5	17070.8		CIQAnYSLMENGK	NP_001638.1	APOD	N65	2	24661	30953.3	42909.2	40712.7	26429	20844.5		nMSFVNDLTVTQDGRK	NP_065392.1	APMAP	N196	2	27103	25520.1	34814.4	18218.5	53549.9	45919.4
TVLEnSTSYEEAK	NP_004306.3	ASAH1	N275	11	19634	164925	177892	191682	168990	37407		ADGTVNQIEGEATPVnLTEPAK	NP_001638.1	APOD	N98	3	27062	92665.2	148983	101871	103169	40739.3		nMSFVNDLTVTQDGRK	NP_065392.1	APMAP	N196	6	26987	21299.7	33125.5	30943.7	32604.7	21532.3
TVLEnSTSYEEAK	NP_004306.3	ASAH1	N275	6	19073	119839	145057	206303	78492.9	55131.2		ADGTVNQIEGEATPVnLTEPAK	NP_001638.1	APOD	N98	8	26955	11018.1	13538.1	13308.3	10251.9	8365.88		nMSFVNDLTVTQDGRK	NP_065392.1	APMAP	N196	6	27868	31119.1	44546.1	27827.2	48922.8	21820.4
TVLEnSTSYEEAK	NP_004306.3	ASAH1	N275	8	19378	126872	128443	115219	86642.8	32453		ADGTVNQIEGEATPVnLTEPAK	NP_001638.1	APOD	N98	8	26979	16232.4	16955.4	17355.4	11965	11760.6		AGPnGTLFVADAYK	NP_065392.1	APMAP	Nf160	5	25909	11776.8	19902.7	6421.48	18879.5	7040.31
TVLEnSTSYEEAK	NP_004306.3	ASAH1	N275	8	20164	16617.5	26728.5	138619	42020.9	11242.3		ADGTVNQIEGEATPVnLTEPAK	NP_001638.1	APOD	N98	8	27525	7043.94	12360.8	13312.2	11346.1	7748.54		FnSSYLQGTNQITGR	NP_000375.2	APOB	N1523	3	23940	36212.4	21220.4	18078.4	92599.2	134265
TVLEnSTSYEEAK	NP_004306.3	ASAH1	N275	5	18476	54161.6	45908.2	45889.3	38455.8	29929.9		ADGTVNQIEGEATPVnLTEPAK	NP_001638.1	APOD	N98	5	27224	36030.2	55562.4	38335.2	30123.5	22859		FnSSYLQGTNQITGR	NP_000375.2	APOB	N1523	3	23947	43733.7	26860.1	17591.9	106764	156161
TVLEnSTSYEEAK	NP_004306.3	ASAH1	N275	5	19624	136915	155001	87786.1	102072	14859.7		ADGTVNQIEGEATPVnLTEPAK	NP_001638.1	APOD	N98	5	27447	5608.27	8547.76	6268.81	6081.12	909.961		FnSSYLQGTNQITGR	NP_000375.2	APOB	N1523	7	24650	64465.5	17310.1	13859.4	53547	96406
TVLEnSTSYEEAK	NP_004306.3	ASAH1	N275	7	18446	16693.8	16205.4	19356.1	16994.2	5130.8		ADGTVNQIEGEATPVnLTEPAK	NP_001638.1	APOD	N98	6	26569	30144.1	45163.9	35603.8	28612.5	25394.8		FnSSYLQGTNQITGR	NP_000375.2	APOB	N1523	9	24974	21634.8	13839.4	10821.7	21159.3	22939.4
TVLEnSTSYEEAK	NP_004306.3	ASAH1	N275	7	18812	14363.7	14460	14241.4	17885.6	4069.44		ADGTVNQIEGEATPVnLTEPAK	NP_001638.1	APOD	N98	4	26858	19973.6	22830.4	19941.8	22947.6	19223		FnSSYLQGTNQITGR	NP_000375.2	APOB	N1523	2	24157	22186.5	27176.6	38090.4	25519.2	26423.4
TVLEnSTSYEEAK	NP_004306.3	ASAH1	N275	7	19339	116001	124692	91263	86050.3	18423.9		ADGTVNQIEGEATPVnLTEPAK	NP_001638.1	APOD	N98	4	26926	202726	311507	208423	210116	77837.5		QVLFLDTVYGnCSTHFTVK	NP_000375.2	APOB	N185	10	34938	14755.8	23176	5213.16	37210.1	20967.9
TVLEnSTSYEEAK	NP_004306.3	ASAH1	N275	7	19758	67650.8	71187.1	66758.5	48125.8	15922.9		ADGTVNQIEGEATPVnLTEPAK	NP_001638.1	APOD	N98	4	27487	41416.1	60190.9	47867.2	48460.2	24585.5		QVLFLDTVYGnCSTHFTVK	NP_000375.2	APOB	N185	10	34950	15173.7	21459.7	6728.47	34636.6	20435.4
TVLEnSTSYEEAK	NP_004306.3	ASAH1	N275	7	19946	24602.4	21728	22342.9	20124.1	5955.16		ADGTVNQIEGEATPVnLTEPAK	NP_001638.1	APOD	N98	4	27499	56569.2	91669.3	69152.2	62469	32999.2		QVLFLDTVYGnCSTHFTVK	NP_000375.2	APOB	N185	7	34727	8966.44	12693.2	15312.5	13363.1	11699.6
TVLEnSTSYEEAK	NP_004306.3	ASAH1	N275	2	19116	81104.3	77267.9	87325.1	76392.2	19517.7		ADGTVNQIEGEATPVnLTEPAKLEVK	NP_001638.1	APOD	N98	12	32278	10584.2	14937	8793.45	12000.1	3514.09		QVLFLDTVYGnCSTHFTVK	NP_000375.2	APOB	N185	8	34783	29966.1	40106.3	19381	77680.3	97109.9
TVLEnSTSYEEAK	NP_004306.3	ASAH1	N275	1	19414	58470.1	58176.9	62237.8	53056.9	14843.8		ADGTVNQIEGEATPVnLTEPAKLEVK	NP_001638.1	APOD	N98	1	31200	18117.2	25747.5	18815.4	14012.3	6324.85		QVLFLDTVYGnCSTHFTVK	NP_000375.2	APOB	N185	9	34932	32377.4	45453.7	9363.34	102832	100072
TVLEnSTSYEEAK	NP_004306.3	ASAH1	N275	3	19375	73503.1	67472	66820.3	63559.8	18182		ADGTVNQIEGEATPVnLTEPAKLEVK	NP_001638.1	APOD	N98	1	31219	22303.1	30580.6	21431.9	14410.9	4667.16		QVLFLDTVYGnCSTHFTVK	NP_000375.2	APOB	N185	9	35027	38059.4	41039.3	74411.8	27086.3	28183
TVLEnSTSYEEAK	NP_004306.3	ASAH1	N275	4	19540	57202.2	65499.5	53793.7	61800.6	10013.1		ADGTVNQIEGEATPVnLTEPAKLEVK	NP_001638.1	APOD	N98	10	29547	22521.4	31528.2	20895.9	18221.9	5220.19		QVLFLDTVYGnCSTHFTVK	NP_000375.2	APOB	N185	5	34220	8658.87	10048.3	10705.7	13046.5	11235
ILAPAYFILGGnQSGEGCVITR	NP_004306.3	ASAH1	N302	9	44538	1583.48	0	0	1072	0		ADGTVNQIEGEATPVnLTEPAKLEVK	NP_001638.1	APOD	N98	10	29609	12958.9	15786.8	14110.7	14525.9	3246.07		VNQNLVYESGSLnFSK	NP_000375.2	APOB	N2982	1	30740	36565.8	22158	15085.7	45403.4	46408.4
ILAPAYFILGGnQSGEGCVITR	NP_004306.3	ASAH1	N302	9	42475	28708.2	66443.5	16467.8	43632.8	1640.96		ADGTVNQIEGEATPVnLTEPAKLEVK	NP_001638.1	APOD	N98	11	30093	18919.7	23870.9	17461.8	19555.1	6638.99		VNQNLVYESGSLnFSK	NP_000375.2	APOB	N2982	6	29440	5971.69	5508.36	2919.7	12466.8	14198.5
ILAPAYFILGGnQSGEGCVITR	NP_004306.3	ASAH1	N302	9	42673	9050.74	19855.3	8320.26	20158.9	1590.27		ADGTVNQIEGEATPVnLTEPAKLEVK	NP_001638.1	APOD	N98	8	30747	15669.5	16794.8	11064.1	11143.6	5021.65		VNQNLVYESGSLnFSK	NP_000375.2	APOB	N2982	5	29236	16680.7	8427.92	9966.18	30410.1	39260
ILAPAYFILGGnQSGEGCVITR	NP_004306.3	ASAH1	N302	11	42499	18130.2	37775.3	42424.4	25846.5	2908.7		ADGTVNQIEGEATPVnLTEPAKLEVK	NP_001638.1	APOD	N98	8	30756	15538	14939.6	16126.7	13011.4	3438.41		SYnETK	NP_000375.2	APOB	N3224	8	9563	40000.9	33438.2	18622.8	61252.4	93207.3
ILAPAYFILGGnQSGEGCVITR	NP_004306.3	ASAH1	N302	11	42695	2675.75	2865.67	3073.8	4056.28	2605.93		ADGTVNQIEGEATPVnLTEPAKLEVK	NP_001638.1	APOD	N98	6	30267	7939.25	11981.7	7413.62	6563.37	8577.59		ELCTISHIFIPAMGnITYDFSFK	NP_000375.2	APOB	N3336	11	42820	5685.78	10329.8	7412.82	16898	12527.7
ILAPAYFILGGnQSGEGCVITR	NP_004306.3	ASAH1	N302	10	42229	38955	76777	40868.8	51383.2	36.7281		ADGTVNQIEGEATPVnLTEPAK	NP_001638.1	APOD	Nf98	3	25094	57746.2	95431.8	66801.6	53661.4	74341.6		FVEGSHnSTVSLTTK	NP_000375.2	APOB	N3411	10	20382	26867.2	26392.9	41841.5	43185.9	33611.9
ILAPAYFILGGnQSGEGCVITR	NP_004306.3	ASAH1	N302	10	42503	4239.98	7343.04	3554.92	8372.24	3198.03		ADGTVNQIEGEATPVnLTEPAK	NP_001638.1	APOD	Nf98	3	25229	5934.91	11504.7	9857.83	7135.79	3347.48		FVEGSHnSTVSLTTK	NP_000375.2	APOB	N3411	10	20392	44541.4	44321.8	58898.9	104433	77014.1
ILAPAYFILGGnQSGEGCVITR	NP_004306.3	ASAH1	N302	6	42590	24224.3	47876.6	24164	25676.5	2265.11		ADGTVNQIEGEATPVnLTEPAK	NP_001638.1	APOD	Nf98	5	25229	37706.3	63346	46868.2	36575.1	16329.4		FVEGSHnSTVSLTTK	NP_000375.2	APOB	N3411	12	21926	32729.2	30037	21434.9	59636.8	44500.2
ILAPAYFILGGnQSGEGCVITR	NP_004306.3	ASAH1	N302	8	42223	24630.9	40804.3	18601.5	36684.3	7549.97		ADGTVNQIEGEATPVnLTEPAK	NP_001638.1	APOD	Nf98	5	25239	53547.9	84513.3	68007.5	48288.5	21439.3		FVEGSHnSTVSLTTK	NP_000375.2	APOB	N3411	3	19508	36503.7	40792.5	30057.7	64725.8	40865.2
ILAPAYFILGGnQSGEGCVITR	NP_004306.3	ASAH1	N302	5	42655	13517.3	23174.8	9873.45	15014.8	3610.82		ADGTVNQIEGEATPVnLTEPAK	NP_001638.1	APOD	Nf98	5	25771	12802.2	19653	14866.7	16643.7	13129.7		FVEGSHnSTVSLTTK	NP_000375.2	APOB	N3411	7	19989	85516.7	69842.4	25206.3	120486	72401
ILAPAYFILGGnQSGEGCVITR	NP_004306.3	ASAH1	N302	7	42282	5575.3	10355.4	6564.29	12943.4	2064.77		ADGTVNQIEGEATPVnLTEPAK	NP_001638.1	APOD	Nf98	4	24863	44878.6	73839.5	49383.7	41322.5	23260.1		FVEGSHnSTVSLTTK	NP_000375.2	APOB	N3411	11	20547	41532.4	47186.6	37949.7	64527.5	47968.6
ILAPAYFILGGnQSGEGCVITR	NP_004306.3	ASAH1	N302	2	42281	4951.19	8001.49	7331.09	6653.89	2740.64		ADGTVNQIEGEATPVnLTEPAK	NP_001638.1	APOD	Nf98	4	24867	11767.6	14515.8	13985.3	12333.7	10677.2		FVEGSHnSTVSLTTK	NP_000375.2	APOB	N3411	11	20585	52145.3	42841.4	32950.8	81225.9	68653.5
ILAPAYFILGGnQSGEGCVITR	NP_004306.3	ASAH1	N302	2	42516	6831.34	5317.27	8505.86	17505	2782		nVSVEALASALQLLAR	NP_001629.1	APOF	N139	11	43912	2484.61	4741.98	2101.84	2599.35	2306.96		FVEGSHnSTVSLTTK	NP_000375.2	APOB	N3411	2	19665	46446.8	45221.1	41500.2	64223.7	67442.2
ILAPAYFILGGnQSGEGCVITR	NP_004306.3	ASAH1	N302	1	42371	5110.69	6084.47	4788.22	6021.31	1213.17		VYKPSAGnNSLYR	NP_000033.2	APOH	N162	7	16887	87836.2	146083	90418.7	108436	17816.3		FVEGSHnSTVSLTTK	NP_000375.2	APOB	N3411	6	19525	278124	340779	118036	378366	291602
ILAPAYFILGGnQSGEGCVITR	NP_004306.3	ASAH1	N302	3	42380	4657.44	7243.09	5361.73	6092.66	1587.94		VYKPSAGnNSLYR	NP_000033.2	APOH	N162	3	16599	205034	409548	231806	284932	23220.2		YDFnSSMLYSTAK	NP_000375.2	APOB	N3465	10	26444	19634	19918.8	20167.5	29205.5	22472.9
ILAPAYFILGGnQSGEGCVITR	NP_004306.3	ASAH1	N302	4	42264	7000.17	12066.4	6280.44	12998.6	2441.26		VYKPSAGnNSLYR	NP_000033.2	APOH	N162	12	18723	114846	157883	97148.8	118963	13065.1		YDFnSSMLYSTAK	NP_000375.2	APOB	N3465	12	27747	28061.1	15289.7	10931.4	39786	28151.3
ILAPAYFILGGnQSGEGCVITR	NP_004306.3	ASAH1	N302	4	42304	6037.64	13410.6	9764.23	10561.9	1481.55		VYKPSAGnNSLYR	NP_000033.2	APOH	N162	1	17536	45243	99088	47486.6	62182.5	3657.41		YDFnSSMLYSTAK	NP_000375.2	APOB	N3465	1	26858	38733.7	32686.2	19002.5	60075.7	40228
TSQEnISFETMYDVLSTKPVLNK	NP_004306.3	ASAH1	N364	9	31765	25942.8	34909.9	25786.2	21051.2	1548.13		VYKPSAGnNSLYR	NP_000033.2	APOH	N162	10	16193	96527	177497	101589	167759	10488.7		YDFnSSMLYSTAK	NP_000375.2	APOB	N3465	7	26062	33342.6	30831.6	26947.5	50550.2	33144.8
TSQEnISFETMYDVLSTKPVLNK	NP_004306.3	ASAH1	N364	8	31413	39950	59754.7	31016	42225	1405.25		VYKPSAGnNSLYR	NP_000033.2	APOH	N162	11	16407	104133	268678	135000	66989	29280.5		YDFnSSMLYSTAK	NP_000375.2	APOB	N3465	11	26560	41198.5	36550.8	21474.3	66151.6	51883.8
TSQEnISFETMYDVLSTKPVLNK	NP_004306.3	ASAH1	N364	8	31445	36892	55645.4	27547.7	35727.1	1967.3		VYKPSAGnNSLYR	NP_000033.2	APOH	N162	9	16221	1.38172e+06	1.93659e+06	1.33378e+06	2.83619e+06	39786.9		YDFnSSMLYSTAK	NP_000375.2	APOB	N3465	11	26568	53748.2	36282.6	19666.6	90362.1	63522.3
TSQEnISFETMYDVLSTKPVLNK	NP_004306.3	ASAH1	N364	1	26919	27725.3	33370.8	30719.7	24808.2	4090.65		VYKPSAGnNSLYR	NP_000033.2	APOH	N162	8	16811	44269.8	67881.2	41362.5	59677.8	4665.01		YDFnSSMLYSTAK	NP_000375.2	APOB	N3465	8	26225	48761.2	51545.5	16802.8	76047.1	57439.5
TSQEnISFETMYDVLSTKPVLNK	NP_004306.3	ASAH1	N364	8	39977	29044.9	47779.9	27051	35458.7	6146.52		VYKPSAGnNSLYR	NP_000033.2	APOH	N162	5	16559	768091	1.1346e+06	788368	796348	95518.9		YDFnSSMLYSTAK	NP_000375.2	APOB	N3465	9	26272	29464.1	31588.9	11805.4	46629.7	29584.6
ILAPAYFILGGnQSGEGCVITR	NP_004306.3	ASAH1	Nf302	10	39871	6694.29	5721.01	8729.91	12601.9	4344.77		VYKPSAGnNSLYR	NP_000033.2	APOH	N162	6	16161	94653.6	245560	103751	60821.8	20208.9		YDFnSSMLYSTAK	NP_000375.2	APOB	N3465	6	21488	112307	70888.4	50100.4	176557	171125
ESVLIISTDPAHnISDAFDQK	NP_004308.2	ASNA1	N78	11	32685	14447.4	16810.6	21945.7	25526.3	13949.8		VYKPSAGnNSLYR	NP_000033.2	APOH	N162	4	16265	274162	367761	252584	278807	23429.2		YDFnSSMLYSTAK	NP_000375.2	APOB	N3465	6	25535	51750.9	48850.2	32027	117505	62893.9
SSGnSSSSGSGSGSTSAGSSSPGAR	NP_004309.2	ASPH	N12	4	4194	4711.79	8546.43	9637.22	2767.57	0		VYKPSAGnNSLYR	NP_000033.2	APOH	N162	2	16138	506309	692892	420432	4.61568e+06	58082.6		YDFnSSMLYSTAK	NP_000375.2	APOB	N3465	5	25390	41697.8	14338.6	12259.9	62808.2	42140.8
SSGnSSSSGSGSGSTSAGSSSPGAR	NP_004309.2	ASPH	N12	3	4186	58837	78279.8	110707	31136.6	772.361		DTAVFECLPQHAMFGnDTITCTTHGnWTK	NP_000033.2	APOH	N183;N193	3	32194	116208	156804	110454	221094	17811.8		YDFnSSMLYSTAK	NP_000375.2	APOB	N3465	12	32128	21111.2	13890.1	11872.7	29349.8	21866.7
LVQLFPnDTSLK	NP_004309.2	ASPH	N452	9	35722	46761.4	51377.9	38622.9	38527.8	4046.08		DTAVFECLPQHAMFGnDTITCTTHGnWTK	NP_000033.2	APOH	N183;N193	12	33673	44347.9	69052.4	53358.5	61470.1	6944.99		YDFnSSMLYSTAK	NP_000375.2	APOB	N3465	1	31380	55408.8	30327.9	23625.8	77359.9	57951.2
LVQLFPnDTSLK	NP_004309.2	ASPH	N452	11	35829	14357.2	16954.8	14647.8	15494.2	2499.51		DTAVFECLPQHAMFGnDTITCTTHGnWTK	NP_000033.2	APOH	N183;N193	1	32641	7444.73	8818.59	6459.6	8302.33	2698.07		YDFnSSMLYSTAK	NP_000375.2	APOB	N3465	7	30364	20633.3	15009.5	10179.9	37030	26563.2
LVQLFPnDTSLK	NP_004309.2	ASPH	N452	10	35590	115139	145126	104134	90757.4	8516.06		DTAVFECLPQHAMFGnDTITCTTHGnWTK	NP_000033.2	APOH	N183;N193	5	32354	44783.9	71653.8	58529.6	116798	10070.4		YDFnSSMLYSTAK	NP_000375.2	APOB	N3465	8	30451	24465.4	20347.1	18943.1	41165.6	30225.3
LVQLFPnDTSLK	NP_004309.2	ASPH	N452	6	35755	112237	123724	70621.4	79103.7	8026.63		DTAVFECLPQHAMFGnDTITCTTHGnWTK	NP_000033.2	APOH	N183;N193	5	32512	24007.1	35277.4	31872	54388.8	8684.47		YDFnSSMLYSTAK	NP_000375.2	APOB	N3465	8	30524	29863.6	20141.1	15426	49257.7	34542.1
CAnETK	NP_004309.2	ASPH	N706	7	6062	28291.6	26413.2	26273.1	27304.3	0		DTAVFECLPQHAMFGnDTITCTTHGnWTK	NP_000033.2	APOH	N183;N193	2	31504	73377.3	101263	85388.1	160034	8251.2		YDFnSSMLYSTAK	NP_000375.2	APOB	N3465	6	29820	13855.9	5564.07	6019.14	32675	24458.5
YnLSEVLQGK	NP_001158228.1	ASPH	N93	2	29996	118080	108096	255033	37421.5	13821.3		DTAVFECLPQHAMFGnDTITCTTHGNWTK	NP_000033.2	APOH	N183	1	29969	12531.4	20127.5	15697.3	32054.8	3475.78		YDFnSSMLYSTAK	NP_000375.2	APOB	N3465	5	29732	62823.6	30985.9	16193.3	108392	80422.1
YnLSEVLQGK	NP_001158228.1	ASPH	N93	3	30311	119148	134698	254506	64869.9	15324.9		DTAVFECLPQHAMFGnDTITCTTHGNWTK	NP_000033.2	APOH	N183	4	29205	78945.5	109973	82059.1	153957	6580.95		FEVDSPVYnATWSASLK	NP_000375.2	APOB	N3895	10	37054	10695.8	11245.9	6542.54	17145.6	28550.9
DFRYnLSEVLQGK	NP_001158228.1	ASPH	N93	2	32243	28353.3	33312.7	77681.2	11522.9	10593		DTAVFECLPQHAMFGnDTITCTTHGNWTK	NP_000033.2	APOH	N183	2	28683	21685.2	28816	22905	36616	5026.85		FEVDSPVYnATWSASLK	NP_000375.2	APOB	N3895	3	36141	11534.6	22632.4	9015.82	24644.8	21799.2
DFRYnLSEVLQGK	NP_001158228.1	ASPH	N93	4	32868	16766.1	12857	33035.2	4570.97	2971.95		DTAVFECLPQHAMFGNDTITCTTHGnWTK	NP_000033.2	APOH	N193	7	29232	48795.7	94920.4	66253.3	134424	11123.2		FEVDSPVYnATWSASLK	NP_000375.2	APOB	N3895	3	36177	8667.81	13643	9166.69	16155.5	18453.7
LVQLFPnDTSLK	NP_004309.2	ASPH	Nf452	10	32743	23702.1	29247	13596.9	21094.7	5103.75		DTAVFECLPQHAMFGNDTITCTTHGnWTK	NP_000033.2	APOH	N193	3	26913	58971.4	81922.5	63022.7	108789	15280.2		FEVDSPVYnATWSASLK	NP_000375.2	APOB	N3895	1	37702	21692.6	18857.9	10969.1	25679.3	35837.9
ITDIEnGSLANIPR	NP_060150.4	ASPN	N281	9	28197	85601.9	167114	110569	204797	0		DTAVFECLPQHAMFGNDTITCTTHGnWTK	NP_000033.2	APOH	N193	3	26980	18973	25971.8	23762.4	33251.5	10337.2		FEVDSPVYnATWSASLK	NP_000375.2	APOB	N3895	1	37715	31000.3	26486.5	10517.4	41636.7	54416.8
ITDIEnGSLANIPR	NP_060150.4	ASPN	N281	11	28153	102568	205677	31555.2	418802	0		DTAVFECLPQHAMFGNDTITCTTHGnWTK	NP_000033.2	APOH	N193	3	29362	148501	208506	158293	341955	19841.9		FEVDSPVYnATWSASLK	NP_000375.2	APOB	N3895	1	37743	33054.3	34439.4	13269.8	49354.8	68157.2
ITDIEnGSLANIPR	NP_060150.4	ASPN	N281	3	27631	144907	202682	41085.9	475767	0		DTAVFECLPQHAMFGNDTITCTTHGnWTK	NP_000033.2	APOH	N193	3	29485	23382.8	31122	25464.2	46821.5	4190.73		FEVDSPVYnATWSASLK	NP_000375.2	APOB	N3895	8	37045	21888.6	30098.7	8742.34	26642.3	30688.7
ITDIEnGSLANIPR	NP_060150.4	ASPN	N281	9	26513	22731.5	29347.6	17992.2	54031.5	8052.82		DTAVFECLPQHAMFGNDTITCTTHGnWTK	NP_000033.2	APOH	N193	12	28606	18827.1	32512.9	26410.8	21548.6	10045.3		FEVDSPVYnATWSASLK	NP_000375.2	APOB	N3895	8	37076	22111.8	40137.8	10864.9	23695.4	19199.6
ITDIEnGSLANIPR	NP_060150.4	ASPN	N281	9	28394	11599.7	16856.6	9020.85	24567.9	6469.96		DTAVFECLPQHAMFGNDTITCTTHGnWTK	NP_000033.2	APOH	N193	12	28645	14196.5	22788.1	18118.4	14530.5	9931.09		FEVDSPVYnATWSASLK	NP_000375.2	APOB	N3895	9	37087	8150.94	11066.3	9210.44	15224.6	18073.9
ITDIEnGSLANIPR	NP_060150.4	ASPN	N281	12	29265	43495.3	78042.1	48731.6	66160.2	11861.4		DTAVFECLPQHAMFGNDTITCTTHGnWTK	NP_000033.2	APOH	N193	12	30878	67651.1	109572	90610.9	106009	7045.55		FEVDSPVYnATWSASLK	NP_000375.2	APOB	N3895	2	36476	20150.3	26055.2	9726.77	27499.9	39969.2
ITDIEnGSLANIPR	NP_060150.4	ASPN	N281	12	30801	316943	593228	230941	928047	1705.43		DTAVFECLPQHAMFGNDTITCTTHGnWTK	NP_000033.2	APOH	N193	1	29884	14865.1	19624.2	17759.7	30728.5	5258.22		FEVDSPVYnATWSASLK	NP_000375.2	APOB	N3895	2	36790	6289.81	8118.02	8076.5	10351.9	8753.63
ITDIEnGSLANIPR	NP_060150.4	ASPN	N281	10	26472	24385.8	32060.4	28122	45527.4	7231.47		DTAVFECLPQHAMFGNDTITCTTHGnWTK	NP_000033.2	APOH	N193	9	28703	3416.71	3939.48	5388.41	5551.57	3697.27		FEVDSPVYnATWSASLK	NP_000375.2	APOB	N3895	2	37538	10155.8	11126.6	6555.31	19067.8	17879.9
ITDIEnGSLANIPR	NP_060150.4	ASPN	N281	10	28112	46741.4	83660.5	35781.3	177990	15507.3		DTAVFECLPQHAMFGNDTITCTTHGnWTK	NP_000033.2	APOH	N193	5	27161	58099.9	80832.9	72152.7	119565	16777.9		FEVDSPVYnATWSASLK	NP_000375.2	APOB	N3895	6	36450	10558	6816.2	2861.96	29535.8	40798.2
ITDIEnGSLANIPR	NP_060150.4	ASPN	N281	10	28186	37510.5	67348.8	28401.7	158704	12658.7		DTAVFECLPQHAMFGNDTITCTTHGnWTK	NP_000033.2	APOH	N193	5	29573	66418.5	101661	96199.7	186990	19161.7		FEVDSPVYnATWSASLK	NP_000375.2	APOB	N3895	4	36651	4707.92	7649.33	5784.84	8914.23	7843.26
ITDIEnGSLANIPR	NP_060150.4	ASPN	N281	6	27979	58586.8	98735.9	25892.7	202016	6234.16		DTAVFECLPQHAMFGNDTITCTTHGnWTK	NP_000033.2	APOH	N193	5	29725	36518.5	51579	57000.9	89752	13143		FEVDSPVYnATWSASLK	NP_000375.2	APOB	N3895	5	36269	18501.1	19326.9	7272.78	38650.6	56397.1
ITDIEnGSLANIPR	NP_060150.4	ASPN	N281	8	27952	72363.5	133635	31479.3	261859	4864.85		DTAVFECLPQHAMFGNDTITCTTHGnWTK	NP_000033.2	APOH	N193	6	28944	17388.8	20268.6	17657	34143.1	9215.44		QVFPGLNYCTSGAYSnASSTDSASYYPLTGDTR	NP_000375.2	APOB	N983	6	33081	0.148017	0	0.00799135	1435.57	846.908
ITDIEnGSLANIPR	NP_060150.4	ASPN	N281	5	28338	94216.1	137853	32454.5	280455	13197.7		DTAVFECLPQHAMFGNDTITCTTHGnWTK	NP_000033.2	APOH	N193	7	32125	14494.7	25585.2	21305	17985.2	9294.83		QVFPGLNYCTSGAYSnASSTDSASYYPLTGDTR	NP_000375.2	APOB	N983	12	35042	2789.02	4421.9	2125.01	7949.21	6342.35
ITDIEnGSLANIPR	NP_060150.4	ASPN	N281	7	28025	27302.1	49484.1	13650.8	89507.7	1720.38		LGnWSAMPSCK	NP_000033.2	APOH	N253	3	27890	137277	155736	114768	593607	63524.9		QVFPGLNYCTSGAYSnASSTDSASYYPLTGDTR	NP_000375.2	APOB	N983	12	35074	4697.9	5849.87	2163.19	8519.76	8018.02
ITDIEnGSLANIPR	NP_060150.4	ASPN	N281	2	27534	154464	273083	77319	609994	24897.5		LGnWSAMPSCK	NP_000033.2	APOH	N253	12	29417	60324.4	80596.5	62913.6	165033	30517.1		QVFPGLNYCTSGAYSnASSTDSASYYPLTGDTR	NP_000375.2	APOB	N983	3	32708	2992.47	3534.7	3458.73	3802.98	1987.46
ITDIEnGSLANIPR	NP_060150.4	ASPN	N281	1	27062	22151.8	35701.4	15343.7	66890.6	7155.82		LGnWSAMPSCK	NP_000033.2	APOH	N253	1	28442	24254.3	35181.6	31301.5	43569.5	12384.9		QVFPGLNYCTSGAYSnASSTDSASYYPLTGDTR	NP_000375.2	APOB	N983	3	32808	5824.8	5446.43	6976.54	8651.18	6405.45
ITDIEnGSLANIPR	NP_060150.4	ASPN	N281	1	27715	41170	69781.8	30750.3	148298	13358		LGnWSAMPSCK	NP_000033.2	APOH	N253	10	26528	63924.7	93408.5	66032	117742	21204		QVFPGLNYCTSGAYSnASSTDSASYYPLTGDTR	NP_000375.2	APOB	N983	11	34052	2824.14	3935.39	2264.85	4463.17	2588.73
ITDIEnGSLANIPR	NP_060150.4	ASPN	N281	3	26273	79523.5	126174	42100.8	204505	6431.87		LGnWSAMPSCK	NP_000033.2	APOH	N253	10	28184	33508.3	45944.8	31639.4	56182.3	14448.1		QVFPGLNYCTSGAYSnASSTDSASYYPLTGDTR	NP_000375.2	APOB	N983	9	33638	0.482446	2298.68	1272.13	4679.12	1487.04
ITDIEnGSLANIPR	NP_060150.4	ASPN	N281	3	26841	22886.6	27586.4	24929.7	44088.8	10899.5		LGnWSAMPSCK	NP_000033.2	APOH	N253	11	27258	23096.4	28800.3	20320.2	38285.3	10646.9		QVFPGLNYCTSGAYSnASSTDSASYYPLTGDTR	NP_000375.2	APOB	N983	9	33678	2232.82	3328.85	1130.22	4285.63	4704.29
ITDIEnGSLANIPR	NP_060150.4	ASPN	N281	4	27923	22074	33487.8	8384.52	60796	3651.12		LGnWSAMPSCK	NP_000033.2	APOH	N253	11	27263	71862.8	94883.2	76096.3	204290	33653.8		QVFPGLNYCTSGAYSnASSTDSASYYPLTGDTR	NP_000375.2	APOB	N983	9	33734	2990.79	5273.7	1485.35	7197.92	5086.14
ITDIEnGSLANIPR	NP_060150.4	ASPN	Nf281	8	24470	51359	56151.4	57223.1	78560	30332.2		LGnWSAMPSCK	NP_000033.2	APOH	N253	6	27529	214077	331755	246671	289400	49922.8		QVFPGLNYCTSGAYSnASSTDSASYYPLTGDTR	NP_000375.2	APOB	N983	2	33143	6480.81	7285.31	21151.7	15826.8	6213.14
LEWLGnCSGLNDETYGYK	NP_001668.1	ATP1B1	N158	9	34419	16843.7	13133.1	54442.1	6437.22	408.132		LGnWSAMPSCK	NP_000033.2	APOH	N253	4	27675	87122.4	191817	139738	210374	44515.4		QVFPGLNYCTSGAYSnASSTDSASYYPLTGDTR	NP_000375.2	APOB	N983	4	33134	1988.59	1407.61	3032.02	3193.33	1715.23
LEWLGnCSGLNDETYGYK	NP_001668.1	ATP1B1	N158	12	37143	56355.5	57471.1	152621	19529.4	4048.76		LGnWSAMPSCK	NP_000033.2	APOH	N253	4	29348	49432.6	92000.9	86179.9	87327.1	50664.1		QVFPGLNYCTSGAYSnASSTDSASYYPLTGDTR	NP_000375.2	APOB	N983	5	32959	876.431	1331.64	2134.59	2143.52	932.744
LEWLGnCSGLNDETYGYK	NP_001668.1	ATP1B1	N158	11	34360	15964	9805.78	48587.1	3755.4	820.749		LGnWSAMPSCK	NP_000033.2	APOH	N253	12	24664	16168.1	25585	18844.1	26311	7149.11		CIQAnYSLMENGK	NP_001638.1	APOD	N65	10	20520	42984.7	59297.2	35005.6	109285	82655.9
LEWLGnCSGLNDETYGYK	NP_001668.1	ATP1B1	N158	10	34382	56681.5	48770.9	153391	36647.4	7336.52		LGnWSAMPSCK	NP_000033.2	APOH	N253	10	17387	38830.4	53199.4	45098.4	95140.3	17282.8		CIQAnYSLMENGK	NP_001638.1	APOD	N65	10	21100	41657.9	56803.2	52656.4	126300	92669
LEWLGnCSGLNDETYGYK	NP_001668.1	ATP1B1	N158	6	34339	73458.4	45820.1	148138	9435.4	4314.44		LGnWSAMPSCK	NP_000033.2	APOH	N253	10	22025	109338	168346	112649	224468	22427.2		CIQAnYSLMENGK	NP_001638.1	APOD	N65	10	21459	41971.7	61864.3	46924.5	137449	109936
LEWLGnCSGLNDETYGYK	NP_001668.1	ATP1B1	N158	5	34458	117569	62896.4	239270	11458.5	3520.32		LGnWSAMPSCK	NP_000033.2	APOH	N253	10	23298	51647.9	71579.1	55490.7	95636.2	18248.2		CIQAnYSLMENGK	NP_001638.1	APOD	N65	12	18335	30290.8	36577.5	32601.9	52558.5	45470.3
LEWLGnCSGLNDETYGYK	NP_001668.1	ATP1B1	N158	7	34186	59016.7	46681.7	176815	17489.9	3888.39		LGnWSAMPSCK	NP_000033.2	APOH	N253	10	24759	29632.8	41951.1	38454	80789.9	11413		CIQAnYSLMENGK	NP_001638.1	APOD	N65	12	19260	30488.2	39501.8	38697.2	55135.5	52816.6
LEWLGnCSGLNDETYGYK	NP_001668.1	ATP1B1	N158	2	33778	14937.7	11967.2	28041.5	2750.34	3297.96		LGnWSAMPSCK	NP_000033.2	APOH	N253	11	22418	41515.9	51765.3	40199.7	93689.4	13805.4		CIQAnYSLMENGK	NP_001638.1	APOD	N65	12	22074	162918	170953	122295	360191	353252
LEWLGnCSGLNDETYGYK	NP_001668.1	ATP1B1	N158	1	33951	9813.47	12334.9	22044.6	4231.63	2016.02		LGnWSAMPSCK	NP_000033.2	APOH	N253	11	22551	40492	56533.5	48808.8	117981	22156.7		CIQAnYSLMENGK	NP_001638.1	APOD	N65	12	22604	105821	130383	101722	166721	177391
LEWLGnCSGLNDETYGYK	NP_001668.1	ATP1B1	N158	4	34092	77425	46758.6	54618.3	10385.7	699.622		LGnWSAMPSCK	NP_000033.2	APOH	N253	9	17490	75052.5	103095	75606.8	136645	22735.5		CIQAnYSLMENGK	NP_001638.1	APOD	N65	12	22636	43790.2	52505.8	53937	87212.9	96189.9
nESLETYPVMK	NP_001668.1	ATP1B1	N193	4	19528	24549.4	18841.3	116558	18021.7	7612.71		LGnWSAMPSCK	NP_000033.2	APOH	N253	9	22307	199599	278825	231761	387821	61210.5		CIQAnYSLMENGK	NP_001638.1	APOD	N65	12	22723	94424.6	112859	115313	166465	175355
YLQPLLAVQFTnLTMDTEIR	NP_001668.1	ATP1B1	N265	9	41112	7130.65	7545.01	14771	7687.83	9444.89		LGnWSAMPSCK	NP_000033.2	APOH	N253	4	22562	106118	203685	140243	235960	20012.2		CIQAnYSLMENGK	NP_001638.1	APOD	N65	3	15877	21744.1	34619.9	25889.3	49986.1	40897.3
YLQPLLAVQFTnLTMDTEIR	NP_001668.1	ATP1B1	N265	9	42886	6393.69	9997.03	14112.9	6611.04	3170.57		LGnWSAMPSCK	NP_000033.2	APOH	N253	4	22669	871780	1.58525e+06	1.41406e+06	2.39873e+06	112587		CIQAnYSLMENGK	NP_001638.1	APOD	N65	3	19684	49538.9	50572.1	41368.5	109741	65823.7
YLQPLLAVQFTnLTMDTEIR	NP_001668.1	ATP1B1	N265	12	45537	13433.6	18217.6	33428	5954.6	2078.04		LGnWSAMPSCK	NP_000033.2	APOH	N253	4	24068	80989.1	137695	97709.9	139661	25028.6		CIQAnYSLMENGK	NP_001638.1	APOD	N65	3	19820	15999.6	21536.1	20136.1	39873.5	23956.1
YLQPLLAVQFTnLTMDTEIR	NP_001668.1	ATP1B1	N265	11	41102	8895.41	10742.4	22526.5	7856.57	3452.17		LGnWSAMPSCK	NP_000033.2	APOH	N253	4	24202	66164.8	83697.5	70543.1	93643.8	19477.2		CIQAnYSLMENGK	NP_001638.1	APOD	N65	3	20194	52704.8	67184.9	46851.8	89534.8	76648.9
YLQPLLAVQFTnLTMDTEIR	NP_001668.1	ATP1B1	N265	11	42880	10691.9	11850.8	30995.2	5814.57	2976.82		LGnWSAMPSCK	NP_000033.2	APOH	N253	2	17466	71253.2	132516	91532.8	184298	16093.8		CIQAnYSLMENGK	NP_001638.1	APOD	N65	3	20212	63192.5	67059.1	68085.5	125247	98292.5
YLQPLLAVQFTnLTMDTEIR	NP_001668.1	ATP1B1	N265	10	40888	5139.36	5037.16	9768.34	10093.4	6688.08		LGnWSAMPSCK	NP_000033.2	APOH	N253	2	22410	67070.7	106080	86989.3	172420	24692.2		CIQAnYSLMENGK	NP_001638.1	APOD	N65	1	17061	40850.4	49661.1	43509.5	85644.7	49297.7
YLQPLLAVQFTnLTMDTEIR	NP_001668.1	ATP1B1	N265	10	42589	7806.95	8769.4	18540.3	4355.35	984.904		TELFSSSCPGGIMLnETGQGYQR	NP_001243098.1	APOM	N63	9	27742	1468.42	2095.08	9.65999	0	0		CIQAnYSLMENGK	NP_001638.1	APOD	N65	1	21051	145264	177209	148474	320807	268534
YLQPLLAVQFTnLTMDTEIR	NP_001668.1	ATP1B1	N265	6	41111	8101.02	23028.7	25056	6281.24	3286.54		TELFSSSCPGGIMLnETGQGYQR	NP_001243098.1	APOM	N63	9	30877	3697.77	6939.38	3693.07	1343.23	0		CIQAnYSLMENGK	NP_001638.1	APOD	N65	1	21089	65594.4	77319.8	71198.8	152101	124415
YLQPLLAVQFTnLTMDTEIR	NP_001668.1	ATP1B1	N265	6	43001	5556.57	5035.37	5957.58	3386.36	3040.31		TELFSSSCPGGIMLnETGQGYQR	NP_001243098.1	APOM	N63	12	33102	6353.93	10397.5	9400.83	6528.75	2442.04		CIQAnYSLMENGK	NP_001638.1	APOD	N65	1	21673	125320	203086	177986	202639	147189
YLQPLLAVQFTnLTMDTEIR	NP_001668.1	ATP1B1	N265	8	42608	7244.05	8210.78	16072.9	6890.65	2045.64		TELFSSSCPGGIMLnETGQGYQR	NP_001243098.1	APOM	N63	10	30353	4639.76	11740.6	10416.6	4660.8	4252.77		CIQAnYSLMENGK	NP_001638.1	APOD	N65	1	21831	88929.7	113572	123102	183026	149582
YLQPLLAVQFTnLTMDTEIR	NP_001668.1	ATP1B1	N265	7	40832	2970.85	3853.46	4299.93	2795.2	2091.28		TELFSSSCPGGIMLnETGQGYQR	NP_001243098.1	APOM	N63	10	30377	9910.86	14747.5	11067.9	5819.83	4536.37		CIQAnYSLMENGK	NP_001638.1	APOD	N65	1	22044	137690	190101	100779	257209	280572
YLQPLLAVQFTnLTMDTEIR	NP_001668.1	ATP1B1	N265	1	42805	8761.67	6995.7	23302.4	3978.74	9899.02		TELFSSSCPGGIMLnETGQGYQR	NP_001243098.1	APOM	N63	6	31164	17131	27719.8	28056.8	22447.3	15909.6		CIQAnYSLMENGK	NP_001638.1	APOD	N65	7	20871	70468.1	176290	122858	173515	71517.2
YLQPLLAVQFTnLTMDTEIR	NP_001668.1	ATP1B1	N265	4	40792	870.685	2594.81	3878.95	1646.46	3478.89		TELFSSSCPGGIMLnETGQGYQR	NP_001243098.1	APOM	N63	1	25790	11139	15228.7	13707.5	9147.57	9358.54		CIQAnYSLMENGK	NP_001638.1	APOD	N65	11	20737	14566.7	16871.1	16963.2	35152.5	21794.4
YLQPLLAVQFTnLTMDTEIR	NP_001668.1	ATP1B1	N265	4	42687	15612.9	10291.9	21562	6085.1	75786.5		TELFSSSCPGGIMLnETGQGYQR	NP_001243098.1	APOM	N63	1	25822	7758.96	12481.7	11231.2	6971.79	4496.23		CIQAnYSLMENGK	NP_001638.1	APOD	N65	11	20741	151985	151542	109659	341241	232807
YLQPLLAVQFTnLTMDTEIR	NP_001668.1	ATP1B1	N265	8	42919	2038.81	2847.98	3195.01	3427.27	1732.81		TELFSSSCPGGIMLnETGQGYQR	NP_001243098.1	APOM	N63	1	28889	9045.41	16023.7	14323.2	8404.75	6638.52		CIQAnYSLMENGK	NP_001638.1	APOD	N65	11	21327	66079.7	106089	60752.3	135760	81767.8
YLQPLLAVQFTnLTMDTEIR	NP_001668.1	ATP1B1	N265	4	42988	2184.02	2091.95	4293.51	2469.07	3392.17		TELFSSSCPGGIMLnETGQGYQR	NP_001243098.1	APOM	N63	10	27220	18987.9	80481.3	32771.2	11583.2	3302.49		CIQAnYSLMENGK	NP_001638.1	APOD	N65	11	21680	47527.2	58981.1	34776.2	75237	67176.3
nLTVCPDGALFEQK	NP_001670.1	ATP1B3	N124	9	29575	41526.7	31545.9	39245.6	25382.8	3228.75		TELFSSSCPGGIMLnETGQGYQR	NP_001243098.1	APOM	N63	9	24576	5940.73	6414.01	5711.16	5669.52	4605.15		CIQAnYSLMENGK	NP_001638.1	APOD	N65	11	22166	35924.2	52841.8	35149.2	71647	43809.2
nLTVCPDGALFEQK	NP_001670.1	ATP1B3	N124	12	32322	146197	139023	109360	24482.9	7886.54		TELFSSSCPGGIMLnETGQGYQR	NP_001243098.1	APOM	N63	5	28729	28355.1	45692.9	39517.4	25474.1	15257.5		CIQAnYSLMENGK	NP_001638.1	APOD	N65	11	22183	43067.1	71211.9	40125.1	61177.8	45856.2
nLTVCPDGALFEQK	NP_001670.1	ATP1B3	N124	12	32342	171355	175125	134951	39856.7	7178.48		TELFSSSCPGGIMLnETGQGYQR	NP_001243098.1	APOM	N63	6	27947	15043.5	57463.5	28362.9	17020.8	11519.6		CIQAnYSLMENGK	NP_001638.1	APOD	N65	8	16634	54849.2	60721.1	54152.2	135726	118712
nLTVCPDGALFEQK	NP_001670.1	ATP1B3	N124	11	29607	148020	73251.8	65647.5	29145.6	9108.44		TELFSSSCPGGIMLnETGQGYQR	NP_001243098.1	APOM	N63	2	27803	6888.34	33679.1	24268.3	10679.1	5185.7		CIQAnYSLMENGK	NP_001638.1	APOD	N65	8	17504	35170.3	35313.7	31165.6	53932.5	42471.2
nLTVCPDGALFEQK	NP_001670.1	ATP1B3	N124	10	29509	114009	53090	72160.9	25448	8106.32		LnQTALQAVTPITSFGK	NP_001238833.1	APPL2	N397	6	35576	16512.6	26687.4	43528.5	24999.2	29710		CIQAnYSLMENGK	NP_001638.1	APOD	N65	8	20447	23887.7	27405.8	30289.3	49079.5	47994.8
nLTVCPDGALFEQK	NP_001670.1	ATP1B3	N124	8	29209	113789	90638.2	61648.5	41823.8	14514.7		QTLnSSSR	NP_001106985.1	ARHGEF7	N553	6	5808	22934.2	29225.2	28159.4	39322.9	11427.1		CIQAnYSLMENGK	NP_001638.1	APOD	N65	8	21027	53442.2	74506.2	67907.3	112638	67860.5
nLTVCPDGALFEQK	NP_001670.1	ATP1B3	N124	7	29355	16370.2	12693	7561.68	4098.37	2654.63		QGnMTAALQAALK	NP_005708.1	ARPC5	N50	7	22785	35461.8	69424.3	63427.6	47755.9	18582.9		CIQAnYSLMENGK	NP_001638.1	APOD	N65	8	21043	63444.7	78486.3	61996.2	121741	80441.6
nLTVCPDGALFEQK	NP_001670.1	ATP1B3	N124	4	29348	13450.2	11137.4	6975.1	4422.84	1915.57		CTLIDALnVTR	NP_000037.2	ARSB	N188	12	32732	9521.71	12460.2	16237	11804.7	5204.33		CIQAnYSLMENGK	NP_001638.1	APOD	N65	8	21090	81582	97561.9	104516	160314	135863
LHVGYLQPLVAVQVSFAPnNTGK	NP_001670.1	ATP1B3	N240	9	37347	25423.3	20630.9	57667.8	15553.8	13358.4		CTLIDALnVTR	NP_000037.2	ARSB	N188	10	29915	17489.9	30635	28416	16664.4	7394.95		CIQAnYSLMENGK	NP_001638.1	APOD	N65	9	16828	33853.6	39501.6	36605.1	106519	67850.1
LHVGYLQPLVAVQVSFAPnNTGK	NP_001670.1	ATP1B3	N240	9	37353	22320.3	20432.9	58278.3	15107.9	14416.7		CTLIDALnVTR	NP_000037.2	ARSB	N188	11	30669	17641.9	29729.5	34012.9	20017.1	10912.3		CIQAnYSLMENGK	NP_001638.1	APOD	N65	9	20524	21941.6	25445.3	22024	68839.3	32200.7
LHVGYLQPLVAVQVSFAPnNTGK	NP_001670.1	ATP1B3	N240	8	37035	27297.9	22289.8	66077.7	13677	18367.2		ALQWNAGSGGLPEnETTFAR	NP_001660.2	ARSD	N128	7	28991	22959.6	23107.2	69251.7	3047.75	6178.38		CIQAnYSLMENGK	NP_001638.1	APOD	N65	9	21131	56446	64715.4	56663	125260	72368.6
EASDIILTDDnFTSIVK	NP_001675.3	ATP2B4	N822	4	35207	14484.2	10739.6	22768.2	23659	39150.5		ALQWNAGSGGLPEnETTFAR	NP_001660.2	ARSD	N128	7	29071	12628.4	19033.8	32466.8	9584	9330.1		CIQAnYSLMENGK	NP_001638.1	APOD	N65	9	21142	30280.2	30486.7	31831.1	74546.1	41931.4
LnASLPALLLIR	NP_001174.2	ATP6AP1	N170	7	42626	37839.5	48100.6	525294	30984.5	3598.36		VLQWTGASGGLPTnETTFAK	NP_000038.2	ARSE	N125	5	35203	43579.6	45685	365257	13796.1	65038.6		CIQAnYSLMENGK	NP_001638.1	APOD	N65	2	15715	46345.3	65275.2	57110.5	76827.3	38481.8
QPVSPVIHPPVSYnDTAPR	NP_001174.2	ATP6AP1	N261	12	22956	36619.3	23719.1	25248.6	12418.4	9605.92		VLQWTGASGGLPTnETTFAK	NP_000038.2	ARSE	N125	6	34474	22947.8	29014.5	121687	13829.1	36911		CIQAnYSLMENGK	NP_001638.1	APOD	N65	2	16829	71007.7	87306.1	72769.8	112993	70768.5
QPVSPVIHPPVSYnDTAPR	NP_001174.2	ATP6AP1	N261	11	20289	25972.6	26131.7	26215.6	20565.7	20813		nHTITEQPMCFQR	NP_000038.2	ARSE	N258	11	10859	16067.7	17254.9	32204.9	18894.4	11332.5		CIQAnYSLMENGK	NP_001638.1	APOD	N65	2	19676	65951.2	70487.7	60037.5	133771	75740.3
QPVSPVIHPPVSYnDTAPR	NP_001174.2	ATP6AP1	N261	10	20422	36269.8	30763.2	33954.4	11666.8	27039.7		nHTITEQPMCFQR	NP_000038.2	ARSE	N258	11	15206	37212.8	52932.3	103357	29099.8	42561.1		CIQAnYSLMENGK	NP_001638.1	APOD	N65	2	19874	164167	184826	153484	392449	196501
QPVSPVIHPPVSYnDTAPR	NP_001174.2	ATP6AP1	N261	6	19848	21634.7	18732.6	37527.1	10193.4	17259		TVLEnSTSYEEAK	NP_004306.3	ASAH1	N275	7	20417	77429.9	49459.6	67420.9	59740	34333.4		CIQAnYSLMENGK	NP_001638.1	APOD	N65	2	20254	50384.1	54245.8	47265	101653	48383.4
QPVSPVIHPPVSYnDTAPR	NP_001174.2	ATP6AP1	N261	6	19866	23056.1	30320.4	40302	21563.9	16401		TVLEnSTSYEEAK	NP_004306.3	ASAH1	N275	7	20780	53512.9	39086.2	57645.3	38008.6	48048.8		CIQAnYSLMENGK	NP_001638.1	APOD	N65	2	20429	88019.8	98148.4	88251.8	188333	100075
QPVSPVIHPPVSYnDTAPR	NP_001174.2	ATP6AP1	N261	8	20132	82766.3	50312.6	35888	23706.5	17212		TVLEnSTSYEEAK	NP_004306.3	ASAH1	N275	3	20571	143151	104439	142743	50337.7	90994.6		CIQAnYSLMENGK	NP_001638.1	APOD	N65	2	20622	35732.8	40912.6	40935.2	70095.6	34136
QPVSPVIHPPVSYnDTAPR	NP_001174.2	ATP6AP1	N261	5	20273	39357.1	38737.3	84420	21162.4	23634.1		TVLEnSTSYEEAK	NP_004306.3	ASAH1	N275	12	22401	36758.5	26726.2	42838.4	22099.2	46216.6		CIQAnYSLMENGK	NP_001638.1	APOD	N65	6	19743	40242.1	39437.6	38739.1	115037	81200.5
QPVSPVIHPPVSYnDTAPR	NP_001174.2	ATP6AP1	N261	3	19941	14359.9	17369.8	14719.5	8282.71	12494.1		TVLEnSTSYEEAK	NP_004306.3	ASAH1	N275	1	21282	34556.4	26727.6	39054.6	17421.8	28648.6		CIQAnYSLMENGK	NP_001638.1	APOD	N65	6	20419	31959.9	37854.3	37439.5	66745.2	59921.5
QPVSPVIHPPVSYnDTAPR	NP_001174.2	ATP6AP1	N261	4	20151	15016.5	13592.4	23678	6769.75	8094.8		TVLEnSTSYEEAK	NP_004306.3	ASAH1	N275	11	20018	107518	78448.2	115569	44265.9	59832.9		CIQAnYSLMENGK	NP_001638.1	APOD	N65	6	20668	30248.2	50269.4	39804.2	76356.6	58292.7
ILFWAQnFSVAYK	NP_001174.2	ATP6AP1	N273	8	42746	38498.1	33550.7	51576.3	12845.8	1636.2		TVLEnSTSYEEAK	NP_004306.3	ASAH1	N275	11	20025	130349	98304.6	150776	62861.6	74549.1		CIQAnYSLMENGK	NP_001638.1	APOD	N65	4	15942	29116	41754.7	20006.3	53706.4	35499.3
SDFEEnGSMDNVCLFLNLANDPTIER	NP_001684.2	ATP6V1B2	N251	2	37872	5055.68	5254.71	7234.09	4513.17	3416.84		TVLEnSTSYEEAK	NP_004306.3	ASAH1	N275	9	19988	36831.6	42232.2	46459	17977.4	27643.4		CIQAnYSLMENGK	NP_001638.1	APOD	N65	4	19959	38019.7	39827.5	46879.8	89302.2	81664.5
SDFEEnGSMDNVCLFLNLANDPTIER	NP_001684.2	ATP6V1B2	N251	2	37912	4184.84	4676.26	5073.96	4214.54	3238.33		TVLEnSTSYEEAK	NP_004306.3	ASAH1	N275	8	20407	13428.3	13032.8	19055.9	13031.9	11251		CIQAnYSLMENGK	NP_001638.1	APOD	N65	4	20481	24559	31562.2	28332.9	53602.4	40217.7
MPSQAPTGNFYPQPLLnSSMCLEDSR	NP_001310261.1	ATRN	N1043	3	32047	4812.77	8408.91	9660.4	4009.71	5479.22		TVLEnSTSYEEAK	NP_004306.3	ASAH1	N275	8	20442	30815.2	17640.6	25724.3	26994.8	23663.8		CIQAnYSLMENGK	NP_001638.1	APOD	N65	5	15815	15799.8	20316.5	19179.6	40239.6	26277.2
CInQSICEK	NP_001310261.1	ATRN	N1073	11	16209	205447	253318	112525	345205	147966		TVLEnSTSYEEAK	NP_004306.3	ASAH1	N275	8	21331	6538.3	17066.1	40517.3	13998.2	13067.9		CIQAnYSLMENGK	NP_001638.1	APOD	N65	5	19676	62639.6	78407.7	43942.7	144707	130220
CInQSICEK	NP_001310261.1	ATRN	N1073	10	16070	21538.9	22918.2	15616.9	36223.2	26688.8		TVLEnSTSYEEAK	NP_004306.3	ASAH1	N275	5	20651	115881	90560	101443	75275.7	38437.6		CIQAnYSLMENGK	NP_001638.1	APOD	N65	5	20290	54952.1	67028	63525.4	100369	86865.8
CInQSICEK	NP_001310261.1	ATRN	N1073	6	15438	56767.5	61578.6	101352	51941.9	53905.4		TVLEnSTSYEEAK	NP_004306.3	ASAH1	N275	6	18920	37920	27512.8	37497.3	29949.3	30497.7		CIQAnYSLMENGK	NP_001638.1	APOD	N65	5	21052	31173.1	45662.5	46246.7	45346.4	29002.4
CInQSICEK	NP_001310261.1	ATRN	N1073	5	15822	79567.3	169224	105107	139750	61269.4		TVLEnSTSYEEAK	NP_004306.3	ASAH1	N275	6	19052	21589.9	28265	24837.8	122877	21681.3		CIQAnYSLMENGK	NP_001638.1	APOD	N65	12	26716	24953.4	30388	22219.7	51464.2	36275.9
CEnLTTGK	NP_001310261.1	ATRN	N1082	10	12149	95463.5	105055	50772.7	264398	12255		TVLEnSTSYEEAK	NP_004306.3	ASAH1	N275	6	19837	161144	118660	201031	123530	117902		CIQAnYSLMENGK	NP_001638.1	APOD	N65	3	21158	26861.6	76263.8	32401.9	35824.6	23602.7
CEnLTTGK	NP_001310261.1	ATRN	N1082	8	12120	103255	97872.2	52030	210782	25811.4		TVLEnSTSYEEAK	NP_004306.3	ASAH1	N275	4	20334	179475	156163	150912	64163.3	78855.7		CIQAnYSLMENGK	NP_001638.1	APOD	N65	3	24330	42360.6	45228.8	34626.8	90744.3	49221.6
CEnLTTGK	NP_001310261.1	ATRN	N1082	2	12085	204045	278941	270714	288091	88091.7		TVLEnSTSYEEAK	NP_004306.3	ASAH1	N275	2	18986	32514.5	24991.9	39675.2	26606.2	33337.1		CIQAnYSLMENGK	NP_001638.1	APOD	N65	1	25978	24465.5	24626.7	26325.8	45325	36677.2
CEnLTTGK	NP_001310261.1	ATRN	N1082	1	12303	22683.2	39137.7	19886.8	63331.3	6213.59		TVLEnSTSYEEAK	NP_004306.3	ASAH1	N275	2	20037	49117.7	42935.9	54727	24307.4	31118.7		CIQAnYSLMENGK	NP_001638.1	APOD	N65	7	25148	24286.9	32318.6	26831.6	59295.3	26734.3
ISnSSDTVECECSENWK	NP_001310261.1	ATRN	N264	5	20524	64990	80001	108017	71105	21350.4		ILAPAYFILGGnQSGEGCVITR	NP_004306.3	ASAH1	N302	9	44078	0	859.287	0	0	0		CIQAnYSLMENGK	NP_001638.1	APOD	N65	11	25730	45723.4	58199.8	56495.2	85186.7	61597.5
ISnSSDTVECECSENWK	NP_001310261.1	ATRN	N264	5	20537	27936.7	32713.1	67904.7	13661.1	4428.45		ILAPAYFILGGnQSGEGCVITR	NP_004306.3	ASAH1	N302	9	44458	0	0	3.4883	0	0.182704		CIQAnYSLMENGK	NP_001638.1	APOD	N65	8	25229	51199.7	62888.1	37305.6	83795.7	63774.2
GICnSSDVR	NP_001310261.1	ATRN	N300	3	8213	103759	174717	85117.8	297843	0		ILAPAYFILGGnQSGEGCVITR	NP_004306.3	ASAH1	N302	9	44561	0	0	3.06464	0	0.160514		CIQAnYSLMENGK	NP_001638.1	APOD	N65	2	21319	21642.6	23643.2	22908.9	42696.2	25866
GICnSSDVR	NP_001310261.1	ATRN	N300	5	8281	113859	131032	232106	57218.6	9242.06		ILAPAYFILGGnQSGEGCVITR	NP_004306.3	ASAH1	N302	9	44594	967.711	898.016	4.64099	0	0		CIQAnYSLMENGK	NP_001638.1	APOD	N65	2	24595	135957	198084	120335	264852	148332
GICnSSDVR	NP_001310261.1	ATRN	N300	4	8400	87103.5	155061	80545.2	169616	1712		ILAPAYFILGGnQSGEGCVITR	NP_004306.3	ASAH1	N302	9	45547	1358.96	839.923	0	1242.82	0		CIQAnYSLMENGK	NP_001638.1	APOD	N65	2	24917	162647	174195	157523	371893	185755
GCSCFSDWQGPGCSVPVPAnQSFWTR	NP_001310261.1	ATRN	N325	11	33720	5938.49	9502.73	13025.4	16560.6	4280.04		ILAPAYFILGGnQSGEGCVITR	NP_004306.3	ASAH1	N302	7	42965	7372.96	7948.88	8786.96	5201.34	2314.96		CIQAnYSLMENGK	NP_001638.1	APOD	N65	2	25360	19256	16563.5	13112.8	28490.3	16274.8
GCSCFSDWQGPGCSVPVPAnQSFWTR	NP_001310261.1	ATRN	N325	2	33083	5894.44	16669.7	8698.09	19137.4	5104.57		ILAPAYFILGGnQSGEGCVITR	NP_004306.3	ASAH1	N302	7	43074	4935.14	9166.32	7737.11	5621.84	5532.5		CIQAnYSLMENGK	NP_001638.1	APOD	N65	6	24647	16183.7	20771.9	16723.6	37047.1	27164.2
EWLPLnR	NP_001310261.1	ATRN	N383	9	26940	70604.7	86548.1	56675.7	136165	23816.8		ILAPAYFILGGnQSGEGCVITR	NP_004306.3	ASAH1	N302	3	43576	5004.41	3578.02	6039.55	4944.58	19793.9		CIQAnYSLMENGK	NP_001638.1	APOD	N65	5	24497	50597.9	50896.4	45585.4	90368	68641.3
EWLPLnR	NP_001310261.1	ATRN	N383	12	29563	102767	121837	60132.4	203673	32079.1		ILAPAYFILGGnQSGEGCVITR	NP_004306.3	ASAH1	N302	3	43683	4119.82	2319.71	4827.9	3624.25	1657.82		ADGTVNQIEGEATPVnLTEPAKLEVK	NP_001638.1	APOD	N98	10	30666	3869.64	6082.73	4391.05	5548.33	7609.99
EWLPLnR	NP_001310261.1	ATRN	N383	2	26204	168443	206846	180897	124343	60337.9		ILAPAYFILGGnQSGEGCVITR	NP_004306.3	ASAH1	N302	12	44853	14313.1	20974.3	31919.1	12149.8	9915.47		ADGTVNQIEGEATPVnLTEPAKLEVK	NP_001638.1	APOD	N98	10	30709	12542.8	20795.6	10633.2	21759.6	27730.8
EWLPLnR	NP_001310261.1	ATRN	N383	1	26551	27133.1	36712.2	20238.9	35394	15021.8		ILAPAYFILGGnQSGEGCVITR	NP_004306.3	ASAH1	N302	10	42419	16540.4	15323	18360.9	18065	7348.68		ADGTVNQIEGEATPVnLTEPAKLEVK	NP_001638.1	APOD	N98	12	32223	3907.79	6264.92	5601.89	7660.47	8812.19
EWLPLnR	NP_001310261.1	ATRN	N383	3	26530	48892.6	43613.6	65665.2	36227.6	40004		ILAPAYFILGGnQSGEGCVITR	NP_004306.3	ASAH1	N302	10	42598	8554.57	6619.7	10905.3	5753.77	3659.03		ADGTVNQIEGEATPVnLTEPAKLEVK	NP_001638.1	APOD	N98	1	31456	19320.6	24973.3	19276.8	35368.8	52148.1
EWLPLnR	NP_001310261.1	ATRN	N383	4	26600	56031.3	70422.7	37796.7	117700	18183.4		ILAPAYFILGGnQSGEGCVITR	NP_004306.3	ASAH1	N302	11	42918	22121.5	26464.3	38199.8	20604	3703.23		ADGTVNQIEGEATPVnLTEPAKLEVK	NP_001638.1	APOD	N98	11	30973	26432.8	42319.8	27415.5	54574.4	60513.6
IDSTGnVTNELR	NP_001310261.1	ATRN	N416	5	18614	116595	122632	71152.6	366919	0		ILAPAYFILGGnQSGEGCVITR	NP_004306.3	ASAH1	N302	11	43190	5415.4	5952.32	8068.37	4333.49	8236.21		ADGTVNQIEGEATPVnLTEPAKLEVK	NP_001638.1	APOD	N98	11	31024	25497.7	33153.4	26192	56972.7	71222.8
IDSTGnVTNELR	NP_001310261.1	ATRN	N416	4	18550	56098.8	69506.1	38303	175237	0		ILAPAYFILGGnQSGEGCVITR	NP_004306.3	ASAH1	N302	9	42518	7908.81	9342.18	13117.3	9069.65	2621.89		ADGTVNQIEGEATPVnLTEPAKLEVK	NP_001638.1	APOD	N98	8	30654	45517.8	75547.7	40579.8	86774.9	76650.2
IDSTGnVTNELR	NP_001310261.1	ATRN	N416	6	18040	168992	294732	213582	460643	25598.2		ILAPAYFILGGnQSGEGCVITR	NP_004306.3	ASAH1	N302	9	42687	13130.2	11225	12661.8	7552.68	2274.1		ADGTVNQIEGEATPVnLTEPAKLEVK	NP_001638.1	APOD	N98	9	30735	29139.8	40940.2	22512.3	52891.9	55494.9
VFHIHnESWVLLTPK	NP_001310261.1	ATRN	N428	4	30504	8772.18	11755.8	14157.4	16120.2	7600.07		ILAPAYFILGGnQSGEGCVITR	NP_004306.3	ASAH1	N302	8	42489	7192.84	7256.13	6792.18	2131.19	2441.06		ADGTVNQIEGEATPVnLTEPAKLEVK	NP_001638.1	APOD	N98	6	30023	14002.3	16986	9463.57	21428.7	19529.9
nHSCSEGQISIFR	NP_001310261.1	ATRN	N731	11	16717	25207	29727.6	21574.1	25464.6	16243.5		ILAPAYFILGGnQSGEGCVITR	NP_004306.3	ASAH1	N302	8	42508	18866.3	17852.8	21186.3	6901.87	9411.91		ADGTVNQIEGEATPVnLTEPAKLEVK	NP_001638.1	APOD	N98	6	30060	9703.38	14053	8960.08	19381.5	12195.8
nHSCSEGQISIFR	NP_001310261.1	ATRN	N731	8	16269	28917.1	39612.6	27529.9	37881.5	24303.2		ILAPAYFILGGnQSGEGCVITR	NP_004306.3	ASAH1	N302	8	42624	10627.9	7381.25	10192.7	8335.85	5295.83		ADGTVNQIEGEATPVnLTEPAK	NP_001638.1	APOD	N98	3	26062	125000	88764.3	60595.6	252305	151335
nHSCSEGQISIFR	NP_001310261.1	ATRN	N731	7	16445	12659.9	12410.7	8882.97	14818.3	11867.7		ILAPAYFILGGnQSGEGCVITR	NP_004306.3	ASAH1	N302	5	43627	43311.6	30839	26242.6	16401.5	8124.85		ADGTVNQIEGEATPVnLTEPAK	NP_001638.1	APOD	N98	3	26090	13499.5	13737.3	9741.2	38009	18100
AATCINPLnGSVCERPAnHSAK	NP_001310261.1	ATRN	N914;N923	12	19519	39446.1	60284	42069.4	103530	6416.96		ILAPAYFILGGnQSGEGCVITR	NP_004306.3	ASAH1	N302	6	42637	5221.85	5998.61	5218.39	5137.61	1879		ADGTVNQIEGEATPVnLTEPAK	NP_001638.1	APOD	N98	3	26548	30242.8	33094.8	24360.6	57486.5	35844.2
AATCINPLnGSVCERPAnHSAK	NP_001310261.1	ATRN	N914;N923	11	16732	28733	41476.8	33758.1	58313.9	13475.6		ILAPAYFILGGnQSGEGCVITR	NP_004306.3	ASAH1	N302	4	43482	19078.4	29010.3	22074.8	9330.57	6313.13		ADGTVNQIEGEATPVnLTEPAK	NP_001638.1	APOD	N98	3	26587	33335.5	36394.8	20982	53433.9	32366.8
AATCINPLnGSVCERPAnHSAK	NP_001310261.1	ATRN	N914;N923	10	16801	41348.8	46529.7	33482.5	82895.8	9587.44		ILAPAYFILGGnQSGEGCVITR	NP_004306.3	ASAH1	N302	4	43647	4615.37	6236.57	5456.64	2335.14	3313.95		ADGTVNQIEGEATPVnLTEPAK	NP_001638.1	APOD	N98	6	26426	18470.3	24187	17011.5	41119.4	22345.2
AATCINPLnGSVCERPAnHSAK	NP_001310261.1	ATRN	N914;N923	7	16584	10762.9	16214.4	11796.3	33291.7	3485.47		TSQEnISFETMYDVLSTKPVLNK	NP_004306.3	ASAH1	N364	9	32225	7786.14	8750.48	9863.03	4048.68	3191.45		ADGTVNQIEGEATPVnLTEPAK	NP_001638.1	APOD	N98	6	26452	18516.3	15794.9	13434.3	52001.7	24027.6
nLTEDNSQNQDLIAK	NP_037368.1	ATXN10	N424	6	31954	23290.1	30171.5	37447.3	52776.8	20224.4		TSQEnISFETMYDVLSTKPVLNK	NP_004306.3	ASAH1	N364	8	33023	33998.8	30882.1	32781.2	14096	2773.62		ADGTVNQIEGEATPVnLTEPAK	NP_001638.1	APOD	N98	4	26511	322805	236611	150504	1.04164e+06	531244
NISQDMTQTSGTnLTSEELRK	NP_001121168.1	ATXN3	N260	5	16374	16031.6	21676.5	20798.4	18867.9	4162.33		TSQEnISFETMYDVLSTKPVLNK	NP_004306.3	ASAH1	N364	8	33240	3463.8	4420.98	5037.22	2925.96	2851.25		ADGTVNQIEGEATPVnLTEPAK	NP_001638.1	APOD	N98	4	27013	36978.5	38201.4	20615.8	96966	51477.1
DIVEYYnDSnGSHVLQGR	NP_001176.1	AZGP1	N109;N112	9	22495	21300.8	22715.1	23260.2	33494.6	14933.9		TSQEnISFETMYDVLSTKPVLNK	NP_004306.3	ASAH1	N364	8	41833	34802.2	38157.6	39217.7	18291.2	2549.34		ADGTVNQIEGEATPVnLTEPAK	NP_001638.1	APOD	N98	4	27180	9402.36	12461.2	17690.3	16969.8	23148
DIVEYYnDSnGSHVLQGR	NP_001176.1	AZGP1	N109;N112	9	23548	20765.8	29690.5	38240.9	41284.1	14851		ILAPAYFILGGnQSGEGCVITR	NP_004306.3	ASAH1	Nf302	10	40093	3441.97	3764.98	5854.67	2790.86	4608.05		ADGTVNQIEGEATPVnLTEPAK	NP_001638.1	APOD	N98	5	26273	24936.4	21191.5	14800.5	64910.2	26660.6
DIVEYYnDSnGSHVLQGR	NP_001176.1	AZGP1	N109;N112	12	26413	97117.5	98613.4	116210	97809.2	86932		SSGnSSSSGSGSGSTSAGSSSPGAR	NP_004309.2	ASPH	N12	3	4402	96941.7	170863	193926	26783.3	56531.2		ADGTVNQIEGEATPVnLTEPAK	NP_001638.1	APOD	N98	5	26491	3485.15	2870.68	3296.93	12188.6	5704.19
DIVEYYnDSnGSHVLQGR	NP_001176.1	AZGP1	N109;N112	11	22469	25286	47788.3	69477.2	37713.1	6158.98		SSGnSSSSGSGSGSTSAGSSSPGAR	NP_004309.2	ASPH	N12	4	4351	52004.3	106515	98668.7	13166.8	25157.9		ADGTVNQIEGEATPVnLTEPAK	NP_001638.1	APOD	N98	5	26790	12972.8	11953.3	7197.2	22557.2	15653.5
DIVEYYnDSnGSHVLQGR	NP_001176.1	AZGP1	N109;N112	10	21239	20623.4	29956.5	39545.9	41971.6	6991.77		LVQLFPnDTSLK	NP_004309.2	ASPH	N452	10	35686	8013.35	14735.7	9483.58	4029.78	4157.99		ADGTVNQIEGEATPVnLTEPAK	NP_001638.1	APOD	Nf98	3	24151	12606.1	11994.1	10925.1	25374.1	11534
DIVEYYnDSnGSHVLQGR	NP_001176.1	AZGP1	N109;N112	10	23433	23990.4	34027.7	36401.5	44247.9	13442.1		LVQLFPnDTSLK	NP_004309.2	ASPH	N452	9	36069	25972.9	42967.8	36858.2	8999.62	12391.3		ADGTVNQIEGEATPVnLTEPAK	NP_001638.1	APOD	Nf98	3	24257	5681.14	3265.34	3155.82	13267.1	5491.96
DIVEYYnDSnGSHVLQGR	NP_001176.1	AZGP1	N109;N112	8	23266	45581.9	63813.5	56556.9	78627.6	28064.6		LVQLFPnDTSLK	NP_004309.2	ASPH	N452	8	37076	26365.8	39722.9	30550.1	28320.2	8728.3		ADGTVNQIEGEATPVnLTEPAK	NP_001638.1	APOD	Nf98	3	24714	7884.32	15198.3	12152.6	12810.1	8224.88
DIVEYYnDSnGSHVLQGR	NP_001176.1	AZGP1	N109;N112	5	23523	41424.3	71365.7	61820.7	101623	175232		LVQLFPnDTSLK	NP_004309.2	ASPH	N452	5	37201	50771.5	76346.3	55062.3	30759.4	12832.5		ADGTVNQIEGEATPVnLTEPAK	NP_001638.1	APOD	Nf98	4	24472	9667.68	11884.2	7755.2	24450.3	14755.8
DIVEYYnDSnGSHVLQGR	NP_001176.1	AZGP1	N109;N112	2	23075	19211.8	41447.9	40145.7	51754	13919.6		LVQLFPnDTSLK	NP_004309.2	ASPH	N452	6	36514	48405.1	63087.6	62396.6	34213.9	21591.1		ADGTVNQIEGEATPVnLTEPAK	NP_001638.1	APOD	Nf98	4	24527	53190.8	43773.2	29585.7	151613	78963.1
DIVEYYnDSnGSHVLQGR	NP_001176.1	AZGP1	N109;N112	1	21243	13702.7	17389.6	17225.6	32044.4	9533.66		CAnETK	NP_004309.2	ASPH	N706	6	6362	18790.5	20373.7	21588.6	15995.7	14352.5		ADGTVNQIEGEATPVnLTEPAK	NP_001638.1	APOD	Nf98	4	25016	11812.5	14348.4	11793.3	26942.5	16892.7
DIVEYYnDSnGSHVLQGR	NP_001176.1	AZGP1	N109;N112	1	22365	7443.44	9441.97	10516.9	11609.2	5380.24		YnLSEVLQGK	NP_001158228.1	ASPH	N93	3	31986	48078.1	64363.9	141737	42977.6	73084.9		ADGTVNQIEGEATPVnLTEPAK	NP_001638.1	APOD	Nf98	4	25048	10219	13097.3	8599.55	17846.6	11758.6
DIVEYYnDSnGSHVLQGR	NP_001176.1	AZGP1	N109;N112	3	23207	25777.9	38495.7	31078	41619.3	8449.19		YnLSEVLQGK	NP_001158228.1	ASPH	N93	10	30826	17164.3	24881.8	28989.3	8798.19	29664		ADGTVNQIEGEATPVnLTEPAK	NP_001638.1	APOD	Nf98	5	24390	43468.2	45635	25085	165714	81067.4
DIVEYYnDSnGSHVLQGR	NP_001176.1	AZGP1	N109;N112	4	23294	10720.3	16386.1	17007.2	25289.8	4993		YnLSEVLQGK	NP_001158228.1	ASPH	N93	2	31012	87813.2	168520	140546	35009.8	39694.7		ADGTVNQIEGEATPVnLTEPAK	NP_001638.1	APOD	Nf98	3	24971	18316.9	25429.4	34750.5	37070.1	16962.4
DIVEYYnDSnGSHVLQGR	NP_001176.1	AZGP1	N109;Nf112	9	18966	19550.2	19668.4	44702.8	37409.9	19074.8		LVQLFPnDTSLK	NP_004309.2	ASPH	Nf452	10	32866	8342.06	11183	9577.87	5976.01	3536.35		ADGTVNQIEGEATPVnLTEPAK	NP_001638.1	APOD	Nf98	4	25402	6795.73	13981.5	16086.5	16363.5	9630.44
DIVEYYnDSNGSHVLQGR	NP_001176.1	AZGP1	N109	11	21658	15602.2	22988.8	18967.5	30096.7	5648.84		LVQLFPnDTSLK	NP_004309.2	ASPH	Nf452	9	33394	18220.9	12445.9	12593.6	23004.8	4683.48		ADGTVNQIEGEATPVnLTEPAK	NP_001638.1	APOD	Nf98	5	25148	7778.3	5702	7115.16	19182.9	12025.7
DIVEYYnDSNGSHVLQGR	NP_001176.1	AZGP1	N109	8	21291	41238.2	63458.6	60299.7	99736.8	11358.3		ITDIEnGSLANIPR	NP_060150.4	ASPN	N281	7	29031	23550.9	38307.6	26940.5	41674.1	10640.1		QGGVnATQVLIQHLR	NP_001629.1	APOF	N118	12	28408	40480.8	61630.1	33169.3	78156.2	23752.3
DIVEYYnDSNGSHVLQGR	NP_001176.1	AZGP1	N109	8	21432	34585.7	40173.4	48100.7	56396	14685		ITDIEnGSLANIPR	NP_060150.4	ASPN	N281	7	29055	31290.2	47161	31289.5	48595.7	15303.8		nVSVEALASALQLLAR	NP_001629.1	APOF	N139	11	44098	2550.37	3557.5	20.7236	6636.72	7546.33
DIVEYYnDSNGSHVLQGR	NP_001176.1	AZGP1	N109	4	21490	24446.9	28430.6	30208.2	26236.4	10399.3		ITDIEnGSLANIPR	NP_060150.4	ASPN	N281	3	27762	71361	97096.7	75033.3	118262	20756.1		VYKPSAGnNSLYR	NP_000033.2	APOH	N162	10	17148	93979.4	188360	33028	149586	91575.1
DIVEYYNDSnGSHVLQGR	NP_001176.1	AZGP1	N112	9	21397	34219.5	59669.3	49034.5	69947.5	10626.4		ITDIEnGSLANIPR	NP_060150.4	ASPN	N281	12	30001	19078.5	46364.5	19049.1	28280.1	9735.56		VYKPSAGnNSLYR	NP_000033.2	APOH	N162	12	18696	147113	187052	17782.9	269044	194390
DIVEYYNDSnGSHVLQGR	NP_001176.1	AZGP1	N112	9	21554	20935.2	29720.7	33069.4	48089.1	11544.1		ITDIEnGSLANIPR	NP_060150.4	ASPN	N281	12	30673	111048	231080	86336.6	235955	13812.5		VYKPSAGnNSLYR	NP_000033.2	APOH	N162	3	16159	51846.6	83113	22811.7	91796	52084
DIVEYYNDSnGSHVLQGR	NP_001176.1	AZGP1	N112	12	24157	58261.5	83336.5	85054.9	93947.6	40037		ITDIEnGSLANIPR	NP_060150.4	ASPN	N281	1	28101	18370.4	21419.6	21985.6	18301.3	10071.6		VYKPSAGnNSLYR	NP_000033.2	APOH	N162	1	17650	105849	246797	21621.3	156957	120194
DIVEYYNDSnGSHVLQGR	NP_001176.1	AZGP1	N112	11	21522	11451.4	23492.3	12347.3	23904.1	2020.53		ITDIEnGSLANIPR	NP_060150.4	ASPN	N281	1	29773	24709.8	47095.5	25758.4	54827.3	7873.6		VYKPSAGnNSLYR	NP_000033.2	APOH	N162	7	16735	24865.5	55130.1	11202.4	35570.9	22895.8
DIVEYYNDSnGSHVLQGR	NP_001176.1	AZGP1	N112	10	21244	28742.1	43560.4	43924.2	36200	2905.97		ITDIEnGSLANIPR	NP_060150.4	ASPN	N281	10	28108	38147.6	79243.7	31972.3	63537	15291.9		VYKPSAGnNSLYR	NP_000033.2	APOH	N162	8	17034	362482	623839	32080.9	631729	444361
DIVEYYNDSnGSHVLQGR	NP_001176.1	AZGP1	N112	6	20973	70585	101760	82184.7	164732	16037.9		ITDIEnGSLANIPR	NP_060150.4	ASPN	N281	11	27167	12947.8	14598.9	17808	19586.5	9386.09		VYKPSAGnNSLYR	NP_000033.2	APOH	N162	9	16959	72062.7	121624	24632	111027	55383.2
DIVEYYNDSnGSHVLQGR	NP_001176.1	AZGP1	N112	5	21383	35114	43441.9	45151.3	59561.8	10333.9		ITDIEnGSLANIPR	NP_060150.4	ASPN	N281	11	28532	27053.6	44873.2	28627.5	69701	14801.3		VYKPSAGnNSLYR	NP_000033.2	APOH	N162	9	17321	120262	205245	17266.7	184172	105396
DIVEYYNDSnGSHVLQGR	NP_001176.1	AZGP1	N112	7	21323	11811.8	18182.6	19327.2	18946.5	10981.2		ITDIEnGSLANIPR	NP_060150.4	ASPN	N281	11	28547	71581.9	129960	65961	241061	22081.5		VYKPSAGnNSLYR	NP_000033.2	APOH	N162	2	16072	176371	241150	149041	217731	149358
DIVEYYNDSnGSHVLQGR	NP_001176.1	AZGP1	N112	2	20772	24873.9	41919.1	43894.1	33476.1	6523.92		ITDIEnGSLANIPR	NP_060150.4	ASPN	N281	11	28889	31179	59574.3	45392.1	83665.3	24047.7		VYKPSAGnNSLYR	NP_000033.2	APOH	N162	4	16280	35713.7	45896.4	14460.8	67484.5	41151.4
DIVEYYNDSnGSHVLQGR	NP_001176.1	AZGP1	N112	2	20797	31489.3	48703.3	43165.2	49511	6204.06		ITDIEnGSLANIPR	NP_060150.4	ASPN	N281	9	28534	31676.9	51535.1	47946.7	55291	25898.6		VYKPSAGnNSLYR	NP_000033.2	APOH	N162	5	16239	77793.9	136783	13997.9	117783	68339.6
DIVEYYNDSnGSHVLQGR	NP_001176.1	AZGP1	N112	1	21174	29501.1	35223.8	33793.8	45537.3	5781.27		ITDIEnGSLANIPR	NP_060150.4	ASPN	N281	8	29187	81368.4	138332	130894	162053	76104.3		DTAVFECLPQHAMFGnDTITCTTHGnWTK	NP_000033.2	APOH	N183;N193	12	33458	9861.23	14351.5	8281.52	20535.8	11927.6
DIVEYYNDSnGSHVLQGR	NP_001176.1	AZGP1	N112	3	21113	24248.7	39307.6	28573	55835.2	2505.06		ITDIEnGSLANIPR	NP_060150.4	ASPN	N281	5	29559	128704	230432	97693.3	259711	42539.2		DTAVFECLPQHAMFGnDTITCTTHGnWTK	NP_000033.2	APOH	N183;N193	3	31046	13811.9	19410.8	9377.47	27476.1	11667.1
DIVEYYNDSnGSHVLQGR	NP_001176.1	AZGP1	N112	4	21271	14193.4	16834.8	21076.6	27085.2	2274.44		ITDIEnGSLANIPR	NP_060150.4	ASPN	N281	6	28742	49153.9	83201.1	41604.7	75832.2	20571.7		DTAVFECLPQHAMFGnDTITCTTHGnWTK	NP_000033.2	APOH	N183;N193	3	32021	24946.8	26576	7115.54	32234	20068.7
FGCEIENnR	NP_001176.1	AZGP1	N128	9	15279	31776.8	39651.6	41255.2	61222.9	9582.9		ITDIEnGSLANIPR	NP_060150.4	ASPN	N281	4	29177	93564.5	181460	75489.7	182440	29502.7		DTAVFECLPQHAMFGnDTITCTTHGnWTK	NP_000033.2	APOH	N183;N193	1	32837	24536.1	29283.2	10023.6	41828.6	23368.2
FGCEIENnR	NP_001176.1	AZGP1	N128	10	15044	28904.2	43942.4	34450.6	63660.4	19993.8		ITDIEnGSLANIPR	NP_060150.4	ASPN	N281	2	28549	172855	306930	110308	464226	14608.1		DTAVFECLPQHAMFGnDTITCTTHGnWTK	NP_000033.2	APOH	N183;N193	1	32862	19788.1	25727.5	10681.2	34101.9	23418.9
FGCEIENnR	NP_001176.1	AZGP1	N128	6	14456	103029	263893	110451	278472	45810.9		LEWLGnCSGLNDETYGYK	NP_001668.1	ATP1B1	N158	7	35648	23424.6	39470.4	35350.1	5547.15	16251		DTAVFECLPQHAMFGnDTITCTTHGnWTK	NP_000033.2	APOH	N183;N193	7	31878	12111.2	13048.9	10310.2	16167.2	12174.2
FGCEIENnR	NP_001176.1	AZGP1	N128	8	14822	30078.5	20353.4	44584.3	23423.8	30460.8		LEWLGnCSGLNDETYGYK	NP_001668.1	ATP1B1	N158	3	35640	55614	36443.8	42617.1	5826.43	32981.7		DTAVFECLPQHAMFGnDTITCTTHGnWTK	NP_000033.2	APOH	N183;N193	8	32017	40616.9	63198.1	11327.4	67321.2	38820.4
FGCEIENnR	NP_001176.1	AZGP1	N128	5	14901	276738	565165	269145	730514	132918		LEWLGnCSGLNDETYGYK	NP_001668.1	ATP1B1	N158	12	36963	56812.2	58590	85881.9	8702.26	72166.8		DTAVFECLPQHAMFGnDTITCTTHGnWTK	NP_000033.2	APOH	N183;N193	2	31387	96370	140858	16625.7	185552	94709.3
FGCEIENnR	NP_001176.1	AZGP1	N128	7	14969	29445.7	16432.3	45918.1	26618.7	44551.7		LEWLGnCSGLNDETYGYK	NP_001668.1	ATP1B1	N158	1	35985	9191.91	11378.6	9666.35	133.05	7167.75		DTAVFECLPQHAMFGnDTITCTTHGnWTK	NP_000033.2	APOH	N183;N193	6	31833	7547.12	9818.7	3656.47	12466.8	7199.06
FGCEIENnR	NP_001176.1	AZGP1	N128	4	14939	152696	229109	99431.5	465279	36225.8		LEWLGnCSGLNDETYGYK	NP_001668.1	ATP1B1	N158	10	34327	7887.36	9015.38	12882	907.391	8219.1		DTAVFECLPQHAMFGnDTITCTTHGnWTK	NP_000033.2	APOH	N183;N193	4	31484	49286.6	88551.5	8262.42	81779.4	40087.9
FGCEIENnR	NP_001176.1	AZGP1	N128	4	17189	111965	167769	87181.3	365082	41694.4		LEWLGnCSGLNDETYGYK	NP_001668.1	ATP1B1	N158	11	34880	2241.27	3054.82	6258.19	1298.37	7175.92		DTAVFECLPQHAMFGnDTITCTTHGnWTK	NP_000033.2	APOH	N183;N193	5	31215	20963.4	30679.8	5517.35	28814	14304.4
DIVEYYnDSNGSHVLQGR	NP_001176.1	AZGP1	Nf109	11	18989	13809.3	18575.2	13498.1	22312.2	11406.8		LEWLGnCSGLNDETYGYK	NP_001668.1	ATP1B1	N158	5	35835	35139	59777.8	50356.4	2190.35	32381.9		DTAVFECLPQHAMFGnDTITCTTHGnWTK	NP_000033.2	APOH	N183;N193	5	32265	16464	19735	5167.78	24946.1	11771.9
DIVEYYNDSnGSHVLQGR	NP_001176.1	AZGP1	Nf112	9	19524	31563.2	34364.9	53400.9	44490.8	7893.81		LEWLGnCSGLNDETYGYK	NP_001668.1	ATP1B1	N158	5	35901	107769	193665	160257	52034.2	73208.4		DTAVFECLPQHAMFGnDTITCTTHGnWTK	NP_000033.2	APOH	N183;Nf193	4	30095	14587.1	22221.4	10723.5	23636.8	15443.3
DIVEYYNDSnGSHVLQGR	NP_001176.1	AZGP1	Nf112	11	19559	48656.3	60391.9	108280	106500	70847.7		LEWLGnCSGLNDETYGYK	NP_001668.1	ATP1B1	N158	6	35110	32620.4	77843.5	52371.3	4710.07	25574.4		DTAVFECLPQHAMFGnDTITCTTHGNWTK	NP_000033.2	APOH	N183	3	29450	17044.8	20282.2	7336.89	29592.3	15544.7
DIVEYYNDSnGSHVLQGR	NP_001176.1	AZGP1	Nf112	10	19606	11390.8	13338.6	17054.8	24773.4	4625.07		LEWLGnCSGLNDETYGYK	NP_001668.1	ATP1B1	N158	4	35425	22109.4	20142.3	17301	1598.86	12335.2		DTAVFECLPQHAMFGnDTITCTTHGNWTK	NP_000033.2	APOH	N183	1	30088	47176.3	69935.2	10041.4	77476.9	46441.6
DIVEYYNDSnGSHVLQGR	NP_001176.1	AZGP1	Nf112	10	19643	12837.8	14596.8	22698	30974.1	1840.19		LEWLGnCSGLNDETYGYK	NP_001668.1	ATP1B1	N158	4	35463	78149.2	57506	65052.8	2777.59	49108		DTAVFECLPQHAMFGnDTITCTTHGNWTK	NP_000033.2	APOH	N183	11	29649	26560	34144	9180.81	44000.3	29481.2
DIVEYYNDSnGSHVLQGR	NP_001176.1	AZGP1	Nf112	6	19049	20467.7	25753	32309.7	38358	5542.26		LEWLGnCSGLNDETYGYK	NP_001668.1	ATP1B1	N158	2	34971	20905.5	44296.4	46604.7	2629.78	39237.6		DTAVFECLPQHAMFGnDTITCTTHGNWTK	NP_000033.2	APOH	N183	8	29462	12714	19654.8	9060.94	19761	13792.4
DIVEYYNDSnGSHVLQGR	NP_001176.1	AZGP1	Nf112	6	19065	22481	30812.7	34190.5	42062.9	9048.1		nESLETYPVMK	NP_001668.1	ATP1B1	N193	7	20696	20747.2	34287.3	27159.8	46008.1	16396.8		DTAVFECLPQHAMFGnDTITCTTHGNWTK	NP_000033.2	APOH	N183	2	28630	58454	92321.9	11730.1	101303	71186
DIVEYYNDSnGSHVLQGR	NP_001176.1	AZGP1	Nf112	5	19498	32919.3	38948.7	39741.1	55669.2	5086.74		nESLETYPVMK	NP_001668.1	ATP1B1	N193	3	20583	47433.5	69392.9	103678	36185.9	60985		DTAVFECLPQHAMFGnDTITCTTHGNWTK	NP_000033.2	APOH	N183	2	29631	9039.98	10894.9	5909.6	15788.9	10043.8
DIVEYYNDSnGSHVLQGR	NP_001176.1	AZGP1	Nf112	5	19508	19235.7	26858	38037.7	42253	6816.49		nESLETYPVMK	NP_001668.1	ATP1B1	N193	7	24831	29793.3	31743.7	48108.1	16319.4	33382.2		DTAVFECLPQHAMFGnDTITCTTHGNWTK	NP_000033.2	APOH	N183	2	29668	15251.3	23775.3	14390.5	22380.4	11973.5
DIVEYYNDSnGSHVLQGR	NP_001176.1	AZGP1	Nf112	7	18845	16657.2	20028	30930.8	25833.3	7278.99		YLQPLLAVQFTnLTMDTEIR	NP_001668.1	ATP1B1	N265	7	43186	13347	31819.9	20950	5157.81	8252.47		DTAVFECLPQHAMFGnDTITCTTHGNWTK	NP_000033.2	APOH	N183	6	28745	11226.7	13889.5	5172.85	18344.8	13075.5
DIVEYYNDSnGSHVLQGR	NP_001176.1	AZGP1	Nf112	7	18855	13798.1	16883.7	25504.4	29728.9	6308.25		YLQPLLAVQFTnLTMDTEIR	NP_001668.1	ATP1B1	N265	3	42523	4552.45	7213.18	7092.39	3251.12	5672.73		DTAVFECLPQHAMFGnDTITCTTHGNWTK	NP_000033.2	APOH	N183	6	28809	15326.8	17687.7	2984.09	29269.7	13623.5
DIVEYYNDSnGSHVLQGR	NP_001176.1	AZGP1	Nf112	3	18724	19782.5	28906.8	20782.8	41625.7	8326.37		YLQPLLAVQFTnLTMDTEIR	NP_001668.1	ATP1B1	N265	12	45185	13998.7	14685.8	27345.8	2566.93	12228.8		DTAVFECLPQHAMFGnDTITCTTHGNWTK	NP_000033.2	APOH	N183	4	28668	44536.5	78171.2	8983.95	70581.9	38143.8
DIVEYYNDSnGSHVLQGR	NP_001176.1	AZGP1	Nf112	3	18737	19922.9	27884.4	18114	33734.7	7131.56		YLQPLLAVQFTnLTMDTEIR	NP_001668.1	ATP1B1	N265	10	42809	6582.93	13301.4	17168.5	1142.6	8329.47		DTAVFECLPQHAMFGnDTITCTTHGNWTK	NP_000033.2	APOH	N183	4	29841	12458.5	18227.6	7186.09	25134.5	10882.5
DIVEYYNDSnGSHVLQGR	NP_001176.1	AZGP1	Nf112	3	20585	11846	16290.2	14675.2	21471.2	5732.52		YLQPLLAVQFTnLTMDTEIR	NP_001668.1	ATP1B1	N265	11	41692	8806.18	11506	11650.3	5945.82	8378.97		DTAVFECLPQHAMFGnDTITCTTHGNWTK	NP_000033.2	APOH	N183	5	28491	59465.7	84365.5	8150.57	88631.9	46412.6
DIVEYYNDSnGSHVLQGR	NP_001176.1	AZGP1	Nf112	4	18835	12987.4	10385.2	10417.3	13455	5380.69		YLQPLLAVQFTnLTMDTEIR	NP_001668.1	ATP1B1	N265	11	43259	5828.21	10903.8	11268.4	3264.75	12010.9		DTAVFECLPQHAMFGNDTITCTTHGnWTK	NP_000033.2	APOH	N193	12	30792	47193.7	54513.9	6151.32	96330.8	56900.8
DIVEYYNDSnGSHVLQGR	NP_001176.1	AZGP1	Nf112	4	19424	8987.96	10660.8	11575.5	24591.6	1707.45		YLQPLLAVQFTnLTMDTEIR	NP_001668.1	ATP1B1	N265	9	42877	4826.64	7302.5	7536.59	6849.53	3479.43		DTAVFECLPQHAMFGNDTITCTTHGnWTK	NP_000033.2	APOH	N193	3	25927	32068	35359.3	8887.57	69067	31857.4
FGCEIENnR	NP_001176.1	AZGP1	Nf128	9	13314	6517.09	5866.81	11503.6	10508.2	14199.2		YLQPLLAVQFTnLTMDTEIR	NP_001668.1	ATP1B1	N265	8	42702	7586.27	19084	16492	6605.15	6445.86		DTAVFECLPQHAMFGNDTITCTTHGnWTK	NP_000033.2	APOH	N193	3	28242	44179.6	62308.5	17923.1	74231.5	49285.2
FGCEIENnR	NP_001176.1	AZGP1	Nf128	10	13176	4669.88	3822.92	6818.22	7181.24	9226.61		YLQPLLAVQFTnLTMDTEIR	NP_001668.1	ATP1B1	N265	5	42750	8704.48	11123.7	12659.7	3998.52	6172.18		DTAVFECLPQHAMFGNDTITCTTHGnWTK	NP_000033.2	APOH	N193	3	28970	15131.2	21926.1	10252.9	19113	11310.9
FGCEIENnR	NP_001176.1	AZGP1	Nf128	6	12750	61147.3	56445.9	77762.2	88684.6	53617.2		YLQPLLAVQFTnLTMDTEIR	NP_001668.1	ATP1B1	N265	5	42831	5221.28	6174.62	10598.9	5347.57	10207.3		DTAVFECLPQHAMFGNDTITCTTHGnWTK	NP_000033.2	APOH	N193	3	29038	24490.1	35616.7	11464.9	40740.8	23498.6
FGCEIENnR	NP_001176.1	AZGP1	Nf128	8	12886	17132.8	9404.86	32511	16853.3	64965.4		YLQPLLAVQFTnLTMDTEIR	NP_001668.1	ATP1B1	N265	5	43927	7663.28	10633.6	7815.38	3668.31	11369.5		DTAVFECLPQHAMFGNDTITCTTHGnWTK	NP_000033.2	APOH	N193	3	29614	26135.7	40520	11155.6	58066.2	29321.6
FGCEIENnR	NP_001176.1	AZGP1	Nf128	5	13065	72246.6	60497.7	52300.1	208779	47701.1		YLQPLLAVQFTnLTMDTEIR	NP_001668.1	ATP1B1	N265	6	41940	6829.76	9682.27	10092.3	3919.96	4526.88		DTAVFECLPQHAMFGNDTITCTTHGnWTK	NP_000033.2	APOH	N193	3	30668	17282.4	20192.6	6806.14	30079.7	20612.3
FGCEIENnR	NP_001176.1	AZGP1	Nf128	7	12937	21416.4	2730.48	46590.4	17744.5	103024		YLQPLLAVQFTnLTMDTEIR	NP_001668.1	ATP1B1	N265	6	42923	7846.55	9486.19	6916.11	971.941	5078.05		DTAVFECLPQHAMFGNDTITCTTHGnWTK	NP_000033.2	APOH	N193	3	30672	15289	25929.7	5373.1	29594.8	15250.4
FGCEIENnR	NP_001176.1	AZGP1	Nf128	4	12980	36089.3	37714.1	28881.9	73514.4	16090.3		YLQPLLAVQFTnLTMDTEIR	NP_001668.1	ATP1B1	N265	4	42325	6362.93	11820.1	11596.5	6441.91	7224.54		DTAVFECLPQHAMFGNDTITCTTHGnWTK	NP_000033.2	APOH	N193	1	30082	48439.4	71070.3	12824.9	73488.9	49949.1
FGCEIENnR	NP_001176.1	AZGP1	Nf128	8	13914	21997.9	19934.7	26653	64876.4	22661.7		YLQPLLAVQFTnLTMDTEIR	NP_001668.1	ATP1B1	N265	4	43818	17332.9	27256.4	20336.8	4103.21	9063.16		DTAVFECLPQHAMFGNDTITCTTHGnWTK	NP_000033.2	APOH	N193	7	29174	28038.8	37404.6	11451	44402.5	28859.6
FGCEIENnR	NP_001176.1	AZGP1	Nf128	7	14018	21548.4	4949.69	89116.6	21297.6	87608.5		YLQPLLAVQFTnLTMDTEIR	NP_001668.1	ATP1B1	N265	2	41797	9934.59	10741.5	11126.1	5962.25	10721.9		DTAVFECLPQHAMFGNDTITCTTHGnWTK	NP_000033.2	APOH	N193	8	29353	54672.4	67758.2	12526.3	75136.8	52696.4
EAnLTSSVTILPLPLQnATVEAGTR	NP_001691.1	AZU1	N126;N140	12	42891	5769.27	4451.31	8082.02	6322.5	7171.63		YLQPLLAVQFTnLTMDTEIR	NP_001668.1	ATP1B1	N265	7	43494	5778.08	8865.97	6701.31	5250.3	2721.54		DTAVFECLPQHAMFGNDTITCTTHGnWTK	NP_000033.2	APOH	N193	9	29409	20840.1	34488.5	6793.22	30030.8	19946.5
EAnLTSSVTILPLPLQnATVEAGTR	NP_001691.1	AZU1	N126;N140	12	42902	5318.15	4188.14	7246.93	8045.11	6571.46		YLQPLLAVQFTnLTMDTEIR	NP_001668.1	ATP1B1	N265	10	43102	4432.32	6351.79	6770.32	5334.9	4465.84		DTAVFECLPQHAMFGNDTITCTTHGnWTK	NP_000033.2	APOH	N193	4	26372	27202.5	40907.6	29012.7	44005.9	21478
EAnLTSSVTILPLPLQnATVEAGTR	NP_001691.1	AZU1	N126;N140	11	40056	5266.85	5668.33	4499.5	7659.62	4493.31		YLQPLLAVQFTnLTMDTEIR	NP_001668.1	ATP1B1	N265	6	43221	3118.7	4486.01	3220.65	1080.7	1560		DTAVFECLPQHAMFGNDTITCTTHGnWTK	NP_000033.2	APOH	N193	4	29471	8090.87	14859.4	4639.13	14616.3	10887
EAnLTSSVTILPLPLQnATVEAGTR	NP_001691.1	AZU1	N126;N140	4	39659	4701.96	3390.03	5121.76	2123.34	3288.51		YLQPLLAVQFTnLTMDTEIR	NP_001668.1	ATP1B1	N265	4	44139	4826.43	4283.69	5201.22	3342.63	3440.26		DTAVFECLPQHAMFGNDTITCTTHGnWTK	NP_000033.2	APOH	N193	4	29994	8050.8	11189.8	7259.94	11402.3	5833.97
EAnLTSSVTILPLPLQnATVEAGTR	NP_001691.1	AZU1	N126;Nf140	4	36651	4602.07	4695.85	4826.55	2334.23	2778.49		nLTVCPDGALFEQK	NP_001670.1	ATP1B3	N124	12	32230	33444.5	35858.3	31528.9	11283.7	11687.7		DTAVFECLPQHAMFGNDTITCTTHGnWTK	NP_000033.2	APOH	N193	4	31042	12741.6	17058.1	9810.43	19136.6	10100.1
FVnVTVTPEDQCRPNNVCTGVLTR	NP_001691.1	AZU1	N171	9	25364	164274	169449	81909.6	11634.1	2634.68		nLTVCPDGALFEQK	NP_001670.1	ATP1B3	N124	10	29566	65651.5	34861.2	48001.2	8210.88	30572.3		DTAVFECLPQHAMFGNDTITCTTHGnWTK	NP_000033.2	APOH	N193	5	26214	15000.2	23521.6	11988.3	34811.2	14975.8
FVnVTVTPEDQCRPNNVCTGVLTR	NP_001691.1	AZU1	N171	9	25916	23234.7	27142.7	15364.4	17126.8	6226.21		nLTVCPDGALFEQK	NP_001670.1	ATP1B3	N124	11	30154	71299.1	42971.8	77293.5	10430.1	30421.2		DTAVFECLPQHAMFGNDTITCTTHGnWTK	NP_000033.2	APOH	N193	5	28568	6687.7	11859.5	6083.61	12553.9	6769.81
FVnVTVTPEDQCRPNNVCTGVLTR	NP_001691.1	AZU1	N171	10	25442	39238.2	42161.4	21596.7	6579.71	4594.08		nLTVCPDGALFEQK	NP_001670.1	ATP1B3	N124	9	30043	16636.6	11291.6	16928.5	15283.6	11200.1		DTAVFECLPQHAMFGNDTITCTTHGnWTK	NP_000033.2	APOH	N193	5	29207	14227.8	25140.9	5067.62	24890.4	15611.9
FVnVTVTPEDQCRPNNVCTGVLTR	NP_001691.1	AZU1	N171	8	25046	47985.8	67040.1	40569.9	14906.9	27716.8		TASEMVLADDnFSTIVAAVEEGR	NP_733765.1	ATP2A2	N738	10	40224	2003.5	5096.23	4475.29	1257.27	2046.69		DTAVFECLPQHAMFGNDTITCTTHGnWTK	NP_000033.2	APOH	N193	5	30741	5704.67	9437.75	3813.67	9107.49	3567.43
FVnVTVTPEDQCRPNNVCTGVLTR	NP_001691.1	AZU1	N171	2	24711	156305	117073	62474.2	10935.7	4595.12		LnASLPALLLIR	NP_001174.2	ATP6AP1	N170	7	43260	28272.3	57016.9	194452	7907.08	9578.92		DTAVFECLPQHAMFGNDTITCTTHGnWTK	NP_000033.2	APOH	N193	5	30846	4193.78	8846.41	2822.09	7871.43	3813.97
FVnVTVTPEDQCRPNNVCTGVLTR	NP_001691.1	AZU1	N171	1	25054	89090	81754.1	51987.4	9633.12	6063.34		LnASLPALLLIR	NP_001174.2	ATP6AP1	N170	8	42780	16096.8	24069.4	21588.9	4540.42	11890.8		DTAVFECLPQHAMFGNDTITCTTHGnWTK	NP_000033.2	APOH	N193	6	31997	2205.86	8309.89	3369.55	4696.48	5252.41
EANLTSSVTILPLPLQnATVEAGTR	NP_001691.1	AZU1	Nf140	12	40505	8025.51	5034.41	7915.37	10098.3	2504.74		QPVSPVIHPPVSYnDTAPR	NP_001174.2	ATP6AP1	N261	3	21225	51868.5	68553.2	63788	95622.9	52452.2		LGnWSAMPSCK	NP_000033.2	APOH	N253	10	23085	50838.1	77297.3	23952.1	60469.9	31263.3
EANLTSSVTILPLPLQnATVEAGTR	NP_001691.1	AZU1	Nf140	5	37879	11152.2	7158.47	5680.23	5772.98	6269.25		QPVSPVIHPPVSYnDTAPR	NP_001174.2	ATP6AP1	N261	3	21333	47826.7	43760.1	60478	38958	68221.9		LGnWSAMPSCK	NP_000033.2	APOH	N253	12	24733	32541	48645	16301.3	46515.9	25935.3
EANLTSSVTILPLPLQnATVEAGTR	NP_001691.1	AZU1	Nf140	3	37425	10117.7	11406.7	13672.1	5298.01	5808.15		QPVSPVIHPPVSYnDTAPR	NP_001174.2	ATP6AP1	N261	12	23027	17436.2	18012.1	14456.9	6195.86	13770.1		LGnWSAMPSCK	NP_000033.2	APOH	N253	3	22148	206448	272091	61659.7	332263	158945
DFLDVYYnLTLK	NP_001265579.1	B3GALT5	N130	9	42950	29423.5	16329.8	17253.1	22828.8	4499.83		QPVSPVIHPPVSYnDTAPR	NP_001174.2	ATP6AP1	N261	12	23068	17447.5	20429.8	20112.3	7778.77	14465.4		LGnWSAMPSCK	NP_000033.2	APOH	N253	3	22292	182174	261742	79687.3	295379	218970
nSSWIFFCEEETR	NP_919299.3	B3GLCT	N124	7	32125	6443.71	7638.86	13169.1	6372.64	10035		QPVSPVIHPPVSYnDTAPR	NP_001174.2	ATP6AP1	N261	1	22049	8844.63	8256.82	11274.3	10032.8	7876.89		LGnWSAMPSCK	NP_000033.2	APOH	N253	3	22317	341994	476850	88239.5	571547	381075
CRnYSLLIDQPDK	NP_001306004.1	B3GNT2	N127	11	21421	34865.5	36784.8	56486.3	34382.5	34204.9		QPVSPVIHPPVSYnDTAPR	NP_001174.2	ATP6AP1	N261	10	20482	21279	19783.8	19158.8	25421.5	26654		LGnWSAMPSCK	NP_000033.2	APOH	N253	3	23511	59912.8	76897.8	33297.6	102649	43952.3
ESWGQESNAGnQTVVR	NP_001306004.1	B3GNT2	N173	4	14661	11220.5	13300.2	60939.8	6962.42	4517.87		QPVSPVIHPPVSYnDTAPR	NP_001174.2	ATP6AP1	N261	11	20820	72497.5	98638.3	89290.4	38549.2	47533.9		LGnWSAMPSCK	NP_000033.2	APOH	N253	11	23352	49966.2	76834.8	46128.1	71818.6	58303.7
DTFFnLSLK	NP_001306004.1	B3GNT2	N219	9	36142	25769	29896.9	53116.8	52516.4	2997.32		QPVSPVIHPPVSYnDTAPR	NP_001174.2	ATP6AP1	N261	9	20651	54928.1	66359.6	71158.5	33312.6	56533.4		LGnWSAMPSCK	NP_000033.2	APOH	N253	9	18308	64289	95450.4	31658.8	72772.8	49127
DTFFnLSLK	NP_001306004.1	B3GNT2	N219	8	35705	116104	124836	338304	128207	22149.8		QPVSPVIHPPVSYnDTAPR	NP_001174.2	ATP6AP1	N261	8	21431	14074.3	19285.5	15420.4	11736.4	10444.6		LGnWSAMPSCK	NP_000033.2	APOH	N253	9	23137	99569.9	177025	37631	118939	90857.4
nITVNLTPELAQVNEY	NP_004767.1	B4GALT5	N373	5	38068	8373	9030.82	10495.6	9182.87	5769.5		QPVSPVIHPPVSYnDTAPR	NP_001174.2	ATP6AP1	N261	5	21473	32669.3	35802.6	47331.9	34805.3	36002.7		LGnWSAMPSCK	NP_000033.2	APOH	N253	9	23152	61617.1	130810	27246.9	78011.1	44746.1
LESFnGSK	NP_001028721.1	BABAM1	N114	10	19620	41166.1	36454.4	55784.5	25675.7	61004.1		QPVSPVIHPPVSYnDTAPR	NP_001174.2	ATP6AP1	N261	4	20962	64547.8	68172.1	84963.6	26615.1	154801		LGnWSAMPSCK	NP_000033.2	APOH	N253	2	17404	98839.8	120027	42113.7	155720	87166.7
DnFSFSAK	NP_001316786.1	BAZ2B	Nf739	8	8700	88061.3	156646	73449.3	285754	2389.19		QPVSPVIHPPVSYnDTAPR	NP_001174.2	ATP6AP1	N261	2	20741	18309.5	29837.9	21756.9	28062.8	17849.8		LGnWSAMPSCK	NP_000033.2	APOH	N253	2	22434	56592.7	67844.9	33477.3	73126.2	46914.7
VLSLPLnSSAVVnCSVHGLPTPALR	NP_001013275.1	BCAM	N377;N383	10	37027	5452.84	9075.04	10731.6	8959.09	5024.54		ILFWAQnFSVAYK	NP_001174.2	ATP6AP1	N273	8	42926	9715.4	11681.4	14382.4	16638	10470.9		LGnWSAMPSCK	NP_000033.2	APOH	N253	6	22429	19326.1	21838.5	16054.9	29899.1	19244.9
VLSLPLnSSAVVnCSVHGLPTPALR	NP_001013275.1	BCAM	N377;N383	10	37088	7480.1	8043.04	12006	9443.51	5654.47		QPVSPVIHPPVSYnDTAPR	NP_001174.2	ATP6AP1	Nf261	5	19914	24840.3	18057.8	20629.2	30715.3	33393.6		LGnWSAMPSCK	NP_000033.2	APOH	N253	5	22289	20372.6	21612	16693	24963.8	14152.7
VLSLPLnSSAVVNCSVHGLPTPALR	NP_001013275.1	BCAM	N377	10	37044	7210.26	7927.37	11708.9	10823.1	3606.19		QPVSPVIHPPVSYnDTAPR	NP_001174.2	ATP6AP1	Nf261	5	19920	22439.7	17625.7	18521.8	25502.1	35888.2		LGnWSAMPSCK	NP_000033.2	APOH	N253	10	27865	45278.9	66186.7	23074.2	49007.4	30334.6
TQnFTLLVQGSPELK	NP_001013275.1	BCAM	N439	9	33562	22165.9	12468.8	100691	5976.09	12604.7		VFnGSGKPIDR	NP_001684.2	ATP6V1B2	N133	4	17171	126837	110456	132276	89524.2	94142.1		LGnWSAMPSCK	NP_000033.2	APOH	N253	12	29385	68047	105074	28663.5	82588.8	51941.6
TQnFTLLVQGSPELK	NP_001013275.1	BCAM	N439	12	36197	94706.4	74082.3	231816	17501.9	124804		MPSQAPTGNFYPQPLLnSSMCLEDSR	NP_001310261.1	ATRN	N1043	3	33678	10610.6	10844.6	14521.4	7822.34	11963.2		LGnWSAMPSCK	NP_000033.2	APOH	N253	3	26769	73377.5	71021.4	20265.3	105185	53377.6
TQnFTLLVQGSPELK	NP_001013275.1	BCAM	N439	11	33445	54474.9	68271	124255	16582.2	8046.52		CInQSICEK	NP_001310261.1	ATRN	N1073	12	19010	26665.2	33351.6	21221.8	26368.5	17410.7		LGnWSAMPSCK	NP_000033.2	APOH	N253	3	28362	34852.5	32199.6	15294.4	56604.5	30758.8
TQnFTLLVQGSPELK	NP_001013275.1	BCAM	N439	11	34770	14835.3	18651.1	28498.8	17511.1	4293.01		CInQSICEK	NP_001310261.1	ATRN	N1073	10	16374	72853.4	61871.6	52448.1	65101.8	35499.4		LGnWSAMPSCK	NP_000033.2	APOH	N253	9	27996	58204.3	91463.4	34462.9	82997.8	60823.3
TQnFTLLVQGSPELK	NP_001013275.1	BCAM	N439	10	33338	26860.8	17636.6	81231.1	11008.8	3188.17		CInQSICEK	NP_001310261.1	ATRN	N1073	10	18211	15455.6	14737.6	13527.8	20052.9	9726.85		LGnWSAMPSCK	NP_000033.2	APOH	N253	6	27291	41141.3	43380.6	30843.8	53410.4	38642.1
EnETEIIK	NP_000046.1	BCHE	N284	3	16843	159388	169963	128047	258021	91756.1		CInQSICEK	NP_001310261.1	ATRN	N1073	5	16705	119666	70742.3	135890	82899.7	127707		LGnWSAMPSCK	NP_000033.2	APOH	N253	4	27199	24584.9	21560.8	15343.4	37996.3	17666
DnNSIITR	NP_000046.1	BCHE	N369	4	10656	63782.7	131408	108234	129709	0		CInQSICEK	NP_001310261.1	ATRN	N1073	6	16411	381946	201973	477316	139176	420921		LGnWSAMPSCK	NP_000033.2	APOH	N253	4	27419	9884.4	14653.7	12362	18727.1	13737.7
WSDIWnATK	NP_000046.1	BCHE	N85	9	32547	35633.8	51587.2	31626.8	100181	0		CInQSICEK	NP_001310261.1	ATRN	N1073	2	16261	34718	45276.6	35369.4	76457.3	17891.3		LGnWSAMPSCK	NP_000033.2	APOH	N253	5	27092	26408.7	36399.8	15411.5	43910.7	23765.1
WSDIWnATK	NP_000046.1	BCHE	N85	9	32617	29977.7	42792.8	24899.6	84820.7	4903.63		CEnLTTGK	NP_001310261.1	ATRN	N1082	7	13245	249549	223088	210043	223700	107292		DTAVFECLPQHAMFGnDTITCTTHGNWTK	NP_000033.2	APOH	Nf183	3	27007	12935.5	19488.5	3944.47	29885	16972.2
WSDIWnATK	NP_000046.1	BCHE	N85	7	32342	13510.8	29279.2	36119.7	9836.46	3711.9		CEnLTTGK	NP_001310261.1	ATRN	N1082	10	12665	101386	102757	86743.9	101162	40033.9		DTAVFECLPQHAMFGnDTITCTTHGNWTK	NP_000033.2	APOH	Nf183	3	27038	12175.5	17444.4	3136.04	26670.5	11631.7
WSDIWnATK	NP_000046.1	BCHE	N85	2	31792	51465.4	73458.9	94449.4	87282.8	57159.5		CEnLTTGK	NP_001310261.1	ATRN	N1082	11	12864	135460	151710	130973	146759	59510.6		DTAVFECLPQHAMFGnDTITCTTHGNWTK	NP_000033.2	APOH	Nf183	2	27399	14012.9	16776.7	6242.42	23473.7	11030.1
LTGCSREnETEIIK	NP_000046.1	BCHE	Nf284	11	16118	40496.2	35839.7	37902.6	45525.1	20978.5		CEnLTTGK	NP_001310261.1	ATRN	N1082	2	12649	170928	119584	188055	101175	141604		DTAVFECLPQHAMFGnDTITCTTHGNWTK	NP_000033.2	APOH	Nf183	2	27413	11578.9	17256.3	5687.9	26909.3	10531
SGSGSVGnGSSR	NP_001070908.1	BCLAF1	N277	6	4139	43269.7	73082.1	85969.5	5372.91	2599.62		ISnSSDTVECECSENWK	NP_001310261.1	ATRN	N264	3	21471	53834.7	50669	32353.5	58335	31030		DTAVFECLPQHAMFGnDTITCTTHGNWTK	NP_000033.2	APOH	Nf183	4	27429	12746.1	21223.1	7871.62	18881.4	11947.4
SGNIInMSSVASSVK	NP_064524.3	BDH2	N130	5	19392	61560.3	81499.9	121103	41686.9	14249		ISnSSDTVECECSENWK	NP_001310261.1	ATRN	N264	5	21591	68128.9	57191.2	104319	39646.3	104534		TELFSSSCPGGIMLnETGQGYQR	NP_001243098.1	APOM	N63	10	28440	25052.2	30832.9	18560.4	32120.2	27011.7
YICEKIMDInK	NP_001289011.1	BEND5	N236	6	15331	85781.4	132222	54637.5	439357	0		ISnSSDTVECECSENWK	NP_001310261.1	ATRN	N264	4	21265	44207	34964.5	44754.8	45869.8	46829.5		TELFSSSCPGGIMLnETGQGYQR	NP_001243098.1	APOM	N63	10	28872	11920.5	22949.1	16590	21792.6	14985.2
YICEKIMDInK	NP_001289011.1	BEND5	N236	1	15912	31400.9	45731.4	27552.7	139488	2644.01		GICnSSDVR	NP_001310261.1	ATRN	N300	3	8801	137526	132799	122664	178848	49256.9		TELFSSSCPGGIMLnETGQGYQR	NP_001243098.1	APOM	N63	1	29056	23957.9	23352.9	14964	26145.8	26474.6
MIEnGSLSFLPTLR	NP_001702.1	BGN	N270	12	37824	53825.4	155952	18661.8	240489	0		GICnSSDVR	NP_001310261.1	ATRN	N300	5	8949	138524	113331	213357	63786.7	114700		TELFSSSCPGGIMLnETGQGYQR	NP_001243098.1	APOM	N63	1	29072	19837.4	21058.1	21849.9	19910	20337.1
MIEnGSLSFLPTLR	NP_001702.1	BGN	N270	6	34726	75285.7	145214	24880	325918	0		GICnSSDVR	NP_001310261.1	ATRN	N300	4	8648	58180.2	51179.4	49284.3	81578.2	44417.1		TELFSSSCPGGIMLnETGQGYQR	NP_001243098.1	APOM	N63	1	29521	10459.3	17648.9	10196.2	17960.1	18004.2
MIEnGSLSFLPTLR	NP_001702.1	BGN	N270	5	34805	64813.3	162617	37538.1	219011	0		GCSCFSDWQGPGCSVPVPAnQSFWTR	NP_001310261.1	ATRN	N325	10	33790	4259.98	7412.64	5078.63	4010.81	3247.21		TELFSSSCPGGIMLnETGQGYQR	NP_001243098.1	APOM	N63	7	28253	9741.06	13621.3	9408.17	14366.6	9414.63
MIEnGSLSFLPTLR	NP_001702.1	BGN	N270	5	35171	44528.2	110678	24538	159638	0		GCSCFSDWQGPGCSVPVPAnQSFWTR	NP_001310261.1	ATRN	N325	10	33819	3592.21	4745.08	4748.36	1775.57	2119.57		TELFSSSCPGGIMLnETGQGYQR	NP_001243098.1	APOM	N63	9	28348	14964	22199.9	7527.29	19963.4	20037.2
MIEnGSLSFLPTLR	NP_001702.1	BGN	N270	7	34585	61440.9	130071	29142.5	246261	0		GCSCFSDWQGPGCSVPVPAnQSFWTR	NP_001310261.1	ATRN	N325	10	33851	1501.33	3856.04	3690.16	3281.99	3675.08		TELFSSSCPGGIMLnETGQGYQR	NP_001243098.1	APOM	N63	2	27808	11863.8	14533.6	8036.32	18959.5	13496.1
MIEnGSLSFLPTLR	NP_001702.1	BGN	N270	1	34671	36833	105716	41814.5	144225	0		GCSCFSDWQGPGCSVPVPAnQSFWTR	NP_001310261.1	ATRN	N325	2	34288	10326.2	12109.6	17759.4	12539.7	7740.63		TELFSSSCPGGIMLnETGQGYQR	NP_001243098.1	APOM	N63	5	27631	14578.2	14807.5	4214.91	11287.4	9924.7
MIEnGSLSFLPTLR	NP_001702.1	BGN	N270	3	34404	45557.9	103856	25905.8	172666	0		GCSCFSDWQGPGCSVPVPAnQSFWTR	NP_001310261.1	ATRN	N325	2	34300	8666.67	12658.3	16836.7	10166.5	7124.68		TELFSSSCPGGIMLnETGQGYQR	NP_001243098.1	APOM	N63	1	32283	11112.3	18695.7	7469.9	16123.5	12147.4
MIEnGSLSFLPTLR	NP_001702.1	BGN	N270	4	34739	33859.1	106986	17657.8	200835	0		EWLPLnR	NP_001310261.1	ATRN	N383	12	29432	47686.8	34615.4	31927	34821.9	38090.4		TELFSSSCPGGIMLnETGQGYQR	NP_001243098.1	APOM	N63	9	31448	6033.98	11374	6745.94	11316.6	10488.7
MIEnGSLSFLPTLR	NP_001702.1	BGN	N270	9	38336	19006.2	61866	8450.79	72443.9	0		EWLPLnR	NP_001310261.1	ATRN	N383	1	28548	15484.5	11256.4	17193	14992.8	18878.9		TELFSSSCPGGIMLnETGQGYQR	NP_001243098.1	APOM	N63	9	31461	6249.39	13127.5	5946.88	12882.9	12515.9
MIEnGSLSFLPTLR	NP_001702.1	BGN	N270	2	37763	40686.3	109019	21729.6	149098	0		EWLPLnR	NP_001310261.1	ATRN	N383	11	27017	29944.3	20342.8	17166.7	25088.9	28730.4		TELFSSSCPGGIMLnETGQGYQR	NP_001243098.1	APOM	N63	5	30744	7496.19	13737.8	7580.5	14385.4	6982.36
MIEnGSLSFLPTLR	NP_001702.1	BGN	N270	3	37996	43241	138592	20280.2	178998	0		EWLPLnR	NP_001310261.1	ATRN	N383	4	27637	160275	123354	102462	138356	94485		QPAGnYSLSSVLPNAPDMAQFK	NP_055385.3	ARFGAP3	N472	12	33925	11791.7	18595.1	12480.3	16898.8	10041.9
MIEnGSLSFLPTLR	NP_001702.1	BGN	N270	9	34845	5289.04	8287.41	3975.8	11944.1	63.4625		EWLPLnR	NP_001310261.1	ATRN	N383	2	27264	98150.4	84908.4	93535.6	78383.2	58775.9		QTLnSSSR	NP_001106985.1	ARHGEF7	N553	6	6114	14047.7	22427.9	6785.34	26603.8	14089.3
MIEnGSLSFLPTLR	NP_001702.1	BGN	N270	12	37476	61751	162276	28452.7	295691	2121.99		IDSTGnVTNELR	NP_001310261.1	ATRN	N416	7	19334	24587.6	28030.7	27816.5	29718.2	20247.5		FLMSnETVLLAK	NP_078817.2	ARMH3	N510	7	34600	18703.7	24680.9	23488.6	32529.4	20762
MIEnGSLSFLPTLR	NP_001702.1	BGN	N270	10	34672	12714.6	17447.1	12796.7	35666.8	6564.99		IDSTGnVTNELR	NP_001310261.1	ATRN	N416	5	19483	60283	63248.7	55962.7	80521.7	29708.5		CTLIDALnVTR	NP_000037.2	ARSB	N188	10	31053	51527.8	100907	13136	121951	48991.8
MIEnGSLSFLPTLR	NP_001702.1	BGN	N270	2	34260	5415.53	5814.54	3831.47	7899.51	2227.26		IDSTGnVTNELR	NP_001310261.1	ATRN	N416	6	18720	64313.2	68126.4	61171.5	74179.5	27241.9		CTLIDALnVTR	NP_000037.2	ARSB	N188	11	31446	29152.7	36129.6	15776.2	51062.1	31554.1
MIEnGSLSFLPTLR	NP_001702.1	BGN	N270	12	41034	96613.5	294662	38695.9	451335	10171.4		IDSTGnVTNELR	NP_001310261.1	ATRN	N416	6	19115	49990.9	51096.1	43322.5	56163.7	22705.7		CTLIDALnVTR	NP_000037.2	ARSB	N188	11	31451	26045.7	35807.7	16818.4	46968.3	31273.8
MIEnGSLSFLPTLR	NP_001702.1	BGN	N270	11	38259	23483.4	59265.8	19952.9	95544.4	4590		IDSTGnVTNELR	NP_001310261.1	ATRN	N416	4	19230	137761	159839	130188	147960	32165.8		CTLIDALnVTR	NP_000037.2	ARSB	N188	9	31194	19414	26362.9	14661.8	46531.9	28119.7
MIEnGSLSFLPTLR	NP_001702.1	BGN	N270	10	38363	30084.3	64012.5	18627.2	104617	5117.75		VFHIHnESWVLLTPK	NP_001310261.1	ATRN	N428	4	31707	20616	16421.4	17860.5	15553.5	18915		ALQWNAGSGGLPEnETTFAR	NP_001660.2	ARSD	N128	7	28838	15343.7	21656	13441	22236.8	10008
MIEnGSLSFLPTLR	NP_001702.1	BGN	N270	6	38310	31423	77999.7	19478.8	72441.3	4234.94		nHSCSEGQISIFR	NP_001310261.1	ATRN	N731	7	17301	19451.7	16422.6	22169.9	18301.7	31338		VLQWTGASGGLPTnETTFAK	NP_000038.2	ARSE	N125	6	34165	15365.6	15936.2	5283.9	12604.3	3615.46
MIEnGSLSFLPTLR	NP_001702.1	BGN	N270	8	37957	58789.1	171413	25504	253726	6780		AATCINPLnGSVCERPAnHSAK	NP_001310261.1	ATRN	N914;N923	12	19467	16536.7	20621	18287.9	16970.8	10332.3		VLQWTGASGGLPTnETTFAK	NP_000038.2	ARSE	N125	5	34023	31057.3	25328.4	8285.24	12067.4	6254.36
MIEnGSLSFLPTLR	NP_001702.1	BGN	N270	8	38001	28149.8	84913.4	11670.8	117906	519.314		AATCINPLnGSVCERPAnHSAK	NP_001310261.1	ATRN	N914;N923	10	16897	15930.4	11215.6	14181.7	10818	12792.7		VLQWTGASGGLPTnETTFAK	NP_000038.2	ARSE	N125	5	34855	46395.1	103404	12869.7	17795.4	8152.35
MIEnGSLSFLPTLR	NP_001702.1	BGN	N270	5	38365	12100.8	27387.6	10311.2	33299.6	5398.33		AATCINPLnGSVCERPAnHSAK	NP_001310261.1	ATRN	N914;N923	11	17092	53408.9	41336.4	54016.8	51954.3	50193.4		nHTITEQPMCFQR	NP_000038.2	ARSE	N258	11	11551	36286.6	44240.3	26337.1	39280.1	27688.6
MIEnGSLSFLPTLR	NP_001702.1	BGN	N270	7	38137	15087.1	40390.9	7556.34	61259.1	1437.84		DIVEYYnDSnGSHVLQGR	NP_001176.1	AZGP1	N109;N112	7	23476	29974.4	40153.8	52978.5	44623.2	30243.8		TVLEnSTSYEEAK	NP_004306.3	ASAH1	N275	3	19998	52599.5	65838.3	99930.9	79609.8	40989.2
MIEnGSLSFLPTLR	NP_001702.1	BGN	N270	1	37882	31856.3	92360.3	11403.1	126492	3254		DIVEYYnDSnGSHVLQGR	NP_001176.1	AZGP1	N109;N112	7	24508	24095	30187.2	40914	45739.8	26785.1		TVLEnSTSYEEAK	NP_004306.3	ASAH1	N275	1	21386	57476.5	81949.4	53590.3	111048	52836.4
MIEnGSLSFLPTLR	NP_001702.1	BGN	N270	4	37951	42722	132537	17747.5	239210	4187.93		DIVEYYnDSnGSHVLQGR	NP_001176.1	AZGP1	N109;N112	3	24571	81733.6	90667.5	115487	109298	61607.6		TVLEnSTSYEEAK	NP_004306.3	ASAH1	N275	7	19476	36459.4	47924.4	27979.2	58797.8	35734.8
LLQVVYLHSNnITK	NP_001702.1	BGN	N311	9	30830	49452.8	152979	34584.3	280917	0		DIVEYYnDSnGSHVLQGR	NP_001176.1	AZGP1	N109;N112	1	25117	9069.14	11140.5	12595.2	9786.27	8624.12		TVLEnSTSYEEAK	NP_004306.3	ASAH1	N275	7	20033	14133.6	19538.4	13632.2	16023.3	14957.9
LLQVVYLHSNnITK	NP_001702.1	BGN	N311	12	34535	56684	148502	66808.8	229556	0		DIVEYYnDSnGSHVLQGR	NP_001176.1	AZGP1	N109;N112	10	23587	9991.26	12648.1	13427.5	9454.1	13168.3		TVLEnSTSYEEAK	NP_004306.3	ASAH1	N275	7	20272	86757.6	122875	61571.2	143562	67863.3
LLQVVYLHSNnITK	NP_001702.1	BGN	N311	6	30558	38212.2	99403.6	18576	197123	0		DIVEYYnDSnGSHVLQGR	NP_001176.1	AZGP1	N109;N112	11	24013	69319.7	53201.4	59135.6	64831.8	77882.1		TVLEnSTSYEEAK	NP_004306.3	ASAH1	N275	7	20484	1.41031e+07	2.07055e+07	1.02912e+07	2.53181e+07	1.22085e+07
LLQVVYLHSNnITK	NP_001702.1	BGN	N311	8	30517	94749.9	301203	66977.2	487554	0		DIVEYYnDSnGSHVLQGR	NP_001176.1	AZGP1	N109;N112	9	22732	17506.1	22991.6	31513.2	25971.6	24929.3		TVLEnSTSYEEAK	NP_004306.3	ASAH1	N275	7	20623	2.30852e+06	3.32128e+06	1.74795e+06	4.15917e+06	1.89548e+06
LLQVVYLHSNnITK	NP_001702.1	BGN	N311	5	30885	64003.5	173227	27963.9	302735	0		DIVEYYnDSnGSHVLQGR	NP_001176.1	AZGP1	N109;N112	5	23562	41427.5	48999.5	55655.2	76245.1	26366.1		TVLEnSTSYEEAK	NP_004306.3	ASAH1	N275	7	20991	17807.7	29316.2	17468.3	32883.4	18846.5
LLQVVYLHSNnITK	NP_001702.1	BGN	N311	7	30613	71598.3	198302	28663.9	510293	0		DIVEYYnDSnGSHVLQGR	NP_001176.1	AZGP1	N109;N112	5	23592	34321.7	43860.7	41824.9	65906.9	21652.1		TVLEnSTSYEEAK	NP_004306.3	ASAH1	N275	7	21092	29362.8	44653	18249.5	62954.4	23268.4
LLQVVYLHSNnITK	NP_001702.1	BGN	N311	7	30853	12946.4	41249.4	9575.23	107201	0		DIVEYYnDSnGSHVLQGR	NP_001176.1	AZGP1	N109;N112	5	24682	31211.8	36904.3	41056.5	63498.2	21160.2		TVLEnSTSYEEAK	NP_004306.3	ASAH1	N275	7	21358	14509.7	23765.4	16204.3	27460.5	13899
LLQVVYLHSNnITK	NP_001702.1	BGN	N311	2	30018	101736	277188	63501.9	461213	0		DIVEYYnDSnGSHVLQGR	NP_001176.1	AZGP1	N109;N112	6	21815	29282.5	32186.6	36416.6	62119.2	92016.3		TVLEnSTSYEEAK	NP_004306.3	ASAH1	N275	11	20953	48120.1	66253.1	36800.2	93457.5	43097.5
LLQVVYLHSNnITK	NP_001702.1	BGN	N311	1	30365	55660.1	157281	33276.7	298151	0		DIVEYYnDSnGSHVLQGR	NP_001176.1	AZGP1	N109;N112	6	22920	25789	34558.6	42807.3	42915.5	28982.8		TVLEnSTSYEEAK	NP_004306.3	ASAH1	N275	8	20609	49160.9	65225.3	37898	94452.3	35958.5
LLQVVYLHSNnITK	NP_001702.1	BGN	N311	3	30393	50304.9	129503	24365.1	275332	0		DIVEYYnDSnGSHVLQGR	NP_001176.1	AZGP1	N109;N112	4	22290	32123.7	51002.1	60544.8	86264.5	25487.3		TVLEnSTSYEEAK	NP_004306.3	ASAH1	N275	8	21420	13268.6	49817.9	52980	32342.4	29919
LLQVVYLHSNnITK	NP_001702.1	BGN	N311	4	30613	44261.3	131922	24513.2	289029	0		DIVEYYnDSnGSHVLQGR	NP_001176.1	AZGP1	N109;N112	4	24307	34751.3	54530.5	58808.1	117290	45619.9		TVLEnSTSYEEAK	NP_004306.3	ASAH1	N275	9	20798	19098.9	28401.6	17270.5	32049.2	17160.1
LLQVVYLHSNnITK	NP_001702.1	BGN	N311	9	31194	14517.1	31914.2	13798.6	60531.6	1432.01		DIVEYYnDSnGSHVLQGR	NP_001176.1	AZGP1	N109;N112	2	24097	30275.4	43502	41162.4	31220.3	25856.2		TVLEnSTSYEEAK	NP_004306.3	ASAH1	N275	2	20019	56290.6	103278	44078.7	113291	44475.1
LLQVVYLHSNnITK	NP_001702.1	BGN	N311	12	33493	50451.7	140857	28497.2	285491	9321.9		DIVEYYnDSNGSHVLQGR	NP_001176.1	AZGP1	N109	12	24231	199159	42653	514237	104609	404718		TVLEnSTSYEEAK	NP_004306.3	ASAH1	N275	2	20056	58569.1	93213.9	53786.6	109158	54842.5
LLQVVYLHSNnITK	NP_001702.1	BGN	N311	11	30817	42702.2	74099.9	21661.1	160844	7882.13		DIVEYYnDSNGSHVLQGR	NP_001176.1	AZGP1	N109	10	21852	13235.7	13053.5	14552.5	9762.29	8271.05		TVLEnSTSYEEAK	NP_004306.3	ASAH1	N275	6	19919	36595.1	67209	26426.5	108412	31056.2
LLQVVYLHSNnITK	NP_001702.1	BGN	N311	10	30706	42963	96084.8	23863	194461	1973.21		DIVEYYnDSNGSHVLQGR	NP_001176.1	AZGP1	N109	10	21881	10901.8	11843	17109.6	10700.8	8874.02		TVLEnSTSYEEAK	NP_004306.3	ASAH1	N275	4	20168	38338.8	54398.4	70180.3	47533.4	36216.3
LLQVVYLHSNnITK	NP_001702.1	BGN	N311	5	31991	12682.7	15826.2	15346	19851.3	6510.43		DIVEYYnDSNGSHVLQGR	NP_001176.1	AZGP1	N109	9	22006	24861.2	23049.7	36612.7	32327.5	24337.2		TVLEnSTSYEEAK	NP_004306.3	ASAH1	N275	5	19892	20187.9	34911.4	20450.2	41707.1	38790.7
LLQVVYLHSNnITK	NP_001702.1	BGN	N311	3	32121	26232.8	78621.3	22939.3	161766	1934.99		DIVEYYnDSNGSHVLQGR	NP_001176.1	AZGP1	N109	9	22040	22723.9	24229.1	29400.1	30624.3	18754		ILAPAYFILGGnQSGEGCVITR	NP_004306.3	ASAH1	N302	9	46053	913.207	1034.74	0	0	0
LLQVVYLHSNnITK	NP_001702.1	BGN	N311	4	32323	23007.8	53143.4	15187.6	124758	12786		DIVEYYnDSNGSHVLQGR	NP_001176.1	AZGP1	N109	8	22454	13068	16879.6	28016	20051.6	17135.7		ILAPAYFILGGnQSGEGCVITR	NP_004306.3	ASAH1	N302	9	44993	0	882.105	0	0	2582.23
MIEnGSLSFLPTLR	NP_001702.1	BGN	Nf270	6	31810	51038.5	108894	28005.6	170934	3359.94		DIVEYYnDSNGSHVLQGR	NP_001176.1	AZGP1	N109	8	22704	14681	11183.4	24315	15045.6	17261.1		ILAPAYFILGGnQSGEGCVITR	NP_004306.3	ASAH1	N302	5	44282	1237.88	0	0	5.55979	0.0176628
MIEnGSLSFLPTLR	NP_001702.1	BGN	Nf270	12	38004	23020.1	57115.6	14870.5	63947.3	5655.86		DIVEYYNDSnGSHVLQGR	NP_001176.1	AZGP1	N112	7	22339	21622.1	22517.5	24882.5	37008.3	136256		ILAPAYFILGGnQSGEGCVITR	NP_004306.3	ASAH1	N302	9	44239	1679.63	2010.11	1822.88	0	4697.83
MIEnGSLSFLPTLR	NP_001702.1	BGN	Nf270	5	35314	14813.2	28603.5	18164.2	37062.4	6125.01		DIVEYYNDSnGSHVLQGR	NP_001176.1	AZGP1	N112	3	22409	43651.6	59703.8	62696.9	56127.6	35756.7		ILAPAYFILGGnQSGEGCVITR	NP_004306.3	ASAH1	N302	9	47315	0	909.846	3.87583	0	1452.56
MIEnGSLSFLPTLR	NP_001702.1	BGN	Nf270	4	35005	4435.21	11625.5	5562.4	15638.7	5915.94		DIVEYYNDSnGSHVLQGR	NP_001176.1	AZGP1	N112	3	22419	53890.5	56763.2	68749.5	69160.4	37040.9		ILAPAYFILGGnQSGEGCVITR	NP_004306.3	ASAH1	N302	10	42867	5944.41	12132.4	2882.63	12584.9	7393.49
LLQVVYLHSNnITK	NP_001702.1	BGN	Nf311	9	29308	58587.1	154824	69118.6	327618	0		DIVEYYNDSnGSHVLQGR	NP_001176.1	AZGP1	N112	12	24020	51922.3	69063.1	83509.5	53920	38425		ILAPAYFILGGnQSGEGCVITR	NP_004306.3	ASAH1	N302	10	42987	5135.56	7141.25	1582.5	6939.5	6698.26
LLQVVYLHSNnITK	NP_001702.1	BGN	Nf311	11	28429	68430.2	178724	48939.5	414475	0		DIVEYYNDSnGSHVLQGR	NP_001176.1	AZGP1	N112	1	23053	17314.4	16308.1	18141.4	16783.9	10611.9		ILAPAYFILGGnQSGEGCVITR	NP_004306.3	ASAH1	N302	10	42999	5133.9	9216.23	3103.99	9054.53	5289.07
LLQVVYLHSNnITK	NP_001702.1	BGN	Nf311	10	28177	78638.5	149081	53245.2	425804	0		DIVEYYNDSnGSHVLQGR	NP_001176.1	AZGP1	N112	10	21489	13565.8	15509.1	20797.5	13905	11446		ILAPAYFILGGnQSGEGCVITR	NP_004306.3	ASAH1	N302	10	43016	5882.46	10831.5	3771.52	13295.4	7560.66
LLQVVYLHSNnITK	NP_001702.1	BGN	Nf311	6	27939	2.65984e+06	8.81395e+06	1.78228e+06	1.3e+07	0		DIVEYYNDSnGSHVLQGR	NP_001176.1	AZGP1	N112	10	22286	14178.2	12688.8	12641	10968.4	27064.6		ILAPAYFILGGnQSGEGCVITR	NP_004306.3	ASAH1	N302	10	44218	0	993.157	1636.89	787.027	996.614
LLQVVYLHSNnITK	NP_001702.1	BGN	Nf311	7	28135	112814	324193	105497	394583	0		DIVEYYNDSnGSHVLQGR	NP_001176.1	AZGP1	N112	11	21825	25418.9	20981.9	24969.3	19058.7	41291		ILAPAYFILGGnQSGEGCVITR	NP_004306.3	ASAH1	N302	10	44750	0.161905	1251.28	1172.41	1570.27	2565.42
LLQVVYLHSNnITK	NP_001702.1	BGN	Nf311	2	27563	1.58473e+06	5.19338e+06	1.30139e+06	4.48567e+06	0		DIVEYYNDSnGSHVLQGR	NP_001176.1	AZGP1	N112	9	21636	9087.95	11777.8	14098.3	11989.4	12693.7		ILAPAYFILGGnQSGEGCVITR	NP_004306.3	ASAH1	N302	10	44779	0.103887	1373.35	5.25683	1007.57	1371.75
LLQVVYLHSNnITK	NP_001702.1	BGN	Nf311	2	28822	128423	429098	101362	477445	0		DIVEYYNDSnGSHVLQGR	NP_001176.1	AZGP1	N112	5	22414	34907.6	32696.6	42746.7	53317.2	24274.4		ILAPAYFILGGnQSGEGCVITR	NP_004306.3	ASAH1	N302	3	42586	8047.15	10432.5	9419.83	13384.6	8743.81
LLQVVYLHSNnITK	NP_001702.1	BGN	Nf311	1	27775	215969	808480	98099.5	1.03581e+06	0		DIVEYYNDSnGSHVLQGR	NP_001176.1	AZGP1	N112	6	21821	29957.5	41703.8	38070.7	52090.3	127756		ILAPAYFILGGnQSGEGCVITR	NP_004306.3	ASAH1	N302	3	42620	8725.61	10946.1	8640.18	11576.2	7512.84
LLQVVYLHSNnITK	NP_001702.1	BGN	Nf311	4	28228	117839	430373	114603	599547	0		DIVEYYNDSnGSHVLQGR	NP_001176.1	AZGP1	N112	6	21840	33694.4	46203.9	51293.4	109017	96447.8		ILAPAYFILGGnQSGEGCVITR	NP_004306.3	ASAH1	N302	1	43620	2545.59	3420.13	2364.42	5324.83	3626.06
LLQVVYLHSNnITK	NP_001702.1	BGN	Nf311	6	29687	227661	674069	183124	1.01922e+06	0		DIVEYYNDSnGSHVLQGR	NP_001176.1	AZGP1	N112	4	22152	51272.3	74137.9	93975.7	70441.3	48606.2		ILAPAYFILGGnQSGEGCVITR	NP_004306.3	ASAH1	N302	11	43191	6913.08	9720.76	4169.11	11284.8	6323.03
LLQVVYLHSNnITK	NP_001702.1	BGN	Nf311	1	29090	29152.5	79846.7	13253.3	129041	0		DIVEYYNDSnGSHVLQGR	NP_001176.1	AZGP1	N112	2	21821	21440.5	20488.2	21924.4	28774.6	10309.4		ILAPAYFILGGnQSGEGCVITR	NP_004306.3	ASAH1	N302	11	43327	7318.74	12673.5	7165.75	8685.52	8359.72
LLQVVYLHSNnITK	NP_001702.1	BGN	Nf311	4	29064	13024.8	33270.4	13352.6	48237.4	0		DIVEYYNDSnGSHVLQGR	NP_001176.1	AZGP1	N112	2	21837	21151.7	25409.3	21312.1	31856.1	10939.4		ILAPAYFILGGnQSGEGCVITR	NP_004306.3	ASAH1	N302	11	43399	7597.94	10478.1	8919.08	10161.6	6472.74
LLQVVYLHSNnITK	NP_001702.1	BGN	Nf311	12	31038	66356	159917	47804.3	264963	17431.4		FGCEIENnR	NP_001176.1	AZGP1	N128	7	15851	64350.8	23352.6	199541	39309.4	218630		ILAPAYFILGGnQSGEGCVITR	NP_004306.3	ASAH1	N302	8	42961	19057.5	24109.8	19101.1	24525	58215.2
LLQVVYLHSNnITK	NP_001702.1	BGN	Nf311	11	29328	39817.9	47923.9	55989.2	52326.1	3895.33		FGCEIENnR	NP_001176.1	AZGP1	N128	7	18273	93177.1	27968.3	343373	58372.3	344915		ILAPAYFILGGnQSGEGCVITR	NP_004306.3	ASAH1	N302	8	42991	6135.15	15233.8	7307.72	14717.9	8012.75
LLQVVYLHSNnITK	NP_001702.1	BGN	Nf311	6	28217	55884.3	131633	52955.5	162076	19562.2		FGCEIENnR	NP_001176.1	AZGP1	N128	3	15858	372181	376999	350537	521254	241735		ILAPAYFILGGnQSGEGCVITR	NP_004306.3	ASAH1	N302	9	42848	15658	34947.4	4584.36	43460.1	20695.9
LLQVVYLHSNnITK	NP_001702.1	BGN	Nf311	6	29054	74203.9	165770	70583.6	218213	18349.7		FGCEIENnR	NP_001176.1	AZGP1	N128	8	15885	19851.1	10852.6	41967.8	19202.5	53013.7		ILAPAYFILGGnQSGEGCVITR	NP_004306.3	ASAH1	N302	9	43032	8984.8	14459.3	8827.61	12315.6	9133.56
LLQVVYLHSNnITK	NP_001702.1	BGN	Nf311	8	28050	379288	1.04066e+06	367395	1.55786e+06	51870.5		FGCEIENnR	NP_001176.1	AZGP1	N128	5	15834	346850	501807	362776	1.29408e+06	166892		ILAPAYFILGGnQSGEGCVITR	NP_004306.3	ASAH1	N302	9	44103	1771.63	2251.97	1716.47	1893.69	3751.68
LLQVVYLHSNnITK	NP_001702.1	BGN	Nf311	8	29106	27461.3	56829.9	21794.4	104697	30302.3		FGCEIENnR	NP_001176.1	AZGP1	N128	6	15343	71652.9	98958.1	110892	177350	80850.1		ILAPAYFILGGnQSGEGCVITR	NP_004306.3	ASAH1	N302	9	44627	0.259791	2490.96	1505.69	2519.65	5545.08
LLQVVYLHSNnITK	NP_001702.1	BGN	Nf311	5	28461	60338.1	196985	53543.6	243037	18401.6		FGCEIENnR	NP_001176.1	AZGP1	N128	4	15330	226906	235540	176656	436515	142125		ILAPAYFILGGnQSGEGCVITR	NP_004306.3	ASAH1	N302	9	44888	1588.37	1667.61	1952.77	1694	5803.66
LLQVVYLHSNnITK	NP_001702.1	BGN	Nf311	7	29235	34253.4	84319	26647.5	104374	529.586		FGCEIENnR	NP_001176.1	AZGP1	N128	4	17811	326205	345773	254473	638266	167616		ILAPAYFILGGnQSGEGCVITR	NP_004306.3	ASAH1	N302	2	42918	16411.2	22180.9	20653.9	15708.5	8390.46
LLQVVYLHSNnITK	NP_001702.1	BGN	Nf311	1	29054	14835.9	42849.6	11812.6	58387.3	1609.36		DIVEYYnDSNGSHVLQGR	NP_001176.1	AZGP1	Nf109	3	19824	31039.1	34289.7	34760.7	51067.8	22612.1		ILAPAYFILGGnQSGEGCVITR	NP_004306.3	ASAH1	N302	6	42536	2460.26	6070.13	3835.97	5496.12	3994.93
LLQVVYLHSNnITK	NP_001702.1	BGN	Nf311	3	27781	46342.3	142507	50420.6	192122	4425.71		DIVEYYnDSNGSHVLQGR	NP_001176.1	AZGP1	Nf109	12	22294	16723.8	21800.5	17252.7	25082.3	13479.8		ILAPAYFILGGnQSGEGCVITR	NP_004306.3	ASAH1	N302	6	42653	4592.43	6149.97	6543.57	6302.75	4374.37
LLQVVYLHSNnITK	NP_001702.1	BGN	Nf311	3	27791	60549.3	179812	60401.6	261663	2851.78		DIVEYYnDSNGSHVLQGR	NP_001176.1	AZGP1	Nf109	9	19796	9675.36	9003.54	18099.9	13586.6	38826.7		ILAPAYFILGGnQSGEGCVITR	NP_004306.3	ASAH1	N302	4	42650	6643.98	9601.93	4026.58	19718	7831.08
LLQVVYLHSNnITK	NP_001702.1	BGN	Nf311	9	29750	26296.1	40785.3	18201.5	105042	1167.18		DIVEYYnDSNGSHVLQGR	NP_001176.1	AZGP1	Nf109	8	20535	7937.47	10665.7	9562.5	10756.2	6677.33		ILAPAYFILGGnQSGEGCVITR	NP_004306.3	ASAH1	N302	4	42804	4940.29	7118.6	3650.51	4517.35	3477.33
LLQVVYLHSNnITK	NP_001702.1	BGN	Nf311	10	29321	38184.1	84414.5	27242.8	188121	824.053		DIVEYYnDSNGSHVLQGR	NP_001176.1	AZGP1	Nf109	4	19622	32518.6	34772.1	34409.5	64461.2	23147.8		ILAPAYFILGGnQSGEGCVITR	NP_004306.3	ASAH1	N302	5	42345	4830.87	6965.63	2906.58	10717.2	7305.7
LLQVVYLHSNnITK	NP_001702.1	BGN	Nf311	8	29461	57989.6	48785.1	21375.5	114113	10100.9		DIVEYYNDSnGSHVLQGR	NP_001176.1	AZGP1	Nf112	7	19853	15188.8	14908.5	20581.7	28361.2	23318.9		ILAPAYFILGGnQSGEGCVITR	NP_004306.3	ASAH1	N302	5	42439	5849.04	5210.76	3136.26	5214.13	2779.27
LLQVVYLHSNnITK	NP_001702.1	BGN	Nf311	5	29590	53682.5	143217	39930.5	212918	2078.13		DIVEYYNDSnGSHVLQGR	NP_001176.1	AZGP1	Nf112	7	20453	13257.3	10691.4	13968.3	34308.5	18977		TSQEnISFETMYDVLSTKPVLNK	NP_004306.3	ASAH1	N364	8	32687	40295.8	96007.4	11325.2	101248	55866.4
LLQVVYLHSNnITK	NP_001702.1	BGN	Nf311	2	29274	37399.3	72917.8	97785	59394	5205.03		DIVEYYNDSnGSHVLQGR	NP_001176.1	AZGP1	Nf112	7	20500	14553.7	13747.3	12634.9	39784.9	13416.7		TSQEnISFETMYDVLSTKPVLNK	NP_004306.3	ASAH1	N364	9	32795	12641.5	25441	13824.6	26364.3	16850.4
LLQVVYLHSNnITK	NP_001702.1	BGN	Nf311	1	29075	21515	73526.7	11877.8	117050	3141.02		DIVEYYNDSnGSHVLQGR	NP_001176.1	AZGP1	Nf112	3	21877	18244.5	23767.7	23040.6	30891.3	18368.5		TSQEnISFETMYDVLSTKPVLNK	NP_004306.3	ASAH1	N364	8	41436	27632.1	59964.5	9114.42	63840.9	33287.9
LLQVVYLHSNnITK	NP_001702.1	BGN	Nf311	3	28904	30710.6	72105	48362.3	127431	5938.42		DIVEYYNDSnGSHVLQGR	NP_001176.1	AZGP1	Nf112	12	22306	19197.1	19948	18306	24657.4	13504.9		TSQEnISFETMYDVLSTKPVLNK	NP_004306.3	ASAH1	N364	8	41544	8750.93	14600.8	3443.22	15436.2	13481.3
GVFPEnFTER	NP_001307570.1	BIN1	N556	6	23162	140084	205557	216090	121502	67349.3		DIVEYYNDSnGSHVLQGR	NP_001176.1	AZGP1	Nf112	10	19654	12125.8	11426.7	14487.8	12780	11473.4		ILAPAYFILGGnQSGEGCVITR	NP_004306.3	ASAH1	Nf302	10	41066	2080.58	4855.2	8110.83	3924.82	2469.62
IILnFTSLDLYR	NP_001190.1	BMP1	N363	1	42870	87647.9	141924	30075.1	121508	0		DIVEYYNDSnGSHVLQGR	NP_001176.1	AZGP1	Nf112	10	19669	11674	10832.4	12809.5	13995.1	11681.5		SSGnSSSSGSGSGSTSAGSSSPGAR	NP_004309.2	ASPH	N12	3	4533	30787.4	77799.3	31627.4	75244.9	28994.8
IILnFTSLDLYR	NP_001190.1	BMP1	N363	2	42837	11238.6	19609.2	8282.69	29830.1	3535.16		DIVEYYNDSnGSHVLQGR	NP_001176.1	AZGP1	Nf112	11	20016	30142.4	31840.1	47356.7	39056.1	46839.4		SSGnSSSSGSGSGSTSAGSSSPGAR	NP_004309.2	ASPH	N12	4	4413	9269.44	29782.8	4585.66	28210.4	9443
LnGSITSPGWPK	NP_001190.1	BMP1	N599	6	27464	133466	154648	102799	129910	17109.2		DIVEYYNDSnGSHVLQGR	NP_001176.1	AZGP1	Nf112	9	19852	15207.4	9783.09	23607.7	17231.7	42490.7		SSGnSSSSGSGSGSTSAGSSSPGAR	NP_004309.2	ASPH	N12	4	4420	12020.1	35374.8	4952.52	37813	13027.2
GDQLILNLNnISSDR	NP_149974.2	BPIFB1	N401	10	31193	30106.2	11654.9	13112.4	42592.3	14228.2		DIVEYYNDSnGSHVLQGR	NP_001176.1	AZGP1	Nf112	8	21800	8880.35	10479.5	12629	7228.91	9272.23		LVQLFPnDTSLK	NP_004309.2	ASPH	N452	10	36706	27460.9	53930.1	22994.4	54354.5	16251.1
ALMnGSESR	NP_001309172.1	BSG	N152	10	6292	14068.2	16635.7	39099.9	3475.46	0		DIVEYYNDSnGSHVLQGR	NP_001176.1	AZGP1	Nf112	5	20543	22789.4	27588.8	50975.1	44813.1	34846.2		LVQLFPnDTSLK	NP_004309.2	ASPH	N452	8	36720	21678.1	56212.3	10217.7	35035.9	29237.8
ALMnGSESR	NP_001309172.1	BSG	N152	9	6379	24419.2	21312.6	94258.2	11428.7	2557.79		DIVEYYNDSnGSHVLQGR	NP_001176.1	AZGP1	Nf112	6	19914	13222.9	15679.8	15047.9	33464.2	17003.9		LVQLFPnDTSLK	NP_004309.2	ASPH	N452	9	36697	6926.15	14083.3	5797.77	16827.9	6409.28
ALMnGSESR	NP_001309172.1	BSG	N152	12	9157	58575.4	70665.9	127168	15366	13406.2		DIVEYYNDSnGSHVLQGR	NP_001176.1	AZGP1	Nf112	6	19924	11977.8	16797.3	14726.3	44143.2	15308.4		LVQLFPnDTSLK	NP_004309.2	ASPH	N452	5	36000	27366.1	59912.5	12902.8	90146.7	18604.6
ALMnGSESR	NP_001309172.1	BSG	N152	11	6595	103826	89282.6	478954	21526.4	2714.56		DIVEYYNDSnGSHVLQGR	NP_001176.1	AZGP1	Nf112	4	19629	29687.7	26830.1	33642.9	48946.9	18453.8		YnLSEVLQGK	NP_001158228.1	ASPH	N93	2	31081	94914.6	94331.8	104660	132552	96556.3
ALMnGSESR	NP_001309172.1	BSG	N152	6	6127	54099.4	63268.2	65677.7	23652.6	1821.06		DIVEYYNDSnGSHVLQGR	NP_001176.1	AZGP1	Nf112	4	20215	26841.1	32691.8	42443.4	30276.5	33521.1		YnLSEVLQGK	NP_001158228.1	ASPH	N93	2	31112	148691	157813	188418	251919	165019
ALMnGSESR	NP_001309172.1	BSG	N152	8	4261	59516.1	93569.7	123863	25756.5	5727.58		DIVEYYNDSnGSHVLQGR	NP_001176.1	AZGP1	Nf112	4	21631	26451.2	28150.4	31038.8	54093.4	23362.2		DFRYnLSEVLQGK	NP_001158228.1	ASPH	N93	2	33464	29132.3	91713.4	36735.5	35551	29567.7
ALMnGSESR	NP_001309172.1	BSG	N152	8	6195	37457.2	30863.1	175654	10671.5	2637.55		FGCEIENnR	NP_001176.1	AZGP1	Nf128	7	13793	28770.2	0	35987.4	12191.6	157225		LVQLFPnDTSLK	NP_004309.2	ASPH	Nf452	10	33929	11454	23249.1	14410.5	16546	7316.89
ALMnGSESR	NP_001309172.1	BSG	N152	5	4317	35801.6	20501.7	147060	10366.1	8255.04		FGCEIENnR	NP_001176.1	AZGP1	Nf128	7	14149	36298.4	0	54701.1	15055.5	215069		LVQLFPnDTSLK	NP_004309.2	ASPH	Nf452	9	33933	14384.6	40526.6	10122.3	16342.2	6606.75
ALMnGSESR	NP_001309172.1	BSG	N152	5	6291	143397	188085	200321	85703.9	102.664		FGCEIENnR	NP_001176.1	AZGP1	Nf128	8	13912	9045.51	3689.4	9429.24	4758.93	25186.4		ITDIEnGSLANIPR	NP_060150.4	ASPN	N281	10	29184	20302.8	30987.6	22466.8	26178.8	20508
ALMnGSESR	NP_001309172.1	BSG	N152	7	6218	30185.7	26481.3	99543.4	11810.2	3044.09		FGCEIENnR	NP_001176.1	AZGP1	Nf128	5	13820	57771.5	60753.3	42797.4	175902	69881.1		ITDIEnGSLANIPR	NP_060150.4	ASPN	N281	10	29292	14478	21957.5	33256.6	13092.7	12704.5
ALMnGSESR	NP_001309172.1	BSG	N152	4	6300	80564.7	97014.4	77848.1	32696.9	1905.69		FGCEIENnR	NP_001176.1	AZGP1	Nf128	6	13531	21077.1	12080.4	29071.7	19535.6	167778		ITDIEnGSLANIPR	NP_060150.4	ASPN	N281	12	30611	141936	169889	289816	89369.4	15593.5
ALMnGSESR	NP_001309172.1	BSG	N152	9	10881	34000.8	31796.8	130759	18089.3	4988.2		FGCEIENnR	NP_001176.1	AZGP1	Nf128	4	13376	37284.9	33955.9	25310.2	77654.5	29553.5		ITDIEnGSLANIPR	NP_060150.4	ASPN	N281	3	26706	10482.8	12487	14281.6	9742.4	5705.32
ALMnGSESR	NP_001309172.1	BSG	N152	12	13529	134302	164432	302391	56568	16757.2		FGCEIENnR	NP_001176.1	AZGP1	Nf128	7	14983	44230.6	8755.1	196253	21068.2	186809		ITDIEnGSLANIPR	NP_060150.4	ASPN	N281	3	28080	54658.4	65901.7	95161.5	26043.2	3107.5
ALMnGSESR	NP_001309172.1	BSG	N152	11	10990	73058.9	73762.6	307131	39913	7822.18		EAnLTSSVTILPLPLQnATVEAGTR	NP_001691.1	AZU1	N126;N140	3	41335	8535.38	7641.45	11658.6	5603.57	14090.9		ITDIEnGSLANIPR	NP_060150.4	ASPN	N281	3	28440	59461	73335.6	127126	32895.2	3693.46
ALMnGSESR	NP_001309172.1	BSG	N152	6	10440	82818.2	96852.4	85029.9	35812.3	5584.82		EAnLTSSVTILPLPLQnATVEAGTR	NP_001691.1	AZU1	N126;N140	12	42646	2079.16	1190.63	4427.26	1658.68	3664.19		ITDIEnGSLANIPR	NP_060150.4	ASPN	N281	1	29930	61012	75046.1	90865.5	60348.5	33776.8
ALMnGSESR	NP_001309172.1	BSG	N152	8	10428	67980.2	56346.7	248386	32785.6	11104.3		EAnLTSSVTILPLPLQnATVEAGTR	NP_001691.1	AZU1	N126;N140	11	40624	7341.86	9184.89	14542.3	6364.34	12163.7		ITDIEnGSLANIPR	NP_060150.4	ASPN	N281	11	29427	178691	158428	181837	140891	4054.29
ALMnGSESR	NP_001309172.1	BSG	N152	5	10715	89368.6	127017	67944.9	58042.8	5302.64		EAnLTSSVTILPLPLQnATVEAGTR	NP_001691.1	AZU1	N126;N140	11	40631	7437.02	10598.3	11578.7	8240.52	12985.3		ITDIEnGSLANIPR	NP_060150.4	ASPN	N281	8	29258	50774.9	64658.1	80286	53797.8	19534
ALMnGSESR	NP_001309172.1	BSG	N152	4	10626	164087	209724	175234	80694	2382.27		EAnLTSSVTILPLPLQnATVEAGTR	NP_001691.1	AZU1	N126;N140	11	40704	10829	7754.94	15360.7	6164.78	17971		ITDIEnGSLANIPR	NP_060150.4	ASPN	N281	9	29205	36207.8	42264.9	58834.9	35357.5	24621.4
CnGTSSK	NP_001309172.1	BSG	N186	9	5472	98039	30910.9	454625	10368.8	20029.2		EAnLTSSVTILPLPLQnATVEAGTR	NP_001691.1	AZU1	N126;N140	5	41568	7451.11	5774.57	10401.1	4934.22	16425.6		ITDIEnGSLANIPR	NP_060150.4	ASPN	N281	2	27007	30543.2	49617.6	26379.5	36792.2	15714.6
CnGTSSK	NP_001309172.1	BSG	N186	11	5567	157340	22840.8	1.06009e+06	10240.3	31620.8		EAnLTSSVTILPLPLQnATVEAGTR	NP_001691.1	AZU1	N126;N140	4	41113	5662.54	4206.69	5496.13	3622.61	3589.32		ITDIEnGSLANIPR	NP_060150.4	ASPN	N281	2	28517	61227.5	70703.4	106291	49015.9	14028.3
CnGTSSK	NP_001309172.1	BSG	N186	10	5281	134934	19656.3	759199	3412.28	33319.8		EAnLTSSVTILPLPLQnATVEAGTR	NP_001691.1	AZU1	N126;N140	4	41325	7611.08	6083.22	8122.04	6540.81	6900.6		ITDIEnGSLANIPR	NP_060150.4	ASPN	N281	6	28676	12454	17560.3	15483.4	16629.3	10420
CnGTSSK	NP_001309172.1	BSG	N186	6	5094	329452	395140	187736	69814.5	4532.44		EAnLTSSVTILPLPLQnATVEAGTR	NP_001691.1	AZU1	N126;Nf140	3	38310	9697.03	8779.87	10363.1	10559.3	8563.18		ITDIEnGSLANIPR	NP_060150.4	ASPN	N281	4	28629	22990.9	33863	38707.2	27554.3	12183.3
CnGTSSK	NP_001309172.1	BSG	N186	8	5295	130221	76717	246361	19681.6	14759.7		EAnLTSSVTILPLPLQnATVEAGTR	NP_001691.1	AZU1	N126;Nf140	3	38362	8023.54	7766.86	13134.8	9671.64	9824.6		ITDIEnGSLANIPR	NP_060150.4	ASPN	N281	5	28452	68332.7	78833.5	137247	36990.9	3882.39
CnGTSSK	NP_001309172.1	BSG	N186	5	5270	373373	413056	198496	58476.4	8062.35		EAnLTSSVTILPLPLQnATVEAGTR	NP_001691.1	AZU1	N126;Nf140	1	38588	3300.36	2752.3	5336.25	2732.21	2629.63		ITDIEnGSLANIPR	NP_060150.4	ASPN	N281	5	28535	50936.5	65265.8	102351	28208.5	9927.23
CnGTSSK	NP_001309172.1	BSG	N186	7	5292	151144	148354	112644	18418.5	2926.34		EAnLTSSVTILPLPLQnATVEAGTR	NP_001691.1	AZU1	N126;Nf140	5	38358	6574.62	3865.41	3868.76	4354.76	3763.41		ITDIEnGSLANIPR	NP_060150.4	ASPN	Nf281	5	25765	15480.1	18962.2	19125.9	14620.9	10321.1
CnGTSSK	NP_001309172.1	BSG	N186	3	5342	230352	211822	325462	45654.9	7417.59		EAnLTSSVTILPLPLQnATVEAGTR	NP_001691.1	AZU1	N126;Nf140	4	38050	5782.17	4090.36	4876.01	5787.93	1791.29		DHLLLPATTHnK	NP_031374.2	ATF6	N584	4	15875	16852.4	20617.3	26681.5	16910.4	10427.8
CnGTSSK	NP_001309172.1	BSG	N186	4	5383	758049	860495	503738	96512.5	4233.27		FVnVTVTPEDQCRPNNVCTGVLTR	NP_001691.1	AZU1	N171	12	28009	30202.3	10715.2	13182.2	9764.99	3566.9		DHLLLPATTHnK	NP_031374.2	ATF6	N584	4	15919	23997	23220	33212	18121.6	8066.13
ILLTCSLnDSATEVTGHR	NP_001309172.1	BSG	N44	9	27116	27440.2	46470.6	40459.1	48158.2	16148.8		FVnVTVTPEDQCRPNNVCTGVLTR	NP_001691.1	AZU1	N171	1	27057	21050.7	8754.2	11498.4	7082.78	3171.64		nQTNTFFGSPPAATEATHVVSTIPESLQ	NP_031374.2	ATF6	N643	6	36015	1606.46	2794.96	815.99	2368.11	1989.43
ILLTCSLnDSATEVTGHR	NP_001309172.1	BSG	N44	12	29883	17944.1	15551.2	41627.1	14749.1	9517.74		FVnVTVTPEDQCRPNNVCTGVLTR	NP_001691.1	AZU1	N171	9	25705	90679.2	38682.5	46057.1	12516.3	4528.54		nQTNTFFGSPPAATEATHVVSTIPESLQ	NP_031374.2	ATF6	N643	6	36073	2437.74	3054.29	1486.21	3008.61	1584.52
ILLTCSLnDSATEVTGHR	NP_001309172.1	BSG	N44	11	26944	31473.2	42345.9	41383.9	49674.4	10568.3		FVnVTVTPEDQCRPNNVCTGVLTR	NP_001691.1	AZU1	N171	4	26219	43154.5	40084	36874.5	45497.9	26187.8		nQTNTFFGSPPAATEATHVVSTIPESLQ	NP_031374.2	ATF6	N643	5	35735	2621.66	5092.72	3274.86	2480.35	2103.02
ILLTCSLnDSATEVTGHR	NP_001309172.1	BSG	N44	10	25756	24185.3	27628.3	19193.7	35230.7	16866.5		FVnVTVTPEDQCRPNNVCTGVLTR	NP_001691.1	AZU1	N171	2	25783	37087.7	26210.5	25245	48402	8096.42		IVEIPFnSTNK	NP_000692.2	ATP1A1	N483	6	31694	6330.7	6991.8	5049.49	8070.81	4461.14
ILLTCSLnDSATEVTGHR	NP_001309172.1	BSG	N44	10	26958	57090.3	76944.9	105310	104358	11460.8		FVnVTVTPEDQCRPNNVCTGVLTR	NP_001691.1	AZU1	N171	2	25805	123122	43533.1	56358.6	38294.3	6238.05		GVGIISEGnETVEDIAAR	NP_000692.2	ATP1A1	N638	6	29226	5288.67	8917.9	4277.25	9075.52	5938.23
ILLTCSLnDSATEVTGHR	NP_001309172.1	BSG	N44	6	26712	44979.9	43464.5	81428.6	61432	23959.5		EANLTSSVTILPLPLQnATVEAGTR	NP_001691.1	AZU1	Nf140	3	39014	7846.47	9768.33	9240.74	11155.8	7066.85		LEWLGnCSGLNDETYGYK	NP_001668.1	ATP1B1	N158	12	36724	48716.6	62429.6	26038.6	55772	12405.7
ILLTCSLnDSATEVTGHR	NP_001309172.1	BSG	N44	8	26664	70940.4	100404	172899	123339	11390.2		EANLTSSVTILPLPLQnATVEAGTR	NP_001691.1	AZU1	Nf140	3	39106	8091.27	3201.57	5241.25	3189.83	993.109		LEWLGnCSGLNDETYGYK	NP_001668.1	ATP1B1	N158	3	34321	59812.5	31564	13392.3	44065.5	11954.7
ILLTCSLnDSATEVTGHR	NP_001309172.1	BSG	N44	5	27145	31604.6	51036.8	51996.1	66206.4	21942.6		EANLTSSVTILPLPLQnATVEAGTR	NP_001691.1	AZU1	Nf140	12	40388	3233.5	2827.92	2938.55	5833.68	2101.14		LEWLGnCSGLNDETYGYK	NP_001668.1	ATP1B1	N158	1	36100	15049.2	20431.6	8125.43	18255	3376.38
ILLTCSLnDSATEVTGHR	NP_001309172.1	BSG	N44	7	26869	12736.3	16120.5	18593.2	20757	5316.13		EANLTSSVTILPLPLQnATVEAGTR	NP_001691.1	AZU1	Nf140	12	40495	2580.01	2550.23	3668.13	6455.25	1894.98		LEWLGnCSGLNDETYGYK	NP_001668.1	ATP1B1	N158	1	36224	8831.92	13065.1	6213.14	13169.4	3101.13
ILLTCSLnDSATEVTGHR	NP_001309172.1	BSG	N44	2	26480	19917.5	27048.4	28174.3	25504.3	6721.99		EANLTSSVTILPLPLQnATVEAGTR	NP_001691.1	AZU1	Nf140	1	39348	1347.25	1859.4	2564.24	1571.14	1128.87		LEWLGnCSGLNDETYGYK	NP_001668.1	ATP1B1	N158	7	35185	115395	197505	48368.2	128053	39625.6
ILLTCSLnDSATEVTGHR	NP_001309172.1	BSG	N44	1	26719	20318.9	24875.4	27279.3	21309.1	7065.94		EANLTSSVTILPLPLQnATVEAGTR	NP_001691.1	AZU1	Nf140	4	38824	7327.05	4055.65	5479.06	4703.75	5413.09		LEWLGnCSGLNDETYGYK	NP_001668.1	ATP1B1	N158	7	35214	34349.7	75790.4	10872.5	42692.5	13137.5
ILLTCSLnDSATEVTGHR	NP_001309172.1	BSG	N44	3	26746	14723.1	20743.4	29243.1	21988.6	9828.73		nSSWIFFCEEETR	NP_919299.3	B3GLCT	N124	7	33571	41326.7	53220.2	48304.5	49197.6	18300.1		LEWLGnCSGLNDETYGYK	NP_001668.1	ATP1B1	N158	11	35718	54167.5	57786.4	40049.4	65188	17756.5
ILLTCSLnDSATEVTGHR	NP_001309172.1	BSG	N44	4	26839	17170.6	19688.4	88033.6	5638.98	4288.63		CRnYSLLIDQPDK	NP_001306004.1	B3GNT2	N127	11	21813	65029.1	73998.5	105006	57959.7	98886.2		LEWLGnCSGLNDETYGYK	NP_001668.1	ATP1B1	N158	8	36179	18537.6	24183.9	20926.1	33003.5	16422.5
DSSGVIHVMLnGSEPTGAYPIK	NP_004325.2	BST1	N192	6	25209	26583.9	28702.4	26505	24904.4	11021		CRnYSLLIDQPDK	NP_001306004.1	B3GNT2	N127	8	22374	28144.6	22499.5	51430.9	19714.1	64569.2		LEWLGnCSGLNDETYGYK	NP_001668.1	ATP1B1	N158	9	35386	26223.3	25692	22727.6	35903.3	11136.4
DSSGVIHVMLnGSEPTGAYPIK	NP_004325.2	BST1	N192	6	29675	28305.5	38877.8	29955.5	28870.7	10178.3		ESWGQESNAGnQTVVR	NP_001306004.1	B3GNT2	N173	3	15505	21722.8	36430.6	62559.3	13894.9	12128.7		LEWLGnCSGLNDETYGYK	NP_001668.1	ATP1B1	N158	6	34762	15637.8	14450.4	7659.51	23248.7	1450.33
DSSGVIHVMLnGSEPTGAYPIK	NP_004325.2	BST1	N192	8	29501	22676.3	27787.7	25778.3	22251.8	8238.64		ESWGQESNAGnQTVVR	NP_001306004.1	B3GNT2	N173	4	15146	28386.3	40447.3	94434.9	13677.5	25152.8		LEWLGnCSGLNDETYGYK	NP_001668.1	ATP1B1	N158	4	34727	9607.15	5890.21	2712.44	7068.58	1685.73
nCTAIWEAFK	NP_004325.2	BST1	N66	10	33700	59733.9	103967	54894.1	83437.2	11617.2		DTFFnLSLK	NP_001306004.1	B3GNT2	N219	8	37429	28178.4	24459	59135.9	12083.9	34018.2		LEWLGnCSGLNDETYGYK	NP_001668.1	ATP1B1	N158	4	34935	134010	96562.7	47402.4	134183	28122.2
nCTAIWEAFK	NP_004325.2	BST1	N66	2	33031	57584.1	39174	25017	194520	1497.35		QYNPILSMLTnQTGEAGR	NP_001306004.1	B3GNT2	N79	12	40361	1506.46	2133.45	1493.22	1891.43	2574.28		LEWLGnCSGLNDETYGYK	NP_001668.1	ATP1B1	N158	5	34532	9852.65	14060.7	5172.44	9079.68	1754.87
nCTAIWEAFK	NP_004325.2	BST1	N66	3	33379	43849.9	45420.9	30386.9	86381	8833.51		QYNPILSMLTnQTGEAGR	NP_001306004.1	B3GNT2	N79	6	38367	14957	20198.5	20375.6	19093.3	13419.7		nESLETYPVMK	NP_001668.1	ATP1B1	N193	5	19975	18279.9	24846.2	13289.8	35724.3	5955.73
nCTAIWEAFK	NP_004325.2	BST1	N66	4	33493	33900.2	33045.7	16867.4	54622.6	2290.26		QQLAYGIYVIHQAGnGTFNR	NP_001186802.1	B4GALT3	N166	3	30674	8461.13	11490.6	11531.2	11719.6	9474.78		YLQPLLAVQFTnLTMDTEIR	NP_001668.1	ATP1B1	N265	3	44535	1252.73	2055.28	1369.25	1716.95	0
DPCSVLPSDYDLFInLSR	NP_004325.2	BST1	N95	9	41330	13157.5	18314.7	9391.7	20747.1	2480.04		ELGPLYTnITADIGTDPR	NP_001186802.1	B4GALT3	N337	4	36205	14971.6	24334.3	22163	11748.2	16277.7		YLQPLLAVQFTnLTMDTEIR	NP_001668.1	ATP1B1	N265	10	43165	6645.65	13940.5	4522.79	8204.57	4783.87
DPCSVLPSDYDLFInLSR	NP_004325.2	BST1	N95	9	41338	11984.8	17207	8580.28	21935	1401.82		ELGPLYTnITADIGTDPR	NP_001186802.1	B4GALT3	N337	4	36356	12296.7	21981	18933.5	14205.6	8259.52		YLQPLLAVQFTnLTMDTEIR	NP_001668.1	ATP1B1	N265	12	44637	11695.6	14510.1	6570.89	21976.9	7523.77
DPCSVLPSDYDLFInLSR	NP_004325.2	BST1	N95	12	44154	22236.4	18681.6	31875	37478.8	5885.83		ELGPLYTnITADIGTDPR	NP_001186802.1	B4GALT3	N337	4	36391	16270.9	38588.5	18785.4	31221.3	5611.94		YLQPLLAVQFTnLTMDTEIR	NP_001668.1	ATP1B1	N265	3	41282	1830.83	2300.35	1536.2	2193.25	1172.14
DPCSVLPSDYDLFInLSR	NP_004325.2	BST1	N95	7	41049	6696.85	12542.1	8324.14	5853.73	6652.25		nITVNLTPELAQVNEY	NP_004767.1	B4GALT5	N373	5	39436	5233.12	6301.04	6414.31	4476.31	3925.72		YLQPLLAVQFTnLTMDTEIR	NP_001668.1	ATP1B1	N265	7	43228	6087.25	9158.86	5635.95	6607.52	4849.19
nVTHLLQQELTEAQK	NP_004326.1	BST2	N65	9	31388	53574	33224.6	25576.8	40013.8	6570		VAQPGINYALGTnVSYPNNLLR	NP_006867.1	B4GAT1	N204	11	33744	8721.76	11040.9	16907.3	8010.08	22336.2		YLQPLLAVQFTnLTMDTEIR	NP_001668.1	ATP1B1	N265	11	43486	8414.02	10992.5	5596.02	15512.2	4470.14
nVTHLLQQELTEAQK	NP_004326.1	BST2	N65	12	34085	203063	186723	113604	81403.1	17765.6		LESFnGSK	NP_001028721.1	BABAM1	N114	10	19719	40191	37332.5	59414.5	34662.6	25638.6		YLQPLLAVQFTnLTMDTEIR	NP_001668.1	ATP1B1	N265	8	43224	14961.2	17845.1	9343.8	27109.2	8148.63
nVTHLLQQELTEAQK	NP_004326.1	BST2	N65	11	31348	109511	86816.1	50862.9	89583.8	12289.1		VLSLPLnSSAVVnCSVHGLPTPALR	NP_001013275.1	BCAM	N377;N383	7	38483	8547.01	12774.6	11146.2	9564.66	6631.4		YLQPLLAVQFTnLTMDTEIR	NP_001668.1	ATP1B1	N265	2	43209	15691.5	17412.3	5606.92	25533.3	10321.1
nVTHLLQQELTEAQK	NP_004326.1	BST2	N65	8	31132	111718	72503.9	53300	27164.7	21118.1		TQnFTLLVQGSPELK	NP_001013275.1	BCAM	N439	7	34587	58214.9	32867.4	86443	41954	155107		YLQPLLAVQFTnLTMDTEIR	NP_001668.1	ATP1B1	N265	6	42786	16599.2	11256.3	3904.71	16421.2	5886.34
nVTHLLQQELTEAQK	NP_004326.1	BST2	N65	5	31486	107162	66769.8	76276.9	37287.3	15030.4		TQnFTLLVQGSPELK	NP_001013275.1	BCAM	N439	7	35977	25439.2	19519.2	30973.5	20777	41411.5		YLQPLLAVQFTnLTMDTEIR	NP_001668.1	ATP1B1	N265	4	42935	7116.41	4132.33	5765.59	5408.18	2412.07
nVTHLLQQELTEAQK	NP_004326.1	BST2	N65	7	31111	24808.8	16888	13478.8	16285.5	3175.1		TQnFTLLVQGSPELK	NP_001013275.1	BCAM	N439	3	34810	29914.6	16937.4	36061.6	27750.4	97373		YLQPLLAVQFTnLTMDTEIR	NP_001668.1	ATP1B1	N265	4	42965	15662.5	9572.87	5759.09	13191.5	4153.57
nVTHLLQQELTEAQK	NP_004326.1	BST2	N65	3	30937	47372.8	47331.8	32553.8	53531.1	7597.51		TQnFTLLVQGSPELK	NP_001013275.1	BCAM	N439	10	33496	70422.8	43950.9	192000	35088.9	139370		YLQPLLAVQFTnLTMDTEIR	NP_001668.1	ATP1B1	N265	5	42670	8379.85	4242.46	1567.33	10037	3053.98
DVQIIVFPEDGIHGFnFTR	NP_000051.1	BTD	N119	10	37803	9790.76	27209.8	9483.64	102631	144.55		TQnFTLLVQGSPELK	NP_001013275.1	BCAM	N439	10	33658	6018.71	7398.94	16818.5	5372.3	13304.9		YLQPLLAVQFTnLTMDTEIR	NP_001668.1	ATP1B1	N265	3	43225	5452.06	8059.35	4511.42	10603.4	2555.66
DVQIIVFPEDGIHGFnFTR	NP_000051.1	BTD	N119	5	37924	27656	33171.6	34294.8	29003.6	3285.3		TQnFTLLVQGSPELK	NP_001013275.1	BCAM	N439	11	33970	43102.6	39899.6	59520.2	23385.9	42293.6		YLQPLLAVQFTnLTMDTEIR	NP_001668.1	ATP1B1	N265	7	43494	6257.58	8549.06	4248.82	7150.93	2974.94
DVQIIVFPEDGIHGFnFTR	NP_000051.1	BTD	N119	1	37466	4471.36	4820.17	4265.95	8564.9	1506.33		TQnFTLLVQGSPELK	NP_001013275.1	BCAM	N439	9	33961	15274	9250.68	45538.6	9148.73	59116.5		YLQPLLAVQFTnLTMDTEIR	NP_001668.1	ATP1B1	N265	7	43504	4478.88	8437	3964.98	4847.32	2616.09
DVQIIVFPEDGIHGFnFTR	NP_000051.1	BTD	N119	4	37521	4681.63	9575.28	7254.5	10536.3	1901.03		EnETEIIK	NP_000046.1	BCHE	N284	3	17959	138902	133830	112259	93807.4	87850.2		YLQPLLAVQFTnLTMDTEIR	NP_001668.1	ATP1B1	N265	8	43499	9077.18	14118.1	8584.99	16757	9043.45
WNPCLEPHRFnDTEVLQR	NP_000051.1	BTD	N150	9	22979	25212.7	18563.7	36475.5	18605.4	29715.8		DnNSIITR	NP_000046.1	BCHE	N369	3	11118	158418	198716	138419	146680	24682.5		nLTVCPDGALFEQK	NP_001670.1	ATP1B3	N124	10	30643	30485.5	25932.5	18646	23162.1	14814.2
WNPCLEPHRFnDTEVLQR	NP_000051.1	BTD	N150	1	22651	10040	14095.7	11225.7	18283.5	3217.04		DnNSIITR	NP_000046.1	BCHE	N369	4	10915	60460	91629	80772.1	82666.8	23516.1		nLTVCPDGALFEQK	NP_001670.1	ATP1B3	N124	12	32153	21516.3	25368.9	27839.7	30547.2	16275.4
FnDTEVLQR	NP_000051.1	BTD	N150	4	19861	24941.8	35017	18925.1	64212.9	9197.57		WSDIWnATK	NP_000046.1	BCHE	N85	9	33000	16203.2	19098.2	17155.4	22060.1	9352.73		nLTVCPDGALFEQK	NP_001670.1	ATP1B3	N124	3	29690	18686.2	24230.8	11604	35643.8	11057.1
YQFNTNVVFSNnGTLVDR	NP_000051.1	BTD	N203	6	30412	34339	19726.6	29714.6	22205.1	12834.9		WSDIWnATK	NP_000046.1	BCHE	N85	6	33231	51836.7	90596.8	100032	21258.3	27234		nLTVCPDGALFEQK	NP_001670.1	ATP1B3	N124	7	30450	41730	38436.9	37045	54224.6	25010.1
YQFNTNVVFSNnGTLVDR	NP_000051.1	BTD	N203	5	30702	14352.1	17885.6	18752.1	19827	11268.6		SGSGSVGnGSSR	NP_001070908.1	BCLAF1	N277	6	4236	20566.3	39808.7	47976.3	25389.2	18374.1		nLTVCPDGALFEQK	NP_001670.1	ATP1B3	N124	11	31047	46655.8	39581.7	30203.7	29148.4	14863.8
NPVGLIGAEnATGETDPSHSK	NP_000051.1	BTD	N349	9	21255	31544.4	41598.8	41739.9	61072.5	19320.2		SGNIInMSSVASSVK	NP_064524.3	BDH2	N130	5	20408	54551.9	65185.6	73758.6	48210.7	26867.5		nLTVCPDGALFEQK	NP_001670.1	ATP1B3	N124	6	30061	12245.9	10069.5	7453.54	11725.3	6688.01
NPVGLIGAEnATGETDPSHSK	NP_000051.1	BTD	N349	9	21299	24030.5	35556.2	28550.7	43681	6205.54		YICEKIMDInK	NP_001289011.1	BEND5	N236	6	16390	73280.5	99703.2	60738.6	57654.3	27501.7		nLTVCPDGALFEQK	NP_001670.1	ATP1B3	N124	4	30114	9293.32	11444.1	9760.7	17506.9	7936.04
NPVGLIGAEnATGETDPSHSK	NP_000051.1	BTD	N349	10	21223	12542.4	15029.7	15887.8	20206.9	2779.66		YICEKIMDInK	NP_001289011.1	BEND5	N236	4	15874	235724	302489	223403	158226	74406.1		LnASLPALLLIR	NP_001174.2	ATP6AP1	N170	12	44709	19183.7	18384.5	9257.49	38189	20350.4
NPVGLIGAEnATGETDPSHSK	NP_000051.1	BTD	N349	6	20779	36910.1	41081.6	24606.9	50179.3	13320.8		MIEnGSLSFLPTLR	NP_001702.1	BGN	N270	7	39720	26405.7	61395.7	26800.6	32658.5	5169.99		LnASLPALLLIR	NP_001174.2	ATP6AP1	N170	7	43224	26350.3	6523.7	643.091	49117.6	41961.2
NPVGLIGAEnATGETDPSHSK	NP_000051.1	BTD	N349	8	21000	41932.7	54703.8	46309.2	68608.5	8670.28		MIEnGSLSFLPTLR	NP_001702.1	BGN	N270	3	39648	36933.5	84386.1	49553.5	58174.6	12172.8		LnASLPALLLIR	NP_001174.2	ATP6AP1	N170	8	43274	31599.4	16940.7	41786.5	92788.3	21382.9
NPVGLIGAEnATGETDPSHSK	NP_000051.1	BTD	N349	7	21155	23577.4	41357.9	29007.1	67300.2	6400.68		MIEnGSLSFLPTLR	NP_001702.1	BGN	N270	12	40857	35116.7	86141.5	38882.6	61278.3	9350.07		QPVSPVIHPPVSYnDTAPR	NP_001174.2	ATP6AP1	N261	10	21515	15811	21501.9	13257.1	18320.3	25245.6
NPVGLIGAEnATGETDPSHSK	NP_000051.1	BTD	N349	3	20889	37868.9	32877.4	65412.8	24626.2	8891.08		MIEnGSLSFLPTLR	NP_001702.1	BGN	N270	1	39898	16406.4	49878	17806.1	28169	867.73		QPVSPVIHPPVSYnDTAPR	NP_001174.2	ATP6AP1	N261	12	22985	14068.9	17670.6	11560.9	15717.9	12108.4
NPVGLIGAEnATGETDPSHSK	NP_000051.1	BTD	N349	3	20894	44101.1	40428.7	75075.3	26131.2	6572.1		MIEnGSLSFLPTLR	NP_001702.1	BGN	N270	1	40042	152316	428264	234452	294973	16762.8		QPVSPVIHPPVSYnDTAPR	NP_001174.2	ATP6AP1	N261	3	20570	19397	25654.5	19860.4	25964.5	14591.9
DVQIIVFPEDGIHGFnFTR	NP_000051.1	BTD	Nf119	1	35125	6865.57	9898.83	15483.8	17300.3	12060.5		MIEnGSLSFLPTLR	NP_001702.1	BGN	N270	10	38337	11152.3	30382.8	13839	12426.2	2220.57		QPVSPVIHPPVSYnDTAPR	NP_001174.2	ATP6AP1	N261	1	22193	32607.3	47684.2	36342.9	39991.4	21188.5
DVQIIVFPEDGIHGFnFTR	NP_000051.1	BTD	Nf119	4	35256	4581.58	5638.81	14248.1	10763.1	2317.04		MIEnGSLSFLPTLR	NP_001702.1	BGN	N270	11	38798	13021.9	41239.8	16560.4	22211.4	2700.17		QPVSPVIHPPVSYnDTAPR	NP_001174.2	ATP6AP1	N261	11	21706	19256.4	32686.7	21771.5	29180	14140.3
DVQIIVFPEDGIHGFnFTR	NP_000051.1	BTD	Nf119	4	35293	2915.96	4440.05	7653.23	6810.67	3970.61		MIEnGSLSFLPTLR	NP_001702.1	BGN	N270	9	38744	13819.3	34586.9	11926.7	21133.2	2708.55		QPVSPVIHPPVSYnDTAPR	NP_001174.2	ATP6AP1	N261	11	21755	19357.3	36046.7	19318.8	32639.8	11055.6
IHnVTASDSGK	NP_001138480.1	BTN3A1	N115	11	10440	38876	61907	35482.7	28960	17526.5		MIEnGSLSFLPTLR	NP_001702.1	BGN	N270	8	39751	21170.5	51317.6	32361.9	30034.1	6577.93		QPVSPVIHPPVSYnDTAPR	NP_001174.2	ATP6AP1	N261	6	20892	29654.2	71432.2	15039.5	56949.4	14196.5
IHnVTASDSGK	NP_001138480.1	BTN3A1	N115	6	9912	26640.8	25757.4	28166.9	10331.9	10724.3		MIEnGSLSFLPTLR	NP_001702.1	BGN	N270	8	39980	32809.3	90775.5	44358.5	64051.2	1647.77		QPVSPVIHPPVSYnDTAPR	NP_001174.2	ATP6AP1	N261	4	20815	28160.8	42780.9	29969.9	28823.9	24794.7
IHnVTASDSGK	NP_001138480.1	BTN3A1	N115	7	10039	44152.8	39036	37379.4	10027.7	10073.9		MIEnGSLSFLPTLR	NP_001702.1	BGN	N270	5	39746	63576.8	166564	50800.1	75659	3418.3		QPVSPVIHPPVSYnDTAPR	NP_001174.2	ATP6AP1	N261	5	20596	31076.3	36016.2	20148	39355.4	15692.6
MNETnK	NP_001158301.1	C1orf210	N5	12	11676	56672.7	37632.8	105295	37832.4	15308.3		MIEnGSLSFLPTLR	NP_001702.1	BGN	N270	6	39099	53989.8	116697	52781.8	87857.4	8047.59		MPSQAPTGNFYPQPLLnSSMCLEDSR	NP_001310261.1	ATRN	N1043	3	32027	5046.96	9281.38	5201.79	5231.52	5217.66
MNETnK	NP_001158301.1	C1orf210	N5	11	9091	69098.1	10542.4	289838	15797.2	30006.3		MIEnGSLSFLPTLR	NP_001702.1	BGN	N270	4	39339	37223.8	87910.1	38822.7	62154.3	4059.17		MPSQAPTGNFYPQPLLnSSMCLEDSR	NP_001310261.1	ATRN	N1043	3	32087	3741.43	6881.97	6325.67	5672.83	4987.83
MNETnK	NP_001158301.1	C1orf210	N5	10	8945	13866.9	6025.84	18314.5	5722.6	2640.11		MIEnGSLSFLPTLR	NP_001702.1	BGN	N270	2	38897	28368.1	57206.5	29998.9	40997.8	10381.8		MPSQAPTGNFYPQPLLnSSMCLEDSR	NP_001310261.1	ATRN	N1043	8	32878	6702.53	13657.8	8143.89	8723.5	6484.8
RNPPMGGNVVIFDTVITNQEEPYQnHSGR	NP_001334394.1	C1QA	N146	9	24322	14782	23470.1	16693.4	21572.5	3907.8		MIEnGSLSFLPTLR	NP_001702.1	BGN	N270	3	36072	3329.47	4298.64	3711.07	4635.86	2260.76		MPSQAPTGNFYPQPLLnSSMCLEDSR	NP_001310261.1	ATRN	N1043	3	32573	5862.2	7281.48	4481.4	7659.14	3582.48
RNPPMGGNVVIFDTVITNQEEPYQnHSGR	NP_001334394.1	C1QA	N146	11	24267	7528.05	15232.6	11557.7	12574.6	5348.94		MIEnGSLSFLPTLR	NP_001702.1	BGN	N270	3	36256	4574.06	5551.01	6387.15	3135.92	3795.09		MPSQAPTGNFYPQPLLnSSMCLEDSR	NP_001310261.1	ATRN	N1043	3	34825	4013.38	7995.82	7449.45	7979.82	7107.8
RNPPMGGNVVIFDTVITNQEEPYQnHSGR	NP_001334394.1	C1QA	N146	11	24311	10616.9	15606.6	13791.7	14205.4	3620.1		MIEnGSLSFLPTLR	NP_001702.1	BGN	N270	12	37311	29174.2	67341.8	32525.2	52398.9	3408.6		MPSQAPTGNFYPQPLLnSSMCLEDSR	NP_001310261.1	ATRN	N1043	2	35326	4998.96	7890.86	6892.55	6297.95	7298.1
RNPPMGGNVVIFDTVITNQEEPYQnHSGR	NP_001334394.1	C1QA	N146	10	24229	7600.83	14301.5	8849.8	12784.3	4403.95		MIEnGSLSFLPTLR	NP_001702.1	BGN	N270	12	37677	54701.5	144249	62079.5	106716	2336.16		CInQSICEK	NP_001310261.1	ATRN	N1073	10	17332	29892.6	35309.7	42934.4	44990.7	56809.1
RNPPMGGNVVIFDTVITNQEEPYQnHSGR	NP_001334394.1	C1QA	N146	10	24258	11446.7	13192.2	10205.4	10387.6	3462.75		MIEnGSLSFLPTLR	NP_001702.1	BGN	N270	9	35275	4387.18	7254.1	6141.57	4334.5	2250.13		CInQSICEK	NP_001310261.1	ATRN	N1073	12	18920	32658.1	43466.3	42151.8	50772.5	36644.1
RNPPMGGNVVIFDTVITNQEEPYQnHSGR	NP_001334394.1	C1QA	N146	6	23937	16914	17888.7	17056.3	17361.5	10477.3		MIEnGSLSFLPTLR	NP_001702.1	BGN	N270	8	36064	42084.3	120401	55805.4	72030.9	6491.9		CInQSICEK	NP_001310261.1	ATRN	N1073	11	17509	84780.4	74239.7	141101	104326	174066
RNPPMGGNVVIFDTVITNQEEPYQnHSGR	NP_001334394.1	C1QA	N146	8	23988	12200.1	13242.5	11306	19145.5	8468.35		MIEnGSLSFLPTLR	NP_001702.1	BGN	N270	6	35449	69381.3	107299	64991.7	80645.8	10899.2		CInQSICEK	NP_001310261.1	ATRN	N1073	11	17536	160174	144793	266403	185218	302825
RNPPMGGNVVIFDTVITNQEEPYQnHSGR	NP_001334394.1	C1QA	N146	7	24078	8132.85	12103	6816.34	8679.18	11240.3		MIEnGSLSFLPTLR	NP_001702.1	BGN	N270	4	35742	36661.4	76942.6	36270	52557	4968.52		CInQSICEK	NP_001310261.1	ATRN	N1073	8	17293	52530.2	37159.1	50666	148563	62753.7
RNPPMGGNVVIFDTVITNQEEPYQnHSGR	NP_001334394.1	C1QA	N146	2	23750	9617.4	13270.3	11606.4	12152.4	5899.72		MIEnGSLSFLPTLR	NP_001702.1	BGN	N270	4	36101	75004.7	186243	88508.5	128622	3283.82		CInQSICEK	NP_001310261.1	ATRN	N1073	6	16612	83280.5	74644.5	88365	83191.6	32837.3
RNPPMGGNVVIFDTVITNQEEPYQnHSGR	NP_001334394.1	C1QA	N146	2	23797	8202.03	10286.7	10588.9	10710.8	5095.95		MIEnGSLSFLPTLR	NP_001702.1	BGN	N270	2	35410	62624.4	118743	54891.1	86946.2	5396.21		CInQSICEK	NP_001310261.1	ATRN	N1073	5	16426	42762.5	66001.1	43544.3	49561.7	17616.8
RNPPMGGNVVIFDTVITNQEEPYQnHSGR	NP_001334394.1	C1QA	N146	4	24029	4583.05	8990.55	6560.78	10114	1651.36		LLQVVYLHSNnITK	NP_001702.1	BGN	N311	7	31737	43260.2	144256	70210.3	87653.9	12057.8		CEnLTTGK	NP_001310261.1	ATRN	N1082	10	13628	40451.9	44336.3	55866.6	64577	62192.2
RNPPMGGNVVIFDTVITNQEEPYQnHSGR	NP_001334394.1	C1QA	N146	4	24153	6661.68	8410.74	12685.4	8760.35	6980.59		LLQVVYLHSNnITK	NP_001702.1	BGN	N311	3	31982	39154.4	144973	61488.7	55097.6	5051.24		CEnLTTGK	NP_001310261.1	ATRN	N1082	1	13882	59437	101931	42748.4	47395	26868.8
RNPPMGGNVVIFDTVITNQEEPYQnHSGR	NP_001334394.1	C1QA	N146	5	27242	12003.9	16955.5	14549.5	18969.9	4755.37		LLQVVYLHSNnITK	NP_001702.1	BGN	N311	12	33429	44324.7	124987	56026	65106.8	5760.85		CEnLTTGK	NP_001310261.1	ATRN	N1082	11	13695	399837	314991	433005	626598	883531
RNPPMGGNVVIFDTVITNQEEPYQnHSGR	NP_001334394.1	C1QA	N146	7	26904	7296.26	13911.1	11822.8	8108.78	2491.39		LLQVVYLHSNnITK	NP_001702.1	BGN	N311	1	32424	29462.7	90238.3	40742.7	70765.7	6492.95		CEnLTTGK	NP_001310261.1	ATRN	N1082	8	13443	172221	155561	220688	190354	308868
RNPPMGGNVVIFDTVITNQEEPYQnHSGR	NP_001334394.1	C1QA	N146	7	26957	7311.37	13929.5	6681.52	10599.9	1554.7		LLQVVYLHSNnITK	NP_001702.1	BGN	N311	1	34138	13767.1	54762.2	25264.8	37195	2506.08		CEnLTTGK	NP_001310261.1	ATRN	N1082	8	13495	136096	133122	161007	155733	201632
RNPPMGGNVVIFDTVITNQEEPYQnHSGR	NP_001334394.1	C1QA	N146	4	26965	6439.46	9615.64	4674.07	20712.1	3762.89		LLQVVYLHSNnITK	NP_001702.1	BGN	N311	10	30746	53652.8	165026	57552.8	117649	11340.8		CEnLTTGK	NP_001310261.1	ATRN	N1082	2	12428	124305	67865.8	369833	52500.5	42211.9
NPPMGGNVVIFDTVITNQEEPYQnHSGR	NP_001334394.1	C1QA	N146	9	28529	6959.1	8930.42	5749.54	14468.6	7575.73		LLQVVYLHSNnITK	NP_001702.1	BGN	N311	10	32406	25104.2	70945.6	29541.9	47524.2	7530.49		ISnSSDTVECECSENWK	NP_001310261.1	ATRN	N264	3	20627	39650.6	44156.9	52267.5	65101.1	68451.8
NPPMGGNVVIFDTVITNQEEPYQnHSGR	NP_001334394.1	C1QA	N146	9	28616	6436.1	7577.1	8134.55	11274.3	3835.21		LLQVVYLHSNnITK	NP_001702.1	BGN	N311	11	31281	28399.3	80018	36809.2	49975.9	8328.35		ISnSSDTVECECSENWK	NP_001310261.1	ATRN	N264	3	20803	43535.5	49463.7	44008.6	81486	92221.4
NPPMGGNVVIFDTVITNQEEPYQnHSGR	NP_001334394.1	C1QA	N146	12	31116	4295.58	7956.66	5242.83	8198.49	3583.7		LLQVVYLHSNnITK	NP_001702.1	BGN	N311	11	32978	26955.8	68412.5	46261.2	40509.6	14231.7		ISnSSDTVECECSENWK	NP_001310261.1	ATRN	N264	3	22109	21290	28774.7	30126.3	35764.4	33694.5
NPPMGGNVVIFDTVITNQEEPYQnHSGR	NP_001334394.1	C1QA	N146	12	31169	9747.36	11349.9	7609.02	13490.5	1941.99		LLQVVYLHSNnITK	NP_001702.1	BGN	N311	9	31181	40329.3	129338	69202.5	76938.7	9311.16		ISnSSDTVECECSENWK	NP_001310261.1	ATRN	N264	4	20986	35161.6	42280.9	54900.7	40186	25541.7
NPPMGGNVVIFDTVITNQEEPYQnHSGR	NP_001334394.1	C1QA	N146	12	31177	7518.87	9652.53	3943.89	12055.3	5097.01		LLQVVYLHSNnITK	NP_001702.1	BGN	N311	8	31908	52787	185115	86907.2	107739	5092.08		ISnSSDTVECECSENWK	NP_001310261.1	ATRN	N264	5	20721	20557.7	23735.7	24062.9	24090.3	12469
NPPMGGNVVIFDTVITNQEEPYQnHSGR	NP_001334394.1	C1QA	N146	11	28478	8620.68	10883.1	12438.1	14550.8	5092.04		LLQVVYLHSNnITK	NP_001702.1	BGN	N311	8	32271	14368.2	25429.9	14657.6	22403	6504.73		ISnSSDTVECECSENWK	NP_001310261.1	ATRN	N264	5	20806	5531.16	8023.96	5359.93	7194.56	3962.25
NPPMGGNVVIFDTVITNQEEPYQnHSGR	NP_001334394.1	C1QA	N146	11	28504	6041.18	8912.13	4379.78	9489.88	3747.04		LLQVVYLHSNnITK	NP_001702.1	BGN	N311	8	32584	13585.6	41691.4	23335.8	27145.1	7622.9		GICnSSDVR	NP_001310261.1	ATRN	N300	3	8692	109198	120444	33833.7	215543	241210
NPPMGGNVVIFDTVITNQEEPYQnHSGR	NP_001334394.1	C1QA	N146	8	28156	7319.76	9763.23	4956.85	14137.2	5810.87		LLQVVYLHSNnITK	NP_001702.1	BGN	N311	8	33040	16679.2	48588.6	23848.3	145613	8483.06		GICnSSDVR	NP_001310261.1	ATRN	N300	2	8522	45166.8	59865.5	15360.4	77558.4	64449.9
NPPMGGNVVIFDTVITNQEEPYQnHSGR	NP_001334394.1	C1QA	N146	5	28477	7567.49	12456.1	6052.49	11638.8	19641.9		LLQVVYLHSNnITK	NP_001702.1	BGN	N311	8	33670	15266	40791.9	25222.5	27203.8	6241.88		GICnSSDVR	NP_001310261.1	ATRN	N300	6	9124	50258.7	54147	72872.5	39115.6	20170.6
NPPMGGNVVIFDTVITNQEEPYQnHSGR	NP_001334394.1	C1QA	N146	5	28525	9508.94	16805.3	7723.65	13726	9724.32		LLQVVYLHSNnITK	NP_001702.1	BGN	N311	5	32071	199357	833056	327602	538939	12992.8		GICnSSDVR	NP_001310261.1	ATRN	N300	4	8865	138606	111028	260338	87158.1	67292.1
NPPMGGNVVIFDTVITNQEEPYQnHSGR	NP_001334394.1	C1QA	N146	7	28158	3189.61	4265.91	2459.62	5500.56	2500.44		LLQVVYLHSNnITK	NP_001702.1	BGN	N311	6	31415	165764	580923	272316	506764	14359		GICnSSDVR	NP_001310261.1	ATRN	N300	5	8788	47205.6	38704.6	34655.8	37146.9	15381.4
NPPMGGNVVIFDTVITNQEEPYQnHSGR	NP_001334394.1	C1QA	N146	7	28171	2930.97	3661.09	2987.06	3887.32	3112.03		LLQVVYLHSNnITK	NP_001702.1	BGN	N311	6	33164	39506.4	117561	61746.4	102125	22063.3		GCSCFSDWQGPGCSVPVPAnQSFWTR	NP_001310261.1	ATRN	N325	1	35570	8024.51	11425.3	22789	11904	4990.86
NPPMGGNVVIFDTVITNQEEPYQnHSGR	NP_001334394.1	C1QA	N146	2	27797	5030.39	7764.69	5821.86	8807.77	3220.56		LLQVVYLHSNnITK	NP_001702.1	BGN	N311	4	31793	94415.6	312019	151983	148400	5657.53		GCSCFSDWQGPGCSVPVPAnQSFWTR	NP_001310261.1	ATRN	N325	2	34213	5636.63	8640.52	6758.57	13900.9	7938.54
NPPMGGNVVIFDTVITNQEEPYQnHSGR	NP_001334394.1	C1QA	N146	3	27927	4795.19	4769.71	4392.26	6834.45	4539.45		LLQVVYLHSNnITK	NP_001702.1	BGN	N311	4	33555	33763.5	88207.5	48081.5	44234.3	14258.2		GCSCFSDWQGPGCSVPVPAnQSFWTR	NP_001310261.1	ATRN	N325	5	33930	11131.5	10079.4	8668.58	11555.1	4445.86
NPPMGGNVVIFDTVITNQEEPYQnHSGR	NP_001334394.1	C1QA	N146	3	27974	5240.49	6590.15	4404.7	8706.67	5946.92		LLQVVYLHSNnITK	NP_001702.1	BGN	N311	2	30987	73450.3	240581	122035	138828	14427.6		EWLPLnR	NP_001310261.1	ATRN	N383	12	29342	50367.1	65205.7	54402.5	73254.1	92032.7
NPPMGGNVVIFDTVITNQEEPYQnHSGR	NP_001334394.1	C1QA	N146	4	28204	5077.45	5509.96	3873.21	6594.22	13295.3		LLQVVYLHSNnITK	NP_001702.1	BGN	N311	2	32860	20598.7	54709.2	33723.3	29655.5	7888.33		EWLPLnR	NP_001310261.1	ATRN	N383	3	26857	47826.6	47982.8	47939.1	71170	67893.5
NPPMGGNVVIFDTVITNQEEPYQnHSGR	NP_001334394.1	C1QA	N146	4	28221	6698.74	8729.19	4570.19	6837.53	18677.9		MIEnGSLSFLPTLR	NP_001702.1	BGN	Nf270	12	37855	27529.5	62722.6	29700.3	52867.9	9732.25		EWLPLnR	NP_001310261.1	ATRN	N383	2	27206	141074	126327	128142	222904	185173
NPPMGGNVVIFDTVITNQEEPYQnHSGR	NP_001334394.1	C1QA	N146	9	31780	3904.88	4493.08	5589.96	6112.36	1862.15		MIEnGSLSFLPTLR	NP_001702.1	BGN	Nf270	5	33170	30272.1	50921	31818.5	33913.4	16048.6		EWLPLnR	NP_001310261.1	ATRN	N383	4	27134	33971.1	32468.5	42554.3	42050.8	68854.8
NPPMGGNVVIFDTVITNQEEPYQnHSGR	NP_001334394.1	C1QA	N146	6	31537	9991.51	9591.25	16607.8	9351.14	30767.9		LLQVVYLHSNnITK	NP_001702.1	BGN	Nf311	7	29177	78352.4	260644	146727	167123	17688.5		IDSTGnVTNELR	NP_001310261.1	ATRN	N416	7	19447	68751.3	76359.4	17458.3	72066.8	84066.2
NPPMGGNVVIFDTVITNQEEPYQnHSGR	NP_001334394.1	C1QA	N146	6	31546	2681.02	5842	4335.57	5946.22	7438.51		LLQVVYLHSNnITK	NP_001702.1	BGN	Nf311	7	30140	60151.4	183248	112288	110011	30498.6		IDSTGnVTNELR	NP_001310261.1	ATRN	N416	8	19667	104130	110521	69274.5	114232	138301
NPPMGGNVVIFDTVITNQEEPYQnHSGR	NP_001334394.1	C1QA	N146	5	31757	7616.08	9419.85	6666.65	7532.83	10958.9		LLQVVYLHSNnITK	NP_001702.1	BGN	Nf311	7	30743	38159.9	73352.6	41348.3	48135.4	15331.6		IDSTGnVTNELR	NP_001310261.1	ATRN	N416	6	18903	71358.1	97995.6	57769.4	130583	125342
NPPMGGNVVIFDTVITNQEEPYQnHSGR	NP_001334394.1	C1QA	N146	5	31784	8314.16	12031.9	7787.79	9341.56	8657.79		LLQVVYLHSNnITK	NP_001702.1	BGN	Nf311	3	29422	46483.2	148891	74516.8	83689.7	21396.7		IDSTGnVTNELR	NP_001310261.1	ATRN	N416	6	19269	37308.8	42531.8	33422.5	56718.9	63730.7
NPPMGGNVVIFDTVITNQEEPYQnHSGR	NP_001334394.1	C1QA	N146	7	31519	3331.53	5880.77	1768.01	4540.61	2929.15		LLQVVYLHSNnITK	NP_001702.1	BGN	Nf311	3	30363	58941.3	212563	117946	155127	12421.1		IDSTGnVTNELR	NP_001310261.1	ATRN	N416	5	18884	43545.4	52748.7	13511.9	41463.7	58096.4
NPPMGGNVVIFDTVITNQEEPYQnHSGR	NP_001334394.1	C1QA	N146	2	30910	7074.53	10633.1	9248.92	9909.47	8471.5		LLQVVYLHSNnITK	NP_001702.1	BGN	Nf311	12	30933	36476.8	108227	49664.8	76383.9	10850.3		VFHIHnESWVLLTPK	NP_001310261.1	ATRN	N428	2	30948	17692.9	16718.3	22194.4	31896	29920.3
NPPMGGNVVIFDTVITNQEEPYQnHSGR	NP_001334394.1	C1QA	N146	2	30946	5785.77	11148.5	10615.8	5395.53	5689.11		LLQVVYLHSNnITK	NP_001702.1	BGN	Nf311	12	32072	14053.3	30555.1	17200.2	20180.2	12211.3		nHSCSEGQISIFR	NP_001310261.1	ATRN	N731	7	17312	16917.3	22049.5	27308	19015.3	13442.3
NPPMGGNVVIFDTVITNQEEPYQnHSGR	NP_001334394.1	C1QA	N146	3	31266	5109.31	5435.79	5837.52	5855.91	5526.04		LLQVVYLHSNnITK	NP_001702.1	BGN	Nf311	1	29891	33494.8	79963.9	42099.3	65406.2	14679.8		nHSCSEGQISIFR	NP_001310261.1	ATRN	N731	8	17547	21651.8	25836.7	32687.8	28541.2	20368.5
RNPPMGGNVVIFDTVITNQEEPYQnHSGR	NP_001334394.1	C1QA	Nf146	7	23023	3061.4	7208.87	4710.52	4004.86	1910.16		LLQVVYLHSNnITK	NP_001702.1	BGN	Nf311	1	30989	46425.4	92953.4	55900.2	136774	7871.05		nHSCSEGQISIFR	NP_001310261.1	ATRN	N731	2	16561	41600.2	56398.5	55526.9	70155.3	45865.2
TGTVDnNTSTDLK	NP_852100.3	C1QTNF3	N70	7	13550	98975.1	127532	14017.6	82863.8	0		LLQVVYLHSNnITK	NP_001702.1	BGN	Nf311	10	28100	50341.3	186526	82209.6	159384	11659.1		AATCINPLnGSVCERPAnHSAK	NP_001310261.1	ATRN	N914;N923	12	19480	20577.9	24767.4	12215.6	29867.3	39797.6
TGTVDnNTSTDLK	NP_852100.3	C1QTNF3	N70	4	13623	35355.6	47115.7	3382.55	90409.4	0		LLQVVYLHSNnITK	NP_001702.1	BGN	Nf311	11	28888	90404.8	251812	105754	139812	65257		AATCINPLnGSVCERPAnHSAK	NP_001310261.1	ATRN	N914;N923	3	17042	35322.7	26396.7	26451.9	28364.6	38102
TGTVDNnTSTDLK	NP_852100.3	C1QTNF3	Nf71	6	11790	73438	86999.9	0	105080	0		LLQVVYLHSNnITK	NP_001702.1	BGN	Nf311	9	28740	61260	190886	85610.6	137570	10502.8		AATCINPLNGSVCERPAnHSAK	NP_001310261.1	ATRN	N923	12	19466	19020.6	23841.6	14408.3	32191.8	36604
TGTVDNnTSTDLK	NP_852100.3	C1QTNF3	Nf71	7	12037	17485.8	15641.2	0	19649.3	0		LLQVVYLHSNnITK	NP_001702.1	BGN	Nf311	8	29347	21535.9	50080.7	21598.7	43382.4	9205.98		AATCINPLNGSVCERPAnHSAK	NP_001310261.1	ATRN	N923	8	17859	12345	16004.1	16243	20811.8	24756.2
TQPSSEnK	NP_057630.2	C1RL	N147	7	6039	45691.7	73790.2	77625.6	28705	11247		LLQVVYLHSNnITK	NP_001702.1	BGN	Nf311	8	30352	36844.8	116371	58399.4	115611	13444.4		DIVEYYnDSnGSHVLQGR	NP_001176.1	AZGP1	N109;N112	3	22551	17931.8	31048.6	13983.5	33307.5	30409.2
GFLALYQTVAVnYSQPISEASR	NP_057630.2	C1RL	N166	8	41228	6830.01	6894.73	10416.4	11155.3	4996.5		LLQVVYLHSNnITK	NP_001702.1	BGN	Nf311	5	29619	239970	975734	379569	968261	70723.8		DIVEYYnDSnGSHVLQGR	NP_001176.1	AZGP1	N109;N112	3	23683	19147.8	24035.3	20297.8	32327.3	19540.9
nQSVNVFLGHTAIDEMLK	NP_057630.2	C1RL	N296	12	31480	52772	102075	44048.9	131960	0		LLQVVYLHSNnITK	NP_001702.1	BGN	Nf311	5	31322	22531	67456.7	37203.3	75152.1	9206.61		DIVEYYnDSnGSHVLQGR	NP_001176.1	AZGP1	N109;N112	1	24170	20301.3	43007.9	26078.4	25925.8	19035.2
nQSVNVFLGHTAIDEMLK	NP_057630.2	C1RL	N296	12	31508	64688.5	140263	65663.7	185473	7373.34		LLQVVYLHSNnITK	NP_001702.1	BGN	Nf311	6	28727	578670	2.15404e+06	987405	2.28662e+06	46543.9		DIVEYYnDSnGSHVLQGR	NP_001176.1	AZGP1	N109;N112	1	24222	22122.1	40376.2	24961.3	24852.7	20218.2
nQSVNVFLGHTAIDEMLK	NP_057630.2	C1RL	N296	10	28791	20593.7	20784.4	13267.8	32857.4	6254.99		LLQVVYLHSNnITK	NP_001702.1	BGN	Nf311	6	29102	72156.4	255901	135774	259421	35514		DIVEYYnDSnGSHVLQGR	NP_001176.1	AZGP1	N109;N112	1	24398	22803.9	34655.8	35371.1	31586.7	27779.2
nQSVNVFLGHTAIDEMLK	NP_057630.2	C1RL	N296	6	28502	20919	30619.2	38946.8	31675.1	7303.9		LLQVVYLHSNnITK	NP_001702.1	BGN	Nf311	6	29568	21170.9	56456.4	43435.4	57577.3	19874		DIVEYYnDSnGSHVLQGR	NP_001176.1	AZGP1	N109;N112	11	23828	21186.6	32648.6	16125.9	28599.4	19837.8
nQSVNVFLGHTAIDEMLK	NP_057630.2	C1RL	N296	7	28481	26507.5	41605	27047.7	32151.1	5024.07		LLQVVYLHSNnITK	NP_001702.1	BGN	Nf311	6	29903	64222.7	250108	127130	248585	18161.3		DIVEYYnDSnGSHVLQGR	NP_001176.1	AZGP1	N109;N112	8	23542	20207.7	40936.1	21243	33862.8	24196.3
nQSVNVFLGHTAIDEMLK	NP_057630.2	C1RL	N296	7	28503	26930.3	47237.7	30318.1	33925.2	12614.7		LLQVVYLHSNnITK	NP_001702.1	BGN	Nf311	4	29280	275778	942743	487939	509389	32468.9		DIVEYYnDSnGSHVLQGR	NP_001176.1	AZGP1	N109;N112	8	24641	23892	35930.2	22312.9	37058.6	22682.1
nQSVNVFLGHTAIDEMLK	NP_057630.2	C1RL	N296	12	37548	42816.6	84471.2	50774.6	109828	8181.13		LLQVVYLHSNnITK	NP_001702.1	BGN	Nf311	4	30245	19880.9	53137.7	31418.5	38537.6	7387.79		DIVEYYnDSnGSHVLQGR	NP_001176.1	AZGP1	N109;N112	9	23822	22317.6	28500.3	13098	31531.1	21770
nQSVNVFLGHTAIDEMLK	NP_057630.2	C1RL	N296	12	37599	70645.6	136702	81296.9	204682	2350.55		LLQVVYLHSNnITK	NP_001702.1	BGN	Nf311	2	28663	72160.9	234948	144395	146370	45850.4		DIVEYYnDSnGSHVLQGR	NP_001176.1	AZGP1	N109;N112	9	24704	15532.6	21129.5	16625.7	22346.7	19634
nQSVNVFLGHTAIDEMLK	NP_057630.2	C1RL	N296	3	34426	16284.2	15646.8	10904.5	23665.4	13243		LLQVVYLHSNnITK	NP_001702.1	BGN	Nf311	2	28703	20715.8	85787.3	42586.7	42447.2	3857.68		DIVEYYnDSnGSHVLQGR	NP_001176.1	AZGP1	N109;N112	9	24728	15413.7	25729.4	20893.6	17487.2	18201.2
CnYSIR	NP_001341275.1	C1R	N235	7	9971	131021	327005	102830	187041	0		LLQVVYLHSNnITK	NP_001702.1	BGN	Nf311	2	29088	15428.1	32245.1	24302.6	28556.1	10219.2		DIVEYYnDSnGSHVLQGR	NP_001176.1	AZGP1	N109;N112	6	22935	14837	21358.1	9523.91	18239	16286.5
EHEAQSnASLDVFLGHTNVEELMK	NP_001341275.1	C1R	N528	9	27564	26187.3	57265.5	23651.2	29489.8	4698.44		LLQVVYLHSNnITK	NP_001702.1	BGN	Nf311	2	29902	74934	306421	166665	239379	13270.1		DIVEYYnDSnGSHVLQGR	NP_001176.1	AZGP1	N109;N112	4	22871	17891	17142.6	13981	14752.4	16088.9
EHEAQSnASLDVFLGHTNVEELMK	NP_001341275.1	C1R	N528	9	27637	22096.3	56421	22088.4	30754.6	3669.35		LLQVVYLHSNnITK	NP_001702.1	BGN	Nf311	7	31772	23813.3	63167.2	36470.2	44737.2	13442.2		DIVEYYnDSnGSHVLQGR	NP_001176.1	AZGP1	N109;N112	4	23873	19421.7	25557.4	13048.9	26492.7	22805.1
EHEAQSnASLDVFLGHTNVEELMK	NP_001341275.1	C1R	N528	12	30346	13702.8	21224.5	21925.4	22183.4	4943.34		LLQVVYLHSNnITK	NP_001702.1	BGN	Nf311	7	31834	19649.9	42151.7	27824.9	27321.4	15269		DIVEYYnDSnGSHVLQGR	NP_001176.1	AZGP1	N109;N112	5	22602	21358.4	38530.9	21703.3	40191.3	23957.9
EHEAQSnASLDVFLGHTNVEELMK	NP_001341275.1	C1R	N528	11	27609	34683.2	71846	29226.6	80463.9	3961.32		LLQVVYLHSNnITK	NP_001702.1	BGN	Nf311	1	31053	16682.9	54041.8	33538.3	52283.9	10532.2		DIVEYYnDSnGSHVLQGR	NP_001176.1	AZGP1	N109;N112	5	22788	20495.2	26041.1	16516	26434.2	19336.5
EHEAQSnASLDVFLGHTNVEELMK	NP_001341275.1	C1R	N528	10	27458	26656	49574.7	18860.7	48496.8	3452.18		LLQVVYLHSNnITK	NP_001702.1	BGN	Nf311	1	31576	84098.2	318142	162695	295445	9640.03		DIVEYYnDSnGSHVLQGR	NP_001176.1	AZGP1	N109;N112	5	23826	18192	20834.3	11468	29104.2	24508.2
EHEAQSnASLDVFLGHTNVEELMK	NP_001341275.1	C1R	N528	8	27409	24251.8	32198.4	30481.8	32856.3	17814.1		LLQVVYLHSNnITK	NP_001702.1	BGN	Nf311	1	32451	15761.6	37202.9	25392.1	35230.3	3972.77		DIVEYYnDSNGSHVLQGR	NP_001176.1	AZGP1	N109	10	22855	24885.5	36675.9	46554	39810.6	131082
EHEAQSnASLDVFLGHTNVEELMK	NP_001341275.1	C1R	N528	1	27140	16082.4	32256.1	12727.7	39319.5	1368.45		LLQVVYLHSNnITK	NP_001702.1	BGN	Nf311	10	29342	32795.8	86875.9	52504.2	76505.2	14533.8		DIVEYYnDSNGSHVLQGR	NP_001176.1	AZGP1	N109	12	24240	123333	87378.3	97024.3	46978.7	54093.9
EHEAQSnASLDVFLGHTNVEELMK	NP_001341275.1	C1R	N528	9	32296	19390.2	48885.2	20033.3	18552.7	3574.43		LLQVVYLHSNnITK	NP_001702.1	BGN	Nf311	10	29473	3625.34	9817.02	6821.49	10034.2	2154.07		DIVEYYnDSNGSHVLQGR	NP_001176.1	AZGP1	N109	7	22342	26385.6	30244.8	18159.6	34097.6	30822.1
EHEAQSnASLDVFLGHTNVEELMK	NP_001341275.1	C1R	N528	11	32211	12418.3	19602.5	13425.9	21588.3	4313.88		LLQVVYLHSNnITK	NP_001702.1	BGN	Nf311	9	29680	14585.5	31690.4	33113.9	22727.1	6337.27		DIVEYYnDSNGSHVLQGR	NP_001176.1	AZGP1	N109	7	22580	20204.6	26533.4	32557.7	19223.1	15172.1
EHEAQSnASLDVFLGHTNVEELMK	NP_001341275.1	C1R	N528	11	32274	18354.7	31759.7	15076.5	37143.6	3824.19		LLQVVYLHSNnITK	NP_001702.1	BGN	Nf311	9	30287	57991.8	133319	75820.7	101633	23754.2		DIVEYYnDSNGSHVLQGR	NP_001176.1	AZGP1	N109	9	22857	17201.1	20681.9	13093.8	23510.2	25104.9
EHEAQSnASLDVFLGHTNVEELMK	NP_001341275.1	C1R	N528	8	31975	25243.4	59693.6	30039.7	38151.3	5768.89		LLQVVYLHSNnITK	NP_001702.1	BGN	Nf311	8	30795	48771.6	139398	67454.5	160056	12527.8		DIVEYYnDSNGSHVLQGR	NP_001176.1	AZGP1	N109	2	22137	20390.1	32724.1	27394.2	33361.6	22434.1
EHEAQSnASLDVFLGHTNVEELMK	NP_001341275.1	C1R	N528	1	31899	7963.48	14260.7	7288.36	13844.9	2406.59		LLQVVYLHSNnITK	NP_001702.1	BGN	Nf311	5	30698	57156.2	186637	93326.5	140300	17519.5		DIVEYYnDSNGSHVLQGR	NP_001176.1	AZGP1	N109	6	22066	29948.3	52438.6	22669.4	40694.9	47401.5
EHEAQSnASLDVFLGHTNVEELMK	NP_001341275.1	C1R	N528	3	31886	12388.3	20514.9	8689.68	16324.7	4665.95		LLQVVYLHSNnITK	NP_001702.1	BGN	Nf311	2	30264	71949.2	273295	176363	164636	20089.4		DIVEYYnDSNGSHVLQGR	NP_001176.1	AZGP1	N109	5	22002	39789.2	58409.8	35243.6	30008.1	24108.7
LGSYPVGGnVSFECEDGFILR	NP_000054.2	C2	N112	10	36464	11454	22066.3	11889.5	22992.4	7360.26		LLQVVYLHSNnITK	NP_001702.1	BGN	Nf311	2	30280	47601.6	167037	102943	104665	16648.1		DIVEYYNDSnGSHVLQGR	NP_001176.1	AZGP1	N112	10	22499	21542.9	35217.8	20599.4	32924.2	24518.1
LGSYPVGGnVSFECEDGFILR	NP_000054.2	C2	N112	8	36425	11429.1	24263.1	9742.45	19423.1	3960.24		LISAnSSEGQDQLQVSMVPENNNLTAPEPQEEVSTSENPQL	NP_001276936.1	BIN2	N503	4	33600	1148.51	3235.78	946.625	1556	0		DIVEYYNDSnGSHVLQGR	NP_001176.1	AZGP1	N112	3	21682	18039	31657.1	14720.5	30829.7	31574.8
LGSYPVGGnVSFECEDGFILR	NP_000054.2	C2	N112	5	36705	15889.8	56381.5	14926.3	18641.7	3717.86		LISAnSSEGQDQLQVSMVPENNNLTAPEPQEEVSTSENPQL	NP_001276936.1	BIN2	N503	4	34105	1387.34	1195.65	1014.18	1580.92	0		DIVEYYNDSnGSHVLQGR	NP_001176.1	AZGP1	N112	1	23138	41984.9	66799	35679.9	95211.3	121323
LGSYPVGGnVSFECEDGFILR	NP_000054.2	C2	N112	5	36846	11912	24713.4	12799.7	15988	9211.26		LISAnSSEGQDQLQVSMVPENNNLTAPEPQEEVSTSENPQL	NP_001276936.1	BIN2	N503	4	33587	1011.38	1395.57	1147.44	1252.28	1285.64		DIVEYYNDSnGSHVLQGR	NP_001176.1	AZGP1	N112	7	22224	21107.5	25909.2	16083.8	28106.3	24004.2
LGSYPVGGnVSFECEDGFILR	NP_000054.2	C2	N112	2	36049	3740.02	10793	3993.92	6930.08	1737.13		VWPDGVIPFVIGGnFTGSQR	NP_001190.1	BMP1	N142	3	43953	2696.09	2348.26	3561.26	5917.53	3978.86		DIVEYYNDSnGSHVLQGR	NP_001176.1	AZGP1	N112	11	22710	24854.1	39734.6	25497.7	32367.8	44916.8
LTDTICGVGnMSAnASDQER	NP_000054.2	C2	N467;N471	9	24671	19008.8	32485.8	24563.5	25139.1	13440.5		IILnFTSLDLYR	NP_001190.1	BMP1	N363	5	44025	10558.1	13706.4	11105.9	5091.49	3934.42		DIVEYYNDSnGSHVLQGR	NP_001176.1	AZGP1	N112	8	22506	72358	99523.5	95099.4	110565	102853
LTDTICGVGnMSAnASDQER	NP_000054.2	C2	N467;N471	12	27327	26964.4	28626.5	31259.3	23369.8	28120.6		LnGSITSPGWPK	NP_001190.1	BMP1	N599	6	28386	64157.4	67422.3	67623	32758.9	24462.6		DIVEYYNDSnGSHVLQGR	NP_001176.1	AZGP1	N112	9	22486	13896.8	25390.9	13142.2	16246.4	16635.3
LTDTICGVGnMSAnASDQER	NP_000054.2	C2	N467;N471	7	24366	20496.1	45493	10884.2	14807.2	3374.54		ALMnGSESR	NP_001309172.1	BSG	N152	7	6890	188746	145614	426859	81724.6	295703		DIVEYYNDSnGSHVLQGR	NP_001176.1	AZGP1	N112	9	22649	17149.7	26673.5	16185	22345.8	28200.1
LTDTICGVGnMSANASDQER	NP_000054.2	C2	N467	9	20268	14208.8	44836.4	12268.7	16001.3	2814.32		ALMnGSESR	NP_001309172.1	BSG	N152	3	4620	156252	227619	172515	108587	67553.1		DIVEYYNDSnGSHVLQGR	NP_001176.1	AZGP1	N112	2	21762	25393.3	36974.6	22677	45460	47537.4
LTDTICGVGnMSANASDQER	NP_000054.2	C2	N467	9	20281	26965.6	43288	26064.5	43974.5	11039.3		ALMnGSESR	NP_001309172.1	BSG	N152	3	6765	192324	221228	188203	118650	57979.6		DIVEYYNDSnGSHVLQGR	NP_001176.1	AZGP1	N112	2	21869	43552.6	53643.9	34560.9	63096.5	63864.1
LTDTICGVGnMSANASDQER	NP_000054.2	C2	N467	5	20269	21643	36358	10827.2	19177.8	4999.38		ALMnGSESR	NP_001309172.1	BSG	N152	12	9196	32443.7	36643.9	43319.5	7211.79	18239.2		DIVEYYNDSnGSHVLQGR	NP_001176.1	AZGP1	N112	6	21817	40161	41168.6	34917.7	27360.8	33496.4
LTDTICGVGNMSAnASDQER	NP_000054.2	C2	N471	11	20362	23886.4	27434.3	18941.3	34670.4	8230		ALMnGSESR	NP_001309172.1	BSG	N152	10	6590	38234.7	43919.1	85571.7	21400.4	15693.6		DIVEYYNDSnGSHVLQGR	NP_001176.1	AZGP1	N112	4	21905	25654.8	36391	19678.8	36298.9	94020.9
LTDTICGVGNMSAnASDQER	NP_000054.2	C2	N471	11	20405	16628.7	21050	21646.6	26541	13122.1		ALMnGSESR	NP_001309172.1	BSG	N152	11	6729	67971	72468.1	308772	12579	79895		DIVEYYNDSnGSHVLQGR	NP_001176.1	AZGP1	N112	5	21640	23383.2	42231.3	16275.1	40621.7	59428.8
LTDTICGVGNMSAnASDQER	NP_000054.2	C2	N471	8	20062	30378.8	40200.1	25199.7	46260.3	13297		ALMnGSESR	NP_001309172.1	BSG	N152	9	6404	13858.6	11176.8	29446.8	9609.63	7943.74		FGCEIENnR	NP_001176.1	AZGP1	N128	3	15466	135499	134558	191841	194635	269578
LTDTICGVGNMSAnASDQER	NP_000054.2	C2	N471	5	20287	69288.1	84386.3	28761.7	111431	13513.2		ALMnGSESR	NP_001309172.1	BSG	N152	8	4440	33801	38136.5	83771.1	19527.5	31637.9		FGCEIENnR	NP_001176.1	AZGP1	N128	7	15832	104376	35721	35021.4	7341.53	39183.2
LTDTICGVGNMSAnASDQER	NP_000054.2	C2	N471	7	16661	16480.5	33614.5	12783.3	16504.3	2866.4		ALMnGSESR	NP_001309172.1	BSG	N152	8	6635	44643.9	30746.7	115937	18593.5	57008.5		FGCEIENnR	NP_001176.1	AZGP1	N128	8	16068	93429.2	36004.9	44340.9	25573.5	44902.2
LTDTICGVGNMSAnASDQER	NP_000054.2	C2	N471	7	20054	12332.3	23019.3	11402.3	13922.1	4869.47		ALMnGSESR	NP_001309172.1	BSG	N152	5	6901	196864	255083	241648	53644.7	99790.8		FGCEIENnR	NP_001176.1	AZGP1	N128	9	16403	29169.4	32584.2	46872.2	35330.4	50997
QSVPAHFVALnGSK	NP_000054.2	C2	N621	5	20490	130395	283305	106267	121177	31417.2		ALMnGSESR	NP_001309172.1	BSG	N152	5	7004	51038.9	63695	68912.6	30492.6	33433		FGCEIENnR	NP_001176.1	AZGP1	N128	6	15496	91148.6	87500.9	118247	165491	217083
TMFPnLTDVR	NP_000054.2	C2	N651	8	24513	625179	2.29122e+06	478255	864059	0		ALMnGSESR	NP_001309172.1	BSG	N152	6	6450	45818.7	55374.5	48381	14067.9	48995.3		FGCEIENnR	NP_001176.1	AZGP1	N128	4	15339	50197.6	67523.6	86809.2	64202.8	84542.9
TMFPnLTDVR	NP_000054.2	C2	N651	10	24886	50822.7	76207	32527.5	148184	6400.53		ALMnGSESR	NP_001309172.1	BSG	N152	4	4492	68585.5	87138.6	119919	43381.5	90371.6		FGCEIENnR	NP_001176.1	AZGP1	N128	5	15273	60951.2	55501.9	93553.3	84266.6	112145
TMFPnLTDVR	NP_000054.2	C2	N651	6	24508	89450.6	188427	84405.7	93774.7	24346.7		ALMnGSESR	NP_001309172.1	BSG	N152	4	6609	127095	159789	131582	71021.3	45668.7		DIVEYYnDSNGSHVLQGR	NP_001176.1	AZGP1	Nf109	8	20677	16356	23000	17601.2	24971.8	30614.1
TMFPnLTDVR	NP_000054.2	C2	N651	8	24647	127244	443034	147397	246922	15379.5		ALMnGSESR	NP_001309172.1	BSG	N152	2	6800	94108.8	78343.5	82473.7	51175.2	23757.7		DIVEYYnDSNGSHVLQGR	NP_001176.1	AZGP1	Nf109	5	19262	5864.97	9372.62	6830.79	8166.3	7061.07
TMFPnLTDVR	NP_000054.2	C2	N651	7	24713	58968.7	191552	45593.4	83674.7	6120.17		ALMnGSESR	NP_001309172.1	BSG	N152	12	13548	55727.4	54466.5	67454.8	14095.3	27973.1		DIVEYYNDSnGSHVLQGR	NP_001176.1	AZGP1	Nf112	10	20726	8964.75	15556.9	11150.4	14028.2	14027.5
TMFPnLTDVR	NP_000054.2	C2	N651	1	24565	74410.4	169769	52081.9	86085.6	8818.67		ALMnGSESR	NP_001309172.1	BSG	N152	10	10976	28099.6	30371.9	68580.1	21608.1	31525.6		DIVEYYNDSnGSHVLQGR	NP_001176.1	AZGP1	Nf112	10	20745	14321.3	23095.6	18813.1	20682.6	22929.7
TMFPnLTDVR	NP_000054.2	C2	N651	3	24532	50930.9	84401.2	29667.4	65780.2	10023.2		ALMnGSESR	NP_001309172.1	BSG	N152	11	11038	51376.6	55646.9	181329	27784.7	54730.1		DIVEYYNDSnGSHVLQGR	NP_001176.1	AZGP1	Nf112	3	21136	17498.6	27928.8	17275.2	32792.9	32201.3
TMFPnLTDVR	NP_000054.2	C2	N651	8	29389	170324	674524	161897	274560	1994.39		ALMnGSESR	NP_001309172.1	BSG	N152	8	11097	37309.1	28870	98424.6	16769.2	46739.7		DIVEYYNDSnGSHVLQGR	NP_001176.1	AZGP1	Nf112	7	20424	8073.52	6479.03	6247.09	6684.73	5903.39
TMFPnLTDVR	NP_000054.2	C2	N651	7	29461	14677.5	52114.6	14737.3	27812.8	1787.68		ALMnGSESR	NP_001309172.1	BSG	N152	5	11375	113225	150452	121779	72039.2	64817.9		DIVEYYNDSnGSHVLQGR	NP_001176.1	AZGP1	Nf112	11	20908	18613.2	20217.5	15601.1	16379.5	14577.6
LGSYPVGGnVSFECEDGFILR	NP_000054.2	C2	Nf112	5	34467	10747.3	15028.6	10321.9	15359.7	8616.1		ALMnGSESR	NP_001309172.1	BSG	N152	6	10815	83181.6	111503	118781	30514.2	80810		DIVEYYNDSnGSHVLQGR	NP_001176.1	AZGP1	Nf112	11	21002	13949.5	12437.4	8637.11	13048.2	9537.11
LTDTICGVGnMSANASDQER	NP_000054.2	C2	Nf467	7	18873	1701.39	2812.01	0.0142961	916.182	0		ALMnGSESR	NP_001309172.1	BSG	N152	4	10896	157117	188432	198015	178645	59479.1		DIVEYYNDSnGSHVLQGR	NP_001176.1	AZGP1	Nf112	8	21952	15661.9	18297.9	14514.2	17431.3	13408.1
LTDTICGVGnMSANASDQER	NP_000054.2	C2	Nf467	9	18960	13318.9	20749.2	7200.23	38249.1	3778.05		CnGTSSK	NP_001309172.1	BSG	N186	7	5860	110749	228037	142752	13956.6	163075		DIVEYYNDSnGSHVLQGR	NP_001176.1	AZGP1	Nf112	9	20728	17297.4	14141.4	22015.9	11835.6	9664.77
LTDTICGVGnMSANASDQER	NP_000054.2	C2	Nf467	9	18977	10971.1	14217	9770.24	18452.3	4857.12		CnGTSSK	NP_001309172.1	BSG	N186	3	5757	545777	502480	531579	204976	499081		DIVEYYNDSnGSHVLQGR	NP_001176.1	AZGP1	Nf112	6	20021	11883.2	21797.6	9983.64	21738.1	18893.9
LTDTICGVGnMSANASDQER	NP_000054.2	C2	Nf467	7	15569	6007.83	9466.83	6075.39	5440.64	2320.35		CnGTSSK	NP_001309172.1	BSG	N186	10	5673	141824	26993.3	544760	13462.9	408811		DIVEYYNDSnGSHVLQGR	NP_001176.1	AZGP1	Nf112	4	19505	15132.7	19760.8	20322.7	17916.8	22548
TVLTPATNHMGnVTFTIPANR	NP_000055.2	C3	N85	9	23579	19042.3	25291.4	20758.7	28907.9	6028.56		CnGTSSK	NP_001309172.1	BSG	N186	11	5681	56069.1	28008.7	198734	10278.1	65407.5		DIVEYYNDSnGSHVLQGR	NP_001176.1	AZGP1	Nf112	4	20072	13154.9	14111.1	12588.8	18043.9	17204.2
TVLTPATNHMGnVTFTIPANR	NP_000055.2	C3	N85	12	26408	37570	42782.3	59978.6	48006.8	19356.6		CnGTSSK	NP_001309172.1	BSG	N186	9	5428	94976.5	7060.19	286310	8021.77	353194		DIVEYYNDSnGSHVLQGR	NP_001176.1	AZGP1	Nf112	5	19793	13354.7	15831.7	8541.4	16229.9	20833.6
TVLTPATNHMGnVTFTIPANR	NP_000055.2	C3	N85	10	23456	54668.4	80398.9	40458.3	57864.3	11424.4		CnGTSSK	NP_001309172.1	BSG	N186	8	5574	212376	27456.8	375323	31108.6	969138		DIVEYYNDSnGSHVLQGR	NP_001176.1	AZGP1	Nf112	5	21106	19296.3	30378.7	32748.8	20441.9	15248.1
TVLTPATNHMGnVTFTIPANR	NP_000055.2	C3	N85	6	23132	56205.6	89682.5	53684.1	85674.8	22950.5		CnGTSSK	NP_001309172.1	BSG	N186	5	5914	353227	515921	349727	152010	107827		FGCEIENnR	NP_001176.1	AZGP1	Nf128	7	14923	38494.8	14410.5	19988.8	0	18366.1
TVLTPATNHMGnVTFTIPANR	NP_000055.2	C3	N85	8	24113	47654.9	68954.6	42988.5	66897.5	17211.6		CnGTSSK	NP_001309172.1	BSG	N186	6	5561	80655.9	123716	88288.5	37278.3	35376.5		FGCEIENnR	NP_001176.1	AZGP1	Nf128	7	13892	20749.1	10788.6	9194.91	2002.19	5796.49
TVLTPATNHMGnVTFTIPANR	NP_000055.2	C3	N85	5	23492	54531.6	90943.4	47292.3	71315.3	16725.3		CnGTSSK	NP_001309172.1	BSG	N186	4	5699	1.754e+06	2.14801e+06	1.66233e+06	920026	540732		FGCEIENnR	NP_001176.1	AZGP1	Nf128	7	14248	26758.4	12225.7	15178.5	2985.46	10793.8
TVLTPATNHMGnVTFTIPANR	NP_000055.2	C3	N85	7	19670	7455.78	12238	9889.21	8642.1	9665.07		ILLTCSLnDSATEVTGHR	NP_001309172.1	BSG	N44	7	27587	17582	24135.4	26324.1	16664.6	20448		FGCEIENnR	NP_001176.1	AZGP1	Nf128	8	14137	23583.6	11414.7	14674.7	9683.91	12105.6
TVLTPATNHMGnVTFTIPANR	NP_000055.2	C3	N85	7	23398	14867.2	25163.2	13650.1	23934	3094.6		ILLTCSLnDSATEVTGHR	NP_001309172.1	BSG	N44	3	28074	62806.7	63375.7	156013	101536	82733.3		FGCEIENnR	NP_001176.1	AZGP1	Nf128	6	13711	43139.8	22493.5	79040.2	29631.5	44472.5
TVLTPATNHMGnVTFTIPANR	NP_000055.2	C3	N85	2	19131	17731	28941.3	15467.2	17313.7	10388.1		ILLTCSLnDSATEVTGHR	NP_001309172.1	BSG	N44	12	29803	8852.41	13039.6	13198.4	9940.55	10917.1		FGCEIENnR	NP_001176.1	AZGP1	Nf128	4	13484	18790.1	25014.7	32894.5	22874.9	32031.6
TVLTPATNHMGnVTFTIPANR	NP_000055.2	C3	N85	2	22835	85268.5	183844	72390.4	101087	7358.17		ILLTCSLnDSATEVTGHR	NP_001309172.1	BSG	N44	1	28639	13273.3	15886.1	30691.1	10796.3	10835.3		FGCEIENnR	NP_001176.1	AZGP1	Nf128	5	13440	14475.1	17067.2	19066.1	16446.7	20408.6
TVLTPATNHMGnVTFTIPANR	NP_000055.2	C3	N85	1	19363	11032.4	14998.8	13821.3	11740.9	1512.5		ILLTCSLnDSATEVTGHR	NP_001309172.1	BSG	N44	10	26736	21103.6	20630.7	33409.6	20163.7	13859		FGCEIENnR	NP_001176.1	AZGP1	Nf128	5	14404	33376.3	29083.4	83558.6	9486.14	12950.8
TVLTPATNHMGnVTFTIPANR	NP_000055.2	C3	N85	1	23127	26478.1	61292.2	29199.2	36657.2	5588.03		ILLTCSLnDSATEVTGHR	NP_001309172.1	BSG	N44	10	26817	27861.7	29154.2	31668.6	76361.1	13668.1		EAnLTSSVTILPLPLQnATVEAGTR	NP_001691.1	AZU1	N126;N140	12	42385	3394.75	2587.57	3875.99	1139.69	1389.72
TVLTPATNHMGnVTFTIPANR	NP_000055.2	C3	N85	3	23154	51606.9	100442	55871.6	50412.8	8731.61		ILLTCSLnDSATEVTGHR	NP_001309172.1	BSG	N44	11	27389	13917.1	17790.2	25315.9	16137.8	28352.2		EAnLTSSVTILPLPLQnATVEAGTR	NP_001691.1	AZU1	N126;N140	3	40070	3970.3	4239.44	2244.09	1596.73	2451.39
TVLTPATNHMGnVTFTIPANR	NP_000055.2	C3	N85	4	23264	19701.6	29825.9	16244.2	18364.8	5615.44		ILLTCSLnDSATEVTGHR	NP_001309172.1	BSG	N44	9	27358	69295.6	40364.9	248958	60262.1	146253		EAnLTSSVTILPLPLQnATVEAGTR	NP_001691.1	AZU1	N126;N140	3	40341	1076.62	1421.31	3446.84	1625.81	1660.59
TVLTPATNHMGnVTFTIPANR	NP_000055.2	C3	N85	4	23402	47383.9	92399.4	34519.8	35082.6	5040.4		ILLTCSLnDSATEVTGHR	NP_001309172.1	BSG	N44	8	27822	18638.1	25226.7	24526.9	15539.3	18779		EAnLTSSVTILPLPLQnATVEAGTR	NP_001691.1	AZU1	N126;N140	1	41599	17537.8	7426.94	5262.25	5544.59	6035.76
TVLTPATNHMGnVTFTIPANR	NP_000055.2	C3	N85	4	23507	15498.5	25420.2	20827.5	11832.9	8755.48		ILLTCSLnDSATEVTGHR	NP_001309172.1	BSG	N44	5	28252	18806.7	22928.1	50301.1	25909.8	21133.4		EAnLTSSVTILPLPLQnATVEAGTR	NP_001691.1	AZU1	N126;N140	11	41338	3310.58	4944.67	4652.89	4284.39	3210.38
TVLTPATNHMGnVTFTIPANR	NP_000055.2	C3	N85	9	27074	17716.8	34637	15296.2	25007.1	3499.7		ILLTCSLnDSATEVTGHR	NP_001309172.1	BSG	N44	6	27460	22827.7	38165	39765.6	22026.6	14403.5		EAnLTSSVTILPLPLQnATVEAGTR	NP_001691.1	AZU1	N126;N140	8	41100	3720.46	5669.62	4725.56	7355.84	6106.52
TVLTPATNHMGnVTFTIPANR	NP_000055.2	C3	N85	12	29871	30395.2	45037.1	26627.3	36440.3	7413.97		ILLTCSLnDSATEVTGHR	NP_001309172.1	BSG	N44	4	27976	30546.3	34663.6	77165	35927.6	44688.5		EAnLTSSVTILPLPLQnATVEAGTR	NP_001691.1	AZU1	N126;N140	4	40433	1108.19	1658.24	1552.88	1175.68	1048.71
TVLTPATNHMGnVTFTIPANR	NP_000055.2	C3	N85	10	27041	30864.3	44192.2	20345.2	46041.9	4767.05		ILLTCSLnDSATEVTGHR	NP_001309172.1	BSG	N44	2	27410	33738.5	35910.8	106337	31995	35058.1		EAnLTSSVTILPLPLQnATVEAGTR	NP_001691.1	AZU1	N126;N140	4	40457	3392.09	4245.34	2612.25	2135.86	3194.83
TVLTPATNHMGnVTFTIPANR	NP_000055.2	C3	N85	6	26851	35563.4	63311.2	33155.9	43743	11893.5		ILLTCSLnDSATEVTGHR	NP_001309172.1	BSG	Nf44	6	24908	17708.6	26672.5	21481.2	80764.7	18447.6		EAnLTSSVTILPLPLQnATVEAGTR	NP_001691.1	AZU1	N126;N140	5	40233	2656.8	821.738	1132.91	1994.94	1455.57
TVLTPATNHMGnVTFTIPANR	NP_000055.2	C3	N85	6	26945	45142.5	79681.9	43286.7	51971.7	14059.1		ILLTCSLnDSATEVTGHR	NP_001309172.1	BSG	Nf44	6	24947	13513.3	18333.3	20207.4	20752	14429		EAnLTSSVTILPLPLQnATVEAGTR	NP_001691.1	AZU1	N126;N140	5	40456	2107.32	2499.63	1175.77	943.759	1945.02
TVLTPATNHMGnVTFTIPANR	NP_000055.2	C3	N85	8	26855	35468.1	49840.1	29756.2	37164.7	14396.1		nDSGLDYQSCPTSEDCENNPVDSFWK	NP_004325.2	BST1	N148	3	33368	8864.98	17637.3	4640.09	2749.14	2299.96		EAnLTSSVTILPLPLQnATVEAGTR	NP_001691.1	AZU1	N126;Nf140	3	37073	3137.3	5341.59	5922.38	3762.59	4269.32
TVLTPATNHMGnVTFTIPANR	NP_000055.2	C3	N85	8	26868	40200.8	66962.3	34852.3	46894	15857.1		nDSGLDYQSCPTSEDCENNPVDSFWK	NP_004325.2	BST1	N148	4	33170	14691.1	16125.5	5041.75	1943.15	3623.24		EAnLTSSVTILPLPLQnATVEAGTR	NP_001691.1	AZU1	N126;Nf140	1	38648	6048.98	7762.42	5120.77	9026.02	3081.35
[truncated: 21,347 more rows]
