# Supplementary material for: Characterization of core fucosylation via sequential enzymatic treatments of intact glycopeptides and mass spectrometry analysis
Source: Nat Commun. 2022 Jul 7;13:3910. doi: 10.1038/s41467-022-31472-4 (PMC9262967; doi:10.1038/s41467-022-31472-4)
Supplement: Supplementary file 15 — Supplementary Data 13 [file 41467_2022_31472_MOESM15_ESM.xlsx]

## Sheet: Supplementary Data 15
Supplementary Data 15. Glycosylation events quantified in at least 75% of the PDAC samples (log-transformed and median normalized).
# N=PNGase F-modified glycosite, Nf=core fucosylated glycosite
* The sites could be all core fucosylated, all PNGase F-modified, or a mix of core fucoyslation and PNGase F-modified.
				pair #1		pair #2		pair #3		pair #4		pair #5		pair #6
Index (Glycopeptides/glycosites) #	Core fucosylated (0 = No, 1 = Yes)	PNGase F-modified glycosite (0 = No, 1 = Yes)	Multiple glycosylation sites (0=No, 1=Yes)*	1_T	1_N	2_T	2_N	3_T	3_N	4_T	4_N	5_T	5_N	6_T	6_N
RNASE1-N62-NP_002924.1	0	1	0	-1.69948	1.53941	-0.984728	-1.35494	-0.985316	1.77505	-0.241063	2.80655	-1.42434	-1.9317	0.237058	-0.76814
HPX-N240-NP_000604.1	0	1	0	1.18851	-0.045669	2.06675	-0.565713	0.096924	-0.368487	0.969627	-1.42317	-0.0686394	-0.25598	0.167878	0.778165
HPX-N240;N246-NP_000604.1	0	1	1	0.996281	0.109166	1.72632	-0.505732	-0.0282466	-0.11803	0.833493	-0.336501	-0.154531	-0.224916	0.042503	0.600204
TOR1AIP1-N399-NP_056417.2	0	1	0	-0.186927	0.130515	-0.536175	0.702154	-0.234813	0.00393649	-0.722965	0.380815	0.0351615	0.188419	0.427605	2.39669
SLC39A14-N77-NP_001121903.1	0	1	0	-1.17307	1.77159	-1.37956	0.41524	-1.48496	0.511993	-0.963448	2.15706	-1.06787	-1.24158	-1.46692	-1.58499
HSPG2-N1756-NP_001278789.1	0	1	0	0.246538	0.572854	0.51048	-1.2714	0.49648	0.330255	0.431122	-0.575561	0.342008	-0.5813	0.107861	-0.491496
HSPG2-Nf1756-NP_001278789.1	1	0	0	0.248474	-0.0726024	0.441754	-0.623308	0.802574	0.341788	0.575211	-1.37145	0.668051	-1.42775	0.762124	-1.84862
TMX3-N258-NP_061895.3	0	1	0	0.447171	0.814758	-1.3825	-0.771105	-0.243069	0.106913	-0.541106	0.0514988	0.270291	0.0253306	0.268199	0.456722
SEL1L-N217-NP_005056.3	0	1	0	-0.598519	2.69736	-3.15025	-1.13783	-0.348363	1.87488	-1.3388	1.66827	-0.316957	-1.28522	-0.0216372	-1.3037
CLU-N291-NP_001822.3	0	1	0	0.283741	1.04248	0.884003	-2.37551	0.267368	-0.011064	0.641032	-0.774457	0.0603076	-1.3074	-0.197527	1.03009
PNLIP-N183-NP_000927.1	0	1	0	-3.40715	2.77547	-3.39185	-0.541379	-2.55702	2.56539	-1.2523	3.57097	-4.41966	-2.93558	-5.39924	-3.42921
ICAM1-N183-NP_000192.2	0	1	0	0.237764	-0.175921	-0.0175401	-0.463707	-0.214347	-0.382281	-0.127236	-0.444226	0.29703	-0.0865101	0.030282	0.466369
ITGB1-N406-NP_002202.2	0	1	0	-0.591226	-0.353489	-0.741582	-3.12951	0.252606	-0.189667	-1.48195	-0.621865	0.180617	-0.4877	0.798176	-1.2109
LAMA4-N104-NP_001098677.2	0	1	0	-0.0663585	-0.180321	-1.06025	0.574385	-0.0831666	-0.344895	-0.150354	-0.466045	-0.239591	1.8523	-0.558905	-0.153497
RNASE1-N104-NP_002924.1	0	1	0	-0.184403	1.13534	0.494244	0.735385	-0.123571	0.718549	1.31406	0.979887	-0.296721	0.300872	0.189142	0.252324
FN1-N542-NP_997647.1	0	1	0	-0.407077	-0.589567	1.23629	-0.00477606	-0.277903	-0.22962	1.00574	-0.133918	0.379076	0.042224	0.489766	-0.268673
FN1-Nf542-NP_997647.1	1	0	0	-0.642752	-0.838769	1.59471	0.0953063	-0.216875	-0.238666	1.46364	-0.701496	0.523155	0.0462528	0.776147	-0.62736
CD53-Nf129-NP_000551.1	1	0	0	0.177035	-0.34449	-1.50153	-1.23146	-0.194358	-0.237392	-0.711085	-0.738824	-0.421641	-1.03217	-0.35873	0.352497
CD53-N129-NP_000551.1	0	1	0	0.174557	-0.210912	-2.19502	-1.1265	-0.415548	-0.262427	-2.01709	-1.03837	-0.75175	-0.503287	-0.263913	0.781974
OS9-N177-NP_001017956.1	0	1	0	-1.13164	1.55198	-1.10243	2.32006	-1.03102	0.583334	0.311189	2.0703	-0.403337	0.0722088	-0.637489	-0.224819
EMILIN2-N587-NP_114437.2	0	1	0	0.0347703	-0.507548	0.417512	-0.554633	-0.365744	-0.588244	0.715453	-0.591163	0.415775	-0.088892	-0.134306	0.629615
DUOX2-N348-NP_001350640.1	0	1	0	-1.93512	0.83577	1.23303	0.128159	0.136909	0.0728478	-0.509491	-0.22523	1.05879	-0.506898	-0.965351	-0.487068
BSG-N186-NP_001309172.1	0	1	0	-0.49945	0.445596	-2.97657	-3.09025	-0.469749	-0.00819272	-2.09819	0.984546	0.238977	-2.21793	0.62455	-0.0907983
ORM1-N103-NP_000598.2	0	1	0	0.685234	-0.140515	0.992383	-2.05623	-0.248713	-0.572149	1.09546	-1.6305	-0.202945	-1.28598	0.0245231	1.49364
AFM-N109-NP_001124.1	0	1	0	0.55706	-0.301096	0.297473	-3.49819	0.337674	0.124268	0.0707864	-0.303912	-0.0307062	-0.419715	-0.26227	0.368401
LAMP1-N249-NP_005552.3	0	1	0	0.470178	-0.737135	-0.307835	-3.59617	1.22743	0.344829	-1.64243	-2.40162	-0.276536	-3.39095	0.719929	-0.681207
GCNT3-N69-NP_004742.1	0	1	0	-0.757248	-0.765755	-0.582616	-0.592	1.21808	-0.104107	-1.27222	-0.453003	1.1364	-0.651874	-1.10383	-1.11236
SERPINH1-N120-NP_001193943.1	0	1	0	0.539486	-0.540135	-0.281528	-2.17294	0.2499	-0.12518	0.614993	-2.06518	0.573739	-0.559711	0.512581	1.33473
BSG-N152-NP_001309172.1	0	1	0	-0.152608	1.26978	-1.21198	-1.51079	-0.162702	0.0991577	-0.509792	0.0556863	0.288526	-0.785789	0.508124	0.674501
ADAM28-N557-NP_001291280.1	0	1	0	1.01501	-0.886933	-0.708552	-2.33516	-0.313919	-0.360038	-2.36664	-0.959776	0.718716	-0.329741	0.480854	-2.45953
MUC5AC-N1308-NP_001291288.1	0	1	0	-0.753336	-0.903763	0.0767021	1.42275	1.51507	0.844623	-0.350542	-0.526102	0.292102	-0.888883	-1.57984	-0.918773
ITGB1-N481-NP_002202.2	0	1	0	0.358618	0.0703282	-0.292902	-0.146822	0.138676	-0.25914	-0.185274	-0.603664	0.354947	0.180795	0.401271	-0.236586
GAA-N390-NP_000143.2	0	1	0	1.34557	0.286201	0.26548	-2.05472	-0.367544	-0.127	-0.0752536	-0.830585	0.0717043	-0.324518	2.46017	0.218061
PLAT-Nf483-NP_000921.1	1	0	0	-0.505307	-0.322421	0.574563	0.896247	0.938943	0.411919	-0.0520814	-0.106851	0.0147178	0.61523	-0.550702	-0.509119
PLAT-N483-NP_000921.1	0	1	0	-0.595747	-0.562564	0.328692	0.544836	1.11868	0.656415	-0.0992011	0.344354	0.507688	0.384414	-0.571621	-0.725325
CEACAM5-N480-NP_001278413.1	0	1	0	-0.219785	-0.50744	1.83547	0.443944	0.162959	0.881691	-0.0692532	0.644881	0.124757	0.0306795	-0.456544	-0.134959
F12-N433-NP_000496.2	0	1	0	0.822094	0.00890456	1.10286	0.719755	0.199181	0.167393	0.415929	0.0847968	0.271736	-0.303916	0.437064	0.903541
CEACAM1-N363-NP_001020083.1	0	1	0	-0.0369196	-1.21934	1.82772	0.108215	-0.227397	-0.47127	-0.508576	-0.593245	-0.0624767	-0.993613	1.06278	-2.38435
ADAMTSL2-N87-NP_001138792.1	0	1	0	-0.678728	-0.761533	1.54089	-0.924271	0.609219	-0.534261	0.233017	-0.548404	-0.197855	1.80062	-0.733504	-1.24222
SPARC-Nf115-NP_001296372.1	1	0	0	0.940201	-0.286153	-1.06184	-0.475139	-0.115547	-0.825443	1.58758	-0.870053	-0.262534	0.565904	-0.720004	0.53851
SPARC-N115-NP_001296372.1	0	1	0	0.457245	-0.115358	-0.21727	0.0255656	0.240369	-0.36425	0.518643	-1.4012	-0.105689	0.894723	0.0804719	0.546408
L1CAM-N294-NP_000416.1	0	1	0	-0.241504	0.780159	-0.887896	2.36755	-1.69204	-0.84638	0.250414	0.887709	-0.785163	0.0350112	2.06829	0.624398
AOAH-N207-NP_001170977.1	0	1	0	0.23281	-0.0205952	-2.08089	-1.348	-0.874575	-0.191598	-0.519526	0.0636845	-0.54148	-0.19215	-1.4266	0.847148
TSPAN3-N63-NP_001161884.1	0	1	0	0.612396	0.0169721	1.30226	-1.4431	1.82551	0.631985	-1.73928	-1.15169	0.274764	-1.49102	0.368452	-1.05394
SERPINI2-N217-NP_001012303.1	0	1	0	-3.20484	0.774948	-1.72156	2.15109	-2.79262	1.22687	-1.41434	3.10486	-3.13506	-2.09303	-4.08374	-2.03758
CLU-Nf86-NP_001822.3	1	0	0	-0.185187	1.50891	-0.143186	-1.19813	0.473563	0.187783	0.525509	-0.184209	0.183077	0.954681	-1.17195	0.452711
CLU-N86-NP_001822.3	0	1	0	0.0168915	-0.0366205	1.43791	-0.92684	-0.224879	-0.30044	0.531826	-0.346583	-0.294744	0.0145319	-0.70488	0.977727
LAMA4-N803-NP_001098677.2	0	1	0	0.110543	0.310388	-0.426156	0.699341	0.0283452	-0.0798296	0.411209	0.432565	0.106549	0.744927	-0.351774	0.0536543
LAMB1-N677-NP_002282.2	0	1	0	1.01131	0.479953	-0.00074215	-1.74955	0.847963	0.373173	0.267679	-1.27537	0.305646	-1.37629	0.636295	-0.722192
MRC2-N634-NP_006030.2	0	1	0	0.484116	-0.5711	-0.837522	-1.48287	-0.110678	-0.521147	-1.91634	-2.40832	1.46348	-1.12928	1.16059	-1.40541
MUC5AC-N5591-NP_001291288.1	0	1	0	-0.550986	-0.357961	-0.606007	-0.0493666	0.609059	0.230695	0.108601	-0.782198	0.390944	-0.0408385	-0.560374	-0.166153
TNC-N184-NP_002151.2	0	1	0	-0.505451	-0.712938	1.52044	-0.649064	-0.375154	-0.808819	0.851837	-0.823044	0.113074	0.312744	0.81605	0.35296
GLA-N192-NP_000160.1	0	1	0	0.0491521	0.252833	-0.974212	0.701662	-0.202041	-0.0928444	0.649084	0.0835376	-0.0755778	0.252499	-0.115894	0.178279
ITGAL-N89-NP_001107852.1	0	1	0	-0.0445668	-0.490324	-2.68618	-0.0886176	-0.735767	-0.605121	-1.97026	-0.58394	-0.149904	0.483244	-0.630276	-0.124015
COL14A1-Nf137-NP_066933.1	1	0	0	0.692951	-0.160101	-1.63164	-1.53428	0.656085	0.190701	-0.132077	-0.890622	0.0871723	1.16055	-1.08963	-1.82945
COL14A1-N137-NP_066933.1	0	1	0	0.430932	-0.879739	-0.146076	-1.57676	0.629683	-0.131295	-0.133657	-1.03384	0.121455	0.838565	-0.643418	-0.915561
ITGA11-Nf82-NP_001004439.1	1	0	0	0.243521	-1.21532	-0.403833	-0.38562	0.0159077	-0.409641	0.18295	0.514487	0.45367	-0.103041	0.655953	-1.58211
NAGLU-N503-NP_000254.2	0	1	0	0.837471	0.451902	-1.14286	-3.09067	0.819805	0.381628	0.815981	-0.586008	0.250744	-0.823261	0.431099	0.185317
HEPH-N761-NP_001124332.1	0	1	0	-0.487436	-1.47984	-1.51977	-0.993924	-0.20714	-0.489671	-0.838958	-0.269843	0.472393	0.334797	0.585989	-0.792394
TMEM131-N947-NP_056163.1	0	1	0	-0.222134	0.69884	-1.05901	-0.0671879	-0.531575	0.372859	-0.952164	1.4039	-0.0261567	0.358236	-0.316533	-1.31875
IL1RAP-N118-NP_001161400.1	0	1	0	-0.248049	-1.03972	0.732375	-0.815854	-0.147172	-0.360669	0.400916	-0.902395	0.272292	-1.22204	1.83953	-0.524559
SLC44A4-N69-NP_079533.2	0	1	0	0.410038	-2.07527	3.40614	0.387596	0.367923	-0.210157	-1.59315	-1.03384	0.0786552	-0.411164	0.110766	-2.1197
GNS-N111;N117-NP_002067.1	0	1	1	-0.127078	0.241383	-0.268653	0.215815	-0.311277	0.072778	-0.00920587	0.268066	-0.440098	0.878323	-0.0745973	0.962286
GNS-N111-NP_002067.1	0	1	0	-0.0193753	0.0738748	-0.520518	0.298305	-0.0430299	-0.0302785	-0.354374	0.167221	-0.363159	0.353792	-0.112321	0.676516
THY1-N79-NP_001298089.1	0	1	0	0.0429816	-0.876197	-3.35661	-2.54736	0.366867	-0.0173522	-2.23025	-0.916754	0.633888	0.889531	0.457808	0.446913
OGN-N258-NP_054776.1	0	1	0	0.692057	-0.010845	0.728381	0.330635	0.614031	-0.317787	0.350638	-0.825725	-0.516308	-0.535515	-0.988558	-0.677015
MUC16-N12414-NP_078966.2	0	1	0	-3.79512	-2.37745	-2.52684	-2.64016	1.87739	1.42932	1.88856	-2.01662	-2.00848	-3.89135	0.383571	-4.13449
EPCAM-N74-NP_002345.2	0	1	0	-1.31618	-1.21664	-0.28915	-0.494762	0.184128	-0.630408	-0.686879	0.720424	0.434977	-0.864629	-0.0237289	-1.90641
LGALS3BP-N125-NP_005558.1	0	1	0	0.281414	-0.583742	0.771179	-1.2372	-0.0099151	-0.527075	0.645403	-0.77568	0.938884	-0.554495	0.605323	-0.854789
LGALS3BP-Nf125-NP_005558.1	1	0	0	0.0985495	-0.577479	-0.126605	NA	-0.730632	-1.17754	1.78828	-2.93901	0.574782	-1.59193	1.31271	-0.180999
THBS2-N316-NP_003238.2	0	1	0	0.0131323	-1.14513	1.99015	-0.150636	0.801507	-0.0991875	0.0643337	-1.09746	0.389966	-0.101005	0.497516	-1.3287
THBS2-Nf316-NP_003238.2	1	0	0	-0.0584799	-12.1927	0.769026	NA	0.549175	-0.134849	-0.0944583	-1.42343	0.825277	-0.126313	0.46447	-2.18494
HLA-DRB1-N48-NP_002115.2	0	1	0	-0.81129	-0.492817	-0.153965	0.530713	0.33818	0.417436	-0.319311	0.135869	-0.226752	0.0932525	-0.285146	-0.306212
HLA-DRB1-Nf48-NP_002115.2	1	0	0	0.121579	-0.95076	1.25128	-1.45392	0.223561	0.260405	-0.878353	-0.628212	-1.03392	-0.624006	-1.21001	-0.351893
THBS2-N1069-NP_003238.2	0	1	0	0.356378	-1.13772	1.21352	-0.441336	0.431319	-0.1238	-0.104677	-0.440477	0.323089	-0.173612	0.548142	-0.572832
LGMN-N263;N272-NP_001008530.1	0	1	1	-0.278142	-0.729812	-0.932694	0.109611	0.0855349	-0.077054	0.178364	-0.475803	-0.249055	0.354366	-0.351734	0.803663
LGMN-N263-NP_001008530.1	0	1	0	-0.348549	-0.682668	-1.11883	0.170471	0.277907	-0.0632467	0.446874	-0.393925	-0.296437	0.392158	-0.29241	0.889583
ECM1-N381-NP_001189787.1	0	1	0	0.0659841	-1.29283	1.22979	-3.33243	0.497446	-0.0606507	0.523531	-1.00991	0.240203	-1.05067	0.647111	-1.47257
ALCAM-N306-NP_001230209.1	0	1	0	-0.31588	0.657408	-0.944986	-1.80309	1.19559	0.659977	-0.168881	0.320643	0.295986	0.0951323	1.16158	-0.515815
PLXNB2-N528-NP_036533.2	0	1	0	0.603923	0.651936	0.455682	-1.40997	0.179774	0.0983624	0.790087	-0.036099	0.35135	-0.831142	-0.523852	-0.0774502
HLA-C-N110-NP_001229971.1	0	1	0	0.0292491	-0.138944	-1.11896	-0.28207	-0.112283	0.0228419	-0.137502	0.32073	0.935838	-0.118453	0.105009	0.0484677
FGFR1-N317-NP_001167534.1	0	1	0	-1.36361	0.830973	-1.12977	0.414783	-0.053562	0.153771	-0.58966	0.690418	0.206687	0.630202	-0.0419587	-0.397546
GP2-N288-NP_001493.2	0	1	0	-2.12309	2.35475	-1.89651	-1.38302	-1.83315	1.98429	-1.59853	2.69488	-2.1621	-1.5327	-2.41462	2.04447
GP2-Nf288-NP_001493.2	1	0	0	-3.11534	1.83184	-3.18003	-1.74101	-2.19352	1.7112	-1.21958	2.54493	-1.50371	-0.860559	-2.01787	1.87535
IGF2R-N2085-NP_000867.2	0	1	0	-0.447279	0.46022	-1.37351	-0.25008	-0.603923	0.495386	-1.18422	0.960042	0.702924	-0.135563	-0.76694	-0.717912
COL3A1-N1367-NP_000081.1	0	1	0	0.210264	-1.14503	0.360132	-1.98494	0.1681	-0.168331	0.734107	-1.36106	0.970409	-1.09478	1.35252	1.15052
CD63-N130-NP_001244318.1	0	1	0	-0.715745	0.327855	0.731112	-1.03777	0.596714	0.319124	-2.12634	0.435528	-0.291259	-0.838862	0.727387	-2.05581
MUC5AC-N5057-NP_001291288.1	0	1	0	-2.06307	-2.11443	0.24176	-1.53278	1.921	1.4127	-1.85767	-2.36621	0.430595	-1.44097	-1.55996	-1.91018
ENO1-N70-NP_001419.1	0	1	0	-0.211832	-0.251284	0.204946	-0.0215048	-0.0385763	-0.118019	1.19341	-0.0531099	0.279415	-0.190738	0.716396	0.839649
LAMB1-Nf1279-NP_002282.2	1	0	0	-0.532301	0.472723	-1.75858	-0.314038	-0.332353	0.1586	-0.0171183	0.30181	-0.116785	2.01862	-1.37655	-2.09184
LAMB1-N1279-NP_002282.2	0	1	0	-0.0749898	0.0308069	-0.853069	-0.512585	-0.0453978	-0.0257093	-0.0618129	-0.0555117	-0.118275	1.60947	-0.442625	-1.79407
VWF-N211-NP_000543.2	0	1	0	0.0182153	0.0476638	0.444294	-0.708793	-0.077801	-0.138238	0.349123	0.0619092	-0.0844395	0.331227	-0.283649	0.208262
MUC5B-N5096-NP_002449.2	0	1	0	-1.84036	-1.66867	0.179093	-0.529105	1.31181	-0.293682	-1.35945	-1.1205	-0.829144	-0.347376	1.07449	-0.573103
LRP1-N3089-NP_002323.2	0	1	0	0.26959	0.444887	0.141481	1.02062	-0.31175	-0.182544	0	0.01463	0.317827	0.451886	0.186878	0.501916
PLTP-N143-NP_006218.1	0	1	0	-0.687944	1.1651	1.46783	-0.114978	0.3743	0.0179715	0.224741	-0.210586	0.338854	-1.29451	-0.123285	-0.771301
IL1R1-N100-NP_000868.1	0	1	0	0.994281	0.337317	-1.29153	-0.051333	0.160107	0.23948	0.184781	0.114809	0.569067	-0.325383	0.827526	1.38857
PLOD3-N548-NP_001075.1	0	1	0	0.688865	-0.432814	0.236841	-1.25692	0.185915	-0.0127655	-0.247744	-1.07633	0.202895	-0.696831	0.288503	0.419603
OLFML3-Nf248-NP_064575.1	1	0	0	0.452115	-0.20988	0.239136	0.35225	-0.122505	-0.386347	0.647418	0.511931	-0.0433592	0.99816	-0.299519	0.185034
MET-N785-NP_000236.2	0	1	0	0.221329	0.226559	0.57782	0.319649	-0.00687741	-0.343	0.54528	0.395455	0.237706	0.00386013	1.21157	-0.0801703
CD82-N173-NP_001020015.1	0	1	0	-0.0216922	-0.262798	-0.0136174	-0.0766976	0.290652	0.126466	-1.41677	0.415729	-0.198698	-0.662455	-0.927838	-0.713942
STT3B-N641-NP_849193.1	0	1	0	-0.347749	1.67187	-3.01407	-1.68991	-0.320753	0.723575	-2.60541	1.84591	-0.569445	-0.612414	0.0164725	-1.17674
MUC5B-N4804-NP_002449.2	0	1	0	-1.79774	-1.64987	-1.06264	-6.25561	2.3788	0.340114	-1.08406	-1.79872	-2.12308	-3.66198	0.118914	-1.57026
THBS1-N1067-NP_003237.2	0	1	0	-0.246845	-0.896229	2.18388	-1.35537	-0.0175071	-0.27681	-0.246204	-0.356751	0.00250156	0.132189	-0.0906453	-0.337941
PLAUR-N255-NP_002650.1	0	1	0	0.384114	-0.670218	-0.398977	-0.0118464	-0.121865	-0.301728	0.0495816	-0.557342	0.562259	-0.0990481	0.956732	0.0265809
LMBRD1-N5-NP_001350651.1	0	1	0	-0.47615	1.07817	-1.12078	-0.761204	0.128988	0.168912	-1.35714	0.632711	-0.935207	-0.132972	-1.41885	-0.957225
LAMA2-N470-NP_000417.2	0	1	0	-0.701433	-0.408633	-0.882159	1.42996	-0.223531	-0.241005	-1.14418	0.320202	-0.231079	2.85359	-1.61904	-1.87862
PTPRC-N278-NP_002829.3	0	1	0	-0.132803	-0.64391	-2.39859	0.134338	-0.66099	-0.545083	-1.093	-0.00401987	-0.837051	0.647372	-0.478196	1.08596
PLXNC1-N920-NP_005752.1	0	1	0	0.241706	-0.415992	-2.42092	-9.293	-0.409462	-0.623486	-2.79191	-0.745132	-0.178493	0.516831	0.00242756	-1.2514
ITGB5-N586-NP_002204.2	0	1	0	0.303219	-0.136586	-0.887027	0.0668072	0.0534409	0.0184552	0.646907	0.00529139	0.131041	0.598005	0.34809	0.214012
TSPAN3-N103-NP_001161884.1	0	1	0	0.710559	0.0570827	1.2371	-0.405251	1.2639	0.152189	-0.414178	-0.929597	0.203396	-0.237546	0.0522874	-0.209135
GNS-N362-NP_002067.1	0	1	0	0.277548	-0.126057	0.188001	-1.47348	0.226573	0.0140958	-0.447604	-0.702539	-0.184695	0.0736751	0.0798083	1.11962
TACSTD2-N168-NP_002344.2	0	1	0	-0.343151	0.158052	-0.0535351	0.0557197	0.214127	0.455827	-0.193934	-0.0553174	0.886873	-0.220097	0.822925	-0.457735
ABI3BP-N1525-NP_001336258.1	0	1	0	0.544219	0.114817	-0.144277	-1.91771	0.0581611	-0.189541	0.799283	-0.295197	-0.757576	0.154558	0.441026	-0.628981
MUC2-N4998-NP_002448.4	0	1	0	-7.97362	-3.20735	-3.64097	-1.82032	-2.92346	-3.15592	-2.39839	-2.06764	-0.826964	0.0568115	-1.12061	-0.640414
DCBLD1-Nf64-NP_775945.1	1	0	0	-0.562316	-0.843524	-0.264167	-0.311138	-0.0776337	0.00986757	2.07955	0.290274	0.715699	1.35914	0.351447	-0.73578
PLOD2-N717-NP_891988.1	0	1	0	-0.0139001	-0.566083	0.169651	-0.501255	-0.100685	-0.160399	0.14614	-0.518821	0.310515	0.238583	0.269448	0.0316419
PLOD1-N538-NP_000293.2	0	1	0	0.0666228	-0.843038	-0.123873	-1.67402	0.00841007	-0.23986	0.0587978	-0.965735	0.566813	-0.969268	0.691037	0.232407
GBA-N309-NP_000148.2	0	1	0	0.418503	-0.261989	-0.0104449	0.600603	0.208054	-0.00757464	-0.0595295	0.480593	0.133079	0.0961258	-0.0381812	-0.25347
TWSG1-N81-NP_065699.1	0	1	0	0.25406	0.224656	0.324647	-5.51184	0.185232	0.213706	-0.198005	0.0209301	-0.163922	-0.0630049	-0.0814856	0.43184
ITGA9-N854-NP_002198.2	0	1	0	0.0127827	-0.236082	-0.706083	-1.51564	-0.042868	0.0401004	-0.553051	0.620863	0.304338	0.669234	0.121694	-0.195783
SEPT7-N422-NP_001779.3	0	1	0	0.366723	0.349648	-0.394006	-0.940447	0.0115591	-0.0183376	0.408475	0.599361	0.432341	0.338048	-0.149745	0.508775
MFGE8-N230-NP_001297249.1	0	1	0	0.508338	-0.853429	1.52627	-0.192166	0.235621	-0.398674	0.224445	-0.056472	-0.554264	0.56413	0.265472	-0.42961
CNTNAP1-N843-NP_003623.1	0	1	0	0.247933	-0.0867258	-2.1498	-2.81361	-0.635172	-0.507654	-2.15124	-0.287182	0.750529	0.113048	-0.0978615	-0.388459
ABCA1-N400-NP_005493.2	0	1	0	-0.408346	-0.288141	-0.205295	-0.423502	-0.571068	-0.598305	-0.730007	-0.0232572	-0.0164042	0.782972	0.183621	-0.417197
MRC2-Nf69-NP_006030.2	1	0	0	0.522388	-0.568046	-1.19624	-2.38693	-0.0370679	-0.276458	-0.512764	-0.818517	1.38386	-1.79834	1.30456	-0.235689
MRC2-N69-NP_006030.2	0	1	0	-0.107187	-0.832634	-0.581505	-1.43916	0.148588	-0.3046	-0.70242	-0.278699	0.885328	-0.571191	0.89346	-0.461375
HYOU1-N922;N931-NP_001124463.1	0	1	1	-0.953288	1.03651	-1.28716	2.89352	-0.855454	0.612256	-0.77898	1.88887	-0.722638	-0.0672787	-1.28528	0.0528948
HYOU1-N922;Nf931-NP_001124463.1	1	1	1	-0.838125	0.138227	-1.93729	1.82616	-0.987425	0.213886	0.25613	0.585771	0.0274758	0.263843	-1.25134	0.307625
HYOU1-N922-NP_001124463.1	0	1	0	-1.01974	1.79861	-1.88667	1.60372	-0.490924	0.426233	-0.894148	1.18878	-0.40575	0.0702716	-1.37964	-0.235078
PTGFRN-N525-NP_065173.2	0	1	0	-1.33747	1.65673	-1.79034	-0.901331	-1.26926	1.76371	-1.93898	2.3037	-1.02678	-0.637131	-1.57898	-2.59972
P2RX4-N91-NP_001243725.1	0	1	0	-0.913032	0.457493	-1.12892	-2.16665	0.932021	1.06906	-1.89538	1.08055	-0.71538	-0.267394	0.383836	-1.36819
CES1-N79-NP_001020365.1	0	1	0	-0.861793	0.129153	-1.43408	0.242716	-0.240623	0.113381	-0.587393	0.267159	0.169029	1.9512	-0.062481	-0.486551
CADM4-N262-NP_660339.1	0	1	0	-0.408858	1.09582	-0.796722	1.38012	-0.717666	0.166483	-0.0587256	2.19752	-0.528225	0.42818	-0.788978	0.101052
ECM1-N471-NP_001189787.1	0	1	0	-0.433881	-0.788611	1.58394	0.522356	0.103989	-0.204475	0.61532	0.0237207	0.439462	0.108373	0.236808	-0.646397
ECM1-Nf471-NP_001189787.1	1	0	0	-0.199665	-0.325588	1.58169	-0.0135316	0.139019	-0.0803198	1.03258	-0.0758904	0.390433	0.173053	0.169317	0.208881
CD163-N105-NP_004235.4	0	1	0	-0.437392	0.316998	-0.314014	-1.85374	-0.41916	-0.601786	-0.0581346	-0.30451	-0.242856	0.480641	-0.124417	0.131044
CD163-Nf105-NP_004235.4	1	0	0	-0.489012	-0.76835	0.466933	-1.53229	-0.39116	-0.533892	-0.64949	-1.2387	-0.781815	0.0154149	-0.0503464	-0.446477
C7-N754-NP_000578.2	0	1	0	-0.0579807	0.29076	1.11454	-1.23096	0.0102861	-0.340546	0.641992	-0.0871329	-0.16352	-0.123184	-0.641062	-0.00411661
MMRN1-Nf1075-NP_031377.2	1	0	0	-0.330565	-0.080616	-0.380619	0.921918	-0.150803	-0.342565	0.13693	-0.0078558	-0.100883	0.733735	-0.687527	0.744589
PRKCSH-Nf483-NP_001276032.1	1	0	0	-0.0997725	-0.710217	-1.03573	1.07726	-0.407489	-0.335364	1.33408	0.218541	0.162077	0.403939	0.117683	1.98755
PRKCSH-N483-NP_001276032.1	0	1	0	-0.35959	0.977957	-0.183246	1.33855	0.238962	0.549912	1.11247	-1.0679	0.473688	-1.25398	0.340098	1.08198
SERPING1-N238-NP_000053.2	0	1	0	0.363218	-0.138615	0.879025	-0.673727	-0.0991499	-0.233013	0.780185	-0.973511	0.0572172	-0.643193	0.411391	1.28444
CTSC-N53-NP_001805.3	0	1	0	0.0437896	-1.14897	-0.850181	-0.421743	0.429282	-0.0311139	0.336617	-0.967776	-0.586035	0.205307	0.158127	-0.101905
P3H4-N79-NP_006446.1	0	1	0	0.575615	-0.833122	-0.548618	-0.759502	0.266451	-0.091388	0.402093	-2.24651	0.900956	0.141481	0.285955	0.609816
ADAM17-N539-NP_003174.3	0	1	0	-0.24936	-0.0117057	-1.23396	-1.67857	0.180216	-0.0329583	-1.76259	-0.199883	0.455396	-0.733573	0.206092	-0.539925
ADAM10-N278-NP_001101.1	0	1	0	-1.18691	-0.30419	-1.31886	-0.140193	0.186285	-0.198565	-1.15337	0.43389	0.114283	0.451677	-0.00376624	-0.506357
TMEM30B-N273-NP_001017970.1	0	1	0	-1.00521	0.167687	-0.410033	-0.248458	-0.0892806	-0.0108523	-0.282354	1.0592	-0.149327	0.0640507	-0.0262848	-0.596041
OSTM1-N216-NP_054747.2	0	1	0	-0.25343	1.96758	-0.410155	-1.26431	0.0367808	0.0133942	-0.620242	0.94637	-0.0666793	-0.851651	0.445902	0.887541
CEACAM5-N197-NP_001278413.1	0	1	0	-0.292578	-1.01579	2.67618	-2.13298	1.54851	1.10562	-0.32622	-1.48057	-0.32918	-1.07164	-1.52309	-2.11404
GZMH-N179-NP_219491.1	0	1	0	0.249285	0.236514	-1.83991	-1.45042	-0.0391903	0.0546162	-0.255613	-0.586504	0.124711	0.182726	-0.333345	0.462875
ANPEP-N128-NP_001141.2	0	1	0	-2.06918	0.471741	-2.60372	-0.965723	-2.32823	-0.279383	-1.06397	1.489	-0.818976	-0.664681	0.42859	-0.953132
HEPH-N717-NP_001124332.1	0	1	0	-0.375107	-0.402151	-0.38855	0.304155	-0.0880145	-0.304676	0.129667	0.169795	0.39116	0.554845	0.107608	-0.15561
TMPRSS15-N848-NP_002763.2	0	1	0	-3.18421	-2.07279	-2.90102	-1.16297	-6.77561	-3.51219	-1.72562	0.283088	-3.40768	-2.69973	-3.30148	-1.82072
CSF1R-N353-NP_001275634.1	0	1	0	-0.300123	-0.488205	1.24008	-0.114908	-0.0561516	-0.416915	0.668947	-0.897735	-0.268229	0.138878	0.617032	0.18669
PTGFRN-N286-NP_065173.2	0	1	0	-1.15767	-0.441205	-1.17457	-0.219921	-1.59364	-0.000342351	-2.61885	1.83734	-0.602595	0.904357	-0.761778	-1.09185
AGRN-Nf932-NP_940978.2	1	0	0	-0.646192	1.30116	-1.13871	NA	-0.0681558	0.645841	0.758787	0.916257	0.328328	1.00066	-0.79891	5.86e-05
AGRN-N932-NP_940978.2	0	1	0	0.25108	-0.0272636	-0.635727	-0.287713	0.545396	0.437663	1.81901	-0.09714	0.0832258	-0.27099	0.359921	-0.693147
PLOD1-N197-NP_000293.2	0	1	0	-0.288231	-0.409047	-0.209024	0.330501	-0.289022	-0.282136	0.184469	0.0538846	0.306169	0.262331	0.391389	0.482008
MRC2-N140-NP_006030.2	0	1	0	-0.136079	-1.12019	-1.44797	-0.743799	-0.490329	-0.570088	-1.29586	-0.579651	0.844661	0.508278	0.497552	-0.880169
HYOU1-N869-NP_001124463.1	0	1	0	-0.877389	1.68969	-0.617589	0.170298	-0.799087	0.638902	-0.290782	1.82318	-0.587356	-0.666251	-1.13835	0.366426
CRELD2-N251-NP_077300.3	0	1	0	0.153922	3.67945	-0.220593	-1.79824	0.089729	2.71282	-0.324553	1.96365	-0.165072	-0.960182	-1.29348	0.317639
AZGP1-Nf128-NP_001176.1	1	0	0	-0.63451	0.492956	0.617784	2.84891	-1.15351	-0.051495	-0.577122	2.84075	-1.5247	0.0351902	-1.86399	-0.578016
AZGP1-N128-NP_001176.1	0	1	0	0.205933	0.12375	1.26669	0.752861	-0.314284	-0.0270011	1.0644	0.538121	-0.64209	0.680327	-0.224846	1.24281
CEACAM5-N375-NP_001278413.1	0	1	0	-0.315392	-1.17359	2.73101	-0.955332	1.00382	0.732261	-0.351384	-0.951882	-0.296003	-1.42541	-1.52391	-2.06963
PON2-N254-NP_000296.2	0	1	0	-0.352785	0.172524	-0.393924	-0.642528	-0.364757	-0.298573	-0.524333	-0.168951	0.027041	-0.0739225	-0.166343	0.358928
HLA-DQB1-N51-NP_001230890.1	0	1	0	-0.59848	-1.08953	-1.84544	-1.06032	0.815001	0.799009	-0.29502	0.0384072	-1.00147	-0.350932	-0.344366	0.568492
HLA-DQB1-Nf51-NP_001230890.1	1	0	0	-0.848335	-0.942248	-0.0283125	-0.175	0.353125	0.627743	-0.606073	-0.0546474	-1.90872	-0.389106	-0.778578	0.212055
LRP1-N1825-NP_002323.2	0	1	0	0.230434	0.0849293	-0.40036	-0.721273	0.113924	0.138814	-0.226941	-0.237215	0.187045	0.297744	0.573349	-0.0499826
SORL1-N1246-NP_003096.1	0	1	0	-0.876926	-0.239697	-2.1017	-0.937495	0.387693	-0.12051	-0.292985	0.2124	-0.169196	0.0251333	0.0426295	-0.685309
TNC-Nf327-NP_002151.2	1	0	0	-1.61003	-1.71227	1.12526	-3.57394	-1.20413	-1.16791	0.908071	-1.3255	0.205023	-0.256554	1.5465	1.36768
TNC-N327-NP_002151.2	0	1	0	-1.75178	-2.18388	1.28608	-1.64911	-1.24484	-1.48219	1.76549	-1.09361	-0.128065	-1.18418	1.49236	1.06741
THBS1-Nf360-NP_003237.2	1	0	0	-0.497648	-0.688473	2.01577	0.770154	0.122971	-0.299353	0.238871	-0.395904	-0.210103	-0.0358091	-0.103127	-0.318604
THBS1-N360-NP_003237.2	0	1	0	-0.538889	-0.419621	2.18389	0.227804	-0.01976	-0.295559	0.399903	-0.250133	-0.238559	0.307267	-0.12563	0.0274621
NID2-N703-NP_031387.3	0	1	0	0.533992	0.382172	0.0479778	0.228476	0.352593	0.00899893	0.197711	0.207819	0.240821	0.143687	-0.115703	0.168544
SFRP4-N38-NP_003005.2	0	1	0	0.908679	-0.609933	0.62494	-0.0933763	0.13462	-0.257547	0.205095	-0.260853	0.157497	0.0964562	0.40655	0.223151
PPT1-N212-NP_001350624.1	0	1	0	-0.594953	0.79121	-0.779516	-0.466221	-0.65564	0.429184	-0.361298	0.773827	-0.308155	0.430329	-0.822003	-0.0619511
LRP1-Nf3788-NP_002323.2	1	0	0	0.403468	-0.0380346	0.297684	-0.874886	0.33843	0.0610905	-0.385631	-1.31919	0.674722	-1.324	0.802478	-1.13005
LRP1-N3788-NP_002323.2	0	1	0	0.0616787	-0.464031	0.107422	-0.171943	0.271187	0.0532968	-0.543349	-0.603159	0.557372	-0.295034	0.091681	-1.10814
ERLIN2-N106-NP_001349807.1	0	1	0	-0.923401	0.508036	-0.653593	1.58228	-0.365208	0.226824	-1.19232	0.842398	-0.479867	0.21355	-0.165943	-0.810707
C8A-N437-NP_000553.1	0	1	0	0.305967	-0.81096	0.586736	0.317577	0.344375	-0.196006	1.04163	-0.454434	-0.20984	0.537032	-0.460031	0.170497
C8A-Nf437-NP_000553.1	1	0	0	-0.0503326	-1.1711	0.115161	-0.133512	-0.372246	-0.114856	1.46138	-0.9164	0.151701	1.32743	-0.456276	-0.161362
FUT6-N91-NP_000141.1	0	1	0	0.822993	-0.253825	-1.46812	-2.82456	0.690113	0.0303703	-1.21165	-0.618145	1.59648	-0.879489	-0.746057	-1.47186
MUC6-N486-NP_005952.2	0	1	0	-2.9067	0.393747	-3.30259	-2.37671	-0.760914	-1.95474	-3.56612	-2.44258	-0.585259	-3.22303	-0.443692	-1.70371
GGT7-N198-NP_001338631.1	0	1	0	-0.405505	1.53107	-1.1796	0.473725	-0.308087	1.06302	-1.617	-0.712979	-0.170649	-0.197265	-0.0625516	-0.452185
COMP-N121-NP_000086.2	0	1	0	-0.59641	-1.91094	1.0033	0.122381	-0.0331972	-0.757888	0.790557	-0.598822	0.535669	0.580715	-0.199106	-0.813783
HSP90B1-N502-NP_003290.1	0	1	0	-0.621689	2.08197	-1.17575	1.81689	-0.391493	0.10784	-0.275615	0.764336	-0.484063	0.287619	-0.897622	0.125209
ITGAM-N391-NP_000623.2	0	1	0	-0.711305	-1.11709	-1.61095	-2.52436	-0.758735	-0.967713	-1.00057	-2.158	-0.522363	-2.41638	-0.976786	-0.343112
SIGLEC14-N100-NP_001092082.1	0	1	0	-0.203659	-0.546791	-0.659664	-2.98069	-0.701372	-0.623529	-0.0839186	-0.543505	0.00860766	0.141433	-0.703756	-0.208994
EMILIN1-N766-NP_008977.1	0	1	0	-0.207021	-0.679875	0.441486	0.558516	-0.628809	-0.815727	0.14709	-0.517244	0.0379976	-0.0193599	0.085468	1.06005
ACP2-N64-NP_001289418.1	0	1	0	0.298077	0.835416	-0.761422	1.14322	0.300856	0.732604	-0.020129	0.623041	0.305233	0.0354986	0.324616	0.0987356
COMP-N742-NP_000086.2	0	1	0	-0.0975749	-0.866619	2.0553	0.660818	-0.197858	-0.819865	-0.393293	-0.385501	0.493666	0.275697	0.0989842	-0.221084
CFH-N1029-NP_000177.2	0	1	0	0.966465	-0.39884	1.36956	-1.16929	0.325593	-0.417374	1.10759	-1.62796	0.0985123	-1.71352	1.06264	0.414071
LAMA4-N735-NP_001098677.2	0	1	0	-0.102374	-0.0820012	-0.251364	1.10416	-0.172785	-0.428572	0.430561	0.193051	-0.417329	1.41121	-0.429822	-0.262414
LAMA4-Nf735-NP_001098677.2	1	0	0	-0.179028	-0.103815	-0.505889	0.870088	0.091774	-0.400919	0.510934	-0.63553	-0.202639	1.68428	-0.664421	-0.71629
ADAMTSL4-Nf962-NP_001275536.1	1	0	0	0.198593	-0.674666	0.74394	-0.593837	0.525852	0.0546082	1.14262	-2.59964	-0.0585173	-0.790276	-0.086248	-0.483141
ADAMTSL4-N962-NP_001275536.1	0	1	0	-0.000225004	-0.537416	0.627201	-1.3845	-0.280297	-0.454797	1.25125	-0.819822	-0.258094	-0.171521	0.330567	-0.561316
LAMA2-Nf303-NP_000417.2	1	0	0	-1.10094	-0.190426	-1.4651	2.1488	-0.847481	-0.162613	-0.708815	0.709225	-0.277609	2.85577	-0.749636	-1.12281
LAMA2-N303-NP_000417.2	0	1	0	-0.408924	-0.472147	-0.870394	1.9299	-0.28196	-0.493258	-0.912879	0.0901433	-0.229447	2.36383	-0.779011	-1.04094
DPEP1-N332-NP_001121613.1	0	1	0	-1.05729	1.83766	-1.3045	0.158613	-0.770025	1.5722	-0.803873	2.4147	-1.00512	-0.620285	-1.28083	-1.26854
SGCB-N158-NP_000223.1	0	1	0	-0.417231	-0.263589	-1.70701	-0.720482	-0.143375	-0.456754	-1.87865	-0.352614	0.155447	1.79806	-0.15039	-0.48347
ELANE-N88-NP_001963.1	0	1	0	-0.855559	-1.08061	-1.89549	0.19407	-0.839789	-0.830026	-0.40348	-0.0249827	-0.2658	-0.609489	-0.545722	0.388998
LAMC1-Nf1022-NP_002284.3	1	0	0	-0.205863	-0.0819199	-1.45939	1.07818	-0.459372	-0.189331	-0.61427	-0.0373347	-0.448234	2.21132	-1.30115	-1.57055
LAMC1-N1022-NP_002284.3	0	1	0	-0.028409	0.378451	-0.620578	-0.889262	-0.21179	-0.0556244	-0.58916	0.416632	-0.0274261	1.78564	-0.518541	-0.657874
CP-N138-NP_000087.1	0	1	0	0.285565	0.00394068	0.98394	0.197174	-0.0218633	-0.159274	0.452066	0.0754142	0.0636042	0.158734	-0.0667611	0.32076
CP-Nf138-NP_000087.1	1	0	0	0.194097	-0.403639	0.15124	-0.42	-0.517867	-0.624955	0.358759	0.105308	-0.116207	0.400481	0.375508	0.818111
ITGA1-N460-NP_852478.1	0	1	0	0.871994	0.0722091	0.228579	0.190858	0.479214	0.0897946	-0.463482	0.127715	0.101144	-0.200948	0.0262047	0.167762
HPX-Nf187-NP_000604.1	1	0	0	0.799467	-0.225605	1.48029	-1.18409	-0.0086155	-0.534547	1.25429	-0.301341	0.103893	-1.04424	0.0364075	0.948445
HPX-N187-NP_000604.1	0	1	0	0.944432	-0.0584087	2.01803	-0.0811975	0.129445	-0.153228	1.16993	-0.43859	-0.118556	-0.38577	-0.0123194	0.572769
TRAM1-N324-NP_001304733.1	0	1	0	-1.45705	0.497316	-0.973409	0.598391	-0.182053	1.01758	-0.234725	2.08207	-1.22626	0.145995	-0.74311	-0.113127
HS2ST1-N108-NP_036394.1	0	1	0	-0.428965	0.756613	-2.49782	-1.1514	0.0434851	0.616518	-1.76168	1.13964	-0.0950908	-0.680615	-0.118019	-0.705868
PSAP-N335-NP_001035930.1	0	1	0	0.21841	-1.53178	0.443184	-1.15109	0.479676	-0.0491835	-0.733996	-0.957426	-0.0487657	-0.770209	0.297062	-0.0633769
PSAP-Nf335-NP_001035930.1	1	0	0	-0.588622	-0.649669	1.04406	1.06844	-0.651566	-0.543117	-0.588095	-0.97936	-0.0622668	-0.34564	-0.154844	0.673115
IGF1R-N900-NP_000866.1	0	1	0	-0.145882	1.42783	-1.27208	-1.04708	-0.136629	0.499127	-0.418404	0.138762	0.747351	-2.91906	0.798223	-0.320765
CFH-N911-NP_000177.2	0	1	0	0.511711	-0.690589	0.721791	-1.49051	-0.049477	-0.43337	0.961728	-0.369603	-0.255577	0.269296	0.316771	0.194544
CFH-Nf911-NP_000177.2	1	0	0	-0.247537	-1.61793	0.719032	-0.924989	-0.0411795	-0.607628	1.27878	-1.29869	0.107139	0.402191	0.185199	-0.326349
LRP1-N2905-NP_002323.2	0	1	0	-0.118095	-0.453613	0.245393	-0.710919	0.212797	-0.29865	-0.500149	0.00629711	0.085927	0.899975	-0.140082	-0.714041
LTBP2-Nf421-NP_000419.1	1	0	0	0.579288	-1.20803	0.808914	-2.85401	0.852408	-0.0346936	0.536442	-1.33967	0.0714135	1.14183	-0.68052	-1.32426
LTBP2-N421-NP_000419.1	0	1	0	0.534171	-1.47299	1.07555	-2.00738	0.866253	-0.1547	0.379825	-0.991288	0.183726	1.45687	-0.817701	-1.3562
COL1A1-N1365-NP_000079.2	0	1	0	0.335951	-1.26185	0.51898	-1.07821	0.483168	0.0828721	1.03413	-0.648305	0.580893	-0.24987	0.856616	0.970772
NRP1-N150-NP_001231902.1	0	1	0	-0.234993	-0.503896	0.312423	0.0921058	-0.315952	-0.510277	0.256186	0.0220843	-0.00351854	0.856475	-0.00228581	-0.452926
NRP1-Nf150-NP_001231902.1	1	0	0	-0.266053	-0.359275	0.0308396	0.290651	-0.573372	-0.696715	-0.0984796	0.132961	0.16231	0.861216	0.255826	-0.899858
HYOU1-N931-NP_001124463.1	0	1	0	-1.38138	0.867347	-0.967321	3.0668	-0.936034	0.439512	-0.229659	1.97103	-1.24719	-0.192715	-1.7441	-0.231204
HYOU1-Nf931-NP_001124463.1	1	0	0	-0.123589	-0.232155	-0.197358	2.06437	-1.17369	-0.0382361	1.30075	1.20642	-0.0245073	0.4655	-1.43212	0.201625
PTPRC-N531-NP_002829.3	0	1	0	0.22187	-0.28429	-2.05116	-0.945566	-0.924782	-0.390511	-1.79958	-0.689729	-0.753884	0.0715316	-0.502728	0.907779
ABI3BP-N259-NP_001336258.1	0	1	0	0.475805	0.223653	-0.502158	-0.121242	-0.102708	-0.214872	0.0282491	-0.0783648	-0.283036	0.709221	-0.2144	-0.288876
LYPLA2-N160-NP_009191.1	0	1	0	-0.164786	0.693875	-1.17403	-0.794596	0.159993	0.298488	0.876403	0.0825296	-0.0374035	0.671441	0.241373	1.05775
FGL2-Nf336-NP_006673.1	1	0	0	0.714444	-0.285541	1.36828	0.0892527	0.0264707	-0.345151	0.310216	0.124458	-0.0359648	0.807288	-0.46199	0.432904
FGL2-N336-NP_006673.1	0	1	0	0.16998	-0.125444	0.963895	0.318244	0.0112363	-0.330125	0.0269568	-0.170502	-0.363131	0.30748	-0.392684	0.523759
COL6A1-N212-NP_001839.2	0	1	0	-0.264619	-0.521578	-0.644637	0.0426776	0.046512	-0.356594	0.123515	-0.459108	-0.00496704	0.149512	0.231705	1.56771
AMY2B-N476-NP_066188.1	0	1	0	-2.31409	1.6138	-1.21284	3.37251	-2.51661	1.01112	-1.55562	1.02025	-3.04754	-2.35429	-2.71917	-2.46848
LAMC1-N1107-NP_002284.3	0	1	0	0.671546	0.629007	0.195544	-0.933138	0.42797	0.392833	0.24645	-0.917638	0.298652	-0.798777	-0.0348032	-0.563499
MXRA5-N1910-NP_056234.2	0	1	0	-0.550602	-2.23866	1.66592	-2.48072	-0.368227	-0.991966	0.410042	-1.42357	0.409465	-0.610143	0.772565	-1.72329
COL6A2-Nf140-NP_001840.3	1	0	0	0.0515209	-0.223972	-0.564848	1.02376	-0.165359	-0.0338382	0.226998	0.0193146	-0.112586	0.244252	0.247782	1.76587
COL6A2-N140-NP_001840.3	0	1	0	0.0210003	-0.0142829	-0.102006	0.0897705	0.0287747	-0.195887	0.234672	-0.0327949	0.0711305	0.284935	0.190517	1.73699
FKBP10-N70-NP_068758.3	0	1	0	0.050489	-0.287555	-0.506459	-0.308251	0.105781	0.0442591	0.119497	-0.547095	0.362946	0.687945	0.395694	1.40621
FKBP10-Nf70-NP_068758.3	1	0	0	-0.0387	-0.991942	-1.15818	-0.351393	-0.408593	-0.356308	0.570585	-0.316145	1.14784	0.906668	0.380273	0.393104
CD40-Nf180-NP_001241.1	1	0	0	-0.75133	1.0177	-1.12449	0.388423	-1.21346	0.0767445	-0.366501	0.818771	-0.0623036	-0.146726	-0.237293	-0.249928
CD40-N180-NP_001241.1	0	1	0	0.682008	0.0443201	-0.839911	-0.021567	-0.612897	0.00350254	-0.605802	0.245536	-1.02529	0.0196116	-0.385654	0.317873
APOD-N65-NP_001638.1	0	1	0	0.125151	-0.722175	0.827776	-0.842512	0.108114	-0.225706	0.0997232	-0.423114	-0.296581	0.250762	0.461447	0.977182
FBLN2-N1035-NP_001989.2	0	1	0	0.56418	-0.529305	1.51257	0.0580774	-0.0513957	-0.329091	0.169334	-0.612244	0.39614	0.165403	0.775051	-0.370272
GUSB-N272-NP_000172.2	0	1	0	-0.998803	-1.2056	0.196761	-0.871637	-2.12701	-1.91465	-0.915683	-1.2803	0.0534501	0.457184	-0.922234	-0.168373
SLC44A2-N185-NP_001138528.1	0	1	0	-0.354418	0.240051	-0.228962	1.51905	0.0160363	0.0355138	0.564312	0.811758	-0.106331	0.525669	-0.0184933	0.030322
DSG2-Nf462-NP_001934.2	1	0	0	-1.01028	1.58887	-0.125879	-1.5208	-0.720869	0.789272	-0.30811	0.182059	1.02732	-0.628977	-0.581275	-1.49465
DSG2-N462-NP_001934.2	0	1	0	0.800946	-0.222183	0.299068	-1.7089	0.922836	0.375382	0.481318	-1.17442	0.319911	-1.6421	0.287813	-1.25041
KIAA1324-N717-NP_065826.2	0	1	0	-1.70857	3.08267	-1.71193	-0.933307	-0.920963	2.02153	-1.12297	2.42432	-2.16778	-2.00909	-3.04949	-2.43907
FMOD-Nf166-NP_002014.2	1	0	0	0.874612	-0.702959	1.66514	-0.215838	0.348482	-0.285696	1.43485	-0.619452	0.265302	-0.316146	0.520907	0.439235
FMOD-N166-NP_002014.2	0	1	0	1.14429	-1.09271	2.0726	-1.74322	0.474934	-0.466226	1.2015	-1.12577	0.27894	-0.741116	0.624055	0.0623383
ST3GAL1-N114-NP_003024.1	0	1	0	-1.35697	-1.06428	-1.13368	-1.08039	0.507856	-0.130471	-0.762518	-0.547215	0.301068	-0.82153	0.00964846	-0.927837
FAP-N99-NP_004451.2	0	1	0	-0.12632	-0.924068	-0.577328	-0.802746	-0.439296	-0.596318	0.250709	-0.302949	0.731868	0.865573	0.154667	-0.676589
MUC16-N12272-NP_078966.2	0	1	0	-1.37721	-1.23809	-0.925625	-0.53591	1.346	0.755027	1.73796	-0.261497	-1.20359	-0.849407	0.841364	-1.09097
CAPN2-N275-NP_001739.2	0	1	0	-0.018081	0.303101	0.0754233	0.696437	0.283163	0.287349	0.953697	0.418638	-0.209799	-0.113862	0.667651	-0.529813
CELSR1-N1623-NP_055061.1	0	1	0	-0.19311	-1.44052	0.960359	-1.37207	0.311929	-0.266708	0.436347	-1.78423	0.391859	-0.678301	1.65725	-1.26084
CD276-N91-NP_001019907.1	0	1	0	-0.427301	0.361719	-0.342432	0.327249	0.0396844	0.207107	0.397604	0.864065	0.140646	0.122036	0.0159248	-0.0951338
CD276-Nf91-NP_001019907.1	1	0	0	0.0825092	-0.178453	-0.00347044	0.757651	-0.431183	-0.464546	0.0527336	0.0279523	0.421146	0.930309	0.127003	0.32464
APOH-N162-NP_000033.2	0	1	0	1.03442	-0.478258	0.76406	-2.88683	0.324795	-0.334713	0.716856	-2.37687	0.187998	-1.37002	0.0437292	0.399461
FRAS1-N2563-NP_079350.5	0	1	0	-1.53679	0.792691	-1.86729	2.77797	-0.661634	0.407548	-0.118549	1.18325	-0.646814	1.06471	-2.41208	-1.89053
PCSK2-Nf356-NP_001188457.1	1	0	0	0.142031	1.54681	-1.06287	-0.523151	0.282441	-0.179919	0.159848	-0.416938	0.776563	-0.325141	-0.741427	0.219536
PCSK2-N356-NP_001188457.1	0	1	0	0.377047	1.27615	-1.36574	1.00887	0.378626	0.179092	0.570683	0.406314	0.503539	-0.35587	-0.704722	1.34879
LAMA5-N2423-NP_005551.3	0	1	0	0.00345752	0.810258	-0.675343	0.676791	-0.375012	-0.0180748	-0.240651	-0.0126221	0.326856	-0.139103	-0.254684	-0.255591
IL6ST-N83-NP_001177910.1	0	1	0	-0.321443	-0.219532	-0.023209	0.698838	-0.466049	-0.583035	-0.342826	0.444755	-0.335359	0.809732	-0.264124	0.490554
CFI-N494-NP_000195.2	0	1	0	-0.301393	-0.642536	0.953642	-3.26551	0.256016	-0.234849	0.624085	-1.00249	-0.000511883	-0.395096	0.689768	0.396193
GP2-N257-NP_001493.2	0	1	0	-2.04864	1.72591	-1.67894	2.64781	-1.55677	1.38665	-0.890989	2.06773	-1.70772	-0.287091	-1.72522	1.02758
PROM1-N265-NP_001139319.1	0	1	0	0.682196	-0.557914	2.02736	-0.813483	-0.223252	-0.340428	-0.94619	0.0163347	0.96424	-0.455484	0.401346	-1.59803
EFEMP2-Nf198-NP_058634.4	1	0	0	0.346367	-1.2933	0.569659	-0.868265	0.562851	-0.0784434	0.841903	-0.766568	0.102655	1.12889	-0.0727363	-1.67698
EFEMP2-N198-NP_058634.4	0	1	0	-0.0226576	-0.519963	0.678849	0.0541917	0.191489	-0.345009	0.554117	-0.723888	0.186525	0.682539	0.0438908	-1.24435
SEL1L-N195-NP_005056.3	0	1	0	-1.15613	1.15992	-2.06366	2.22491	-1.77343	0.403716	-1.79393	2.11608	-0.627303	0.176839	-1.20303	-1.39636
ECM2-N356-NP_001184224.1	0	1	0	-0.145612	-1.26662	2.15732	0.0552829	0.40842	-0.612176	0.929539	-1.2703	-0.337421	0.48736	-0.642646	-0.441962
M6PR-N83-NP_002346.1	0	1	0	-0.304928	0.177364	-0.680794	-0.0112943	-0.653379	-0.237894	-1.2722	0.425655	-0.086033	0.369334	-0.0704816	-0.536414
M6PR-Nf94-NP_002346.1	1	0	0	-0.167753	0.359027	-1.08369	0.771585	-0.590088	-0.135541	-0.829622	0.501774	-0.0709086	0.681509	-0.0395405	0.179343
IGFBP3-N116-NP_000589.2	0	1	0	0.377744	-0.931295	1.20316	-2.82435	0.31355	-0.43719	1.83325	-0.838055	0.164799	-0.781807	1.31684	-0.28446
ANPEP-N818-NP_001141.2	0	1	0	-3.52275	0.606329	-3.54437	1.7545	-2.4161	-0.82177	-1.07111	0.986027	-2.08966	-0.803618	0.954382	-1.3207
MIA3-N425-NP_001310993.1	0	1	0	0.0837072	0.73289	-0.158718	0.565815	0.184697	0.366765	-0.102507	0.795713	-0.0132271	-0.0322288	-0.122933	-0.064034
TIMP1-N101-NP_003245.1	0	1	0	0.609287	-0.584988	1.34817	-2.44635	0.760161	0.223436	0.463406	-1.18363	-0.0964895	0.191416	-0.486906	-0.282726
TIMP1-Nf101-NP_003245.1	1	0	0	0.59032	-0.304515	1.40216	-2.18277	1.0194	0.209627	0.80839	-1.6616	0.0317888	0.164782	-0.364357	-0.345163
LUM-Nf127-NP_002336.1	1	0	0	0.363916	-0.727396	1.02778	-0.173695	0.217945	-0.431217	1.6652	-0.287771	-0.198665	0.823042	-0.154112	-0.246939
LUM-N127-NP_002336.1	0	1	0	0.247911	-0.673251	1.45807	0.0767077	0.450737	-0.297098	1.18724	-0.243011	-0.234196	0.793436	-0.418449	-0.485273
CEACAM5-Nf580-NP_001278413.1	1	0	0	-1.72616	-1.28418	3.72726	-1.22485	0.831253	0.842022	0.249751	-0.541969	0.358184	-0.355601	-0.457475	-1.61371
CEACAM5-N580-NP_001278413.1	0	1	0	-0.157893	-1.94614	3.12055	-0.240803	1.47049	1.17666	-1.0071	-0.269582	-0.163722	-1.37347	-1.56023	-2.35524
CFH-N882-NP_000177.2	0	1	0	0.337116	0.084251	0.485435	0.0365232	0.200965	-0.0238589	1.6734	0.336265	-0.00193735	0.0864258	0.236184	0.47078
LAMC1-N1241-NP_002284.3	0	1	0	-0.0982024	-0.249293	-0.385008	1.01516	-0.210028	-0.304552	-0.134796	0.2782	-0.0826862	1.7946	-0.695093	-0.918721
NPTN-N229-NP_001154835.1	0	1	0	-0.521866	0.243561	-1.31857	-0.248345	-0.305156	-0.348311	-0.981295	0.392369	-0.0668317	-0.23564	-0.111059	0.605594
SERPIND1-N188-NP_000176.2	0	1	0	0.194892	-0.597495	-0.215396	-1.03237	-0.105406	0.0251054	-0.142422	0.380925	-1.46413	0.0133907	-1.2182	0.79435
PLBD2-N465-NP_775813.2	0	1	0	0.878373	0.438292	-0.259843	-1.12492	-0.0348602	0.242717	0.21891	-0.0660803	0.42285	-0.00927054	0.27796	0.575129
GNS-N405-NP_002067.1	0	1	0	0.958017	-0.0119762	-0.614576	-3.92509	0.879017	0.341435	0.103159	-1.69754	-0.164684	-0.774053	-0.213012	1.48357
CLPTM1L-N229-NP_110409.2	0	1	0	-0.649702	0.932248	-2.91942	0.241309	-1.00985	0.314762	-1.8646	1.81403	-0.676123	-0.0915707	-1.50755	-1.43612
FBLN5-N296-NP_006320.2	0	1	0	1.24196	0.0683436	0.196059	-1.46442	0.830158	0.608539	0.246946	-1.02562	0.076626	-0.579863	-0.332715	-1.0525
LMBRD1-N384-NP_001350651.1	0	1	0	-0.439146	0.348179	-1.37409	-0.0014079	-0.288081	0.134318	-0.704301	0.897812	-0.725747	-0.329236	0.0905732	-1.10174
PCSK2-N505-NP_001188457.1	0	1	0	-0.236732	1.01667	-0.413623	-0.0183566	0.601445	0.236984	0.522557	0.131297	0.436739	1.20533	-0.98435	-0.220562
ERO1A-N280-NP_055399.1	0	1	0	-0.303283	0.0464252	0.351353	-0.537325	-0.0756489	-0.220391	-0.320139	-0.71769	1.05109	-0.590795	0.678649	-0.695222
SCUBE3-N784-NP_001290065.1	0	1	0	-0.183591	-3.07808	2.27739	-0.534282	0.0385928	-0.329651	0.0925312	0.525074	-0.685	-1.75391	-0.540596	-2.56786
MMP8-N31-NP_001291370.1	0	1	0	-1.00126	-1.43069	-2.61732	-0.214705	-1.37841	-1.52193	-0.724999	-0.641032	-0.531509	1.5576	-1.64442	0.424914
KLK11-N181-NP_001129504.1	0	1	0	-0.53137	1.14315	0.43419	3.03041	-0.306243	0.702002	-0.105235	0.365459	1.02541	-1.18626	-0.429217	-1.2982
EPCAM-N111-NP_002345.2	0	1	0	-0.219973	2.31571	-0.418211	-0.827881	0.904927	1.513	-0.892381	0.716174	1.24702	-0.531543	-1.58603	-1.08222
HGSNAT-N433-NP_001350156.1	0	1	0	-0.366431	0.0294919	-0.361259	0.772005	-0.614765	0.103521	-0.769418	1.47731	-0.645852	0.177471	0.226464	-0.43082
LRP1-N1575-NP_002323.2	0	1	0	0.0737652	-0.359857	0.332198	-1.09961	-0.0732026	-0.354707	-0.967628	-0.929807	0.348731	0.0442578	0.318665	-1.04791
PLOD2-N209-NP_891988.1	0	1	0	-0.107401	-0.953243	0.482468	-0.639143	-0.1909	-0.34832	0.218124	-1.35416	0.453591	-0.25615	0.802216	0.230637
NPTN-N284-NP_001154835.1	0	1	0	-0.0615535	0.596741	-0.254975	-0.167765	-0.0922489	0.227153	-0.547063	0.505402	0.0692842	0.153492	0.656387	0.658978
APOH-N253-NP_000033.2	0	1	0	0.644585	-0.402203	1.50027	-0.822014	0.151009	-0.158879	1.38715	-0.679333	-0.103605	-0.818566	-0.0603451	0.166274
HPR-Nf153-NP_066275.3	1	0	0	-0.427371	-0.398065	-0.836485	-0.744244	-0.669838	-0.452501	0.911079	0.207237	-0.623942	0.269902	0.37909	1.68293
HPR-N153-NP_066275.3	0	1	0	-0.297467	-0.531605	-0.358089	-1.31806	-0.687525	-0.762475	0.928919	0.218086	-0.814614	0.333696	0.0431644	1.51531
HPR-N149;Nf153-NP_066275.3	1	1	1	-0.468213	-0.716957	-0.697543	-0.602461	-0.406715	-0.550095	1.31865	0.166581	-0.933123	0.0659291	0.777685	2.25213
HPR-N149;N153-NP_066275.3	0	1	1	-0.09746	-0.682662	-0.463515	-1.51268	-0.520181	-0.751707	1.11227	-0.180519	-1.25471	0.0898272	0.433027	2.11478
HPR-N149-NP_066275.3	0	1	0	-0.0548566	-0.422349	-0.175005	-0.754673	-0.526169	-0.687701	1.29505	0.0454781	-0.923322	0.15972	0.349846	1.6439
FGB-N394-NP_005132.2	0	1	0	0.0718543	-0.275647	0.207048	0.679074	-0.361861	-0.464661	0.864015	0.316957	-0.382997	0.949608	-0.404297	0.644509
FGB-Nf394-NP_005132.2	1	0	0	-0.0179945	-0.0639838	0.535146	1.09651	-0.415262	-0.333394	1.01835	0.721218	-0.234691	1.41091	0.174999	1.0072
PLXNC1-N86-NP_005752.1	0	1	0	1.08728	0.489827	-0.60523	-0.886044	0.122789	0.0461957	-0.239743	-0.851649	0.552667	-1.5485	0.524457	0.197312
LY75-CD302-N865-NP_001185688.1	0	1	0	-0.637515	-1.01168	-1.23953	-1.11402	-0.107057	-0.610644	-1.13215	-0.932834	-0.235656	-0.00377805	-0.677936	-1.20338
COL6A3-N2070-NP_476507.3	0	1	0	-0.133078	-0.795682	-0.222169	-1.64887	0.0619755	0.109342	1.14096	-0.537849	0.305532	0.0258636	0.829337	0.391996
COL6A3-Nf2070-NP_476507.3	1	0	0	-0.183752	-0.423363	0.307123	-0.0418447	-0.0476561	-0.10202	1.09754	0.0679917	0.30244	0.779037	0.503096	0.616011
PKD1-N621-NP_000287.3	0	1	0	0.339029	-0.0732373	-0.0641497	-0.28253	-0.0546581	-0.29839	-0.510143	1.31295	0.0830492	0.43456	0.446251	-0.34329
CASC4-N150-NP_612432.2	0	1	0	-0.444791	1.56594	-2.10392	-0.698613	0.384038	1.14681	-1.27526	0.937244	-0.149424	-1.33172	0.0356118	-0.778615
PLAUR-N222-NP_002650.1	0	1	0	-0.149179	-0.161298	0.50379	0.889015	-0.283045	-0.250841	0.61403	0.914872	0.272583	0.590193	-0.0623606	0.402167
GLG1-N199-NP_001139138.1	0	1	0	0.444141	0.60932	-1.02554	-1.12306	-0.021454	0.639179	-0.230541	-0.0389404	0.251693	0.0695898	0.0155931	-0.36757
MXRA5-N2500-NP_056234.2	0	1	0	-0.290073	-0.0813404	0.223342	0.732348	-0.140103	-0.160693	0.874942	0.0452422	0.441158	0.0718492	0.438427	-0.137395
MXRA5-Nf2500-NP_056234.2	1	0	0	-0.153846	-0.223967	0.302954	1.38871	0.369745	-0.201869	0.794998	0.0729627	0.746664	0.243022	0.617827	-0.319063
LAMP2-Nf257-NP_001116078.1	1	0	0	0.192205	0.793997	0.139623	0.22683	-0.0889891	0.0366148	0.284231	0.304012	0.00723998	0.312755	0.118581	0.416766
LAMP2-N257-NP_001116078.1	0	1	0	-0.065858	0.473031	-0.521773	0.699738	0.0765751	0.143621	0.00180577	0.240558	-0.0561078	0.570114	0.0309561	0.179418
CD47-Nf111-NP_001768.1	1	0	0	0.536388	0.549511	-0.311017	0.580457	0.244197	0.122337	-0.305416	-0.137076	0.140355	0.272396	0.0996331	0.145976
CD47-N111-NP_001768.1	0	1	0	0.617936	0.0397101	-0.864207	0.211165	0.462547	-0.0673647	-0.153655	-0.0608989	0.541333	-0.124317	1.05435	0.412318
CDCP1-N180-NP_073753.3	0	1	0	0.0203758	-0.409279	1.05543	0.516977	0.60037	-0.38181	0.468861	-1.14203	0.0612817	0.217514	1.17565	0.117687
CYBB-Nf240-NP_000388.2	1	0	0	-0.450096	-0.338947	-1.13623	-1.11324	-0.410948	-0.298393	-0.755492	-0.268563	-0.980878	0.517258	-0.791762	0.238697
CYBB-N240-NP_000388.2	0	1	0	-0.712882	-0.733357	-2.19096	-0.590929	-0.759297	-0.679614	-2.15426	-1.15056	-0.475608	0.0836195	-0.213519	0.00759374
SIL1-N193-NP_001032722.1	0	1	0	-1.65342	0.0280216	-1.05229	2.21095	-0.773897	-0.062074	-0.326895	1.62118	-0.676983	-0.246571	-1.24835	-1.11221
LAMB1-Nf1041-NP_002282.2	1	0	0	-0.312266	0.126619	-0.835017	1.59419	-0.178303	0.0859547	-0.112839	0.368034	-0.436704	2.32919	-0.648434	-1.08149
LAMB1-N1041-NP_002282.2	0	1	0	-0.13902	0.192497	-0.483058	1.4901	-0.124403	0.0565334	-0.478966	0.0108178	-0.323812	1.76509	-0.588124	-1.26157
SYPL1-Nf53-NP_874384.1	1	0	0	-0.783416	-0.0498459	0.266872	0.367399	-0.227749	-0.380675	-0.75295	0.639532	-0.395524	0.0286674	-0.580471	-0.349046
SYPL1-N53-NP_874384.1	0	1	0	-0.753937	0.0413307	-0.693786	1.05177	-0.569238	-0.473951	-1.26244	0.440422	-0.381157	-0.079724	-0.033728	-0.400244
VWF-Nf666-NP_000543.2	1	0	0	-0.194366	-0.484121	1.25603	0.571452	-0.146667	-0.265957	-0.354085	-1.07221	0.855347	0.168693	-0.382052	-0.258285
VWF-N666-NP_000543.2	0	1	0	0.0674386	-0.332611	0.813061	0.0198724	-0.265233	-0.396972	-0.288328	-0.00963689	-0.137354	-0.059561	-0.373081	0.217948
NPR3-Nf394-NP_000899.1	1	0	0	0.531495	-0.781982	0.230122	0.144965	-0.119838	-0.678509	0.201923	-0.245279	0.953712	0.491438	0.346882	-0.688356
GOLM1-Nf109-NP_057632.2	1	0	0	-0.841281	0.0475524	-0.0862425	0.652773	-0.807322	-0.861667	-1.01231	-0.337249	0.0307278	-0.155376	-1.37638	-0.97349
GOLM1-N109-NP_057632.2	0	1	0	-0.585299	0.0512836	-0.357489	0.348997	-0.164351	-0.0478056	-0.73713	0.20124	-0.409517	-0.453155	-0.768116	-0.820887
FAT1-N1940-NP_005236.2	0	1	0	0.0829944	-0.466467	0.536308	-2.10361	0.369522	0.0787948	0.403041	-0.455471	1.12202	-0.658591	0.61401	-0.6166
SFRP4-N194-NP_003005.2	0	1	0	1.04646	-0.77939	0.771747	-1.95105	0.576937	-0.317619	0.205173	-1.62757	-0.19836	-0.658998	0.254325	-0.392316
SFRP4-Nf194-NP_003005.2	1	0	0	1.26053	-1.15099	0.0872477	-1.85027	0.584294	-0.135956	0.881957	-1.25456	-0.0512489	-1.2103	0.25619	-0.807077
ALCAM-N265-NP_001230209.1	0	1	0	-0.837282	0.652153	-0.961221	-1.07049	0.462911	0.251129	-0.786992	-0.154899	0.0032105	0.394276	0.599085	-0.91463
LRP1-Nf3333-NP_002323.2	1	0	0	-0.0504917	-0.026143	0.157186	-0.013812	0.195931	0.162857	0.0665278	-0.445717	0.581831	-0.68972	0.516781	-0.872254
LRP1-N3333-NP_002323.2	0	1	0	0.130485	-0.35414	0.703642	-1.05767	0.215934	-0.134255	-0.508228	-1.09322	0.256936	-0.337572	0.514236	-1.18119
SEMA3C-N141-NP_001337049.1	0	1	0	0.501935	-1.22285	1.12673	-1.79264	-0.0957419	-0.587811	0.663492	-1.40889	-0.182918	-0.00525694	0.68828	-0.416364
DSG2-N182-NP_001934.2	0	1	0	0.944488	-0.830279	-0.293703	-4.07046	0.712084	0.408559	0.718581	-0.454947	0.666295	-0.717968	-0.0270597	-1.14458
MUC5AC-N415-NP_001291288.1	0	1	0	-0.579035	-0.2447	0.0126399	0.96357	1.6384	1.0725	-0.193097	-0.539379	0.712	1.00104	-0.72925	-0.33026
COLGALT2-N382-NP_001290349.1	0	1	0	0.367575	1.02194	-0.52221	0.2241	0.585515	0.11016	-0.772994	0.726211	-0.584156	-0.0659992	-0.852743	0.224461
CORO1C-N238-NP_001098707.1	0	1	0	0.0721989	-0.115054	-0.540401	1.01687	-0.233462	-0.118273	-0.0430744	0.270467	0.114252	0.160536	0.282442	-0.0083454
AFM-N33-NP_001124.1	0	1	0	0.328714	-0.485066	0.608197	-1.8722	-0.115507	-0.225095	0.817252	0.144097	-0.467045	0.465152	-0.460365	0.711131
AFM-Nf33-NP_001124.1	1	0	0	-0.363361	-1.13233	-0.265026	-2.51415	-0.396749	-0.261976	-0.00489042	0.983549	-0.176159	0.515099	-0.782818	0.1686
GP2-N213-NP_001493.2	0	1	0	-0.828165	1.10729	-0.286075	1.54447	-0.599448	0.553333	-0.0071792	2.15781	-1.1342	-0.213746	-0.9518	0.499503
GPR107-N169-NP_001130029.1	0	1	0	-0.263203	-0.247439	-0.93593	0.640013	-0.561048	0.148067	-0.0580866	1.40308	-0.330593	0.0149871	-0.492482	0.091977
MUC4-N7058-NP_001309397.1	0	1	0	-1.52577	-1.09555	2.50878	-0.342945	2.0228	1.75137	0.564176	-0.130239	1.18878	-2.38634	-1.74764	-1.68021
CACNA2D1-Nf986-NP_000713.2	1	0	0	0.631538	0.469225	-0.0208258	-1.27666	-0.0912613	-0.642779	-0.858267	-1.60324	0.0284357	-0.955265	0.272246	0.138303
CACNA2D1-N986-NP_000713.2	0	1	0	0.581447	-0.0706156	-1.05838	-0.301552	0.00736697	0.0184517	-1.20178	-1.03113	0.524767	-0.296383	0.517	-0.0550496
GPC1-N79-NP_002072.2	0	1	0	-0.275387	-0.188491	-0.117861	0.629971	-0.118113	0.0709334	0.101509	0.554936	0.190564	0.910183	-0.196246	-0.427187
CD63-Nf150-NP_001244318.1	1	0	0	-0.648063	0.585571	-0.153157	0.28087	-0.835155	-0.178392	-2.29597	1.27444	-0.153603	0.472642	0.886586	-0.721352
CD63-N150-NP_001244318.1	0	1	0	-0.692377	-0.192685	0.512264	-0.460597	0.081683	-0.0580842	-1.51043	0.555573	-0.0916841	0.203703	1.02121	-1.39345
LRP1-N2502-NP_002323.2	0	1	0	0.254426	0.323189	0.141813	0.738064	-0.0983608	0.1393	0.0830597	-0.0523639	0.152573	0.1589	0.193049	0.359277
VTN-N86-NP_000629.3	0	1	0	0.103366	-0.426579	0.647339	-0.806818	-0.534378	-0.629217	1.15979	-1.08124	-0.5253	0.229884	-0.649719	1.32905
MPZL2-N39-NP_005788.1	0	1	0	0.0525045	-0.283965	-0.327444	-0.722976	0.925603	0.145461	-1.03438	-0.673647	-0.0449925	0.32831	2.26137	-0.367273
ITGB1-Nf212-NP_002202.2	1	0	0	0.242273	0.0666303	-0.522907	-1.03273	-0.136368	-0.200674	-0.612509	-0.243398	0.770469	0.0407718	0.302292	-0.0307783
ITGB1-N212-NP_002202.2	0	1	0	-0.291449	-0.469264	-0.358917	-1.99235	0.123819	0.00868761	-0.50602	-0.548254	0.563978	-0.363682	0.720874	-0.231451
DUOX2-N100-NP_001350640.1	0	1	0	-0.932868	-0.851427	0.929816	0.811049	-0.152694	-0.116461	0.331345	0.239341	1.15461	0.249133	-1.02715	-0.217363
CD163-N1027-NP_004235.4	0	1	0	-0.475339	0.0201521	-0.132054	-1.4454	-0.414734	-0.377577	-0.999046	-1.36344	-0.342085	-0.302327	-0.0199793	-0.53915
FBLN1-Nf98-NP_006477.2	1	0	0	0.622579	-0.836909	-0.0802659	-1.02279	0.421372	0.0050964	0.682425	-0.838976	-0.113696	-0.825703	0.411307	-0.885477
FBLN1-N98-NP_006477.2	0	1	0	0.653086	-1.16614	0.428207	-1.10119	0.430738	-0.0687832	0.761866	-0.87946	0.196867	-0.612263	1.34154	-0.805841
ITGA5-N593-NP_002196.4	0	1	0	-0.247935	-0.0708337	0.387916	0.0886864	-0.422427	-0.111879	0.215997	-0.0139978	0.151806	-0.292815	0.403976	0.524825
TPST2-N422-NP_001349852.1	0	1	0	-1.09651	0.877123	-0.233465	2.17308	-0.938128	0.419514	0.0676304	2.56102	-0.686604	-0.195002	-2.0606	-0.20059
CPD-Nf522-NP_001295.2	1	0	0	-0.182703	0.868286	0.141609	-0.565686	-0.211856	-0.0266066	0.20573	0.844377	0.0869153	-2.29126	0.319225	0.259224
CPD-N522-NP_001295.2	0	1	0	0.171231	-0.309501	-0.550202	0.00764203	0.134817	0.0650912	-0.483537	-0.33656	0.291084	-0.384302	-0.377568	-0.288993
LAMA2-N1061-NP_000417.2	0	1	0	-0.527733	0.230506	-0.913123	2.0005	-0.485668	-0.00236027	-0.433973	0.51694	-0.623855	2.78666	-1.13845	-1.39481
OLFM4-N193-NP_006409.3	0	1	0	-3.21109	-2.29053	3.86094	0.263156	-0.300542	-1.98742	-1.86676	-3.12655	-0.151583	-0.4061	-2.51316	-1.61856
OLFM4-Nf193-NP_006409.3	1	0	0	-1.77171	-0.772347	2.96025	-0.2724	-1.09467	-1.10097	-1.19745	-0.352014	0.488539	1.94376	-1.5233	0.540974
ITGA6-N284-NP_000201.2	0	1	0	-0.207682	0.939671	-0.00504609	-0.396232	0.302793	0.235842	-0.241678	-0.0471521	0.443957	-1.61004	-0.216838	0.178414
C2-Nf467-NP_000054.2	1	0	0	0.269346	-0.58036	0.300445	0.493995	-0.696027	-0.598736	0.515256	0.0658088	0.0961759	0.184706	0.35706	0.384219
C2-N467-NP_000054.2	0	1	0	0.369907	-0.264863	0.16834	-0.247585	-0.392452	-0.646518	0.497881	-0.628426	-0.0803616	0.417833	0.152949	0.155462
C2-N467;N471-NP_000054.2	0	1	1	0.394683	0.160175	-0.209478	1.36642	-0.463716	-0.581493	0.334973	0.165325	0.328811	0.263969	0.0619676	0.365197
C2-N471-NP_000054.2	0	1	0	-0.00632272	-0.355212	0.569049	0.42758	0.0881195	-0.135707	0.335365	-0.175898	0.115138	0.536842	-0.272343	0.554884
AZGP1-N109;N112-NP_001176.1	0	1	1	0.13733	0.52456	0.880089	1.34314	-0.0103251	0.0994197	1.08419	0.775207	0.00550046	0.0800479	-0.109825	0.571328
AZGP1-Nf112-NP_001176.1	1	0	0	-0.0872964	0.551833	0.903117	0.55348	-0.283299	-0.0970155	1.08999	0.953761	-0.3377	0.115234	-0.336221	0.824009
AZGP1-N112-NP_001176.1	0	1	0	0.221389	0.465925	0.759276	-0.271375	-0.157355	-0.0286494	0.749174	0.517171	0.0540543	-0.0231383	-0.0450624	1.15436
AZGP1-Nf109-NP_001176.1	1	0	0	0.0492735	-0.0859407	0.689129	1.59075	-0.206816	-0.211044	0.934207	0.451186	0.000900427	0.341587	-0.035844	1.02292
AZGP1-N109-NP_001176.1	0	1	0	0.0100233	0.337528	0.823572	0.515718	-0.370509	0.275828	0.384836	0.731563	-0.109687	-0.0818783	-0.173716	0.61787
PLTP-N245-NP_006218.1	0	1	0	-0.572574	0.781951	1.51326	-0.538034	0.348488	1.01061	-0.0651418	-0.525387	0.201507	-0.280752	-0.135224	-0.499994
H6PD-N168-NP_001269516.1	0	1	0	0.336413	0.101307	0.149989	1.37397	0.221271	0.148531	-0.789724	0.00611858	-0.0565916	-0.456507	0.380858	0.0683899
SEMA4B-N463-NP_001310960.1	0	1	0	-0.929914	-0.0535374	-0.13198	0.956936	-0.00182692	-0.184697	-0.248451	0.145017	0.236114	-0.0683706	0.495795	-0.559745
LAMP1-N103-NP_005552.3	0	1	0	0.741474	-0.175868	0.75598	-0.349396	0.71703	0.0249822	-0.589439	-0.615495	-0.161219	-0.211261	0.639057	0.0820692
ITGA1-N1113-NP_852478.1	0	1	0	0.271424	-0.0933063	-0.859881	0.468656	0.0731204	-0.0466241	-0.667772	0.38038	-0.161318	0.308459	-0.0690171	-0.310102
PCDHGB2-N545-NP_061746.1	0	1	0	0.0327601	-0.39667	0.550416	0.117282	0.955632	0.513993	1.11365	0.0325152	1.19234	-0.464345	1.02946	0.0175473
SCUBE2-N560-NP_066025.2	0	1	0	0.445606	-0.177346	0.47405	0.456311	0.454725	0.435835	0.730358	0.723649	0.642943	0.827655	0.628632	-0.566556
MFGE8-Nf321-NP_001297249.1	1	0	0	-0.14005	-0.0635806	0.768507	0.827812	0.34703	-0.200506	0.48792	0.603593	0.288477	0.52392	0.194988	0.349248
MFGE8-N321-NP_001297249.1	0	1	0	-0.101936	-0.157927	1.09138	1.54203	0.209002	0.166043	1.0544	0.626159	-0.301122	0.439247	0.321137	-0.139955
MFGE8-N317-NP_001297249.1	0	1	0	-0.724143	0.187265	0.680836	1.22297	0.0406869	-0.315627	0.439271	0.793822	-0.11575	-0.0375531	0.164154	0.128365
C4B-N1328-NP_001002029.3	0	1	0	0.13982	-0.634893	0.0666043	-2.35494	-0.28024	-0.522163	0.567787	-1.14666	-0.392237	-0.165224	0.0928758	0.988273
LAMA3-N2584-NP_937762.2	0	1	0	0.660993	-1.3771	-0.235238	-1.70283	-0.986096	-1.14026	0.952797	-0.824959	0.171427	-0.695995	0.397862	-0.501732
SERPINA5-N249-NP_000615.3	0	1	0	1.23848	0.225107	0.591329	-0.863099	0.379305	0.0269768	0.530476	-0.786131	0.115603	-0.216754	0.110037	0.361086
HEG1-N1080-NP_065784.1	0	1	0	-0.308873	0.13378	-1.01649	0.577167	-0.5236	-0.190647	-0.0625659	0.317025	0.223149	0.84733	-0.260126	-0.385972
P2RX4-N169-NP_001243725.1	0	1	0	-0.389158	0.576928	-0.959575	-0.00348942	0.972845	1.28225	-1.43417	2.50421	-0.711359	-0.119783	0.353643	-1.04483
FCGBP-N91-NP_003881.2	0	1	0	-2.03244	-2.98137	-1.37946	-2.94284	0.521155	-0.550623	-0.933079	-1.11472	-2.75723	-2.15982	-1.66373	-1.17616
FCGBP-Nf91-NP_003881.2	1	0	0	-2.21284	-1.90625	1.51155	-1.59548	2.1337	0.942399	0.0936379	-0.602811	-0.80346	-0.386657	0.225792	-5.86e-05
VCAN-N330-NP_004376.2	0	1	0	1.29091	-0.866674	0.3846	0.0151902	0.947643	0.334925	0.512182	-0.592895	0.238321	-0.711936	0.922193	-0.843119
VCAN-Nf330-NP_004376.2	1	0	0	1.5335	-1.08673	0.484434	-4.06045	0.893811	0.512806	0.967968	-2.80162	0.50457	-1.72414	1.72602	-1.38929
CFI-N103-NP_000195.2	0	1	0	-0.455797	-0.498107	0.819832	-0.421356	-0.176322	-0.360421	0.723302	-0.584463	-0.15869	0.681722	0.14238	0.35969
DMBT1-N1712-NP_001307573.1	0	1	0	-2.09777	-1.11632	1.33444	-1.32906	0.460635	-0.600136	-0.779021	-0.834067	-0.827714	-1.01082	-1.42012	-1.90375
PXDN-N1280-NP_036425.1	0	1	0	0.422074	-0.166713	-0.146476	-1.60775	0.237235	-0.125238	0.724644	-0.315938	0.198943	-0.371191	0.386763	-0.187743
ASAH1-N275-NP_004306.3	0	1	0	-0.304954	-0.072211	-0.143222	-0.148797	-0.743837	-0.208136	-0.20853	0.364811	-0.0291681	0.0335254	0.318341	0.282421
TSPAN13-N137-NP_055214.1	0	1	0	-0.0039752	0.62409	-0.967498	-0.438613	-0.245874	0.103673	-0.845192	0.961479	0.0944417	-0.508553	0.25651	-0.957613
TOR4A-N314-NP_060193.2	0	1	0	0.195459	-0.337247	-0.744192	-1.39906	0.345465	0.164984	-0.241568	-0.301953	0.734583	-0.706215	0.139059	0.307338
PSAP-Nf101-NP_001035930.1	1	0	0	-0.153933	0.0280516	1.234	-1.38485	-0.413752	-0.0629313	-0.268584	0.14697	0.276944	-0.903643	0.189173	0.405052
PSAP-N101-NP_001035930.1	0	1	0	0.164806	-0.713816	1.12475	-1.68916	0.626699	0.288354	0.229658	-0.496686	-0.0484278	-1.45414	0.219	-0.0772496
GPNMB-N249-NP_001005340.1	0	1	0	0.151744	-1.26396	1.08359	-2.07621	-0.502976	-0.648356	-0.27944	-1.52171	-0.299592	-1.10963	-0.0417239	0.0968398
GPNMB-Nf249-NP_001005340.1	1	0	0	0.0907571	-1.28947	0.446605	-3.89973	-0.668033	-0.641019	-0.317661	-1.04901	-0.219219	-1.76129	-0.039885	0.77798
PCBP2-N89-NP_001092090.1	0	1	0	0.272793	0.82835	0.546116	1.49883	0.326403	0.437911	0.113262	0.207717	0.026821	0.131373	-0.0770634	-0.00288272
PIGR-N499-NP_002635.2	0	1	0	-0.774651	-1.73954	0.10829	-0.887891	0.720611	-0.442895	-0.705179	-1.46351	-1.11836	-0.261532	-0.378041	-0.834264
LGALS3BP-N398-NP_005558.1	0	1	0	-0.0618781	-1.09895	0.877698	-0.874518	-0.205203	-0.704235	1.53685	-1.72377	0.78839	-0.523752	0.557886	-1.00686
KIAA0319L-N395-NP_079150.3	0	1	0	-0.957517	1.03134	-1.00653	1.58392	-0.578128	0.423484	-0.950293	0.809156	-0.194266	0.265838	-0.510351	-0.402783
SBSPON-Nf227-NP_694957.3	1	0	0	-0.31145	-0.820268	-0.341159	1.42684	-0.786363	-0.553504	0.370424	0.667853	-0.634735	2.00061	-1.20892	0.145072
SBSPON-N227-NP_694957.3	0	1	0	0.0792968	0.379784	-0.30668	2.33887	-0.719484	-0.218502	0.700015	0.756664	-0.964899	1.21325	-0.77425	0.371553
LAMB2-N1348-NP_002283.3	0	1	0	0.23899	0.201006	0.134966	-0.192244	-0.212084	-0.022992	0.373438	0.390688	0.135174	0.225792	-0.196953	0.170952
LAMB2-Nf1348-NP_002283.3	1	0	0	-0.0130911	0.0271187	-0.472286	0.465894	-0.202906	-0.190026	0.41568	-0.153303	0.0672296	0.00739277	-0.893625	-0.838895
DPEP1-Nf57-NP_001121613.1	1	0	0	-0.312062	1.72643	-1.12853	1.98632	-0.960123	1.23486	-1.38941	3.37217	-0.42918	0.631736	-0.941765	-1.69602
DPEP1-N57-NP_001121613.1	0	1	0	-0.676132	1.83065	-0.832294	2.24397	-0.650789	1.44266	-0.861902	2.95809	-1.3452	-0.208556	-1.43046	-1.08578
COL5A2-N1400-NP_000384.2	0	1	0	0.368708	-1.52619	0.757003	-2.35434	-0.0355356	-0.330621	0.446882	-1.41468	1.14459	-0.44535	1.56353	0.73773
LGMN-N167-NP_001008530.1	0	1	0	0.283158	-0.141144	-0.0486568	-1.12581	0.811555	0.293249	-0.22685	-0.724787	-0.427775	-0.815785	0.304275	1.601
LY75-CD302-N934-NP_001185688.1	0	1	0	-0.506247	-0.870905	-1.74707	-1.55815	0.0823074	-0.651861	-1.25268	-1.20783	0.164347	-0.573861	-0.397924	-0.864694
MMRN2-N261-NP_079032.2	0	1	0	0.340263	1.12011	-0.544072	-1.16685	-0.366345	0.259409	0.317628	-0.465061	-0.0176305	-0.119394	-0.9693	1.27613
COL6A1-N804-NP_001839.2	0	1	0	-0.457736	-0.3354	-0.730435	0.00113602	-0.255804	-0.353736	-0.130276	0.24007	-0.441855	0.786635	0.20273	2.43817
HLA-DPA1-N109-NP_001229453.1	0	1	0	0.106069	-0.0215581	-1.12856	0.391837	-0.553493	-0.541571	-0.249319	0.0624313	-0.166817	1.12063	-0.852686	0.108133
LRP1-N446-NP_002323.2	0	1	0	0.733762	-0.0816541	1.03784	-0.657865	0.475644	-0.0449323	0.113338	-0.683823	0.0918689	-0.795566	0.563018	-0.352222
NCSTN-N415-NP_001277113.1	0	1	0	-0.248807	1.19359	-0.504111	-0.520298	-0.223388	0.632427	-0.952291	0.47585	-0.0269584	-0.852305	-0.250655	0.256195
CD38-N219-NP_001766.2	0	1	0	0.22267	-0.703667	-0.766263	-0.3323	-0.333496	-0.358093	0.589384	-0.960829	-0.179148	0.411691	-0.281435	0.361321
LRP1-Nf3953-NP_002323.2	1	0	0	-0.146193	-0.0792819	0.892006	-0.595983	-0.202668	-0.396658	0.242121	-0.0384678	0.224632	0.599823	0.124726	0.390244
LRP1-N3953-NP_002323.2	0	1	0	-0.266095	-0.200116	-0.953066	-0.482266	-0.211818	-0.0915127	-0.744398	0.0949544	0.463317	1.0741	0.146961	-0.399533
PTGFRN-N618-NP_065173.2	0	1	0	-0.372404	1.18331	-0.94652	0.197069	0.0222121	0.374861	-0.826494	0.439926	0.345045	-0.465752	0.334655	-0.0789267
PLTP-N64-NP_006218.1	0	1	0	-0.580413	-0.015976	1.42747	-1.41485	-0.125725	0.371221	0.323572	0.28546	-0.169471	-0.923346	-0.142297	-0.1379
EMC1-N912-NP_001258356.1	0	1	0	0.48999	1.81117	-1.53863	-0.360334	0.25378	0.819447	-0.384825	-0.0593482	0.0489073	-1.71044	0.577762	-0.590921
TNC-N1119-NP_002151.2	0	1	0	-1.65844	-2.39987	0.36131	-1.14292	-0.726851	-0.998382	3.32403	-1.2835	-0.234328	-0.615823	1.80127	0.503107
TNC-Nf1119-NP_002151.2	1	0	0	-1.07933	-1.57685	-0.255756	-1.07855	-0.995067	-1.00409	2.07254	-0.666226	0.648914	0.582908	1.65266	0.458183
CDHR5-N140-NP_001165439.1	0	1	0	-1.88521	-2.14191	-1.24609	-0.997124	-2.36008	-2.30674	-2.30272	-0.195633	0.458668	-0.0897926	-1.49298	-0.699595
LRP1-N1558-NP_002323.2	0	1	0	-0.0614358	-0.399187	0.200651	0.762109	0.337726	0.212305	0.402093	0.0577971	0.22375	1.3566	0.573297	-1.84672
C4BPB-N64-NP_000707.1	0	1	0	-0.0356337	-0.721625	1.04695	-0.712678	0.492523	-0.0774197	0.317278	-0.900516	-0.573743	-0.298253	0.0789726	1.28053
IL6ST-N390-NP_001177910.1	0	1	0	-0.354095	0.0938749	-0.135955	0.348222	-0.234106	-0.218743	-0.0406007	0.262266	-0.0785781	0.864023	-0.130875	0.00821926
LGALS3BP-N551-NP_005558.1	0	1	0	-0.201601	-1.04361	1.44122	-0.633074	-0.201374	-0.569018	1.29284	-1.3789	0.274244	-0.134493	0.46728	-0.711702
LGALS3BP-Nf551-NP_005558.1	1	0	0	-0.655091	-0.373949	0.523408	-1.67699	-0.616627	-0.755	1.64431	-1.20757	0.044593	0.628958	1.03158	0.167924
ADAM9-N381-NP_003807.1	0	1	0	0.111267	-0.823035	-0.0365143	-0.277136	-0.444502	-0.762623	-1.55739	-0.451775	0.844097	-0.451216	1.38669	-1.39549
ITGB2-N212-NP_000202.3	0	1	0	-0.44848	-0.835247	-1.28814	-3.13426	-0.392887	-0.510264	-1.81268	-1.72791	-0.715002	0.150364	-0.565568	-0.277643
CFI-N177-NP_000195.2	0	1	0	-0.00489489	-0.720227	2.56637	-0.550222	-0.137608	-0.338345	0.559952	-0.238119	0.182507	-0.21731	0.0980498	0.0927038
ITGB2-N642-NP_000202.3	0	1	0	-0.262662	-0.48337	-1.51961	-1.59269	-0.118715	-0.344084	-1.55043	-1.17525	-0.769084	0.217117	-0.474219	-0.48177
TNFSF13-N124-NP_003799.1	0	1	0	-0.295111	-0.470517	0.206898	-1.58844	0.276427	0.184071	1.15267	0.81732	-0.00483603	0.241366	-0.877077	-0.546047
PLBD1-N71-NP_079105.4	0	1	0	0.26677	-0.985268	-0.807028	-0.677541	0.857815	0.0474941	-0.48409	-1.26969	-0.364885	-0.950593	0.0985963	-0.521669
RCN3-N140-NP_065701.2	0	1	0	0.0890213	-0.836841	-0.116559	-1.83776	0.0392391	-0.135783	0.949708	-1.62948	0.584244	0.79501	0.616946	1.89164
RCN3-Nf140-NP_065701.2	1	0	0	0.436274	-0.65395	-0.413298	-1.97818	-0.315731	-0.403113	1.32808	-1.55513	0.792777	-0.253564	0.417288	1.6872
FUCA1-N382-NP_000138.2	0	1	0	-0.156765	-0.979922	-1.61552	-1.2475	0.211607	-0.0904269	-0.44711	-0.715192	-0.312603	-0.471398	0.877708	-0.27277
LAMA3-N2728-NP_937762.2	0	1	0	1.26287	-1.03964	0.398907	-0.613762	-1.66445	-1.77516	0.706233	-1.9742	0.114673	-1.1374	0.955295	-0.945199
LAMA3-Nf2728-NP_937762.2	1	0	0	0.411909	-0.937449	1.51773	-1.1385	-1.23229	-1.27747	-0.252975	-1.80309	1.31778	-1.12047	-0.347254	-0.891672
BTD-N349-NP_000051.1	0	1	0	-0.0561771	0.266999	0.696109	-0.155412	-0.0680934	0.155109	1.10269	0.614071	-0.122802	-0.205028	0.181526	0.268126
APMAP-N196-NP_065392.1	0	1	0	-0.367676	0.707302	-1.08563	-0.198244	-0.441286	0.115903	-0.927229	0.693683	-0.0938337	0.602141	-0.116604	-0.0892406
CTSD-N263-NP_001900.1	0	1	0	0.213631	-0.671645	0.0274865	-0.985006	0.197162	0.070445	0.153683	-1.57602	0.15018	-0.527012	0.520742	0.46059
CTSD-Nf263-NP_001900.1	1	0	0	0.398185	-0.583428	-0.24629	-1.77976	-0.0247311	-0.202081	0.595003	-1.20299	0.399999	-0.586677	0.115625	1.20115
CD48-N206-NP_001769.2	0	1	0	0.562558	0.184614	-1.32507	-1.21949	-0.167628	-0.454331	0.381079	0.336776	-0.338784	-0.515116	-0.558552	0.807897
INSR-N282-NP_000199.2	0	1	0	0.107597	1.21939	-0.815046	-1.13005	3.69e-05	0.265262	0.570337	0.849581	0.466288	-0.833131	-0.920327	0.0548684
FN1-Nf430-NP_997647.1	1	0	0	-0.652287	-0.705348	1.41979	0.112142	-0.0756924	-0.159805	2.01727	-0.00756633	0.563654	-0.0612242	0.809894	-0.417732
FN1-N430-NP_997647.1	0	1	0	-0.275665	-0.430355	1.0729	0.140685	-0.160197	-0.216108	1.68077	0.0463435	0.353463	-0.0131825	0.511512	-0.0946465
PLXNB2-N127-NP_036533.2	0	1	0	0.666486	-0.274152	0.832795	-1.50301	0.223273	-0.175866	0.177913	-0.731272	0.281057	-0.684139	-0.374921	-0.182437
MMRN2-N350-NP_079032.2	0	1	0	0.656031	1.44427	-0.0738413	-1.03593	-0.193807	0.505434	0.323524	-0.508876	0.176039	1.58812	-0.662797	1.37521
MMRN2-Nf350-NP_079032.2	1	0	0	0.47695	0.0822477	0.24875	NA	0.323446	-0.0171344	1.00328	-2.21511	0.280057	0.0718684	-0.518503	0.183471
CP-N762-NP_000087.1	0	1	0	-0.120077	-0.890638	0.924937	-0.456302	-0.612854	-0.958452	0.46448	-0.51037	-0.668457	0.139716	-0.149265	0.248388
TCN1-N216-NP_001053.2	0	1	0	-2.16951	-1.97472	2.19478	NA	2.69809	1.28427	0.658473	-1.31766	-0.662731	-1.45959	-1.20641	-1.03556
MPZL1-N50-NP_003944.1	0	1	0	0.00200423	-0.29039	-0.974813	0.163298	-0.185326	-0.366746	-0.988058	0.524585	0.283564	0.503118	0.23472	-0.118312
NT5E-N333-NP_001191742.1	0	1	0	-1.10635	-0.804889	2.49484	-0.799529	-0.957441	-1.32298	0.630102	-1.13677	0.857501	-0.48705	1.46202	-0.294704
TIMP3-N207-NP_000353.1	0	1	0	-0.11442	0.415931	-0.0960385	-0.80102	-0.147631	0.284857	-0.274306	0.715772	-0.116531	0.634497	-0.0632833	-0.219969
PPT1-N197-NP_001350624.1	0	1	0	-0.13324	-0.0374698	-0.247949	0.999454	-0.171649	-0.0952231	-0.033912	0.74334	-0.186134	0.420471	-0.161816	0.360156
KLK6-N134-NP_001012982.1	0	1	0	-0.870859	-0.440688	0.0812945	0.625171	-0.306287	-0.416486	0.965183	0.692883	-0.0748812	0.114354	0.684011	-0.0461598
ORM2-N93-NP_000599.1	0	1	0	0.596465	-0.406021	1.92647	-1.65028	-0.19834	-0.739412	1.37852	-1.35624	0.320506	-0.646677	0.0501425	1.15997
ABI3BP-N313-NP_001336258.1	0	1	0	0.490132	-0.40452	0.0399926	-1.2785	0.213548	-0.263441	0.615383	-0.152685	-0.514517	0.641603	-0.1236	-0.552773
CDH17-Nf419-NP_001138135.1	1	0	0	-3.93388	-1.83409	-2.43745	-1.96973	1.30852	0.243012	-2.11107	-0.940285	-1.48624	-0.0611	-1.739	-1.00154
CDH17-N419-NP_001138135.1	0	1	0	-6.70714	-4.21175	-3.75964	-4.1869	-0.439491	-1.37949	-2.00617	-0.893719	-2.52125	-1.60472	-2.7711	-1.38027
CEACAM1-N345-NP_001020083.1	0	1	0	0.248977	-1.49781	0.962508	0.0154104	-0.339478	-0.829102	-0.106297	-0.139932	0.196152	-0.622111	1.61064	-2.22283
CEACAM1-N351-NP_001020083.1	0	1	0	0.179872	-0.93315	2.12397	0.929356	-0.0755487	-0.727046	-0.439933	-0.204666	0.768564	-0.0794109	1.99858	-0.154031
CEACAM1-N345;N351-NP_001020083.1	0	1	1	-0.146101	-1.59016	2.39336	-1.11653	-0.372598	-0.478795	-0.787334	-0.662826	0.184276	-0.631211	1.13272	-0.485805
SEMA3C-N603-NP_001337049.1	0	1	0	-0.334396	-1.51265	-0.743599	-1.74802	0.0692271	-0.293827	-0.502365	-0.485026	-0.132338	0.195068	0.313797	-0.761112
TACSTD2-N120-NP_002344.2	0	1	0	-0.150872	0.989141	0.187078	-2.82401	0.653142	0.412389	-1.06118	-0.531776	1.06091	-0.113881	1.15384	0.17616
CPVL-N346-NP_001334981.1	0	1	0	0.630432	-0.298748	-1.46733	0.284456	-0.0168716	-0.0606003	-0.127993	-0.959529	-1.09322	-0.69707	-0.707804	0.774673
HSPG2-N89-NP_001278789.1	0	1	0	0.860255	0.715198	-0.997916	-1.65511	-0.0545162	-0.0143842	-0.188145	-2.1114	0.718544	-2.06269	-0.311508	-0.656228
MUC5B-N805-NP_002449.2	0	1	0	-0.403966	-0.645877	0.697597	0.510492	0.721904	-0.152745	0.274958	0.407365	-0.421614	0.367041	0.176818	0.37355
ITGA2-N1074-NP_002194.2	0	1	0	-0.355863	-1.524	0.559253	-1.31581	0.136821	-0.434551	-1.19299	-1.87704	0.825342	-1.82937	1.19021	-1.51613
ECHS1-N44-NP_004083.3	0	1	0	-0.41618	0.683495	-0.329665	2.12121	-0.350072	-0.00874712	-0.0870225	0.879934	0.10067	0.262067	-0.320793	0.168995
ICAM3-N295-NP_002153.2	0	1	0	0.219506	-0.553888	-1.19158	-0.812194	-0.579025	-0.422864	-0.484857	-0.884813	-0.245213	0.162063	-0.19015	0.684889
ORM1-N93-NP_000598.2	0	1	0	0.605089	-0.324812	1.24666	-1.43629	-0.100258	-0.341756	0.896043	-1.2523	-0.113723	-1.11199	0.219673	1.41082
ORM1-N93;N103-NP_000598.2	0	1	1	0.425992	-0.51583	-0.356624	-2.56471	-0.199566	-0.416309	0.168857	-0.537156	0.0778832	-0.887591	0.378427	1.83232
RCN1-Nf53-NP_002892.1	1	0	0	0.307067	0.0133929	-0.0043939	-1.05784	0.0874351	0.130541	1.24469	-0.678239	0.894456	-0.960009	0.562263	1.90342
RCN1-N53-NP_002892.1	0	1	0	0.194431	0.402307	0.175853	-1.33404	0.326659	0.340816	1.07451	-1.49438	0.760172	-0.928675	0.515727	1.65822
PKD2-N328-NP_000288.1	0	1	0	-0.250561	0.321583	-1.92268	-0.231098	0.0144177	0.370788	-1.71691	0.4433	0.0953616	0.357095	0.171411	-0.606911
ERO1B-N140;N145-NP_063944.3	0	1	1	-1.44697	1.57897	-2.12653	2.46002	-1.36572	0.895962	-0.955537	2.1832	-1.13119	0.442445	-1.98109	-1.10226
ERO1B-N140-NP_063944.3	0	1	0	-1.73227	1.52511	-1.73804	2.45653	-2.21959	1.30019	-0.710492	2.63851	-1.01646	0.521153	-1.45009	-0.88602
DPEP1-Nf279-NP_001121613.1	1	0	0	0.10053	2.7257	-1.46746	-0.929463	-0.264528	2.25752	-1.07779	3.27543	-0.744497	0.00148008	-1.13594	-1.43381
DPEP1-N279-NP_001121613.1	0	1	0	-1.08823	2.75344	-0.82828	-0.0862128	-1.15022	1.90423	-0.996691	3.43641	-1.25708	-0.0979312	-1.88465	-1.29911
VCAN-Nf1442-NP_004376.2	1	0	0	1.23595	0.187821	0.47065	0.481814	0.108127	-0.0771505	1.55831	0.529638	0.214926	-0.169474	0.874361	-0.240323
VCAN-N1442-NP_004376.2	0	1	0	0.740294	-0.922443	0.762469	0.0567812	0.455448	0.134608	1.20978	-0.454776	0.084369	-0.917867	1.24247	-0.647892
SORL1-Nf158-NP_003096.1	1	0	0	-0.658043	0.364078	-0.488636	0.794363	-0.0999155	-0.27211	-0.6035	0.800897	-0.142082	1.05268	-0.325036	-0.0768564
SORL1-N158-NP_003096.1	0	1	0	-0.723638	-0.056283	-1.16574	0.14112	0.177887	-0.465898	-2.28597	-0.38516	-0.552148	0.910825	-0.540233	-0.795735
LAMP2-N356-NP_001116078.1	0	1	0	-0.525613	-0.0919161	-0.838299	-0.354476	-0.0452838	-0.072751	-0.602854	0.633053	-0.624931	-0.339893	0.262424	-0.545001
IL6ST-N157-NP_001177910.1	0	1	0	0.0479039	0.590069	0.226584	-0.231979	0.0692966	0.382061	0.0815902	-0.0446115	-0.0968428	0.221133	0.0817939	0.480002
DSC2-N392-NP_077740.1	0	1	0	-0.696668	-0.636854	-0.475933	-2.03259	1.15066	0.30541	-0.938074	0.119527	-0.732421	0.340929	-1.49718	-1.09589
GGT1-N511-NP_001275762.1	0	1	0	0.0477988	-0.32754	0.0175949	1.19959	-0.027136	0.348628	0.502914	0.768157	0.203165	0.52688	-0.060437	0.149907
SULF1-N623-NP_001121676.1	0	1	0	-0.315039	-0.253166	-0.723296	0.0401562	0.221512	0.231849	0.119836	0.829217	-0.101626	0.27362	-0.0343912	0.538861
SULF1-Nf623-NP_001121676.1	1	0	0	0.0315316	-0.366592	-0.103199	0.0419582	-0.0604734	-0.0686015	0.817447	0.59037	0.203977	0.42537	0.00136205	0.117628
LAMP2-N49-NP_001116078.1	0	1	0	0.521599	0.445657	0.0250777	-1.11578	0.531334	0.0729292	-0.905083	-0.95537	0.0578716	-0.782715	1.56702	0.254412
SSR2-N88-NP_003136.1	0	1	0	-0.733119	2.27985	-1.28615	1.25791	-0.979062	1.16636	-0.345213	2.4481	-1.45539	-1.79583	-0.976142	0.890264
LTBP1-N378-NP_996826.2	0	1	0	0.12277	-0.376759	0.547297	1.17788	0.287841	-0.250413	0.971263	0.542285	0.43347	0.612249	0.433117	0.276804
MFAP4-N111-NP_001185624.1	0	1	0	1.22145	-0.165163	1.27684	-0.771655	0.787219	-0.312149	-0.00637887	-1.28299	0.674553	-0.879697	0.531477	-0.294044
SEMA4D-N419-NP_006369.3	0	1	0	0.0876828	0.305366	-0.695205	0.326018	-0.306536	-0.339577	-1.31509	0.356991	-0.255445	0.776054	-0.633499	0.181129
SCARB2-N249-NP_005497.1	0	1	0	-0.110208	0.699306	-1.41638	-0.559072	0.535798	0.429737	-0.94217	1.1663	0.153039	-0.0377436	1.332	-0.580974
GNPTG-N88-NP_115909.1	0	1	0	0.29499	0.319545	0.670704	0.708069	0.0708198	0.0555707	0.3072	0.0413245	0.107532	-0.331538	-0.0140902	0.363685
FAM234A-N389-NP_001271426.1	0	1	0	-0.503654	0.1521	-0.796783	1.15347	-0.887377	-0.545625	-0.507742	0.546342	-0.223684	0.671682	-0.193967	-0.113176
THY1-N42-NP_001298089.1	0	1	0	0.597274	0.0309096	-0.373443	0.468656	0.0498488	-0.0238757	-0.0518544	0.472033	0.247501	0.151768	-0.00540076	0.496189
THY1-Nf42-NP_001298089.1	1	0	0	1.18986	0.668461	-0.611358	-0.0851126	0.411603	0.194737	-0.252319	-0.231613	0.40812	0.209317	0.646138	0.215554
OSTM1-N263-NP_054747.2	0	1	0	0.195788	0.757034	-0.124225	-0.763135	-0.547437	0.17901	0.263141	0.54964	0.224701	-0.16247	0.315523	0.976141
TIMP1-Nf53-NP_003245.1	1	0	0	0.606515	-0.297571	1.75427	-0.54777	0.201788	-0.225412	0.254614	-0.734468	0.303159	-0.313195	-0.536343	-0.415755
TIMP1-N53-NP_003245.1	0	1	0	0.470033	-0.597329	2.06524	-0.638487	0.664941	-0.0856473	0.114097	-0.767287	0.306161	-0.496005	0.0117783	-0.273664
CADM1-N113-NP_001091987.1	0	1	0	-0.549847	0.99359	0.181211	-0.563552	0.386384	0.202948	0.722249	0.442979	0.322251	-0.0416523	0.710163	0.523557
BTD-N150-NP_000051.1	0	1	0	0.111026	0.107988	0.861723	0.427254	0.142568	0.0448908	0.748851	-0.93495	-0.336945	-1.23039	0.0729712	-0.387523
ICAM1-N267-NP_000192.2	0	1	0	0.403267	-0.82923	-0.883088	-0.993208	-0.7186	-0.730048	-0.102986	-0.876759	-0.299897	-0.141776	-0.221972	0.700905
TLN1-N225-NP_006280.3	0	1	0	0.25674	-0.0730212	-0.110834	0.131307	0.0959503	0.12207	0.0597225	0.0833795	-0.434869	-0.512994	0.449393	-0.299333
FBN1-N1581-NP_000129.3	0	1	0	-0.122424	-0.963728	-0.148747	-1.2231	-0.0968997	-0.378513	-0.301987	0.171373	0.276551	1.21576	0.290941	-0.611877
FBN1-Nf1581-NP_000129.3	1	0	0	-0.095917	-0.890713	-0.0422901	-0.0793684	-0.105613	-0.351318	-0.389589	0.103642	-0.0314626	0.683443	0.13013	-0.289969
FSTL1-N144-NP_009016.1	0	1	0	-0.033966	-0.689207	1.29005	-0.735743	0.0573823	-0.300318	1.32515	-1.13803	0.252755	0.567357	0.972452	0.418908
LAMA5-N3107-NP_005551.3	0	1	0	-0.370233	0.397332	-0.595997	0.163416	-0.234204	0.0850095	0.234978	0.292457	-0.286582	-0.18379	-0.366693	0.210249
CD109-N419-NP_598000.2	0	1	0	-0.39541	-0.85701	0.925334	-0.447339	-0.188462	-0.447515	2.0001	-0.582225	0.0987143	-0.517989	0.391362	-0.553282
ITGAM-N940;N946-NP_000623.2	0	1	1	-0.94077	-0.654224	-1.38433	-0.0133704	-0.820236	-0.809703	-0.984925	-0.391	-0.669892	-0.631737	-0.819833	-0.798458
HSP90B1-N217-NP_003290.1	0	1	0	-0.315554	0.738613	-0.416454	1.78782	-0.215911	0.39064	0.0494769	1.36501	-0.14007	0.377576	-0.393382	0.31427
SGCB-N211-NP_000223.1	0	1	0	-0.0444719	0.123132	-1.07173	-0.383723	-0.49694	-0.606482	-0.959042	-0.256076	0.506884	1.76247	0.135636	-0.54525
PLD3-N236-NP_001026866.1	0	1	0	0.916572	0.43844	-0.178043	-0.250741	-0.815262	-0.509829	-0.608953	-0.237075	0.0245089	-0.225457	-0.00457675	0.334331
CD47-N73-NP_001768.1	0	1	0	-0.216289	-0.300874	-0.969961	-0.283073	-0.148221	-0.371256	-1.48055	0.398843	-0.124036	0.326066	0.0844739	-0.0738778
CD47-Nf73-NP_001768.1	1	0	0	-0.158281	-0.501742	-1.22898	-1.07482	-0.0108587	-0.198685	-1.57558	0.374424	0.486413	-0.0566662	-0.50124	-0.317631
KNG1-N205-NP_001095886.1	0	1	0	0.674409	-0.270766	0.621408	-0.697213	0.0261811	-0.319818	1.45229	0.112329	-0.274094	-0.428721	0.19285	1.36716
KNG1-Nf205-NP_001095886.1	1	0	0	0.337336	-0.597066	0.486588	-1.19746	0.145834	-0.251974	0.0516334	0.195094	0.0800777	0.231238	0.79074	2.02438
SVEP1-Nf1978-NP_699197.3	1	0	0	0.0485544	-0.669413	1.60966	-1.01528	-0.043059	-0.50299	0.204823	-1.2477	1.18902	-0.816829	2.19717	-0.534755
SVEP1-N1978-NP_699197.3	0	1	0	0.413548	0.80871	0.90965	-0.0209271	-0.144455	-0.0312095	-1.52958	-0.436289	0.153589	0.012204	0.646215	-0.0245156
PLXNB2-Nf1049-NP_036533.2	1	0	0	0.60423	0.363096	-0.0551584	-0.373175	0.325186	0.265135	0.431819	-0.644167	0.320289	-0.116696	0.0413837	0.102667
PLXNB2-N1049-NP_036533.2	0	1	0	0.378302	0.559589	0.630811	0.650663	0.227107	-0.0522005	0.514824	-0.391287	0.0178482	-0.735088	-0.561574	-0.132965
DMBT1-N2119-NP_001307573.1	0	1	0	-0.776859	-0.695663	0.793945	0.0970418	0.161806	-0.324389	-0.255674	0.30079	-0.303767	-0.196908	-0.749922	-0.254137
CEACAM5-N152-NP_001278413.1	0	1	0	-0.725908	-1.49361	4.82047	-2.46455	0.52135	0.14205	-2.27844	-1.63846	0.774143	-1.93415	-2.24788	-1.93002
ITGA6-N927-NP_000201.2	0	1	0	-0.286777	0.404855	0.230205	-0.544851	0.449747	-0.199095	-0.721384	0.0586853	0.627426	-0.363899	0.240435	-0.0214993
LAMA4-Nf524-NP_001098677.2	1	0	0	0.16146	0.290997	0.318621	0.978297	-0.180374	-0.298478	0.276154	0.0936252	0.0320673	0.956209	-0.254434	0.295863
LAMA4-N524-NP_001098677.2	0	1	0	0.0432299	0.264909	0.212699	1.28632	0.00181626	0.250344	0.268429	0.645423	0.234485	0.878844	-0.138821	0.272972
LAMP1-Nf261-NP_005552.3	1	0	0	-0.281994	0.671688	-1.02325	1.30074	-0.269905	-0.235736	-1.0644	0.394943	-0.325679	0.87145	-0.528617	-0.138188
LAMP1-N261-NP_005552.3	0	1	0	-0.298845	-0.186211	-0.923746	0.419763	0.0440294	-0.167387	-0.880572	0.82368	-0.474279	0.471584	0.108745	-0.378068
ALCAM-N95-NP_001230209.1	0	1	0	0.152555	0.318847	-0.126733	0.349468	0.458391	0.675279	-0.0703668	0.00632372	0.705967	0.0673546	0.957449	0.217917
LY75-CD302-N1642-NP_001185688.1	0	1	0	-0.0851077	-0.772944	-1.56064	-3.27727	0.534688	-0.19924	-0.424293	-1.44414	0.346086	-1.19479	0.0524503	-0.793077
C3-N85-NP_000055.2	0	1	0	0.336475	-0.176277	0.219115	-0.0899296	0.0293052	-0.278335	0.90023	-0.00491574	-0.064069	-0.53992	0.122812	0.777175
COLGALT1-N96-NP_078932.2	0	1	0	0.400518	0.0859049	0.0344659	0.386791	0.359306	0.193754	0.287486	0.356235	0.259693	-0.217263	0.141299	0.22894
STAB1-N673-NP_055951.2	0	1	0	-0.00225374	-0.00502084	-0.138996	1.47487	-0.602279	-0.731213	-0.226921	0.297292	-0.247867	0.572024	-0.148409	0.304548
CTSA-N351-NP_000299.2	0	1	0	0.259351	0.690279	0.0453644	0.2953	-0.0587443	0.0724239	0.280861	0.178028	-0.0453562	0.131361	-0.00584167	0.310912
COL1A2-N1267-NP_000080.2	0	1	0	0.586663	-1.02102	0.507975	-1.40569	0.612292	0.21986	0.771965	-0.744845	0.759759	-1.00689	1.29505	1.0245
F3-N169-NP_001984.1	0	1	0	0.598178	-0.867094	-0.89187	-0.343126	0.453029	-0.150045	-0.101134	-0.682349	0.905583	-0.953016	0.469326	-1.07803
LAMC1-N1161-NP_002284.3	0	1	0	0.171088	0.475952	0.0788643	0.668797	0.0872009	0.260949	0.103385	-0.288841	0.0710855	0.903746	-0.277572	-0.372403
LAMC1-N1161;N1175-NP_002284.3	0	1	1	-0.307365	0.439473	-0.446572	1.38251	0.251405	0.426203	0.13271	0.193172	-0.127503	0.977827	-0.381197	-0.331169
LAMC1-N1395-NP_002284.3	0	1	0	-0.156435	0.0219183	-0.639408	1.39381	-0.369904	-0.263344	-0.190455	0.343054	-0.290117	1.78181	-0.685799	-0.479892
LAMC1-Nf1395-NP_002284.3	1	0	0	-0.294511	0.129109	-1.12928	1.36443	-0.372946	-0.147977	-0.313663	0.542766	-0.272145	1.71509	-0.663845	-0.747406
FKBP10-N294-NP_068758.3	0	1	0	0.176555	0.0324711	-0.00915009	0.578603	0.123382	-0.0158101	0.450889	-0.0577173	0.468199	0.0212541	0.385374	0.924674
PRELP-N320-NP_002716.1	0	1	0	0.518387	-1.28935	1.73029	-2.58554	0.679089	-0.704205	1.14117	-0.386378	-0.223993	0.799438	-0.583723	-1.24803
C8B-N243-NP_000057.2	0	1	0	0.320811	-0.458	0.77396	-0.377661	0.28866	-0.152198	0.0393168	-0.619372	-0.139729	0.721784	-0.0863362	0.466175
SULF2-N171-NP_001155313.1	0	1	0	0.690731	-0.283836	0.402128	-0.263599	0.0841456	-0.246321	0.447274	-0.184649	0.63445	-0.319461	0.369107	-0.40115
ITGA2-N1057-NP_002194.2	0	1	0	0.0915051	-0.11613	-0.0258582	-0.796972	0.192607	-0.789612	-2.17292	-4.03603	-0.0371283	-0.745904	1.2103	-0.409096
NCAM1-N449-NP_000606.3	0	1	0	-0.656016	0.986564	-0.82145	0.0478701	-0.856256	-0.483212	-0.928855	0.079604	-0.15568	2.23909	-0.715565	0.117931
TSPAN8-N118-NP_004607.1	0	1	0	-0.699052	-1.31011	1.28574	-1.20876	0.138432	-0.680496	-1.31236	-1.02007	0.0782277	-0.69253	-1.03733	-0.767185
PCDH1-N321-NP_001265542.1	0	1	0	-0.161958	0.322504	0.280765	0.898427	0.436597	0.146507	0.51066	0.0327736	0.674805	1.37806	0.50719	-0.2636
ACTR2-N13-NP_005713.1	0	1	0	0.453458	0.0315538	-0.624511	-1.84768	-0.446706	-0.61235	-0.45065	-1.19442	0.163395	-0.534732	0.204824	-0.143352
MMRN1-N431-NP_031377.2	0	1	0	-0.377135	0.361523	-0.563443	0.0221946	-0.309759	-0.385828	-0.15931	-0.346449	-0.239378	-0.254196	-1.5356	1.61929
APOM-N63-NP_001243098.1	0	1	0	0.544126	0.0529608	0.552099	0.408306	0.351908	0.174946	0.243462	0.334325	-0.0141145	0.107115	-0.0192929	0.580959
C1QA-N146-NP_001334394.1	0	1	0	0.0635128	-0.0333349	0.529632	1.44439	0.117973	0.0806981	0.267205	0.656662	-0.00511652	0.324059	0.14292	0.380589
C1QA-Nf146-NP_001334394.1	1	0	0	0.857119	0.568638	0.384494	1.186	-0.0316418	0.043192	0.0998856	0.111205	0.50502	1.06988	1.18129	1.65269
CRELD2-N190-NP_077300.3	0	1	0	0.0802061	2.63821	-0.348931	-0.0437611	-0.271403	1.90526	0.566826	2.36754	-0.60404	-0.623169	-1.25086	-0.245103
LAMP1-N84-NP_005552.3	0	1	0	0.785987	-0.215927	0.768309	-1.18664	1.03292	0.494243	-0.816892	-1.22494	-0.110862	-1.6154	1.29943	-0.205601
LAMP1-Nf84-NP_005552.3	1	0	0	0.973267	-0.207932	-1.00797	-1.50935	0.389842	-0.187559	-0.304288	-1.0804	0.152756	-0.158886	1.29571	0.861641
COL14A1-Nf1388-NP_066933.1	1	0	0	0.77397	-0.0552633	-0.171865	-1.15276	0.902146	0.232155	-0.500374	-2.08106	0.0524764	0.183046	-0.80388	-1.06587
COL14A1-N1384-NP_066933.1	0	1	0	0.680361	-0.523706	-0.0738998	-0.828691	0.701732	0.0985744	0.0603988	-0.66139	0.17476	0.14839	-0.668338	-0.844535
COL14A1-N1384;Nf1388-NP_066933.1	1	1	1	0.847551	-0.0971881	-0.305638	-0.453125	0.695437	0.256242	-0.372418	-0.864268	0.112243	0.164232	-1.05058	-0.76875
COL14A1-N1384;N1388-NP_066933.1	0	1	1	0.768834	-0.300589	-0.109906	-1.14067	0.582175	0.142488	0.0313711	-0.703588	0.190829	0.142016	-0.539577	-0.668532
ACE-N714-NP_000780.1	0	1	0	-0.939882	-0.95722	-0.100512	0.00585036	-1.31087	-0.971162	-0.753435	1.204	-0.695824	-0.112933	-1.33062	-1.45921
CPE-N139-NP_001864.1	0	1	0	0.14819	1.27623	-0.587114	1.2272	0.321677	0.271157	0.564807	0.555274	-0.0393988	-0.233709	-0.184834	0.0762034
CD44-N57-NP_000601.3	0	1	0	-0.572349	-0.0213951	-0.422733	0.279597	-0.550581	-0.330084	0.468286	0.386116	0.077125	0.419264	-0.463993	-0.129113
COL14A1-N372-NP_066933.1	0	1	0	0.446401	-0.443773	-1.7201	0.285112	-0.5163	-0.618992	-0.295418	-0.617712	-0.0692808	2.70823	-1.74182	-1.02991
TSPAN1-N141-NP_005718.2	0	1	0	0.434806	-0.614001	2.3436	-0.125722	1.1798	0.753779	-0.02838	-0.338683	1.50933	-0.804122	0.912786	-0.777266
CNTN1-N208-NP_001834.2	0	1	0	0.12014	0.197378	0.331051	0.402977	0.189002	0.0890008	0.134245	0.380004	0.391828	0.454159	0.536851	0.202819
GNS-N183-NP_002067.1	0	1	0	0.286112	-0.301645	0.0816452	-0.226491	0.581717	0.298531	0.356616	0.0346239	-0.38352	0.347083	0.185971	0.612642
LRP1-Nf729-NP_002323.2	1	0	0	0.545835	0.458017	1.3623	-0.847601	1.02821	0.807653	0.0563687	-0.154456	-1.99017	-0.915048	1.04693	0.241859
LRP1-N729-NP_002323.2	0	1	0	0.153067	0.201049	1.71897	-1.32991	1.17011	0.490733	0.201786	-0.688654	-1.97814	-0.684059	1.11088	-0.219793
POMT1-N449-NP_001070833.1	0	1	0	-0.319202	1.54873	-1.84091	-0.64254	0.326325	0.84427	-0.32433	1.35477	-0.332681	-0.221528	-0.20642	-0.511183
KDELC2-N419-NP_714916.3	0	1	0	-0.13002	0.0859976	-0.937212	1.25125	0.12647	-0.0158838	0.520501	0.45998	-0.344595	0.345789	-0.218802	0.453656
PLOD2-N63-NP_891988.1	0	1	0	-0.087816	-0.810186	0.138459	-1.64729	-0.100838	-0.39984	0.99365	-1.12193	0.528773	-1.12691	0.91711	0.364791
ADA2-N174-NP_001269154.1	0	1	0	0.516106	-0.440232	0.409332	0.551889	-0.205899	-0.197972	-0.356635	-0.293752	-0.0359533	-0.367791	0.0293334	0.332469
CASR-N446-NP_000379.2	0	1	0	-0.717709	0.974121	-0.597688	0.441139	-0.0634041	0.325459	-0.265969	1.16335	-0.699829	1.36307	-1.92578	-1.58708
PLXNB2-Nf733-NP_036533.2	1	0	0	-0.0276086	0.428377	-0.0820409	-1.49023	0.213264	0.15842	0.055135	0.525514	0.24042	-1.08769	-0.174435	0.061832
PLXNB2-N733-NP_036533.2	0	1	0	0.484024	0.0586542	0.510076	-0.50305	0.279647	-0.0292862	0.350707	-1.71198	0.277903	-1.13002	-0.658848	-0.457449
SVEP1-Nf3379-NP_699197.3	1	0	0	-0.776906	-0.489963	1.01777	0.778613	-0.325432	-0.357084	1.01801	0.585973	0.437212	-0.0543308	0.87951	-0.0743875
F2-N416-NP_000497.1	0	1	0	0.68772	-0.243275	1.09812	-0.232563	-0.183694	-0.738584	0.385799	-0.703794	-0.298748	-1.08192	-0.0879616	0.594439
FN1-Nf528-NP_997647.1	1	0	0	-0.557351	-1.6501	1.92191	-0.159152	0.00858463	-0.375385	1.28424	-1.11426	0.779534	-0.246755	1.02619	-0.910799
FN1-N528-NP_997647.1	0	1	0	-0.447483	-0.89356	1.97093	-0.175574	0.132554	-0.281986	1.05563	-1.00413	0.668528	-0.516915	1.08675	-0.598925
HLA-DQA1-N104-NP_002113.2	0	1	0	-1.14588	-0.392837	-0.264841	-0.202335	0.31361	0.6701	-0.743533	-0.147837	-0.922897	-0.536173	-1.09458	-0.345617
FBLN1-Nf535;Nf539-NP_006477.2	1	0	1	1.13367	-0.694316	0.330954	1.42829	0.437396	-0.0205946	0.327056	-0.396844	0.837029	0.245983	1.52937	0.24422
FBLN1-Nf535;N539-NP_006477.2	1	1	1	1.1217	-0.98879	0.660879	0.533441	0.481243	-0.149018	0.0785826	-0.831337	0.850392	-0.541293	1.66817	-0.37482
FBLN1-N535;N539-NP_006477.2	0	1	1	1.24332	-0.901807	1.0247	-0.460765	0.422716	-0.233047	0.444385	-0.756386	0.605622	-0.298578	1.73038	-0.0965093
FBLN1-N535;Nf539-NP_006477.2	1	1	1	1.31598	-0.143175	1.21507	NA	0.718873	-0.207992	0.212361	-1.71281	0.295173	-0.350197	0.957386	-1.98104
FBLN1-Nf539-NP_006477.2	1	0	0	1.30594	-1.15142	0.478932	-1.37796	0.228836	-0.566696	-0.0758313	-1.02091	0.277931	-0.563464	0.997015	-0.4414
FBLN1-N539-NP_006477.2	0	1	0	1.1484	0.354797	0.910016	1.29501	0.21984	-0.51041	0.0760302	-0.461343	0.47922	-0.0853664	1.35122	0.520822
FBLN1-Nf535-NP_006477.2	1	0	0	0.792904	-0.087133	0.407301	0.475797	0.833383	-0.113872	0.358471	0.258179	1.35934	0.40266	1.99482	0.474586
LAMB2-N1249-NP_002283.3	0	1	0	0.618784	0.547134	-0.613286	-0.631054	-0.244129	-0.202705	-0.0141027	0.422506	-0.170446	-0.469001	-0.345708	-0.180976
AGT-N47-NP_000020.1	0	1	0	0.000911628	-0.56214	1.32	-0.682459	0.423213	0.247167	0.595905	-1.12757	-0.37417	-0.757689	0.209778	1.32586
TSPAN1-N184-NP_005718.2	0	1	0	0.334928	-1.12133	2.43125	0.353804	1.0891	0.572924	-0.420558	-0.495472	2.31637	-0.595764	-0.120428	-1.42898
TSPAN1-N178-NP_005718.2	0	1	0	0.598901	-1.51599	2.21705	-1.57218	0.590953	0.434023	-0.0361572	1.44212	2.58827	-1.26108	-0.114969	-2.75797
CLCA1-N585-NP_001276.2	0	1	0	-4.54086	-3.34015	-3.15251	-3.00947	-3.71908	-4.71343	-3.23179	-2.39771	-2.57723	-2.0171	-2.98719	-1.08529
LAMA4-N550-NP_001098677.2	0	1	0	0.123246	-0.224801	-0.282985	0.1396	0.170264	-0.0683638	0.277562	-0.121734	0.0630684	1.35106	-0.169723	-0.140484
HLA-DRB1-Nf48-NP_001230894.1	1	0	0	0.78391	0.934242	-0.68884	0.627823	-0.0357978	0.26734	0.288015	0.78506	0.198752	0.824007	-0.304158	0.423401
HLA-DRB1-N48-NP_001230894.1	0	1	0	0.531219	0.494669	-0.0774872	0.149616	-0.0111825	0.00493298	-0.0948582	-0.0852518	0.12095	0.716007	-0.0959782	1.21449
PROM1-N211-NP_001139319.1	0	1	0	0.956974	-0.491869	2.23897	-0.683313	0.0196629	-0.46074	-0.64352	-1.05052	0.119272	-0.775199	1.06348	-1.19044
SCARB2-N105-NP_005497.1	0	1	0	0.354831	0.166298	-1.13379	-1.44792	0.497694	0.552918	-1.81803	0.551194	-0.753775	-0.387848	1.45797	-0.427341
NOMO1-N369-NP_055102.3	0	1	0	-0.299917	1.90847	-0.427264	0.125731	-0.167914	1.13966	-0.46987	1.53598	-0.634447	-0.942444	-0.444315	-0.551413
ITGB2-N50-NP_000202.3	0	1	0	-0.627261	-0.594437	-1.58663	-0.925105	-0.261527	-0.170327	-1.43759	-0.935208	-0.533391	-0.477733	-0.536326	-0.0975702
NPC1-N598-NP_000262.2	0	1	0	2.25813	0.0895025	-0.0927356	0.259277	-0.0970434	-0.107548	-0.388616	0.22671	0.017224	-0.464824	0.207956	-0.644611
GAA-N140-NP_000143.2	0	1	0	0.998203	-0.429771	1.06778	-0.519255	-0.361888	-0.57016	0.198452	-0.957682	0.633483	-0.465615	1.94577	0.261054
COL12A1-N1763-NP_004361.3	0	1	0	0.00686237	-2.46055	1.0198	-1.43379	-0.152446	-0.489916	0.115506	-1.52473	0.546586	-0.501202	0.24012	-0.596596
CTRL-N114-NP_001898.1	0	1	0	-1.09821	2.69127	-0.903923	0.0939172	-0.896857	2.6581	-0.166851	2.66739	-2.20326	-1.42184	-2.29769	-1.23827
ITGA2-Nf105-NP_002194.2	1	0	0	0.243367	-0.0422881	0.530911	0.398417	-0.141074	-0.315287	-0.720059	0.0176635	0.621781	0.0132699	-0.14504	-0.209324
ITGA2-N105-NP_002194.2	0	1	0	-0.334281	-0.748659	0.624641	0.465723	0.027641	-0.439066	-0.302849	-0.353425	0.367705	-0.103761	0.355848	-0.71553
SLC6A14-N189-NP_009162.1	0	1	0	-1.0314	-1.20789	0.267547	-0.555048	-0.565983	-0.543263	-0.647935	-0.380587	0.654205	-0.593674	-0.683369	-0.57321
APOB-N3465-NP_000375.2	0	1	0	-1.31038	-1.41888	-0.721141	-1.08457	-0.694385	-0.672159	-0.95821	0.163978	-1.09619	-0.917275	0.0776267	0.659988
MPEG1-N255-NP_001034485.1	0	1	0	0.409494	-0.112166	1.9088	-0.653068	-0.00842385	-0.222585	-0.311985	1.89697	-0.361619	-0.991609	0.125997	1.40178
HSP90B1-N445-NP_003290.1	0	1	0	-0.249114	2.80742	-0.52705	0.398039	0.170162	1.05964	0.537977	0.20264	-0.195327	-1.84226	-0.276242	0.689518
LAMA2-N2648-NP_000417.2	0	1	0	-0.0829534	0.718026	0.158705	0.387369	0.227825	0.282718	0.139402	1.14115	-0.343964	1.4411	-0.565504	-0.0681421
LAMA2-Nf2648-NP_000417.2	1	0	0	-0.109712	1.2561	-0.877823	0.169065	-0.278048	0.840834	0.635088	1.68612	-0.534301	1.25357	-0.211986	0.0751909
AZU1-N171-NP_001691.1	0	1	0	-0.304254	-0.87233	-2.89574	-1.61925	-1.59796	-1.2993	-1.25078	-2.14394	-0.107587	-2.19433	-1.05299	0.688282
LAMA5-Nf2568-NP_005551.3	1	0	0	-0.138201	0.431444	-0.0645818	1.50751	0.16461	0.0665634	0.177292	0.664077	-0.471818	0.0280339	-0.159318	-0.45423
LAMA5-N2568-NP_005551.3	0	1	0	-0.0513321	0.340959	0.272098	1.25592	-0.0500883	0.143352	0.460721	0.538946	0.0647475	0.480338	-0.031002	0.267509
TXNDC11-N337-NP_001290376.1	0	1	0	-0.134743	1.26424	-1.30147	-1.07823	-0.0624013	0.518295	0.848623	1.08254	-0.420638	-0.194519	-0.691996	-0.640916
CEACAM1-N378-NP_001020083.1	0	1	0	-0.282889	-0.863846	1.5834	-0.0134855	-0.268498	-0.649628	-0.42648	-0.544681	0.0101487	-0.665209	0.17355	-0.11803
ALCAM-Nf167-NP_001230209.1	1	0	0	0.728551	2.35372	-0.489598	-0.822633	0.279827	0.307897	-0.681304	0.530818	0.840697	-0.541602	0.443652	-0.335583
ALCAM-N167-NP_001230209.1	0	1	0	0.606096	1.50397	-0.0782259	-1.27616	0.883407	0.796506	-0.701238	-0.910862	0.819445	-1.30704	2.41919	-0.0467846
LAMB3-N604-NP_000219.2	0	1	0	-0.0159367	-0.745808	-0.427321	0.581748	-0.651666	-1.41619	1.02853	-1.34899	0.696341	-0.271101	0.421273	-0.61407
CD63-N172-NP_001244318.1	0	1	0	-0.559415	0.0278167	0.433343	0.422237	0.116307	0.280442	-1.25806	0.855238	-0.0296936	0.142574	0.645423	-0.755909
NPC2-N58-NP_006423.1	0	1	0	0.338955	0.0968901	0.272524	-0.308571	0.000657467	0.211046	0.0506259	0.345783	-0.155855	0.195036	1.91624	0.748882
ITGAX-N899-NP_000878.2	0	1	0	-0.255194	-0.612718	-1.06544	1.07398	-0.0949261	-0.145627	0.314725	-0.223553	-0.0549058	0.386926	-0.606351	-0.184095
HYOU1-N515-NP_001124463.1	0	1	0	-0.614344	1.58154	-0.836339	-0.514347	-0.458493	1.01597	-0.135493	1.65027	-0.802728	-0.874901	-0.900066	0.667178
JCHAIN-Nf71-NP_653247.1	1	0	0	0.0573152	-0.690286	2.04937	-1.36005	0.505102	-0.0569574	0.160391	-1.1424	-0.0180071	-0.986958	-0.232809	0.800042
JCHAIN-N71-NP_653247.1	0	1	0	0.0206028	-1.1907	2.03747	-0.878917	0.371574	-0.244757	-0.0304012	-2.21908	-0.67295	-1.47558	-0.0847467	1.18868
ERAP1-N414-NP_001336173.1	0	1	0	0.0660537	0.156281	-0.126643	0.122111	0.283628	0.353491	-0.0330222	0.0836728	-0.206487	-0.172855	-0.0407828	-0.0248343
PLAU-N305-NP_001138503.1	0	1	0	-0.61498	-1.07448	-0.347747	-3.25868	-0.184776	-0.350808	0.920984	-2.14293	-0.038524	-0.940445	1.03538	-0.199727
ITGAM-N240-NP_000623.2	0	1	0	-0.577715	-0.773048	-1.29723	-1.85415	-0.575939	-0.679311	-0.51306	-1.1398	-0.605299	-0.911491	-0.918619	-0.371495
PCYOX1-N353-NP_057381.3	0	1	0	-0.403406	0.785902	-1.26656	2.17853	-0.83601	-0.075627	-1.32628	1.39218	-0.519212	0.534673	-0.898836	-0.604745
AEBP1-Nf528-NP_001120.3	1	0	0	0.100238	-0.916177	1.68438	0.762107	0.175695	-0.100862	0.642987	0.141211	0.128956	0.401254	0.135892	-0.00722929
AEBP1-N528-NP_001120.3	0	1	0	0.204089	-0.391274	2.11851	0.757892	0.342813	-0.286586	0.289609	0.18157	0.160452	-0.0896787	0.63213	-0.178288
ITGB1-N50-NP_002202.2	0	1	0	-0.0800324	-0.433095	0.276697	0.887806	0.0352636	-0.167096	-0.475969	-0.285186	0.663204	-0.412186	0.630117	-0.0118364
MRC1-N104-NP_002429.1	0	1	0	-0.163742	-0.0118718	-1.99651	-0.579164	0.0239365	0.204821	-1.10388	0.131676	-0.862642	0.399598	-1.54822	-1.00363
APOH-N193-NP_000033.2	0	1	0	0.852455	-0.250222	1.87404	-1.20468	0.139116	-0.0224881	1.32288	-0.736991	-0.0123199	-0.982917	0.194206	0.43385
APOH-N183;N193-NP_000033.2	0	1	1	1.03474	-0.192898	1.946	-1.16335	0.159491	-0.131635	1.37591	-1.65155	-0.147892	-1.30291	0.149898	0.367612
APOH-N183-NP_000033.2	0	1	0	0.80312	-0.0989964	1.90592	-1.14816	0.12772	-0.295461	1.31304	-1.34669	-0.056374	-1.19563	0.142116	0.359074
FKBP10-N310-NP_068758.3	0	1	0	0.0368731	0.106519	-0.0402254	0.993278	0.0261509	0.0824979	0.494944	0.531004	0.036815	0.720414	-0.061833	0.773442
APOD-N98-NP_001638.1	0	1	0	-0.119543	-0.282552	0.613218	-0.541329	0.151521	-0.302403	0.335655	-0.521006	-0.258704	-0.0964654	0.404737	1.03226
APOD-Nf98-NP_001638.1	1	0	0	-0.214029	-1.07817	0.406069	-0.77804	0.367863	-0.125322	0.3055	-0.0638571	-0.302593	-0.0277749	0.643734	0.939824
FKBP9-N286-NP_009201.2	0	1	0	0.394136	-0.322483	0.384795	0.178706	0.222104	0.0529194	0.603125	-0.624595	0.300665	0.124788	0.42842	0.749503
MAN2B1-N930-NP_000519.2	0	1	0	1.5549	0.0788352	0.392609	-1.25152	0.633844	0.277601	0.177086	0.0763856	-0.0582721	0.17869	-0.0663909	0.464422
TM9SF3-N174-NP_064508.3	0	1	0	-0.724884	0.136962	-2.35459	-0.56509	-0.134053	-0.0437895	-2.19599	1.04882	0.341879	-1.09409	-0.680899	-1.85118
PLOD3-N63-NP_001075.1	0	1	0	0.501793	-0.38577	0.314476	-2.42892	0.243774	-0.287276	-0.93509	-0.976428	0.595163	-0.537618	0.469227	0.0874077
ITGA6-N731-NP_000201.2	0	1	0	-0.914232	0.592224	-0.314478	0.961347	0.112722	-0.0779846	-0.0243733	0.265699	0.624602	-0.0728699	-0.741995	-0.609253
LGALS3BP-N69-NP_005558.1	0	1	0	0.806607	-0.857685	1.0907	-1.26506	0.108227	-0.585345	1.0537	-1.22694	0.749237	-1.01781	1.33952	-0.646214
LAMC1-N1223-NP_002284.3	0	1	0	0.0848604	0.273462	-0.169993	-0.14526	-0.0707668	-0.0517693	0.0420415	0.230106	-0.183093	1.06448	-0.451663	-0.448467
HEXA-N157-NP_000511.2	0	1	0	-0.164387	-0.600577	-0.947777	0.528011	-0.413918	-0.521365	-0.603655	-0.990282	-0.0744913	0.37095	-0.0321377	-0.375471
TINAGL1-N161-NP_071447.1	0	1	0	-0.231189	0.451692	0.0790994	-0.0699361	-0.072778	0.33477	0.687294	0.0864363	-0.870596	-0.248326	-0.582823	0.38732
ASPN-N281-NP_060150.4	0	1	0	0.378665	-0.546291	1.58099	-0.00808998	0.446466	-0.344448	1.24282	-0.439159	-0.282541	0.904655	-0.705252	-0.731588
GP2-N201-NP_001493.2	0	1	0	-0.74673	3.3186	-0.883265	0.765159	-0.585937	2.56462	-0.485854	0.0957273	-1.39206	-0.698892	-1.51027	2.89374
VTN-N169-NP_000629.3	0	1	0	0.0568041	-1.27937	1.99738	-1.55355	-1.08877	-1.6902	-0.0908056	-2.18119	-0.489921	-1.70345	-0.501565	0.788655
CPQ-N179-NP_057218.1	0	1	0	0.401091	0.813498	0.449169	-0.0113939	0.489021	0.424544	0.800466	-0.461543	-0.0644975	-0.240513	0.333824	0.0199816
LAMA5-N479-NP_005551.3	0	1	0	0.341724	0.790025	0.224683	1.709	0.0266144	0.269593	-0.219804	0.623453	0.52127	0.708438	0.0937138	0.239701
C4B-N226-NP_001002029.3	0	1	0	0.199608	-0.489452	-0.109708	-0.569376	-0.507093	-0.573989	0.551393	0.0958001	-0.452385	-0.094637	-0.0239156	1.07612
TF-Nf630-NP_001054.1	1	0	0	0.230697	-0.143145	0.666162	0.06242	-0.0727838	-0.461587	0.626355	-0.371202	0.237478	0.115392	0.0837191	0.297232
TF-N630-NP_001054.1	0	1	0	0.654522	-0.188303	1.64346	0.260207	0.123895	-0.228612	0.527913	-0.417546	-0.121688	-0.230985	0.0486333	0.0736234
PTK7-N291-NP_001257327.1	0	1	0	-0.47733	-0.698824	-0.149185	0.283756	0.0334288	-0.0883394	0.297583	-0.229048	0.693465	0.652911	0.592131	-0.305074
PTK7-Nf291-NP_001257327.1	1	0	0	-0.194806	-0.209075	-0.396065	-0.270248	-0.168412	-0.243246	0.287482	-0.195733	1.12534	0.476427	0.502112	-0.282696
FKBP10-N182-NP_068758.3	0	1	0	0.401527	-0.229066	-0.666397	-1.21727	0.30011	0.269341	0.427158	-0.467201	0.487032	-0.183663	0.463376	1.43041
YWHAZ-N108-NP_001129171.1	0	1	0	-0.0611774	-0.0532608	0.396196	-0.72883	0.346823	-0.100868	1.06405	-0.244241	-0.207216	0.090305	0.173623	0.0503484
NRCAM-Nf802-NP_001032209.1	1	0	0	0.0616641	0.928947	-0.270529	0.338961	-0.868161	1.27296	-0.771899	2.20606	-0.394914	-0.352505	-0.315286	-0.609869
NRCAM-N802-NP_001032209.1	0	1	0	-1.65643	1.86375	1.1973	0.822305	-0.322073	1.55029	-0.000484146	1.06662	-2.053	-0.55426	-2.43833	-1.13092
KNG1-Nf294-NP_001095886.1	1	0	0	0.359271	-0.274506	0.909162	-0.748398	-0.223984	-0.507365	1.01587	-0.923533	0.107644	-1.39941	0.428146	1.62029
KNG1-N294-NP_001095886.1	0	1	0	0.674462	-0.469207	1.29955	-1.61436	0.0804196	-0.255727	1.40212	-0.1921	-0.0300756	-0.960959	-0.245684	0.805489
COL11A1-N1640-NP_001845.3	0	1	0	-0.369753	-1.56861	1.55801	-2.04326	-0.140589	-0.56573	1.18667	-2.24441	1.35676	-0.0127987	1.54691	-0.435596
ATRN-N383-NP_001310261.1	0	1	0	-0.0834452	-0.423032	0.66242	0.342043	-0.810584	-0.953226	0.094209	0.438133	-0.613451	0.235991	-0.0229221	1.12441
FBN1-Nf1713-NP_000129.3	1	0	0	0.0670389	-0.979206	-0.419994	-0.705851	-0.452788	-0.630644	-0.853573	-0.372124	0.677902	0.676064	-0.0533619	-0.631896
FBN1-N1713-NP_000129.3	0	1	0	0.227297	0.247233	-0.205143	1.06698	-0.451136	0.846085	-0.312786	1.43703	0.211142	0.918563	-0.165583	-0.345175
FBN1-Nf1703;Nf1713-NP_000129.3	1	0	1	0.446387	-0.441903	0.170039	-0.725074	-0.33124	-0.0894153	-0.156695	0.809364	0.481692	0.663106	-0.295107	0.214997
FBN1-N1703;Nf1713-NP_000129.3	1	1	1	0.0878476	-1.19139	-0.328954	-1.53775	-0.1152	-0.54641	-0.723945	-0.707207	0.349259	0.858309	-0.251368	-0.351488
FBN1-N1703;N1713-NP_000129.3	0	1	1	-0.0628668	-0.545995	0.690761	0.107783	0.0267232	-0.226983	-0.101393	0.0333606	0.983908	0.247619	0.383194	-0.751144
FBN1-N1703-NP_000129.3	0	1	0	0.116262	-0.161818	0.200819	0.0373722	-0.373569	-0.507188	-0.315012	0.618218	0.518632	0.422213	0.088773	-0.782764
TGFB3-N135-NP_001316867.1	0	1	0	0.254082	-0.868198	-1.60947	-0.432027	-0.806886	-0.683199	-0.302718	-0.610408	-0.00909318	1.4726	-0.34541	0.585574
TGFB3-Nf135-NP_001316867.1	1	0	0	0.494235	-2.06464	-1.17092	-1.18972	-0.681116	-1.23826	0.15586	-2.38138	0.174761	1.43509	-0.838404	0.15152
MCAM-N418-NP_006491.2	0	1	0	-0.209475	0.0656403	0.171203	0.278643	-0.140161	-0.170653	0.546201	0.138426	-0.270429	1.12855	-0.194026	-0.00158273
MCAM-Nf418-NP_006491.2	1	0	0	0.11203	-0.0398552	0.148585	0.131159	-0.347493	-0.33119	0.3408	-0.00209066	0.145666	0.829934	-0.0426529	0.485212
LAMA2-N2558-NP_000417.2	0	1	0	0.225438	-0.139512	0.128493	1.17701	0.0453243	-0.233961	0.0822612	0.328314	0.110294	2.70082	-0.560105	-0.374836
BSG-N44-NP_001309172.1	0	1	0	0.0496393	0.665215	0.575606	0.605998	-0.0912661	0.488775	0.297903	0.930572	-0.0423746	-0.0667758	0.152677	0.224428
CLU-N374-NP_001822.3	0	1	0	0.718188	0.385604	2.27442	-1.18904	0.0656384	-0.273265	0.211404	-1.60634	-0.0652516	-1.1939	-0.257227	0.958999
SEL1L-N431-NP_005056.3	0	1	0	-0.234273	2.97218	-0.799179	0.25018	-0.0693319	1.65066	-0.13119	0.771044	-0.0333781	-1.24627	0.0980474	-0.556946
COL12A1-N2679-NP_004361.3	0	1	0	-0.337444	-1.50337	0.992578	-2.43799	-0.32196	-0.948731	-0.17791	-1.63505	0.323922	-0.529034	0.206248	-0.24206
COL12A1-Nf2679-NP_004361.3	1	0	0	-0.63853	-2.08692	0.523711	-2.17326	-0.762685	-1.04422	-0.057487	-2.51788	0.77326	-0.919165	0.296579	-1.07173
CD59-N43-NP_000602.1	0	1	0	0.335666	0.318391	0.810873	0.109671	0.0539344	0.134025	-0.143027	0.403428	0.290894	-0.129338	1.29302	0.0595839
CD59-Nf43-NP_000602.1	1	0	0	-0.163722	1.03069	0.685163	-0.566368	-0.0371975	0.140932	-0.914338	-0.0474688	0.326905	-0.550389	0.781022	-0.136076
CILP-N420-NP_003604.3	0	1	0	-0.336442	-0.134021	-0.057411	0.955672	-0.31061	-0.191426	0.832832	0.264776	0.0602016	-0.101959	-0.108748	0.0676295
SERPIND1-N49-NP_000176.2	0	1	0	0.768621	0.104114	0.641747	-0.221628	0.118067	0.0147612	0.399453	0.30737	-0.963384	-0.54263	-0.459941	1.19432
MUC4-N7298-NP_001309397.1	0	1	0	-1.21481	-0.698706	2.01118	0.336666	2.60132	2.20166	0.24879	-1.09011	-0.0312318	-1.34456	-0.981179	-0.603427
DMBT1-N1889-NP_001307573.1	0	1	0	-2.75922	-1.4282	1.57364	-1.08282	0.993363	-0.36566	-1.41621	-1.57318	-1.1935	-1.48153	-1.83905	-1.47925
ADAM28-N602-NP_001291280.1	0	1	0	0.824268	-0.201674	0.120514	-0.681432	0.037329	-0.236643	0.0687913	-0.0947586	0.390531	-0.827337	0.521811	-0.159579
CP-N397-NP_000087.1	0	1	0	0.374532	-0.12793	1.12731	0.361136	-0.00267594	-0.758178	0.580584	-1.33025	-0.224178	-0.853788	0.457574	0.577888
HSPG2-Nf3837-NP_001278789.1	1	0	0	0.626226	0.479364	0.271486	0.0474383	0.303821	0.173535	0.562752	0.199339	0.115275	0.121546	0.484231	0.157524
HSPG2-N3837-NP_001278789.1	0	1	0	0.260696	0.409547	0.392477	-0.0444961	0.330502	0.355661	0.2466	-0.056292	0.0905064	-0.00796358	0.499265	-0.101218
LTBP2-Nf343-NP_000419.1	1	0	0	0.569323	-1.13992	0.827724	-0.0714289	0.730599	-0.0909714	1.16967	0.00544636	0.259624	1.07055	-0.487357	-0.926948
LTBP2-N343-NP_000419.1	0	1	0	0.334623	-1.4376	0.977254	-0.559146	0.634913	-0.241356	0.390479	0.265711	-0.126618	1.26332	-0.61748	-0.924213
WISP1-N143-NP_003873.1	0	1	0	0.335536	0.304532	0.388802	1.20871	0.406077	-0.030494	0.419834	0.0876558	-0.289592	0.356426	-0.529304	0.0747558
SERPINI2-N212-NP_001012303.1	0	1	0	-3.92923	2.81264	-2.56315	-1.00631	-0.402864	1.85705	-0.554099	2.53325	-3.24499	-2.3924	-3.60188	-1.09879
STT3B-N627-NP_849193.1	0	1	0	-0.220457	1.85318	-1.98999	-0.571354	-0.171729	0.906177	-1.88824	1.56826	-0.39052	-1.12199	0.165044	-1.18966
C1R-N528-NP_001341275.1	0	1	0	0.516683	-0.18086	0.691949	-0.396428	0.158094	-0.0711187	0.344859	-0.112471	-0.0839691	-0.488424	0.237599	0.588946
LTBP2-N616-NP_000419.1	0	1	0	0.74966	-0.379478	1.33416	-0.586102	0.810188	0.0865765	0.0541294	-0.451981	0.138224	-0.572199	-0.0229859	-0.419286
ANPEP-N265-NP_001141.2	0	1	0	-1.71275	-0.0631604	-1.52402	1.14657	-2.00768	-0.589503	-1.11224	1.80294	-1.48982	-0.194103	1.15341	-1.12265
C4BPA-N506;N528-NP_000706.1	0	1	1	-0.0278688	-0.0507859	0.327706	1.0259	0.0115272	-0.0317366	0.480078	0.831668	-0.285224	0.451207	-0.106939	0.985014
CUZD1-Nf57-NP_071317.2	1	0	0	-1.0478	1.22266	-0.483652	1.79922	-0.377498	0.530672	-1.05908	2.44789	-1.55961	0.962553	-2.07569	1.81602
CUZD1-N67-NP_071317.2	0	1	0	-2.71157	0.881626	-2.01043	1.23952	-1.26431	0.913422	-1.36705	2.40315	-2.68532	0.901459	-2.70578	1.819
CUZD1-N57;N67-NP_071317.2	0	1	1	-1.72771	0.658745	-1.67933	0.248888	-1.43655	1.10324	-0.835029	2.5786	-1.00769	0.247411	-1.43853	1.58358
MYH9-N1825-NP_002464.1	0	1	0	0.281619	-0.278993	-0.388159	-1.84075	-0.0268199	-0.106499	-0.428366	-0.640891	-0.299209	1.33801	-0.332669	-0.354857
FCGBP-N2138-NP_003881.2	0	1	0	-0.894909	-1.144	0.483265	0.938865	0.25839	-0.244349	0.12188	-0.150703	-0.435858	-0.483475	-0.445743	-0.0426429
MPZL1-N130-NP_003944.1	0	1	0	0.393819	0.248376	-0.276537	-0.587887	0.135402	-0.445784	0.179074	-0.316761	0.308637	0.23688	0.519593	0.260347
NCLN-N428-NP_001308392.1	0	1	0	-1.51569	1.5763	-2.24738	1.21007	-0.725465	1.07282	-1.81802	1.81311	-1.39347	-2.28342	-2.17583	-0.704436
LAMA4-Nf308-NP_001098677.2	1	0	0	0.670478	0.274651	0.102098	-0.0288498	0.460756	0.0882025	0.111646	-0.258466	0.114425	-0.839824	0.00507592	0.234814
LAMA4-N308-NP_001098677.2	0	1	0	0.660266	0.415126	0.115521	-1.2699	0.331607	0.277274	0.0224395	-0.250011	-0.128091	-0.394443	-0.168591	0.614014
CTBS-N299-NP_004379.1	0	1	0	0.202385	0.0348214	-0.283592	1.20338	0.12316	-0.157291	0.222663	0.203248	-0.803937	0.0776715	0.55577	0.131107
P4HA1-N113-NP_001017962.1	0	1	0	0.00754117	-0.415895	0.281478	0.693902	-0.0128629	-0.225814	0.915464	-0.0309116	0.746183	-0.401493	0.668075	0.831883
SLC44A2-N198-NP_001138528.1	0	1	0	-0.789132	-0.0200026	-1.08918	-0.907034	-0.105184	-0.0510484	-1.75144	0.425858	-0.664194	0.239193	-0.0853407	-0.808614
SULF1-N131-NP_001121676.1	0	1	0	1.17846	-0.757639	1.05713	-1.54737	0.702774	0.408215	0.997869	-1.1629	-0.0111361	-0.951214	1.04197	-0.571069
CUZD1-N394-NP_071317.2	0	1	0	-1.93059	0.856389	-1.18853	0.784222	-2.23225	1.20906	-1.38445	1.4701	-2.09676	-0.0828715	-2.62534	1.19574
CPVL-N81-NP_001334981.1	0	1	0	-0.161372	-0.620939	-1.61928	0.082101	-0.301305	-0.212619	-0.617773	-0.716588	-1.01714	0.0668573	-1.28378	0.606572
PXDN-N1178-NP_036425.1	0	1	0	0.186416	-0.367379	0.0157792	-1.63296	0.136898	-0.0304606	0.670084	-0.328732	0.199649	-0.320936	0.425598	-0.693589
LAMA2-N1916;Nf1920-NP_000417.2	1	1	1	0.0761675	1.16043	-0.546617	-0.815232	0.366049	1.04313	0.273784	0.645778	0.267744	0.877764	-0.556349	-0.837083
LAMA2-N1916;N1920-NP_000417.2	0	1	1	0.246295	0.698908	0.0187625	-0.0701236	0.599348	0.831429	0.126602	0.381386	0.123679	0.521738	-0.196554	-0.776896
PTPRH-N468-NP_002833.4	0	1	0	0.560703	-0.410505	1.6012	0.0350761	0.0110152	0.0173196	0.418073	0.167183	0.851717	-0.456267	-1.13984	-0.582229
LTF-Nf484-NP_001308051.1	1	0	0	-0.632361	-0.935048	-1.06288	-0.430314	-1.03218	-0.766446	-0.210108	-0.719297	-0.622703	-0.342884	-1.42405	-0.750028
LTF-N484-NP_001308051.1	0	1	0	-0.712429	-0.911064	-1.53598	-0.52618	-1.0099	-0.896751	-0.198889	-0.787866	-0.585925	-0.302108	-1.7079	-0.769007
SFRP4-N116-NP_003005.2	0	1	0	0.071337	0.104507	0.289611	1.24472	0.0703182	0.131778	0.212887	0.738173	-0.111933	0.302934	-0.106244	0.116268
CTSC-N119-NP_001805.3	0	1	0	0.670312	-0.294698	-0.285836	-0.0985494	0.413223	0.0198057	0.0721635	-0.217253	0.286531	-0.0197798	0.381046	0.377035
ADGRE5-N404-NP_001020331.1	0	1	0	0.416291	-0.260046	0.580198	-0.833232	0.575914	0.305215	1.03537	-0.864639	-0.0803712	-0.844321	-0.0864072	0.7657
HSPG2-Nf3781-NP_001278789.1	1	0	0	-0.208906	0.22038	0.428671	1.10253	-0.228751	-0.0793546	0.246336	0.490538	0.135898	0.964237	-0.0876694	-0.916062
HSPG2-N3781-NP_001278789.1	0	1	0	-0.168461	0.134314	0.466304	0.804914	-0.308746	-0.140165	0.0306902	0.318416	-0.0369771	0.834348	0.213777	-0.807145
A1BG-N179-NP_570602.2	0	1	0	0.923701	0.0769436	1.21764	0.600349	0.110756	-0.512073	0.111829	0.153272	0.0859987	0.180737	0.367635	0.967548
APMAP-N160-NP_065392.1	0	1	0	-0.137251	1.06723	-0.514251	-1.35681	0.0738308	0.626399	-1.26599	0.447334	-0.0579451	-0.220048	0.317883	0.751464
LAMC1-N1205-NP_002284.3	0	1	0	0.678955	0.334387	0.147079	0.0168617	0.527908	-0.137015	-0.548822	-1.43418	0.397841	-0.546673	0.133635	-0.26495
FSTL1-N175;N180-NP_009016.1	0	1	1	0.208842	-0.338075	0.173647	-0.51678	0.0620563	-0.221526	0.861579	-0.744266	0.0307219	0.453851	0.384017	0.861324
NRCAM-N507-NP_001032209.1	0	1	0	-0.915	2.89228	-0.181968	-0.727424	-0.0419895	1.31275	0.0892587	1.53134	-1.10843	-0.516293	-0.824793	-0.0997919
ANPEP-N234-NP_001141.2	0	1	0	-2.69833	-0.735217	-2.66309	-0.128229	-2.92717	-1.47633	-2.01842	0.84442	-1.61277	-0.133938	-0.135062	-1.11704
SEL1L3-N359-NP_001284521.1	0	1	0	0.143966	0.642557	-0.246284	0.0540582	0.639992	0.140819	-0.47523	0.32222	0.557729	0.3099	0.481849	0.317165
SLC5A1-N248-NP_000334.1	0	1	0	-0.455768	-1.16837	-1.16535	-0.439724	-1.30759	-1.36289	-1.37814	0.440844	0.317135	-0.0616341	-1.73178	-1.09628
MUC5B-N145-NP_002449.2	0	1	0	-0.131337	0.174411	0.490738	0.328495	0.526047	-0.00526616	0.00726867	0.0243028	-0.0164111	0.267821	-0.0517844	0.113029
DCN-N303-NP_001911.1	0	1	0	0.553934	-0.0887695	1.04761	-0.195409	1.04434	0.095722	2.56152	-0.655837	-0.909404	-0.203385	0.789278	0.223411
THSD4-N441-NP_079093.2	0	1	0	0.728707	-0.17436	-0.478424	-1.34264	0.763283	0.0404009	0.204879	-0.429673	-0.354618	0.0162616	-0.0698865	-0.61271
PTPRC-N421-NP_002829.3	0	1	0	0.370891	0.0060609	-1.71707	-0.384906	-0.45303	-0.0800016	-1.01931	-0.511602	-0.757298	-0.991126	-0.570255	0.700044
AOC1-N538-NP_001082.2	0	1	0	-0.394847	-1.855	0.08204	0.231807	0.0214264	-0.0964506	0.468518	0.117176	-1.42777	-0.59964	-2.98576	-2.38329
CACNA2D1-N769-NP_000713.2	0	1	0	0.0477883	-0.258939	-0.915272	-0.335988	-0.387561	-0.321354	-0.783126	0.671464	0.0803797	1.3684	-0.0307744	0.0448546
CACNA2D1-Nf769-NP_000713.2	1	0	0	0.47793	0.206427	-1.28832	-0.552643	-0.173084	-0.413055	-0.362026	-0.624031	0.139975	1.33423	-0.512183	-0.517749
LAMA2-N380-NP_000417.2	0	1	0	-0.348455	0.192055	-0.63596	1.95604	-0.39824	0.331498	-0.446947	0.627536	-0.435937	2.13206	-0.619817	-0.716695
SLC6A14-N302-NP_009162.1	0	1	0	-0.889317	-1.0463	0.782861	-0.0976855	-0.44263	-0.676905	-0.184619	-0.307411	1.57035	-0.72984	-0.958086	-1.08137
LAMB1-N1542-NP_002282.2	0	1	0	-0.153139	0.181905	-0.12472	1.12187	0.150109	0.272522	-0.149126	0.0666584	0.147421	1.63862	-0.378025	-0.192191
PLXNB2-N1002-NP_036533.2	0	1	0	0.281792	0.36299	0.332354	1.32889	0.00781936	0.0274498	0.636573	-0.290774	0.58034	-0.248321	-0.446984	-0.0182338
MXRA5-N2203-NP_056234.2	0	1	0	0.0753797	-1.38873	1.22703	-3.9348	0.0101852	-0.49206	0.787831	-1.71771	0.474925	-0.216181	0.42845	-0.684238
CFB-N122-NP_001701.2	0	1	0	1.04102	-0.266678	0.72285	-0.174413	-0.318434	-1.18943	-1.06018	-1.13986	0.243945	0.131158	0.682278	0.34759
ITGAX-N1050-NP_000878.2	0	1	0	0.102094	-0.454706	-0.537594	-0.472239	-0.239804	-0.329185	-1.06752	-0.652487	-0.543382	-1.23459	-0.643022	-0.571544
BGN-Nf311-NP_001702.1	1	0	0	1.03037	-0.374471	2.00098	-0.991172	1.25662	0.332964	1.50984	-0.665873	-1.20116	-1.0476	0.0824233	-0.0340004
BGN-N311-NP_001702.1	0	1	0	1.06277	-0.7641	2.3911	-0.571155	1.26576	0.318314	1.27575	-1.21664	-1.87479	-1.90485	0.210663	-0.0607124
POSTN-N599-NP_006466.2	0	1	0	0.696037	-1.44556	1.50207	-1.28121	-0.316601	-0.965178	1.33343	-1.56093	0.106212	0.119117	-0.150847	-0.865576
MSLN-N388-NP_001170826.1	0	1	0	0.972169	-1.84628	1.53584	-0.492104	0.170789	-0.504481	0.98503	-1.03928	-0.396894	-1.47114	2.10479	-1.28876
COL5A1-N1672-NP_000084.3	0	1	0	0.415717	-0.884486	1.08733	-0.654195	0.217295	-0.361733	0.555144	-0.809721	0.589256	0.555456	0.755513	0.372454
OLFM4-N352-NP_006409.3	0	1	0	-0.886861	-0.338152	2.90861	0.671502	-0.0865605	-0.939741	-0.393096	-1.08459	0.0385863	-0.0107519	-1.42358	-0.233631
MFAP4-N161-NP_001185624.1	0	1	0	0.611347	-0.499955	1.57651	-1.81707	0.908494	-0.0684236	0.133439	-0.836944	0.437043	-1.47699	0.208035	-0.467098
MFAP4-Nf161-NP_001185624.1	1	0	0	1.12431	0.0998502	0.929586	-1.67388	0.968131	0.0516804	0.9518	-0.474039	0.697931	-0.827469	0.492577	0.552253
FCGBP-N5186-NP_003881.2	0	1	0	-0.344138	-0.579316	0.0171635	-0.780619	0.77887	-0.427078	-0.473367	-0.86366	-0.497392	-0.177582	0.0217039	-0.247446
NOMO1-N218-NP_055102.3	0	1	0	0.102062	1.06398	0.255301	0.747339	-0.0132127	0.429792	0.137206	1.02441	0.0119033	0.0126482	-0.0308999	0.220778
ATP1B3-N124-NP_001670.1	0	1	0	-0.726066	-0.825099	-2.05409	-1.88298	-0.995305	-0.404414	-1.82089	-0.403408	-0.701759	-0.448628	-0.202	-0.320154
CEACAM5-Nf650-NP_001278413.1	1	0	0	-0.327498	-2.08646	3.26766	-1.28491	2.10132	1.68785	-0.0209343	-0.353281	1.10819	-1.135	-1.75968	-1.94278
CEACAM5-N650-NP_001278413.1	0	1	0	0.232019	-0.0111189	2.55038	0.782376	1.49292	1.22363	-0.0543336	0.37318	-0.393912	-0.374859	-0.75427	-0.456949
AHSG-N155-NP_001341501.1	0	1	0	0.561885	-0.210161	1.62303	-0.0616317	0.0455233	-0.35097	1.57833	-0.630899	-0.0848802	-0.689861	-0.0655286	0.942076
AHSG-Nf155-NP_001341501.1	1	0	0	0.268749	-0.680194	1.16106	-3.98428	-0.334054	-0.40845	1.38685	-0.524837	0.256015	-1.27224	-0.0186868	1.25257
THBS1-Nf248-NP_003237.2	1	0	0	-0.259029	-0.859417	2.7526	1.17999	0.34233	-0.0818055	0.362515	-0.512025	-0.0693543	-0.427192	0.413249	-0.335494
THBS1-N248-NP_003237.2	0	1	0	-0.115774	-0.136612	1.90812	1.11122	0.260392	-0.0365832	0.509996	0.240306	-0.106014	0.320193	0.35302	0.0901342
CEACAM5-N204;N208-NP_001278413.1	0	1	1	-0.273278	-1.75473	3.17202	-4.11873	1.9205	1.583	-0.901748	-1.55046	-0.239508	-2.44078	-2.09226	-3.48092
CEACAM5-Nf204;N208-NP_001278413.1	1	1	1	-0.40665	-0.946683	2.1823	0.82279	0.689761	0.689731	-0.72889	-1.03338	0.40934	-0.821147	-1.14353	-2.95409
CEACAM5-N204;Nf208-NP_001278413.1	1	1	1	-0.279053	-1.06039	2.28458	-1.40201	0.611049	0.600209	-0.425007	0.190035	0.292398	-0.866914	-1.18262	-1.36003
CEACAM5-N208-NP_001278413.1	0	1	0	-0.158782	-1.75623	2.84035	-2.48818	1.56698	1.11529	-0.305784	-1.82773	-1.79219	-1.44702	-1.6732	-0.578121
CEACAM5-Nf208-NP_001278413.1	1	0	0	-0.647521	-2.66738	1.24317	-3.03164	0.65427	0.588077	-0.397718	-1.14374	0.856584	-1.23615	-0.802075	-0.431764
CTSL-N221-NP_001244900.1	0	1	0	-0.258028	-0.151469	-0.380044	0.836164	-0.346583	-0.201136	0.146492	-0.0376021	-0.143898	0.57523	-0.289233	0.554067
EMILIN1-N794-NP_008977.1	0	1	0	-0.700208	-0.947386	-0.105512	0.429043	-0.901732	-1.13529	-0.0308102	-0.654393	0.645299	1.27512	-0.243183	0.592607
EMILIN1-Nf794-NP_008977.1	1	0	0	-0.627116	-0.789696	-1.06369	0.660694	-0.361693	-0.106601	0.540056	0.715153	0.736127	1.1933	-0.00249458	0.597475
CALU-N131-NP_001124146.1	0	1	0	-0.0459009	0.440809	0.899089	-0.501679	0.146827	0.151049	1.53373	0.18664	0.220413	-0.539579	0.600135	1.06215
CUZD1-N271-NP_071317.2	0	1	0	-0.576333	0.442421	0.187369	0.837256	-1.2184	0.902898	-3.1684	2.34282	-0.514644	0.197518	-0.459916	0.831043
NEMP1-N125-NP_001124435.1	0	1	0	0.275907	1.23943	-1.5397	-1.78549	-0.435502	0.355099	-1.69405	0.270886	0.510623	0.422376	0.271625	0.0187678
LGALS3BP-N580-NP_005558.1	0	1	0	-0.310802	-0.845688	1.75553	-1.26645	-0.266996	-1.04364	2.10321	-1.49229	0.59666	-0.264212	0.637577	-0.870312
FAP-N49-NP_004451.2	0	1	0	0.336849	-1.23717	0.149126	-2.33453	-0.14631	-0.16577	-0.139371	-0.899322	0.74335	-0.294256	0.717192	-0.442776
AEBP1-N922-NP_001120.3	0	1	0	0.524493	-0.826022	1.89645	-0.0518353	0.670413	0.136396	1.52166	-0.697163	-0.264562	-0.79011	0.803294	-0.826741
FCGBP-N1743-NP_003881.2	0	1	0	-1.45264	-1.94637	0.0859547	-1.17836	0.929545	-0.0226266	-0.0552605	-0.439676	-0.916812	-0.57637	-0.151492	-0.162525
ITGA1-Nf217-NP_852478.1	1	0	0	0.670762	-0.179683	0.104788	0.611252	-0.300996	-0.553677	-0.35185	0.496267	0.428919	0.250502	0.0959556	0.21181
ITGA1-N217-NP_852478.1	0	1	0	0.594278	-0.37002	0.147839	-1.17507	0.266624	-0.0952349	-0.825965	-0.52753	0.343711	0.400015	-0.445604	-0.233517
TF-N432-NP_001054.1	0	1	0	0.0198292	-0.543904	1.31876	0.80786	0.418185	-0.0554049	1.17708	0.232562	-1.04166	-0.632429	-0.438673	0.110985
CACNA2D1-N876;N883-NP_000713.2	0	1	1	0.53811	0.180177	-0.150954	0.044994	-0.34812	-0.0227553	-0.44948	0.319176	-0.141758	0.664002	0.179908	0.416614
ITGA2-N460;N475-NP_002194.2	0	1	1	0.0398273	0.190982	1.00379	1.52181	0.0789316	-0.0855784	0.924762	0.979433	-0.105536	0.215274	0.119792	-0.0575119
INSR-N322-NP_000199.2	0	1	0	-0.53267	1.08152	-0.665625	1.53715	-1.3765	0.873639	-0.675163	2.83254	-0.24361	0.557	-1.65351	-1.4242
P4HA2-N264-NP_001017973.1	0	1	0	0.00158596	-0.0482851	0.790774	0.025933	0.156689	-0.0326818	0.791642	-0.409733	1.00891	-0.624387	1.51947	1.06464
ITIH5-Nf231-NP_001001851.1	1	0	0	0.269667	1.48933	0.735239	0.835403	-0.207818	0.398954	-0.374658	-0.20612	-0.173242	-1.11404	0.513432	0.575734
ITIH5-N231-NP_001001851.1	0	1	0	0.168081	1.84844	0.762577	1.33424	0.182258	1.00884	0.63632	0.511842	-0.420946	-0.941686	0.777432	0.929045
DCN-Nf262-NP_001911.1	1	0	0	0.613531	0.152787	1.22013	0.0379314	0.322619	-0.0372092	0.965413	-0.558765	-0.0635355	0.00475455	0.423964	0.395404
DCN-N262-NP_001911.1	0	1	0	0.818203	-0.20922	1.45511	0.299263	0.462521	-0.416849	0.605755	-0.77054	-0.0680585	-0.341521	0.0203836	-0.348103
SERPINA3-N127-NP_001076.2	0	1	0	0.776815	0.219979	1.44172	-0.735922	0.231284	0.0877038	0.910352	-0.700811	-0.250174	-0.767702	0.437868	1.59815
LCN2-N85-NP_005555.2	0	1	0	-0.269112	-1.12017	1.60783	NA	1.19783	0.623201	-0.458986	-1.46829	0.791133	-2.01366	0.987012	-0.0161373
SULF1-N148-NP_001121676.1	0	1	0	0.742367	-0.511215	0.751888	-0.210256	0.343312	0.201036	0.632815	-0.538153	0.416418	-0.332813	0.313698	-0.381149
SLIT3-N192-NP_001258875.1	0	1	0	0.483671	0.675623	0.10189	0.456084	-0.0394734	0.158455	-0.481714	-0.601187	-0.226942	0.115094	-0.689609	0.33516
ITIH4-Nf517-NP_002209.2	1	0	0	0.0860909	-0.628054	-0.369567	0.175005	-0.538308	-0.795501	0.453943	-0.899204	-0.211143	0.873676	-0.0128076	1.70417
ITIH4-N517-NP_002209.2	0	1	0	0.416218	-0.173843	0.10881	1.1726	-0.355554	-0.236073	0.182719	-0.196692	-0.713898	0.584513	-0.611236	0.640184
CALU-N139-NP_001186600.1	0	1	0	0.195199	0.718539	0.468467	-0.34618	0.306088	0.479799	1.01859	0.295097	0.080624	-0.165431	0.248433	0.415059
CEACAM1-N208;N224-NP_001020083.1	0	1	1	-0.47872	-0.806052	2.70324	0.0858952	-0.372807	-0.108908	0.560689	-0.476865	0.269546	0.0199592	0.320137	-0.137073
TOR1B-N165-NP_055321.1	0	1	0	-0.526947	0.269358	0.761787	1.14954	0.268069	0.248296	0.239586	0.48973	0.241916	-0.318325	-0.0630043	0.178544
PRCP-N415-NP_005031.1	0	1	0	0.409882	0.293517	-0.0123179	-0.679625	-0.0104307	0.189011	0.378724	0.0752069	-0.138142	-1.12451	-0.169463	0.715055
CEACAM5-N204-NP_001278413.1	0	1	0	0.30542	-2.45036	3.88218	NA	1.7823	1.07143	-1.30299	-1.0338	0.0106517	-1.39725	-1.67217	-1.46677
CEACAM5-Nf204-NP_001278413.1	1	0	0	-0.0676406	-0.867877	2.70883	0.466652	0.966999	0.645149	-0.742938	-0.852776	0.606134	-0.77218	-1.1902	-1.29606
NPC1-N961;N968-NP_000262.2	0	1	1	2.74178	0.219826	0.236259	0.417928	1.25681	0.337683	-0.827312	-1.4221	0.128908	-0.920646	0.48055	-0.479027
CDH5-Nf442-NP_001786.2	1	0	0	0.198878	-0.247783	1.06124	1.06359	-0.445952	-0.299262	0.942586	-0.113525	0.144305	-0.518389	0.0521943	1.04386
CDH5-N442-NP_001786.2	0	1	0	0.255806	0.0186225	0.860562	0.290583	-0.421332	0.214075	0.83643	0.382043	-0.44057	-0.0348573	-0.914749	0.762629
HPR-N126-NP_066275.3	0	1	0	0.0800241	-0.441064	-0.373489	-1.15135	-0.156634	-0.3582	1.34806	-0.453675	-0.903726	-0.34304	0.645789	1.84304
ITIH2-N118-NP_002207.2	0	1	0	1.09533	-0.227616	0.218105	0.426981	0.4442	0.185076	0.857416	-0.299866	-0.598446	-0.0706585	0.0258465	0.818456
GAA-N470-NP_000143.2	0	1	0	0.146466	0.427538	-0.177134	-0.0150336	-0.635235	0.253627	0.439619	0.851382	-0.00829551	0.0944334	1.39231	0.143378
AHSG-N175-NP_001341501.1	0	1	0	0.344796	0.167098	1.26485	0.936927	0.00624175	-0.0627765	1.05117	0.370771	-0.355879	0.0199582	-0.21606	0.930074
AHSG-Nf175-NP_001341501.1	1	0	0	0.252453	0.0502383	0.849597	1.01595	-0.162746	0.186383	1.01678	-0.552229	-0.230803	0.498994	-0.0758147	0.910753
HP-N241-NP_005134.1	0	1	0	0.107184	-0.506485	-0.104022	-1.41153	0.0347982	-0.334279	1.5134	-0.396618	-1.18105	-0.441741	0.619185	1.99865
HP-Nf241-NP_005134.1	1	0	0	-0.263469	-0.432275	0.0539371	0.492061	-0.173935	0.714954	1.26534	1.48659	-0.596204	0.210721	0.647089	1.71161
SLC2A1-N45-NP_006507.2	0	1	0	0.0763419	-0.472491	0.307014	0.29959	0.280254	-0.248899	-0.0211946	-0.193071	-0.199594	-0.252634	0.251291	0.86486
LAMP2-N123-NP_001116078.1	0	1	0	0.0779078	-0.120291	-0.0650813	0.585276	0.817566	0.478658	-0.995855	-0.62424	-0.282618	0.275742	2.28171	0.0840314
DSC2-Nf546-NP_077740.1	1	0	0	-1.14633	0.535483	-0.559084	0.721351	-1.18392	0.142248	-0.589776	2.29425	0.361858	0.3961	-0.803826	-0.549078
DSC2-N546-NP_077740.1	0	1	0	-0.339617	0.0776503	0.481685	0.829076	0.612825	0.324527	-0.110996	0.442704	0.0611366	-0.100224	-0.0844606	0.428814
LAMA3-N2365-NP_937762.2	0	1	0	0.508509	-0.157145	0.842008	1.01756	-1.09029	-1.41321	1.89566	-0.548012	0.0705004	0.258079	0.114897	-0.114683
LAMA3-Nf2365-NP_937762.2	1	0	0	-0.158929	0.287869	0.598427	0.571523	-0.482981	-0.207966	0.864849	0.16396	0.512513	-0.0606468	-0.385167	-0.29891
BST2-N65-NP_004326.1	0	1	0	-0.933315	-0.933209	-0.610326	-1.09948	0.11405	-0.526081	-1.07355	-0.525631	0.00411426	-0.282433	-0.556049	-0.608342
FETUB-N99-NP_001295006.1	0	1	0	0.44737	0.444293	1.17397	-1.331	-0.32434	0.34603	0.459845	0.307747	-1.03217	-1.35082	0.32204	0.865632
MXRA5-Nf633-NP_056234.2	1	0	0	-0.388294	-1.08878	0.97754	-0.28928	-0.0434511	-0.344101	1.13479	-0.332896	0.650345	0.431009	0.30982	-0.251261
MXRA5-N624;N633-NP_056234.2	0	1	1	-0.142426	-1.25189	1.0487	-0.320907	-0.110642	-0.348078	0.48975	-0.861126	0.727186	0.543914	0.674835	-0.87048
MXRA5-N624-NP_056234.2	0	1	0	-0.161178	-1.29872	1.02772	-0.0956666	-0.237301	-0.46325	0.549966	-0.727464	0.515081	0.432968	0.622344	-0.854947
NTN4-N163-NP_001316629.1	0	1	0	-0.516898	0.224285	0.0433678	0.0824825	-0.427798	0.232404	0.452786	0.254923	-0.344571	0.953583	0.0132958	-0.0644678
NPC1-N122;N135-NP_000262.2	0	1	1	2.8776	0.137535	0.31902	0.13779	0.382233	0.187394	-1.01117	-0.42575	0.0104056	-1.24858	-0.12489	-0.34141
GBA-N185-NP_000148.2	0	1	0	0.402246	0.164781	0.202538	-0.309785	0.166409	0.301615	-0.0175352	0.918774	0.114901	-0.477764	0.560466	0.11879
GBA-Nf185-NP_000148.2	1	0	0	0.10934	0.207014	-0.686936	-0.804884	0.0155205	0.507826	0.723888	2.02037	0.205113	-0.0816706	0.88152	0.383912
IMPAD1-N259-NP_060283.3	0	1	0	0.0852419	0.156884	-0.665443	0.0541569	-0.023914	0.703009	-0.266782	0.747251	-0.445187	-0.393067	-0.527541	-0.514807
IMPAD1-Nf259-NP_060283.3	1	0	0	-0.5556	0.873106	-0.816621	0.764366	-0.642922	0.494909	-0.544903	2.44723	0.107864	0.213067	-0.051224	-0.00121344
RPN1-N299-NP_002941.1	0	1	0	-0.383701	1.72272	0.00779906	1.11929	-0.598266	0.730243	-0.174528	0.820747	-0.274451	0.442332	-0.181343	0.161899
ITGA3-N573-NP_002195.1	0	1	0	-0.552132	-0.16764	0.0979206	0.512579	0.659908	-0.0285336	-0.104447	-0.635827	0.0549281	-0.255682	1.85586	0.0871196
LRP1-N239-NP_002323.2	0	1	0	0.572467	0.251871	0.584786	-0.627678	0.550052	0.450681	-0.151265	-0.49252	0.485405	-0.787585	0.903418	-0.39232
PLXNB2-N391;Nf402-NP_036533.2	1	1	1	0.301307	0.338946	0.611232	0.109334	-0.0574821	-0.0160916	0.773018	0.694238	0.162597	0.544638	-0.298794	-0.0501405
PLXNB2-N391;N402-NP_036533.2	0	1	1	0.0613224	0.402824	0.548583	0.552195	0.150994	0.277417	0.667867	0.382841	0.0024445	-0.622389	-0.70918	0.127942
MUC5B-N5111-NP_002449.2	0	1	0	-0.856944	0.115714	0.493712	-0.332165	0.788147	0.130496	-0.26303	-0.185884	-0.21136	0.011623	0.836156	-0.268179
LAMB2-N1308-NP_002283.3	0	1	0	0.854589	0.196476	-0.631613	-0.298106	-0.267848	-0.438824	0.169542	-0.423565	-0.0239726	-0.740689	-0.177037	-0.232984
ASAH1-N364-NP_004306.3	0	1	0	0.202395	-0.155657	-0.049354	-2.20024	-0.19988	-0.117687	-0.5863	-1.68887	0.480206	-1.2942	0.554413	0.879833
FUT11-N318-NP_001271123.1	0	1	0	0.116406	0.158208	0.135102	-0.976543	0.364563	0.482225	-0.109376	-0.477979	-0.0491046	0.307854	0.416959	1.20387
ICAM1-N145-NP_000192.2	0	1	0	1.23044	-0.301188	-0.132652	-1.38795	-0.0135494	-0.343288	-0.34479	-1.3998	-0.538836	-3.08839	0.693563	1.66252
CADM1-N304-NP_001091987.1	0	1	0	-0.537891	0.962685	0.20125	0.78015	-0.122786	-0.0905996	0.967467	-0.141698	0.398788	0.56125	0.111578	0.673553
GPNMB-N200-NP_001005340.1	0	1	0	0.181162	-0.0669657	1.26947	0.79731	-0.0223132	0.0569095	0.163244	0.233076	-0.152843	-0.219729	0.330328	0.446165
GPNMB-Nf200-NP_001005340.1	1	0	0	-0.256006	-0.677456	1.70124	0.122225	-0.0648411	-0.110567	0.0364263	0.465764	0.378285	0.201628	0.402898	0.453512
LRP11-N164-NP_116221.3	0	1	0	-0.816801	-0.0555917	-0.472278	0.544684	-0.581746	-0.604542	0.241958	0.389477	-0.0518791	1.34842	-0.432229	0.325312
LMAN2-N183-NP_006807.1	0	1	0	-0.367381	1.5923	0.144126	0.498051	-0.0613278	1.14427	-0.280805	1.51798	0.152431	-0.471444	0.00364258	-0.0896825
LMAN2-Nf183-NP_006807.1	1	0	0	-0.598158	1.75578	-0.963397	0.186152	0.23812	1.073	-0.222252	1.74391	0.449927	-0.372662	-0.131478	-0.764373
PECAM1-N84-NP_000433.4	0	1	0	0.215075	0.0162373	-0.15122	0.093815	-0.120543	0.131531	-0.331392	-0.365707	0.0354115	0.362382	-0.307519	0.456208
CLCA1-N804;N810-NP_001276.2	0	1	1	-3.8124	-2.85234	-2.94619	-1.9743	-2.79044	-3.7949	-3.27466	-1.73806	-3.70842	-3.04137	-3.63102	-1.61047
HRG-N125-NP_000403.1	0	1	0	0.649264	-0.308924	1.57328	-0.678903	-0.145359	-0.457036	0.767982	-0.348733	-0.32713	-0.711585	-0.409092	0.235
PODN-Nf328-NP_001186009.1	1	0	0	0.890912	0.11041	2.02687	0.356705	0.950503	0.201696	0.605322	-0.188824	0.79228	-0.821079	0.212671	0.74946
ITGA1-N1102-NP_852478.1	0	1	0	0.687534	-0.135281	-0.065602	-0.919525	0.727324	0.397727	-0.103691	0.0285296	0.32925	0.089379	0.624396	-0.467387
ICAM3-N52-NP_002153.2	0	1	0	-0.0494045	-0.682866	-1.44058	-0.669631	-0.858295	-0.536575	-0.79058	-0.732831	-0.503282	1.16895	-0.773743	0.628514
TMEM259-N189-NP_001028198.1	0	1	0	-0.31395	1.59253	-2.27563	-2.47494	0.0593836	0.557933	-2.26531	0.154402	0.450033	-0.992973	0.165221	-0.396962
BCHE-N85-NP_000046.1	0	1	0	0.145161	0.298864	1.12363	0.00261705	0.170823	0.140988	-0.0709469	-0.0983942	-0.205558	-0.953513	-0.906435	0.793298
HLA-DRA-N103-NP_061984.2	0	1	0	0.2338	0.285241	0.350346	0.257251	-0.0505991	-0.0178063	0.322378	0.242675	-0.198859	0.219505	-0.272447	0.85458
HLA-DRA-Nf103-NP_061984.2	1	0	0	0.458882	0.662776	0.269503	0.281796	-0.355604	-0.0587907	0.365617	1.02795	-0.267509	0.207725	-0.709491	-0.130067
HPX-N453-NP_000604.1	0	1	0	0.277907	0.0658268	1.14092	1.01045	0.0146609	-0.0277359	1.2901	0.40652	-0.377957	0.413287	-0.432153	0.475247
HPX-Nf453-NP_000604.1	1	0	0	0.181983	-0.398479	0.432412	1.06418	-0.124577	-0.403834	0.937006	0.492894	0.0163407	1.31425	0.369693	0.949742
COL6A3-Nf1951-NP_476507.3	1	0	0	0.382694	0.292961	0.109493	-0.0358643	0.276919	0.180745	-0.0879328	0.176694	0.0336377	0.179283	0.663561	1.73997
COL6A3-N1951-NP_476507.3	0	1	0	0.434021	0.0573275	0.286538	0.23839	0.412995	0.14786	0.302798	-0.528825	0.00438989	0.507478	0.652314	2.22274
GNS-N279-NP_002067.1	0	1	0	0.798652	0.00369218	0.196115	-0.934501	0.478496	0.363622	0.338906	-0.54323	-0.00902603	0.233372	0.00741258	0.680483
MET-N607-NP_000236.2	0	1	0	0.106351	-0.212123	1.36039	0.545264	-0.0265091	0.0574893	0.289375	-0.281702	0.818196	-0.23157	1.17891	-0.348166
TPSAB1-N233-NP_003285.2	0	1	0	0.578272	0.243006	0.427945	-1.12185	0.714241	0.566276	0.171489	-0.726329	0.373319	-0.782259	-0.444508	0.353305
APOB-N983-NP_000375.2	0	1	0	0.651564	-0.220189	0.992116	0.810174	0.124045	0.012718	1.037	-0.0588179	-0.104474	0.123953	0.523983	0.888418
PCDH1-N829;N834-NP_001265542.1	0	1	1	0.102117	0.352717	1.24079	1.72157	0.421229	0.359769	0.61307	0.715976	-0.114128	0.423803	0.243989	-0.184655
AOC3-N618-NP_003725.1	0	1	0	0.070836	0.9352	-0.115751	1.03982	0.0620917	0.118663	-0.0798826	0.19514	0.254654	-0.24154	-0.266552	-0.239055
PODXL-N360-NP_001018121.1	0	1	0	-0.0087741	-0.239812	2.4827	0.418557	-0.0324612	0.157388	1.60528	-0.0212857	-0.891559	0.00302285	1.04018	-0.856411
SVEP1-N3186-NP_699197.3	0	1	0	-0.872562	-0.503451	0.627506	0.0437842	-0.133331	-0.42394	0.0890467	-0.0277622	0.201032	0.0209567	0.687143	0.446276
LOXL2-N288-NP_002309.1	0	1	0	0.0753219	0.352021	1.11148	0.853206	0.00650719	-0.0415333	0.789553	0.110933	0.170088	0.469974	0.285437	0.150568
LAMC1-N576-NP_002284.3	0	1	0	0.985843	0.636639	0.0671322	-1.54422	0.366801	0.00133795	-0.31812	-1.37963	0.436593	-0.320453	0.0883672	-0.314371
HMCN1-Nf3727-NP_114141.2	1	0	0	0.645951	0.203659	-0.00439753	-0.549921	0.442477	0.430496	0.232218	0.390406	-0.184526	-0.209234	0.377396	-0.206029
FN1-N1291-NP_997647.1	0	1	0	-0.0472033	-1.4025	0.358532	-1.03763	-0.238036	-0.435886	0.472297	-2.20282	1.17544	-1.34966	1.33213	-1.13945
FBN1-N2178-NP_000129.3	0	1	0	-0.0179984	-1.46196	0.157151	-0.36126	0.0290726	-0.505586	-0.965401	-0.934723	0.688319	-0.40683	1.00553	-0.862629
PRELP-N289-NP_002716.1	0	1	0	0.784423	-0.520605	1.39569	-1.34722	1.063	-0.347115	1.43076	-0.877461	0.0449737	-0.694501	0.0226537	0.0252473
TMEM87A-N127-NP_056312.2	0	1	0	-0.210469	0.41804	-1.66436	-1.67398	-0.0686298	0.180747	-2.02196	-0.293998	0.286533	-1.91898	1.16946	-1.31126
AMBP-N250-NP_001624.1	0	1	0	0.409337	0.0448255	0.852514	1.36608	-0.635328	-0.266979	0.650376	0.349356	-0.596255	0.826594	-0.536483	0.852758
LAMP1-N62;Nf76-NP_005552.3	1	1	1	-0.0857884	0.145573	0.0785676	0.881166	0.246738	0.217211	-0.30634	0.709427	-0.218341	0.649115	0.108416	0.137731
LAMP1-N62;N76-NP_005552.3	0	1	1	0.0938387	-0.70328	0.542793	0.0306139	1.42437	0.344167	-0.37054	-0.0599511	-0.644787	-0.221658	0.687687	-0.518054
LAMP1-Nf62;N76-NP_005552.3	1	1	1	0.229405	0.635493	1.18345	1.6847	0.384834	0.332256	-0.432356	1.46428	-0.0281785	0.711331	1.94724	-0.199121
LAMP1-N62-NP_005552.3	0	1	0	0.095096	-0.693557	0.161203	0.300042	1.05911	0.391923	-0.296563	-0.0799356	-0.557933	-0.27156	0.628463	-0.358413
ITGA2-N112-NP_002194.2	0	1	0	0.132861	-0.929277	1.18229	0.0484226	0.0895603	-0.644597	-1.22878	-1.3276	0.845519	-1.04798	1.08738	-0.916169
C9-N277-NP_001728.1	0	1	0	0.511258	-0.15196	1.40792	0.277589	0.636856	0.0305416	0.300049	-0.682352	-0.38373	-0.607841	0.594864	1.042
TGFB3-N74-NP_001316867.1	0	1	0	0.882784	0.459072	1.35058	1.14699	0.443715	0.5511	0.626875	0.399241	0.0504293	-0.504713	0.367861	1.04505
TSPAN1-N154-NP_005718.2	0	1	0	0.465522	-0.960999	2.83564	-0.659461	1.48249	0.881577	-0.344631	-1.26463	2.18085	-1.2286	0.891017	-2.02076
LRIG1-N318-NP_056356.2	0	1	0	-0.277889	0.772657	0.321582	0.788237	-0.188251	0.526857	-0.25879	0.719531	0.369287	0.489751	0.0496159	0.602155
PDLIM1-N155-NP_066272.1	0	1	0	-1.30214	-0.761467	0.348829	-2.0639	-0.482158	0.0909009	0.485635	-0.912976	0.375454	0.5861	-1.59793	-0.225363
CP-N358-NP_000087.1	0	1	0	-0.021602	-0.568546	0.538629	-0.112932	-0.300596	-0.767389	0.378142	-0.281506	-0.627958	0.268442	-0.0156209	0.621449
CP-Nf358-NP_000087.1	1	0	0	-0.71134	-0.822966	1.39893	0.263635	-0.833919	-1.22254	0.19759	-0.671753	-1.10509	0.977297	0.400723	0.654414
DPP4-N520-NP_001926.2	0	1	0	-1.26552	-1.42202	1.88228	-1.25802	-1.2655	-1.44208	-0.00851629	-1.08396	0.23606	-0.572656	-0.485679	-0.712268
DPP4-Nf520-NP_001926.2	1	0	0	-0.627274	-0.15674	0.883914	-0.751074	-0.589118	-0.620942	0.111365	-0.157315	0.568498	-0.0540738	-0.363692	0.591114
ITM2B-N170-NP_068839.1	0	1	0	-0.199156	0.701696	0.194287	1.00829	-0.427061	0.110094	0.140562	0.873253	-0.304276	0.495659	-0.167968	0.0803431
CFH-N1095-NP_000177.2	0	1	0	0.856786	0.197429	1.29337	-0.132994	0.456334	-0.0635797	0.349634	-0.441194	0.00613328	-0.591049	0.657297	0.066314
ACP2-N105-NP_001289418.1	0	1	0	0.117818	0.819208	1.09738	0.937759	0.0696935	0.692465	-0.203667	1.47249	-0.257094	0.0934293	0.184181	0.190072
CLCA1-N503-NP_001276.2	0	1	0	-3.69672	-3.3196	-2.91219	-2.01445	-2.77803	-3.52771	-2.13387	-1.80614	-3.07547	-2.15974	-2.73947	-1.121
EPX-N363-NP_000493.1	0	1	0	-1.47883	-0.962048	-1.08416	0.256883	-0.888864	-0.925345	-0.681536	-0.644146	-0.302726	0.734364	-0.936766	0.195382
EMILIN1-N415-NP_008977.1	0	1	0	-0.0456479	-0.49165	0.472363	0.114731	-0.428721	-0.691689	-0.346363	0.345004	0.916203	-0.633864	0.851217	0.541186
BCAM-N439-NP_001013275.1	0	1	0	-0.732796	1.23839	-1.71902	0.0775248	-1.03065	0.19595	-0.123135	1.90673	-0.732403	0.0680951	-0.0894307	-0.193889
FN1-N1007-NP_997647.1	0	1	0	-0.206219	-0.17072	1.39579	1.13063	-0.0806677	-0.443268	0.156629	-0.170079	0.678885	0.14215	0.844624	0.0852679
FN1-Nf1007-NP_997647.1	1	0	0	-0.28378	-0.385165	1.16938	1.02903	-0.160966	-0.283173	0.0821476	0.549568	0.0636428	0.274269	0.283598	-0.070301
MSLN-N488-NP_001170826.1	0	1	0	1.166	-1.37702	2.12762	-0.0209963	0.141487	-0.499056	0.82021	-0.908698	0.00257147	-1.10002	1.93415	-1.0436
SERPINA3-N106-NP_001076.2	0	1	0	0.564872	-0.0811766	1.03467	0.583187	0.124756	-0.127971	0.107432	-0.057736	0.0541618	0.116254	0.388492	0.730442
SUMF2-Nf210-NP_056226.2	1	0	0	-1.58414	-0.49645	0.982462	2.87052	-0.0740115	0.0341523	0.644134	0.839421	0.54617	0.405897	-1.09329	0.480418
PDIA2-Nf516-NP_006840.2	1	0	0	-1.1771	2.22236	-0.288467	2.359	-0.875861	1.54675	0.223132	2.40066	-1.22364	-0.255387	-2.48738	-0.808721
PDIA2-N516-NP_006840.2	0	1	0	-1.19948	2.40455	-0.341149	2.82208	-1.44787	1.87315	-0.484756	2.76987	-1.94655	-1.16872	-1.73694	-1.66644
ALCAM-N480-NP_001230209.1	0	1	0	-0.211403	0.424998	0.38013	0.994065	0.356789	0.108347	-0.163399	-0.0794369	-0.27764	0.062666	-0.0281272	0.024266
ALCAM-Nf480-NP_001230209.1	1	0	0	-1.38721	0.348444	-0.513831	0.643921	-0.0784297	0.322959	0.573341	0.876686	0.493703	0.910416	-0.301518	-0.285722
HMCN1-N3689-NP_114141.2	0	1	0	0.750651	-0.404756	0.60818	0.32151	0.455132	0.509783	-0.171716	0.333143	0.00249356	0.378075	0.374691	-0.798712
HMCN1-Nf3689-NP_114141.2	1	0	0	0.314768	-0.643705	-0.535311	0.546651	0.135964	-0.236916	-0.0742964	-0.915559	0.493764	1.22513	0.39623	-0.634146
APOB-N185-NP_000375.2	0	1	0	0.576248	0.0356861	0.0914257	-1.19961	0.665981	0.283866	0.28156	0.431899	-0.0937559	-0.449988	0.610859	0.866344
MRC2-Nf1134-NP_006030.2	1	0	0	0.25965	0.268525	0.550714	0.7295	-0.558046	-0.0567974	-0.35004	-0.316396	0.624952	0.0368688	0.660633	-0.266706
MRC2-N1134-NP_006030.2	0	1	0	0.0565471	0.283668	0.562609	0.988007	0.116158	-0.0102917	-0.208614	0.525972	0.585605	-0.344321	0.783137	-0.286686
ITGA1-N100;Nf105-NP_852478.1	1	1	1	0.229507	-0.390528	-0.933491	-0.513517	-0.097504	-0.494519	-0.329818	0.0749275	0.564028	1.79669	-0.363981	-0.584114
ITGA1-N100;N105-NP_852478.1	0	1	1	0.153951	-0.121307	-0.0074047	-0.737472	0.273529	-0.201347	-0.307898	-0.524229	0.308954	1.36877	-0.375384	-0.457435
ITGA1-N100-NP_852478.1	0	1	0	0.378325	-0.35598	-0.266005	-0.983739	0.138932	-0.129193	0.022885	-0.62787	0.326569	1.46692	-0.574797	-0.475492
ITGA1-Nf105-NP_852478.1	1	0	0	-0.287176	-0.0827738	-0.0526667	0.20181	0.134797	-0.23034	-1.10656	-0.0692008	0.692432	1.73199	-0.663975	-0.550775
VTN-N242-NP_000629.3	0	1	0	0.141639	-0.179671	1.61048	0.409008	-0.124239	-0.310431	1.12519	-0.0228091	-0.318734	-0.646402	-0.451344	0.749381
CDCP1-N270-NP_073753.3	0	1	0	-0.308032	-0.571459	1.05224	1.16015	0.640051	0.26763	0.605347	0.668237	-0.294277	0.0200508	0.466252	-0.323148
FN1-Nf1236-NP_997647.1	1	0	0	-0.0960134	-1.1311	1.82164	-0.818404	0.490124	0.0697266	2.25591	-0.188069	1.27562	-1.35918	1.83275	-0.832545
FN1-N1236-NP_997647.1	0	1	0	-0.0874562	-1.57948	2.31615	-1.75855	0.725518	0.262402	2.06416	-1.76472	0.72665	-1.63592	1.85194	-1.2878
MUC5B-N4960-NP_002449.2	0	1	0	-2.24552	-1.92841	0.370692	-1.02383	1.10457	-0.0762927	-1.32675	-1.15846	-1.56966	-0.449405	-7.68e-06	-1.06479
MUC5B-Nf4960-NP_002449.2	1	0	0	-0.94472	-0.56894	-0.192561	0.282915	0.192944	-0.393174	-0.881124	-0.042102	-1.12795	0.0559431	0.684592	-0.50585
PSAP-N215-NP_001035930.1	0	1	0	0.214655	-0.765882	0.0829412	-1.55112	1.4512	0.80523	-0.482671	-0.512351	-0.0769838	-0.333083	1.23974	0.0351421
PSAP-Nf215-NP_001035930.1	1	0	0	-0.159738	-0.475003	0.389278	-2.23731	1.01101	0.422081	-0.692506	-0.235447	0.0202947	-1.37653	1.32596	0.297101
COL6A2-N785-NP_001840.3	0	1	0	-0.470236	-0.74178	-0.342873	-0.727505	-0.0644193	-0.49639	-0.559535	-0.131319	-0.143157	0.672889	0.321474	2.79886
PTPRK-Nf416-NP_001129120.1	1	0	0	0.112183	1.44741	1.44772	0.824151	-0.0184092	0.216152	0.632121	-0.077439	0.958001	-0.268142	0.359635	-0.124812
PTPRK-N416-NP_001129120.1	0	1	0	1.49804	0.876382	1.00615	-0.390045	0.159387	0.0308515	0.538113	-0.0926364	0.235699	-0.05195	0.991156	-0.416543
CD46-Nf273-NP_722548.1	1	0	0	-0.309855	0.980453	0.361934	0.887137	-0.393509	-0.478961	-0.389872	0.688799	0.578223	-0.052037	-0.115213	-0.0513282
CD46-N273-NP_722548.1	0	1	0	-0.124801	0.392445	-1.02621	0.217051	-0.0958839	0.390517	0.401886	1.01149	0.171168	-0.0842827	-0.195349	-0.342937
ATP1B1-N158-NP_001668.1	0	1	0	-0.727093	1.24887	-1.92425	-2.14028	0.0268295	0.208656	-2.70586	0.407336	-0.225349	-0.750966	-0.312685	-1.53656
MAN2B1-N692-NP_000519.2	0	1	0	0.689091	0.570181	0.74167	0.894657	0.503835	0.426833	0.461836	0.0682296	-0.144775	0.147935	-0.174655	0.82699
CELA3B-Nf114-NP_031378.1	1	0	0	-1.17984	1.67271	-0.243361	3.63241	-0.847476	0.944354	-0.235848	1.87642	-1.35348	-0.812728	-1.51253	-1.05943
CELA3B-N114-NP_031378.1	0	1	0	-0.73801	1.63006	-0.140203	2.10219	-0.420122	1.12399	-0.226752	1.17359	-1.26246	-0.660517	-1.48195	-0.706569
CEMIP2-N248-NP_001129292.1	0	1	0	-0.358887	-0.567674	-0.854856	-0.912011	0.125351	-0.136633	-1.98689	-0.253068	0.181349	0.343455	-0.283446	-0.490937
GGT1-N120-NP_001275762.1	0	1	0	-1.16231	0.805253	-0.890294	0.115849	-0.36808	1.00619	-0.268142	1.17076	-1.0593	0.298741	-0.973217	-0.476001
PIGR-Nf90-NP_002635.2	1	0	0	-0.556727	0.362516	0.938622	0.830422	0.535835	-0.0329029	0.523995	0.0334056	-0.223166	0.224401	-0.400069	0.183606
PIGR-N83;Nf90-NP_002635.2	1	1	1	-0.0279749	-0.0799733	1.30867	1.59123	0.134966	0.202046	0.0573422	0.328561	-0.360088	-0.0228463	-0.879715	-0.114021
PIGR-N83;N90-NP_002635.2	0	1	1	-0.0165065	-0.465288	1.14864	0.189732	0.968694	0.293533	0.179452	-0.122593	-0.692779	-0.435898	-0.0586555	0.35795
SERPINA3-N271-NP_001076.2	0	1	0	-0.114284	-0.424103	0.692828	-0.373946	-0.4711	-0.487027	0.83768	-1.10936	-0.545192	0.249979	-0.00472032	0.983949
COL14A1-Nf94-NP_066933.1	1	0	0	1.30843	0.757313	-0.504745	0.337264	1.25532	0.846216	0.105388	-0.433296	-0.961429	-0.524085	-0.272652	-0.611406
COL14A1-N94-NP_066933.1	0	1	0	0.825177	-0.18405	0.036982	-0.276863	1.39236	0.548817	-0.0371023	-1.43657	-1.37603	-1.56272	-0.559237	-0.281952
FBN1-N448-NP_000129.3	0	1	0	0.562525	-0.732086	0.300789	-0.307244	0.366782	-0.243539	-0.659235	-0.616752	0.152262	0.196356	0.70969	0.0300258
ITIH1-Nf285-NP_002206.2	1	0	0	0.623529	-0.353357	0.345994	0.287283	0.877944	0.483327	0.705151	-0.556851	0.244046	0.788805	0.978068	-0.307538
ITIH1-N285-NP_002206.2	0	1	0	0.826305	-0.5657	0.499419	0.315642	0.801016	0.421318	0.824091	-0.207833	-0.336141	-0.268014	0.395597	-0.111532
PRELP-N327-NP_002716.1	0	1	0	0.595092	-0.298507	2.06281	0.176826	0.518022	-0.66318	-0.0246879	-0.226992	0.100024	-0.151894	0.224326	-0.267086
NAALADL2-N534-NP_996898.2	0	1	0	-0.0758066	0.213674	-0.17767	-0.171451	-0.458765	-0.604906	-0.623772	0.957703	-0.0531726	0.461919	-0.10251	-0.821329
BGN-N270-NP_001702.1	0	1	0	1.01545	-0.992294	1.98633	-1.31545	0.908099	-0.217708	0.983589	-1.92115	0.247852	-1.25008	0.085711	-0.576684
BGN-Nf270-NP_001702.1	1	0	0	0.82367	-0.221168	1.60582	0.216909	0.618637	-0.283723	0.902083	-0.445538	0.168101	-0.948234	-0.313213	-0.311076
NOMO1-N50-NP_055102.3	0	1	0	0.0880407	1.72309	-0.844342	1.34825	0.459849	1.06167	0.108023	1.19167	-1.03752	-0.209286	-0.972858	-1.03196
CD276-Nf104-NP_001019907.1	1	0	0	-0.155649	-0.057389	0.153934	0.465491	-0.00215507	0.133008	-0.0355803	0.0360109	0.849244	0.0305581	0.290024	-0.328914
CD276-N104-NP_001019907.1	0	1	0	0.546852	-0.214933	-0.209067	-0.01527	0.347897	0.0130691	-0.322331	-0.682624	0.331757	-0.688884	0.298374	-0.13436
CELA3A-Nf153-NP_005738.4	1	0	0	-1.44866	1.89574	-0.374945	3.64725	-1.60931	0.214219	-0.307065	-0.735497	-1.06821	-0.779442	-1.3389	-0.567311
CELA3A-N153-NP_005738.4	0	1	0	-0.653271	1.5202	-0.140157	2.78547	-0.559425	0.608456	-0.0840037	-0.614179	-1.37361	-0.865954	-1.60217	-0.43169
ITGA5-N297;N307-NP_002196.4	0	1	1	-0.601155	0.112252	-0.0110223	0.381983	-0.514599	-0.443019	0.742412	0.563122	0.205122	0.0784469	0.302069	0.623095
FCGBP-N1317-NP_003881.2	0	1	0	-1.60156	-1.25705	0.449287	-0.796139	0.672527	-0.353394	-1.3115	-1.24263	-2.24929	-1.992	-0.0989546	-0.606654
FCGBP-Nf1317-NP_003881.2	1	0	0	-1.01056	-0.644421	1.7484	1.12675	0.805274	-0.281746	1.62476	-1.63602	-0.751941	-0.0625995	1.21155	1.25243
MUC5B-N1556-NP_002449.2	0	1	0	-1.85823	-1.57324	0.446479	-1.18411	1.1104	0.217614	-0.520912	-0.224453	-0.867828	-0.433687	0.583609	-0.622901
FAM3D-N107-NP_620160.1	0	1	0	-0.900415	-1.46305	-1.29674	-0.669044	1.85835	0.739827	-1.01402	-0.57476	-0.101814	-1.09505	-1.72595	-1.35103
HMCN1-N528-NP_114141.2	0	1	0	0.639376	-0.411099	0.658593	0.252298	0.338335	-0.0387369	-0.00534984	-0.174619	0.12829	0.84749	0.504834	0.0278241
LAMC3-N631-NP_006050.3	0	1	0	-1.04029	1.47049	-0.890556	-0.974913	-0.270548	0.632926	0.269552	-1.74961	0.624789	-1.16157	-1.19092	-0.344963
CPE-N390-NP_001864.1	0	1	0	0.108669	1.72754	-0.797446	-0.148591	0.534064	0.247753	0.0121778	1.01412	-0.0946254	0.753917	-0.962398	-0.178023
ICAM3-N206-NP_002153.2	0	1	0	-0.226693	0.0757945	0.308748	0.916423	-0.394097	0.0759537	-0.47638	0.0582275	-0.326294	0.49319	-0.276072	0.791337
CPXM1-N428-NP_062555.1	0	1	0	0.825189	-0.702082	-0.0342806	-1.88602	-0.339909	0.0539168	1.13109	-1.49151	0.66393	0.44997	0.616982	0.406424
CEACAM8-N288-NP_001807.2	0	1	0	-0.96857	-0.756887	-1.30031	-1.18943	-1.41325	-1.20203	-1.24614	-1.37516	-1.11434	-0.534866	-1.65771	0.000326623
CELA3A-Nf114-NP_005738.4	1	0	0	-1.25927	1.52905	-0.310302	3.94534	-1.51836	0.265499	-0.720652	0.637182	-1.51461	-0.831044	-1.69868	-0.658359
CELA3A-N114-NP_005738.4	0	1	0	-1.08139	1.45358	0.110557	3.12829	-1.54631	0.826262	-0.909521	0.449262	-1.66763	-0.853393	-1.26533	-1.0434
TMEM106B-N183-NP_001127704.1	0	1	0	1.18016	0.95342	0.3547	0.418834	-1.48874	-1.69489	-0.531187	0.543258	0.0178269	-0.256695	0.819984	-0.208684
ADA2-N378-NP_001269154.1	0	1	0	0.904588	-0.212373	0.771657	-1.72575	0.22715	-0.110071	0.0671872	-0.299019	-0.0391512	-0.524174	-0.314125	0.357057
PLXDC2-N316-NP_116201.7	0	1	0	-0.127802	-0.000779672	0.839765	1.38567	-0.173176	-0.343542	0.191645	0.383856	0.027987	0.45322	-0.0760221	0.701451
NID2-N693-NP_031387.3	0	1	0	0.828769	0.509387	0.489721	-0.113673	0.0932625	0.0800446	0.170642	0.117781	-0.0513615	-0.0962739	-0.0151544	0.26364
NID2-Nf693-NP_031387.3	1	0	0	0.808596	0.319125	0.932255	0.272657	0.438818	0.493059	-0.133362	-0.814906	0.115144	-0.71742	0.35078	0.0978142
OLFML3-Nf177-NP_064575.1	1	0	0	0.169481	-0.0941283	0.549118	1.54942	-0.108538	-0.359841	0.775331	0.467152	-0.154287	0.549636	-0.223622	0.50701
OLFML3-N177-NP_064575.1	0	1	0	0.164216	-0.152984	1.02385	0.955973	0.253956	-0.266436	0.695542	0.175434	-0.154148	0.530058	-0.390447	-0.0268013
QPCT-N296-NP_036545.1	0	1	0	0.123099	0.53929	1.41158	1.07269	0.463257	-0.104147	0.130174	0.145915	0.167875	0.0195722	-0.207328	-0.192732
CADM1-Nf101-NP_001091987.1	1	0	0	-0.787937	1.3503	-0.485926	0.608163	-0.21378	0.295094	0.203482	0.850152	0.164888	0.713973	0.0155662	0.0405356
CADM1-N101-NP_001091987.1	0	1	0	-1.01746	1.33987	-0.153336	-0.670495	-0.234853	0.355539	-0.871642	0.87078	0.309209	0.652711	-0.156863	-0.60202
ASPH-N452-NP_004309.2	0	1	0	-0.188214	-0.263449	-0.314417	-1.77738	0.240801	-0.131386	-0.373552	-0.402429	0.493995	-0.491932	0.553009	0.102541
ASPH-Nf452-NP_004309.2	1	0	0	-0.0751924	-0.854796	-0.171203	-0.348889	-0.414045	-0.541212	0.277004	-0.836746	0.674663	0.0908382	-0.222511	-0.447683
MSLN-N57-NP_001170826.1	0	1	0	0.251556	-0.0870385	1.33658	0.859007	0.221139	0.19477	0.83985	0.667657	-0.0201069	0.216329	-0.838603	0.405286
ITGB6-N97-NP_000879.2	0	1	0	-0.0146172	-1.26747	-0.898534	-1.01505	-0.441722	-1.08668	-1.00746	-0.796572	0.222228	-0.336386	0.646563	-0.530764
FCGRT-Nf125-NP_001129491.1	1	0	0	-0.00165313	0.519364	1.10312	-0.8953	-0.376511	-0.00268597	-0.608836	-0.533143	-0.302638	0.0646132	-0.190595	1.49506
FCGRT-N125-NP_001129491.1	0	1	0	-0.318998	0.0772317	-1.0085	-0.815127	-0.128806	0.153726	-0.322782	0.339059	-0.638241	-0.344075	0.261515	-0.396684
PTGDS-N78-NP_000945.3	0	1	0	0.177555	0.522928	1.45025	0.907663	0.223459	0.132065	0.855605	0.309839	0.0154318	-0.22309	-0.403954	0.564775
PTGDS-Nf78-NP_000945.3	1	0	0	0.481006	-0.244853	2.37054	-0.260757	0.410585	-0.178373	0.757684	-0.596338	0.0158726	-0.121169	-0.340532	0.718616
LNPEP-N368;N374-NP_005566.2	0	1	1	-0.00382465	0.0691423	-0.943204	0.527854	0.0240758	-0.0270048	-0.816364	0.314222	0.417503	-0.15636	-0.615561	-0.495412
FCGBP-N3312-NP_003881.2	0	1	0	-0.318685	-0.655754	0.834184	0.633775	0.666297	-0.307466	0.0815142	-0.19725	-0.641585	-0.130553	-0.281437	-0.0186124
FCGBP-Nf3312-NP_003881.2	1	0	0	-1.0486	-0.126532	1.02343	1.75591	0.622851	0.162341	0.682363	0.0223474	-0.173701	-0.0714084	0.79639	-0.236395
OLFM4-N411-NP_006409.3	0	1	0	-1.24691	-0.842432	4.17742	0.782234	0.07322	-0.801942	-0.740077	-2.53822	-0.522937	-1.42047	-1.80387	-0.707494
B3GNT2-N219-NP_001306004.1	0	1	0	-0.218973	1.24016	0.582033	-0.880474	-0.554725	0.695033	-0.872055	1.03401	0.121289	-2.51764	0.578285	-0.300042
LUM-N160-NP_002336.1	0	1	0	1.0364	-0.369241	2.37313	0.4738	0.937856	0.0622236	1.54003	-0.547004	-0.776583	-0.177785	0.504876	0.0117872
LUM-Nf160-NP_002336.1	1	0	0	0.657427	0.393554	1.05631	0.834021	0.515611	0.0610335	1.3756	0.683568	-0.304217	-0.461461	0.0548253	0.290715
CADM1-N67-NP_001091987.1	0	1	0	-0.554714	0.891728	0.0203334	1.24719	0.131609	0.318335	0.212165	-0.0582845	-0.402688	-0.383535	-0.0136672	-0.105314
APOB-N3895-NP_000375.2	0	1	0	-2.29e-05	0.0115855	-0.514221	-1.54273	0.427208	0.165536	-0.353363	0.178321	-0.215058	-0.805066	0.138944	1.35515
LAMA5-N3287-NP_005551.3	0	1	0	-0.960218	-0.0105682	0.678041	1.54024	-0.696623	-0.187124	0.337361	1.28902	-0.598552	1.22194	-1.08351	-0.0687462
ACAT1-N275-NP_000010.1	0	1	0	-0.800336	2.10384	-0.314628	1.11757	-0.198378	2.25302	-0.0767475	-0.0723304	-0.272564	-0.685142	-0.392153	0.795071
PNLIPRP2-N354-NP_005387.2	0	1	0	-0.609469	3.51383	-0.19873	1.47742	-0.111635	-0.131165	0.675507	1.10034	-0.911296	-0.758706	-1.6023	0.162702
CEACAM6-N197-NP_002474.4	0	1	0	0.0460606	-1.33501	1.931	-0.634303	0.105351	0.0311965	-0.727963	-0.3662	0.848544	-0.622084	-1.43941	-0.51111
DCN-N211-NP_001911.1	0	1	0	0.461167	-0.489629	1.08271	-0.00168553	0.121456	-0.499161	1.54231	-0.0872639	-0.645975	0.758363	-0.359582	-0.191238
CCDC80-Nf667-NP_955805.1	1	0	0	0.605077	0.122812	1.75292	0.601253	0.262505	0.722894	1.38974	-0.229998	-0.326968	-0.242878	0.981719	0.586392
CCDC80-Nf668-NP_955805.1	1	0	0	0.539927	0.0722513	1.84672	-0.754307	0.167739	-0.0545105	0.279943	0.212429	-0.475457	-0.561342	2.01189	0.412294
CCDC80-N668-NP_955805.1	0	1	0	0.756252	0.72379	1.39914	1.33694	-0.00432141	-0.17677	0.43816	-0.436728	-0.588634	-0.342602	0.990385	0.569372
PIGR-N469-NP_002635.2	0	1	0	-0.288938	-1.80334	0.699712	-0.08929	0.973625	-0.285466	-0.835251	-1.12511	-1.01745	-1.10607	-0.584137	-0.503533
PIGR-Nf469-NP_002635.2	1	0	0	-1.40371	0.382876	0.65736	-1.21261	0.434435	0.0689001	0.859716	-0.966621	-1.58565	-1.45574	-0.949136	-0.502142
OLFM4-N72-NP_006409.3	0	1	0	-0.870606	-0.671359	3.21331	0.949349	-0.32163	-1.32975	-0.0448567	-1.06679	-0.311762	0.676639	-1.3858	-0.297781
CEL-N210-NP_001798.2	0	1	0	-3.21767	2.65124	-2.34796	-0.0348753	-2.21504	2.00823	-0.602466	3.46856	-4.06758	-3.57955	-3.99164	-1.57875
NEU1-N186-NP_000425.1	0	1	0	-0.309423	0.691723	1.31624	1.2087	-0.781679	-0.21951	0.120428	1.6829	-0.227288	-0.0947362	-0.904213	0.62987
TINAGL1-N78-NP_071447.1	0	1	0	-0.464243	0.417947	0.436755	1.19179	-0.490054	0.0684486	0.40975	0.66681	-0.526089	0.626644	-0.526917	0.0318548
TINAGL1-Nf78-NP_071447.1	1	0	0	0.0373982	0.0740193	1.27453	2.38955	-0.636602	0.106776	0.74742	0.398043	-0.588991	-0.0838029	-0.843515	-0.417024
SERPINA7-N165-NP_000345.2	0	1	0	0.664369	0.060333	1.41165	-0.667239	0.419817	0.0981588	0.790154	-1.1043	-0.00743241	-0.73979	0.0123886	1.3877
ADGRG1-N324-NP_001139242.1	0	1	0	0.382868	-0.0132409	1.92798	1.38067	0.110028	0.328031	0.809441	0.209645	-0.453738	-0.586628	-0.0358679	-0.609097
CEACAM5-N246-NP_001278413.1	0	1	0	-0.194381	0.102317	1.74845	1.22608	0.584745	0.659463	-0.16856	0.456643	0.0887383	0.217971	-0.874973	-0.211334
CEACAM5-Nf246-NP_001278413.1	1	0	0	-0.683663	-0.221574	3.62279	2.2211	0.216735	0.196452	-0.35709	0.333388	0.249729	0.452393	-0.286761	-0.167165
CILP-N346-NP_003604.3	0	1	0	-0.346486	-0.553714	-0.127414	-0.60282	-1.56405	-0.923496	0.62819	-1.59841	-0.177897	-1.17769	-0.482887	0.0326144
TNC-N1018-NP_002151.2	0	1	0	-1.10135	-1.15254	0.671271	0.0546805	-0.352275	-0.738564	2.12641	-0.624753	0.101816	0.448008	0.242504	1.22827
ENTPD5-N232-NP_001240.1	0	1	0	-0.638937	-0.986401	-1.24562	-2.08987	-0.302892	-0.468754	-0.441096	-0.716292	-0.80183	-0.824409	-0.76182	-0.67078
ITGA1-N112-NP_852478.1	0	1	0	0.701659	-0.0772317	0.329654	1.09519	0.0563545	0.0456996	-0.180643	0.933791	0.405867	0.136784	-0.0833791	0.15349
EMILIN1-N455-NP_008977.1	0	1	0	-0.487737	-0.3688	0.123258	0.420041	-0.814952	-0.809726	-0.00715945	-0.448826	0.482664	1.17539	0.156955	0.702848
ADGRA2-N207-NP_116166.9	0	1	0	0.12229	0.7456	0.143653	0.469914	-0.750851	-0.961955	-1.33679	0.631702	0.493305	2.12502	-0.775375	-1.66581
FCGBP-N5242-NP_003881.2	0	1	0	-0.899294	-1.20469	-0.961726	-0.0445724	0.959302	-0.100971	0.571239	0.627782	-0.584654	-0.0615159	-0.503894	-0.184999
FCGBP-Nf5242-NP_003881.2	1	0	0	-1.02395	-0.425706	0.129284	-0.789198	0.49143	0.112275	0.817944	-0.302928	-0.489189	-0.0493762	1.04952	0.270742
ITGA2-N699-NP_002194.2	0	1	0	0.184654	-1.08241	1.07718	-1.56224	0.446	0.0455534	-1.22678	1.26099	0.212129	0.134611	0.457201	-0.178297
THBS2-N710-NP_003238.2	0	1	0	0.735842	-1.10758	2.4504	-0.680269	1.49336	0.786198	0.126743	-1.19886	0.120751	-5.47888	0.996854	-3.63759
C7-N202-NP_000578.2	0	1	0	0.412323	0.204549	0.844685	-1.21602	0.163733	0.0196982	0.279212	-0.798601	0.0507672	-0.646993	0.285388	0.907389
IGFALS-N406-NP_001139478.1	0	1	0	0.108836	-0.229173	1.59943	0.061617	0.730007	0.340572	0.999925	0.191042	-0.277766	0.265012	-0.204039	0.426088
SERPINA6-N96-NP_001747.2	0	1	0	-0.514415	-0.663876	0.625849	0.922637	-0.0166034	-0.0271844	1.01196	0.098371	-0.0195808	0.719773	-0.238092	0.508024
MUC5AC-N5347-NP_001291288.1	0	1	0	-0.266111	-0.163407	0.694581	0.877933	0.688413	0.524838	0.255577	0.203526	-0.160715	0.191484	-0.471072	-0.382306
LUM-Nf252-NP_002336.1	1	0	0	0.440049	1.20792	1.26278	-0.505189	0.208513	1.15574	1.27728	1.02493	-0.207112	-1.09561	0.136519	-0.267362
LUM-N252-NP_002336.1	0	1	0	0.495437	-0.935412	2.4083	-1.04502	0.828037	0.0352121	1.18524	-0.73635	-0.0777873	-0.550317	-0.0417973	-0.168029
FCGBP-Nf1830-NP_003881.2	1	0	0	-0.747038	-0.136468	2.37076	-0.469139	0.574339	0.536503	0.734227	1.08777	-0.0495754	0.569785	0.45291	0.491407
FCGBP-N1830-NP_003881.2	0	1	0	-0.305303	-0.355586	1.95633	1.0325	0.734624	0.41043	0.0349696	0.124499	-1.36419	-0.895168	-0.341975	-0.205865
SCARB2-N206;N224-NP_005497.1	0	1	1	0.260035	0.85732	0.244623	0.810846	0.918393	0.580405	-1.12496	-0.018854	-0.0472357	-0.906602	1.26036	-0.455083
SCARB2-Nf224-NP_005497.1	1	0	0	0.94295	1.13429	-1.5116	-3.22088	1.15672	0.982686	-1.68547	-1.05009	0.842783	-1.2116	1.2575	-0.784229
ADAMTSL2-N475-NP_001138792.1	0	1	0	-0.0297513	0.183546	0.706285	0.224864	0.657433	0.332128	0.00510719	0.0288298	-0.0319179	-0.0419785	0.740426	-0.0445447
SLC15A1-N509;N514-NP_005064.1	0	1	1	-0.5783	0.369368	2.04061	0.787163	-0.217446	0.033767	-0.747787	0.885059	-1.13239	-1.80614	-3.38822	-2.44354
ANXA2-N62-NP_001002857.1	0	1	0	1.11373	0.526156	1.23885	0.185857	1.55151	1.07843	1.00367	-0.822177	0.0429461	0.434114	0.554624	0.813274
ITIH5-Nf508-NP_001001851.1	1	0	0	-0.725111	0.991686	-0.620355	0.679312	-0.522025	0.555399	0.513776	0.913478	0.0391066	0.481245	-0.217807	-0.503581
ITIH5-N508-NP_001001851.1	0	1	0	-0.47092	1.11612	0.224015	-0.0404906	-0.504593	0.288318	0.855708	0.552922	-0.635708	0.507557	-0.191543	0.267721
LAMC2-Nf942-NP_005553.2	1	0	0	-0.606084	-1.35175	0.266367	-0.657827	-1.2214	-1.53175	0.280092	-0.976872	1.15273	-0.292745	-0.302648	-1.02009
LAMC2-N942-NP_005553.2	0	1	0	0.791646	-1.81191	0.0518814	-1.1156	-1.05933	-1.88602	1.21991	-2.61193	0.344134	-0.830422	0.644046	-1.04831
TCTN1-N528-NP_001076006.1	0	1	0	-0.222159	0.341288	0.742314	1.25593	1.26658	1.18852	0.385005	NA	0.775899	-0.529236	1.91157	1.2072
MYH9-N1284-NP_002464.1	0	1	0	0.787247	0.215288	0.0515963	-0.274468	0.366428	0.0813725	0.0805054	0.172667	-0.121014	-0.429707	0.0649583	-0.401609
PSAP-N80-NP_001035930.1	0	1	0	-0.0554476	-0.381545	1.10239	0.738275	0.234008	0.158189	-0.833175	0.197225	0.0210403	0.254445	0.0896264	0.450924
PSAP-Nf80-NP_001035930.1	1	0	0	-0.391551	-0.68924	1.03012	0.946031	-0.574146	-0.191456	-1.78865	-0.211216	-0.743694	0.257093	-0.619626	0.283312
ECE1-N371-NP_001106818.1	0	1	0	-0.545302	0.398229	0.0358177	1.27117	-0.166467	0.815703	-0.259792	1.38315	-0.26739	0.25328	-0.309946	0.174811
PLBD1-N411-NP_079105.4	0	1	0	1.64062	-0.336229	0.238717	-0.753158	1.40081	0.694483	0.0238194	-0.504226	0.0944026	-0.319616	0.0492538	0.380507
LAMC2-N362-NP_005553.2	0	1	0	1.12833	-1.4682	1.28141	0.511576	0.189507	-0.342027	2.49578	-1.47684	-1.68958	-1.92018	2.19644	-1.79877
CEACAM5-N182-NP_001278413.1	0	1	0	-0.032353	-0.0833602	2.14358	1.72257	1.26787	0.648642	-0.499529	0.854819	0.105101	-0.168915	-1.02669	-0.0683319
TMEM30A-N107-NP_060717.1	0	1	0	-0.222664	0.5601	-0.0759406	0.903374	0.146546	0.850889	-1.34487	1.04174	-0.122124	-0.304918	-0.173256	-0.41691
FGG-Nf78-NP_068656.2	1	0	0	-0.105011	-0.648973	0.445322	0.436407	-0.6659	-0.562974	0.251867	0.275397	-0.699644	1.4947	-0.605797	0.589515
FGG-N78-NP_068656.2	0	1	0	0.182824	-0.589036	0.569434	0.804152	-0.400757	-0.787729	-0.205147	0.0826249	-0.789299	1.54565	-0.550703	1.49093
CEACAM6-N173-NP_002474.4	0	1	0	0.385955	0.351768	1.83449	1.81622	0.478192	0.986707	-0.133355	0.729749	0.461533	-0.260879	-0.130705	-0.247277
PGLYRP2-N485-NP_001350475.1	0	1	0	0.343218	0.323652	1.63795	0.418008	0.44783	-0.13255	0.613874	-0.0107508	-0.571552	-0.51895	0.593326	0.873428
LRP1-N1645-NP_002323.2	0	1	0	0.379294	0.505808	0.36882	1.1891	0.317309	0.566592	0.552176	0.852211	-0.0551342	0.0753481	-0.0158678	0.0713897
SLC3A2-N366-NP_001012680.1	0	1	0	-0.319462	0.0500194	-0.615593	-0.0848098	-0.0569363	-0.261077	-0.849643	-0.031091	0.110069	-0.310961	-0.157625	-0.0501168
SLC3A2-Nf366-NP_001012680.1	1	0	0	-0.0574688	0.692699	-0.871884	0.846466	-0.309562	0.0635426	-0.782112	-0.626362	0.0597415	0.0267922	0.147497	0.152727
CEACAM8-N173-NP_001807.2	0	1	0	-0.281226	0.101545	1.64895	2.32643	0.582771	0.625016	0.332587	1.65706	0.00210061	0.420417	-0.0810378	0.0722341
LAMA2-Nf1597-NP_000417.2	1	0	0	-0.225256	0.487057	-0.1454	1.09753	0.00696265	0.678488	0.0287528	0.491222	-0.243896	1.92876	-0.809736	-0.0554423
LAMA2-N1597-NP_000417.2	0	1	0	0.13671	0.295668	-0.0802056	0.664336	0.235186	0.217149	0.182359	0.225027	-0.0823829	1.75215	-0.326551	-0.488761
PLD3-N284-NP_001026866.1	0	1	0	0.685451	0.911378	0.587232	1.2745	-0.0119778	-0.0107371	0.346016	1.22261	-0.697757	-0.274631	-0.304636	0.0487667
ORM1-N72-NP_000598.2	0	1	0	1.03845	0.522183	1.55079	0.559381	0.270225	-0.0577276	0.349252	-0.905233	0.250362	-0.0421047	0.305425	1.40735
GAA-N925-NP_000143.2	0	1	0	0.867096	0.565151	1.20704	0.35239	-0.543458	-0.0878669	0.694856	0.489096	-0.156081	0.105164	2.5633	0.431999
CD40-Nf153-NP_001241.1	1	0	0	-0.529138	1.36602	-0.853469	0.917122	0.591833	0.96181	0.591698	1.36624	-1.16586	-0.0626328	-0.670656	-0.0694813
GP2-N65-NP_001493.2	0	1	0	-1.06782	3.17503	-0.455504	2.2095	-0.258156	2.25776	-5.70594	0.739978	-1.5837	0.503114	-7.47625	2.98045
NECTIN2-N137-NP_001036189.1	0	1	0	0.780509	0.19124	0.41492	1.03219	0.287525	-1.78081	-0.94293	-0.176998	0.196748	0.171897	0.973575	-0.406923
SERPING1-N253-NP_000053.2	0	1	0	0.715541	0.0724687	1.43746	-0.943227	-0.0654989	-0.147583	1.29471	-0.757703	-0.195317	-0.833828	0.0529511	1.18692
CPXM2-N491-NP_937791.2	0	1	0	0.169509	1.02809	1.35718	1.72808	0.253795	0.531007	0.651178	0.35163	-0.187727	0.971963	0.237251	0.9601
LIPA-Nf161-NP_000226.2	1	0	0	-0.226961	0.276139	-0.527694	1.19477	-0.202447	0.0905616	-1.09876	0.651941	-0.757467	-1.44897	-0.185223	1.52828
LIPA-N161-NP_000226.2	0	1	0	0.261171	-0.210847	-0.245631	0.588068	0.398196	0.447739	-2.20271	-0.756534	-1.62191	-1.20371	0.152431	0.795081
UGGT1-N269-NP_064505.1	0	1	0	0.272014	2.24211	-0.454268	-0.75103	0.422185	1.16993	-0.802114	0.183321	0.00550311	-0.975548	-0.089833	-0.483794
ADGRA2-N101-NP_116166.9	0	1	0	-0.0294506	-0.421987	-0.461053	0.73781	-0.646969	-0.393652	-0.810897	0.259831	0.157103	1.18969	-0.428376	-0.302202
CD109-N68-NP_598000.2	0	1	0	-0.274005	-0.682768	1.02489	0.52573	0.0662746	-0.347494	1.42043	-0.390462	0.335729	-0.0125309	0.368309	-0.154123
F11R-N185-NP_058642.1	0	1	0	0.222965	1.79239	-0.12987	0.778323	-0.143518	0.394794	-0.536953	1.25173	0.279553	0.344437	0.451841	-0.784789
PLXNA2-N1180-NP_079455.3	0	1	0	-0.419206	1.4173	-0.0346287	1.55222	-0.0714508	1.65257	-0.336773	0.516878	-0.417944	-0.686158	-0.0773954	-1.19067
SORT1-N162-NP_002950.3	0	1	0	-0.112939	0.636601	-0.686247	-1.81608	0.414234	0.199926	-0.914897	-0.40449	-0.115823	-0.674829	0.0521438	-1.06924
TNC-N1809-NP_002151.2	0	1	0	-0.834886	-1.35511	-0.132945	-0.312772	-1.75281	-0.777928	0.663429	0.305194	0.516468	0.231209	0.154015	0.467884
ITGA2-N343-NP_002194.2	0	1	0	-0.684707	-1.46361	0.823334	-0.407089	-0.128918	-0.457758	-1.01783	-1.4762	0.327615	-0.317712	0.522137	-0.863699
PRELP-Nf124-NP_002716.1	1	0	0	0.733858	0.464012	1.91877	1.54676	0.924659	-0.118847	0.620482	0.855181	0.497792	-0.212864	0.305202	0.303729
PRELP-N124-NP_002716.1	0	1	0	1.08057	-0.347796	2.27499	-0.343903	1.01888	-0.23774	0.244394	-0.649503	0.578364	-0.839691	0.160348	-0.780284
SERPINA5-N262-NP_000615.3	0	1	0	0.323483	0.692025	0.41875	0.489724	-0.0604119	0.0771122	0.768729	0.0682303	-1.01308	0.555752	0.600794	0.486464
SERPINA5-Nf262-NP_000615.3	1	0	0	-1.18202	0.896362	0.282631	1.65045	-1.13203	-0.0322193	0.13876	0.651362	-0.953618	1.49901	0.177379	-0.38685
A1BG-N363;N371-NP_570602.2	0	1	1	0.932309	0.473294	1.38385	0.369936	-0.238322	-1.18964	-0.0637845	-0.350752	-0.387603	1.09634	0.0729602	1.55025
HYOU1-N830-NP_001124463.1	0	1	0	-0.0392057	2.62275	-0.871376	-1.37915	0.0895421	1.2248	0.409624	0.555076	-0.0851455	-0.237188	-0.202017	0.630428
KLKB1-N308-NP_000883.2	0	1	0	1.14771	-0.20053	1.29036	-4.14608	1.12989	0.105807	-0.069048	-0.961386	-0.192494	-1.19679	0.251285	0.992387
LAMP1-Nf121-NP_005552.3	1	0	0	0.870475	1.14993	0.69019	0.920471	1.20796	0.499394	1.14893	0.436197	0.0939545	-0.0402223	0.898946	-0.246901
LAMP1-N130-NP_005552.3	0	1	0	0.622838	0.749152	0.219164	0.00552526	0.803455	0.526102	-0.0763923	-0.113191	-0.108416	-0.812941	1.3968	-0.71949
HPX-N64-NP_000604.1	0	1	0	1.33024	0.386543	2.49686	-0.546652	0.584554	0.115922	0.900439	-1.04345	-0.0929829	-1.55844	0.116996	1.08321
HPX-Nf64-NP_000604.1	1	0	0	0.801022	-0.00767228	1.49616	-0.23153	0.24042	-0.181949	1.29231	-0.406253	0.0654454	-0.833169	-0.139774	1.05084
CACNA2D1-N663-NP_000713.2	0	1	0	0.675388	0.649752	-1.61867	-1.57201	-0.492217	-0.527593	-2.23692	-0.164385	0.580236	0.870309	0.150377	0.28554
PIGR-N186-NP_002635.2	0	1	0	-0.175867	-0.390887	0.83057	1.1736	0.719205	-0.000304551	-0.373687	0.047295	-0.62839	0.337559	-0.305175	-0.0241623
PIGR-Nf186-NP_002635.2	1	0	0	-0.185697	0.450924	0.61365	0.937481	0.306348	0.104283	1.84109	0.454422	-0.274601	0.464916	-0.029213	0.0706928
FGL2-N179-NP_006673.1	0	1	0	0.0305198	-0.548869	1.16006	0.476402	-0.200561	-0.785294	0.733546	-1.04704	-0.781069	0.436063	-0.793631	0.496138
CEACAM5-N529-NP_001278413.1	0	1	0	-0.0977713	-0.376207	2.3722	1.10069	1.60632	1.40611	-0.129927	1.1449	-0.342411	0.100259	-0.864363	-0.483
ENPP1-Nf643-NP_006199.2	1	0	0	-1.73516	2.45967	-1.04097	3.40984	-1.26317	0.283586	-6.48057	2.62181	-0.847593	-0.966571	-1.09931	-7.51641
ENPP1-N643-NP_006199.2	0	1	0	-2.51418	2.48227	-2.66679	2.42875	-0.393634	1.30214	0.12893	2.45588	-2.46339	-1.18519	-2.29873	-2.62759
ATP1B1-N265-NP_001668.1	0	1	0	-0.204241	1.09298	-0.136608	1.17827	0.171293	0.212843	-0.419355	0.54728	-0.225663	-0.378172	-0.297569	-0.439749
FAT1-N3716-NP_005236.2	0	1	0	0.0925353	-0.239132	1.58689	0.559349	0.766146	0.49545	-0.090208	0.155691	-0.17902	-0.0867073	-0.159284	-0.381973
LRG1-N186-NP_443204.1	0	1	0	1.32898	-0.234578	1.89069	-0.347429	0.0968429	-0.140467	0.236106	-0.844598	-0.0271934	-1.78805	0.752175	1.67372
CLU-N145-NP_001822.3	0	1	0	0.186517	0.59624	1.06515	2.01647	-0.0523469	-0.0928005	0.44715	0.493655	-0.262835	1.09979	-0.564489	0.389389
SSR1-N136-NP_003135.2	0	1	0	-0.138249	3.10478	-2.30168	0.601587	-0.367715	1.76926	-1.41138	0.238652	0.0554524	-0.586611	-0.0790142	0.969104
BST1-N95-NP_004325.2	0	1	0	0.120993	-0.137202	0.702023	-0.296029	0.135096	-0.328175	-0.0879812	-0.148081	-0.164051	0.0493704	0.540748	0.715241
GALNT1-N552-NP_065207.2	0	1	0	-0.800465	-0.0816986	-0.0607686	0.538412	0.761242	0.194499	-0.844278	-0.936714	0.212427	0.460046	0.563863	0.0392119
PLTP-N398-NP_006218.1	0	1	0	-0.288264	0.0948111	1.53414	-0.0495802	-0.480671	0.499472	1.12558	1.34775	-0.129828	-0.307529	-0.0599978	-0.0510638
SOD3-Nf107-NP_003093.2	1	0	0	0.244568	1.44091	0.754349	1.3091	-0.00476361	0.242592	0.673591	0.796742	-0.57988	0.472571	-1.14795	0.185517
SOD3-N107-NP_003093.2	0	1	0	0.408996	0.696735	0.304022	-0.22945	0.525584	0.245568	0.303982	-0.176757	-0.340421	-0.465979	-0.66706	0.00470449
CEACAM1-Nf111;Nf115-NP_001020083.1	1	0	1	-0.431531	-0.910463	2.0546	1.53997	-0.956457	0.158227	-0.419957	1.85458	1.38226	-1.01059	-0.404233	-0.277261
CEACAM1-N104;N111-NP_001020083.1	0	1	1	0.72689	-1.21487	2.26384	-0.790876	0.700494	0.344721	0.0404117	0.739359	0.0462302	-0.318967	0.606815	-1.58527
CDH11-N540-NP_001295321.1	0	1	0	0.0756048	-0.276013	0.589752	1.06041	0.0700666	0.0135722	0.811186	-0.0955408	0.503578	-0.0877846	1.07008	0.327666
OGN-N214-NP_054776.1	0	1	0	1.20573	-0.2951	1.0492	-0.468045	0.615915	-0.633961	1.02095	-1.01595	-0.226103	-1.55477	-0.408862	-0.292148
ITGB5-N347-NP_002204.2	0	1	0	0.0683698	-0.410088	-1.04093	-0.00752931	0.14694	-0.272764	-0.57445	-0.0718078	0.55382	1.37203	0.928642	-0.0926701
PDGFRB-N25;N39-NP_001341945.1	0	1	1	0.112347	0.746104	0.699337	1.76184	-0.11254	0.37944	0.343526	1.37036	-0.112494	0.35151	-0.710807	-0.344111
ITGA1-N341-NP_852478.1	0	1	0	1.18175	0.375766	0.763296	-0.640427	1.03406	0.712686	-0.807511	-1.41795	-1.35012	-1.56782	0.676005	0.276095
SERPING1-N352-NP_000053.2	0	1	0	0.312319	-0.029804	1.28278	-0.316673	0.327237	-0.232225	1.34856	-1.47061	-0.794416	-0.862432	1.05385	1.89569
CEACAM1-N182-NP_001020083.1	0	1	0	-0.583634	0.251357	1.65056	1.93927	0.664827	1.14502	0.446383	2.38268	-1.36313	-9.09148	-0.214391	-7.6711
CPVL-N307-NP_001334981.1	0	1	0	1.0259	0.172202	-0.175102	1.16172	-0.23401	-0.216349	-0.920259	-1.39806	-0.315332	-0.558491	0.136168	0.474877
LRPAP1-Nf268-NP_002328.1	1	0	0	0.18382	0.163175	-0.404441	0.636215	0.215884	-0.100277	0.945326	-0.154581	0.382613	0.47482	-0.20316	1.16514
LRPAP1-N268-NP_002328.1	0	1	0	-0.114057	0.175576	-0.070501	0.852115	0.522611	0.159082	0.699458	-1.4129	0.155097	-0.398034	0.536004	1.48504
SERPINA1-N271-NP_000286.3	0	1	0	0.418159	-0.162218	2.10668	0.0136547	0.472992	-0.0439816	1.38621	-0.275843	-1.93606	-1.30874	0.920089	1.86049
ADAMTS12-N1301-NP_112217.2	0	1	0	1.07848	-1.44658	0.795853	-0.239155	0.433253	0.426873	-0.116032	0.0275141	0.015249	-2.06777	1.16623	-2.0786
OMD-N242-NP_005005.1	0	1	0	0.95078	-0.813597	1.6722	-0.44946	0.488867	-0.866532	0.845858	-1.26877	-1.25072	-1.10167	0.396559	-0.26928
TNC-N1093-NP_002151.2	0	1	0	-0.670026	-0.863416	1.16161	-0.435497	-0.646489	-0.860329	2.44475	-1.79228	0.381832	-0.910085	2.12157	1.0332
CTSC-N276-NP_001805.3	0	1	0	0.760887	-0.124708	-0.198791	-1.37721	1.17681	1.05217	1.08503	-1.03288	-1.0302	-2.32022	0.954587	0.929315
GPNMB-N275-NP_001005340.1	0	1	0	0.50215	-1.07696	1.57881	-0.911153	-0.088172	-0.0612145	-1.1584	-2.05586	-0.639534	-2.47642	1.05436	1.23444
TLR8-N265-NP_057694.2	0	1	0	-1.25058	1.2371	-0.0958931	0.455748	-1.73142	0.151777	-0.50087	1.88555	-0.444297	1.62479	-0.864306	0.344102
SERPINA1-N107-NP_000286.3	0	1	0	0.490508	0.132932	1.64591	0.169612	-2.42784	-1.99102	-1.12276	-1.79025	-0.553096	-0.872495	0.898443	1.15609
ASAH1-N302-NP_004306.3	0	1	0	0.410464	-0.0202559	0.57163	0.0613306	-0.384016	-0.145597	0.027906	-0.506969	-0.0737993	0.153235	0.127117	0.775255
ASAH1-Nf302-NP_004306.3	1	0	0	-0.605123	0.329981	0.909571	1.24285	-0.221096	0.391942	0.0469198	1.18322	0.639378	2.14157	0.335779	0.684157
CD68-N252-NP_001035148.1	0	1	0	0.579864	-0.101936	0.0229607	0.495445	0.0791963	0.211761	-0.517201	0.399051	0.271424	-1.32836	0.906362	-0.490046
KIAA1324-N672-NP_065826.2	0	1	0	-1.70532	3.06532	-1.06854	-0.855328	-0.774064	1.95579	-1.19265	2.19797	-3.7009	-3.84561	-3.22308	-2.93624
CD14-N282-NP_000582.1	0	1	0	-0.228223	-0.0842214	1.14461	-0.742748	-0.326263	-0.461265	0.44677	-1.17682	-0.519463	0.251617	0.690317	-0.128531
CPD-N172-NP_001295.2	0	1	0	-0.517185	1.03116	-0.925759	1.25315	0.380051	0.511017	-0.139488	1.43509	0.13087	-0.108955	-0.47016	-0.177458
LAMA4-N780-NP_001098677.2	0	1	0	0.861347	0.0653773	0.356939	0.0202314	0.375107	-0.0617917	-0.116384	-1.62044	0.0712209	-0.84224	-0.172255	0.0384308
LAMA4-Nf780-NP_001098677.2	1	0	0	1.16313	0.801136	0.404759	0.200733	0.260362	-0.229176	0.267632	-1.02713	0.13826	-0.794548	0.513719	0.306301
SULF1-N197-NP_001121676.1	0	1	0	1.18143	-1.50874	0.837014	-1.19276	0.801984	0.686577	0.496158	-1.21338	0.568885	-1.98457	1.21259	-0.020097
DMBT1-N2187-NP_001307573.1	0	1	0	-1.94045	-1.65513	1.75833	-2.13781	1.88913	0.503062	-1.88362	-0.817457	-0.611218	-2.43986	-2.32785	-1.8719
LTF-N143-NP_001308051.1	0	1	0	0.699723	0.0694441	-1.62472	-0.176548	-0.184462	-0.302884	0.0271496	0.37015	-0.433598	-2.41703	-0.525354	0.147416
VWA1-N386-NP_073745.2	0	1	0	1.21818	1.43315	1.70242	0.388417	0.319476	0.00770686	0.299234	0.774995	-0.590953	-0.218399	-0.0465279	1.24763
LUM-N88-NP_002336.1	0	1	0	1.03349	-0.967378	2.60665	-0.338085	0.636873	-1.73819	-1.21229	-1.53627	-0.0563829	-1.13711	0.0677624	-0.322679
SSR2-N104-NP_003136.1	0	1	0	0.442067	2.91087	0.413952	1.39663	0.3658	2.00711	0.402242	1.69217	0.0881588	-0.0689599	0.87932	1.79754
CTSA-N163-NP_000299.2	0	1	0	0.865995	0.061238	0.536689	-0.747155	0.0192762	-0.247131	-0.545803	-1.24839	0.612901	-1.55705	0.88396	1.23544
FMOD-N201-NP_002014.2	0	1	0	0.822341	-0.21418	1.69722	1.36823	0.73109	-0.478967	-0.212317	-0.202995	-0.233953	-0.472721	0.574371	0.487037
FMOD-Nf201-NP_002014.2	1	0	0	0.559006	1.16389	1.38301	0.542336	0.461785	0.278785	0.103275	1.6266	-0.380628	-0.477305	0.33518	0.0737605
SGSH-N264-NP_000190.1	0	1	0	-0.257839	0.394017	0.0509961	-2.80922	-0.142159	0.391336	0.36086	-0.0722325	-0.157362	-0.121449	-0.548708	1.31163
SERPINC1-N187-NP_000479.1	0	1	0	0.67466	0.256631	0.997622	0.170119	0.0471759	-0.18446	0.700526	-0.524944	-0.463936	-0.191694	0.152522	1.43918
ITGAM-N1044-NP_000623.2	0	1	0	-1.41321	-1.55791	-1.65718	-5.94165	-0.615468	-0.717811	-1.2394	-2.69746	-0.812063	-0.356602	-0.841143	-0.877634
SERPINF1-N285-NP_001316832.1	0	1	0	0.265203	-0.876776	1.42371	-0.117796	1.02861	0.0867129	0.803949	-1.42793	0.347724	-0.349004	0.334943	0.904986
LAMP2-N101-NP_001116078.1	0	1	0	0.39163	0.943782	0.439946	-1.62633	1.00827	0.763516	-0.782208	0.794524	-0.0867137	-0.353916	2.15556	0.214606
PIGR-N421-NP_002635.2	0	1	0	-0.0456026	-2.18061	1.73518	NA	1.21295	-0.332217	-0.302076	-2.12399	-1.77903	-1.44119	0.554924	-0.425155
GP2-N339-NP_001493.2	0	1	0	-0.347681	2.45867	0.863364	0.944844	-0.287744	1.14915	0.53985	1.14293	-0.816542	0.456652	-0.860685	2.7101
ANPEP-N681-NP_001141.2	0	1	0	-2.64802	0.347373	-3.07639	1.25458	-1.89819	-0.437797	-0.813218	1.21131	-1.87803	0.0599673	0.898038	-0.743991
CEACAM5-N104;N115-NP_001278413.1	0	1	1	0.59481	-1.09533	3.89134	0.941792	1.25838	1.23949	-1.0803	-0.442058	0.207013	-1.93995	-1.96069	-2.66879
MUC13-N284-NP_149038.3	0	1	0	0.204868	-0.977973	1.93279	-1.03387	1.3755	0.841004	-1.63841	-2.66454	0.355563	-1.7157	-1.44776	-1.13585
SERPINA1-N70-NP_000286.3	0	1	0	0.179385	0.887714	2.81071	-0.710814	1.20282	0.573388	1.67204	-1.26388	-3.22071	-2.17123	1.58028	2.89568
C9-N415-NP_001728.1	0	1	0	1.62938	-0.00104986	1.98493	-4.02384	0.65967	-0.0114633	1.134	-0.440461	-1.3131	-0.940857	1.16056	1.19982
GPNMB-N93-NP_001005340.1	0	1	0	-0.573999	0.169927	1.2016	1.19955	-0.146353	0.0081801	-0.534756	0.207522	-0.332329	0.28149	0.365496	1.05963
LAMC3-N295-NP_006050.3	0	1	0	-1.64729	0.0257659	-1.57393	2.48889	-0.675481	0.0876216	-0.0614489	0.5959	-0.723627	3.0139	-2.08307	-0.70475
HNRNPD-N81-NP_002129.2	0	1	0	-0.153852	0.345989	-1.27943	2.47806	-0.349162	0.0848075	0.912506	1.27853	0.103665	0.942041	-0.495867	0.864835
MSR1-N120-NP_001350673.1	0	1	0	-0.125397	-0.168687	-0.525195	-0.512612	0.293848	0.183304	-2.77169	-2.24037	-0.179397	-0.830134	0.645414	-0.263216
VWF-N2635-NP_000543.2	0	1	0	0.51844	0.00205013	-0.161134	NA	-0.347068	-0.454821	-2.09534	0.357041	-0.0714881	0.592807	-0.176915	-0.739625
TMEM87B-N159-NP_001316843.1	0	1	0	-0.424209	-0.22182	-4.16793	-2.51021	-0.382934	0.223713	-2.56416	1.41504	-0.485324	-0.432719	0.309441	-1.51129
MELTF-N135-NP_005920.2	0	1	0	-0.262449	-0.0770328	0.276103	1.7114	-0.963153	-1.09416	1.53695	-1.5232	0.0337766	-0.45374	0.84278	0.372942
ORM2-N103-NP_000599.1	0	1	0	0.585086	-0.301154	2.12296	NA	-0.447805	-1.066	1.56054	-2.69849	0.187784	-2.55251	0.0467462	1.47226
ADGRE5-N322-NP_001020331.1	0	1	0	0.285912	-0.758881	0.626824	-1.77633	0.429505	-0.16483	0.964387	-1.24676	0.200722	-1.56339	-0.294388	0.487065
LAMC1-N1380-NP_002284.3	0	1	0	0.0655672	-0.296842	-2.21091	0.286425	-0.2125	-0.307663	-0.141395	0.336317	-0.631784	1.90153	-0.578189	-1.10137
ITGAV-N828-NP_001138471.1	0	1	0	-0.369871	-0.0991838	-1.43914	-0.226695	-0.196709	-0.469492	-0.73349	-0.246454	0.230682	0.874703	0.369576	0.364231
KIT-N367-NP_000213.1	0	1	0	0.531223	0.24171	0.192572	-1.26983	-0.137634	-0.453363	1.33799	-0.0719125	0.0607481	-0.761132	-0.424056	0.425867
LRP1-Nf2117-NP_002323.2	1	0	0	-0.0583289	-0.485627	-0.483639	0.140835	-0.0702105	-0.45689	-0.247973	0.119887	0.161615	0.887064	0.0064784	-0.832899
LRP1-N2117-NP_002323.2	0	1	0	-0.254102	-0.70884	0.0569214	-0.453164	0.104679	-0.330441	-0.841113	-0.537905	0.152429	0.782132	0.0268306	-1.08236
ADGRE5-N108-NP_001020331.1	0	1	0	-0.00810251	-0.73105	-0.0774492	-0.758726	-0.0279878	-0.334542	0.44019	-0.735555	0.0461502	1.1425	-0.431877	0.728611
L1CAM-N490-NP_000416.1	0	1	0	0.379987	1.38545	-4.08259	-1.44026	-1.76951	-0.728018	0.114198	0.615341	-1.0659	0.155639	2.21289	0.157992
SNRPA1-N253-NP_003081.2	0	1	0	-0.148856	0.569078	-0.961514	2.23129	-0.372743	0.137124	0.665509	1.20601	-0.498105	0.562767	-0.413147	0.721005
TMEM219-N73-NP_001077082.1	0	1	0	-1.09463	1.25392	-2.41338	-0.58074	-2.02901	0.822747	-0.572909	2.87841	-0.291096	-0.192011	-0.461375	-1.57432
MXRA5-Nf2007-NP_056234.2	1	0	0	-0.168696	-0.82946	0.304616	-0.110856	-0.371148	-0.622838	1.24437	-1.05701	0.928788	0.408046	0.512478	-1.39535
MXRA5-N2007-NP_056234.2	0	1	0	-0.181601	-1.64709	1.23559	-1.68581	-0.108118	-0.729877	0.678951	-1.00149	0.474599	0.616727	0.676152	-0.390704
GGH-N203-NP_003869.1	0	1	0	-0.151824	-0.155173	-1.46663	1.15681	-0.144849	-0.410599	0.411481	-0.165942	-0.483577	-0.475314	-1.23204	-0.0839987
C1orf210-N5-NP_001158301.1	0	1	0	-1.58088	0.840652	-1.27997	-0.0218378	-2.9235	0.633158	-1.80874	2.60108	-0.447456	-0.220491	-1.51017	-1.44256
CDH5-N61-NP_001786.2	0	1	0	-0.499548	-0.114339	0.0313276	0.262311	-0.0125395	-0.268156	0.182038	0.363132	0.369585	1.02205	0.059008	0.749527
EMILIN2-N745-NP_114437.2	0	1	0	0.292021	-0.770809	1.06976	-2.2061	-0.2016	-0.575843	0.411987	-1.14164	0.241604	-1.07307	0.238041	0.79605
UGT8-N333-NP_001121646.1	0	1	0	-0.109643	0.60652	-1.86761	-1.20376	-0.090282	0.183432	-2.6638	0.586015	0.00998294	-1.99023	0.900079	-2.5887
LTBP4-N285-NP_001036010.1	0	1	0	0.368879	-0.883448	0.521605	-0.889255	0.717583	0.0825091	0.230285	-0.4804	-0.121363	1.11384	-0.632094	-1.61508
LTBP4-Nf285-NP_001036010.1	1	0	0	0.255335	-0.870628	-0.270836	-0.275121	0.276489	0.0896226	0.392402	-0.753149	0.245533	1.16232	0.321799	-0.873681
ITGAV-N899-NP_001138471.1	0	1	0	0.300925	-0.20561	-0.870144	-2.15382	-0.117383	-0.11894	-1.61125	-1.53028	0.225904	-0.650248	0.975794	-0.491633
FGFR1-N296-NP_001167534.1	0	1	0	-0.137515	0.410915	0.693817	1.09789	-0.557807	0.545039	-0.00132068	1.63828	0.053373	0.549724	-0.2846	-0.39043
ENTPD1-N80-NP_001091645.1	0	1	0	0.112385	0.346073	-1.50313	1.63223	0.0717271	-0.0304565	-1.35438	-0.219064	-0.165046	0.0164055	-0.11806	0.186691
ENG-N88-NP_000109.1	0	1	0	-0.477079	-0.887357	-1.14022	0.115134	-0.150423	-0.993949	-0.974289	0.123288	0.446856	1.79231	-0.575283	-1.05161
HYOU1-N596-NP_001124463.1	0	1	0	-1.00478	0.810703	-1.41281	2.72383	-0.620733	0.38186	-0.886549	1.59853	-0.194104	0.0171794	-0.886519	0.658984
ABCA2-N629-NP_001597.2	0	1	0	-0.0324854	0.384018	-2.03753	-1.00239	-0.0155444	0.0521502	-2.17827	0.66689	-0.00261576	1.08593	0.00630464	-0.72152
LAMA2-N1810-NP_000417.2	0	1	0	-0.3878	0.08649	-1.27747	1.72648	-0.167971	0.00341912	-0.709804	0.187247	-0.592318	2.16385	-1.03532	-1.03988
INSR-N445-NP_000199.2	0	1	0	-0.506176	0.503335	-0.328416	0.668366	-0.890827	0.220434	-0.76552	1.89321	-0.354359	-0.452909	-0.644766	-1.02846
GP2-N88-NP_001493.2	0	1	0	-1.27236	3.54145	-0.60279	0.400715	-0.471153	2.29929	-0.333432	-0.511892	-1.64918	-1.06108	-1.87753	2.84002
MINPP1-N280-NP_001171589.1	0	1	0	-0.277169	-0.170724	0.387737	0.821095	-0.0737149	0.384618	0.401538	0.452364	-0.298958	1.19404	0.127511	0.363183
GLT8D1-N257-NP_001010983.1	0	1	0	-0.146162	0.123789	1.06165	0.30341	0.0771133	0.243918	-0.404776	0.159517	-0.232185	-0.231057	-0.173519	-0.137418
PLBD1-N366-NP_079105.4	0	1	0	1.79718	-1.19486	-0.439529	-0.321532	1.06023	0.391924	-0.319183	-0.54634	-0.287191	0.228276	0.461252	-0.0792736
ADGRG1-N303-NP_001139242.1	0	1	0	0.4033	-0.727711	2.1695	0.838677	-1.66273	-0.808992	-0.528504	1.01848	-1.10813	-0.863764	0.262376	-1.05656
PNLIPRP2-N429-NP_005387.2	0	1	0	-0.545947	0.942616	-0.656794	3.18846	-1.12644	-0.900856	-0.223938	3.17355	-1.82388	-1.21081	-2.57295	-1.85625
GGT7-N586-NP_001338631.1	0	1	0	-0.51161	1.40363	-1.35724	-0.363828	0.0213764	1.1238	-0.908558	0.122801	0.0233184	-1.08099	-0.174612	0.775478
SLC6A14-N174-NP_009162.1	0	1	0	-1.18534	-1.35567	-0.335271	-0.809423	-0.599827	-0.886564	-0.878269	-0.760777	1.50414	-0.496073	-0.919632	-1.70639
MPO-N323-NP_000241.1	0	1	0	-1.29415	-0.930279	-2.61098	-1.80756	-1.37216	-0.840287	-0.614802	-0.00269577	-0.244668	-0.331933	-1.18297	0.285566
MPO-Nf323-NP_000241.1	1	0	0	-1.80134	-1.52615	-1.41736	NA	-1.46722	-1.07386	-1.6384	-2.48807	-1.01342	-1.26377	-1.34302	0.270696
LAMA2-N363-NP_000417.2	0	1	0	0.512852	1.14032	-0.196814	-1.5959	0.439251	0.62651	-0.370501	-1.11625	0.410464	-1.31515	-0.250965	-0.782499
ADGRE5-N38-NP_001020331.1	0	1	0	0.790336	-0.517579	0.165105	-1.9335	0.275966	-0.0970497	0.898757	-0.921267	0.441721	-1.70458	-0.0836062	0.496405
CD14-N151-NP_000582.1	0	1	0	-0.182283	-0.420832	0.77055	-1.9142	-0.346998	-0.426119	0.557959	-0.86882	-0.220965	-0.158148	0.533729	0.379044
LY75-CD302-N1103-NP_001185688.1	0	1	0	-0.303704	-0.945698	-1.7224	-2.7433	-0.0842241	-0.785366	-1.36546	-0.780963	-0.213636	-0.0267099	-0.615717	-0.38642
SPOCK2-N225-NP_001231879.1	0	1	0	0.142467	0.323205	-0.78612	0.348209	0.459855	1.26606	-0.136923	-1.46037	-0.210828	0.116774	-0.778856	2.05608
SEL1L-N608-NP_005056.3	0	1	0	-1.09336	1.36388	-1.26933	1.98906	-1.47239	0.534887	-0.371604	1.78378	-0.535011	0.446925	-1.15486	-1.23214
GGT5-N303-NP_004112.2	0	1	0	0.123433	-0.229544	-1.03504	-0.465633	0.113799	-0.335356	-0.100398	0.50229	0.376318	0.271991	0.196651	0.229986
CDCP1-N386-NP_073753.3	0	1	0	-0.140648	-1.32118	0.162331	-2.91441	1.1022	0.00445346	-0.134593	-0.00941233	0.255912	-0.321726	1.11237	-0.736564
ATRN-N914;N923-NP_001310261.1	0	1	1	0.18194	0.0595193	1.20355	-0.00113602	-0.72017	-0.358083	0.309605	0.445832	-0.659611	-0.406095	-0.469378	0.967279
CD58-N169-NP_001138294.1	0	1	0	-0.0558385	-0.607429	0.771459	-1.1696	-0.0505464	-0.234907	-0.0208025	-1.32433	0.0900406	-1.1385	0.976064	0.620717
SVEP1-N1102-NP_699197.3	0	1	0	-0.051424	0.0780482	0.425471	0.608299	-0.419637	-0.279402	0.154289	1.21266	-0.393666	0.562323	0.0806614	-0.529272
ECE1-N620-NP_001106818.1	0	1	0	-0.486832	-0.122304	-0.946979	-1.84087	-0.143153	0.213194	-0.581598	0.413783	-0.0839556	-1.09514	-0.574861	-0.508958
FLNC-N826-NP_001120959.1	0	1	0	0.532692	-1.02993	0.0194026	-1.70119	0.456962	-0.0474967	-0.0102467	-1.03391	-0.987249	-1.34225	1.23923	-0.492966
ANO6-N493-NP_001020527.2	0	1	0	-0.318429	0.0821782	-1.3619	-0.35963	-0.755828	-0.120303	-1.41943	0.543371	-0.176068	-0.125028	-0.227177	-0.866001
ITGAM-N692-NP_000623.2	0	1	0	-0.909133	-1.44057	-1.45101	-1.88548	-1.14211	-1.17536	-0.964613	-1.48427	-0.875954	-0.473378	-1.40552	-0.489393
CHL1-N562-NP_001240316.1	0	1	0	-0.129539	0.270621	-1.14743	0.722457	-1.36793	-0.650964	-0.483567	0.0571904	-0.0669694	1.96853	-1.21179	1.09951
TMEM87B-N68-NP_001316843.1	0	1	0	-0.629231	0.615675	-2.00114	0.0774687	-0.622634	0.295837	-1.24236	1.75372	-0.386621	-0.638514	-2.25582	-2.082
SUN2-N636-NP_001186509.1	0	1	0	-0.292009	-0.1725	-0.835895	0.400286	-0.153037	0.138834	-1.00978	0.765172	-0.0674077	0.99708	-0.372762	-0.442321
VWF-Nf2357-NP_000543.2	1	0	0	0.39863	-0.431664	0.244317	-0.884795	-0.172518	-0.714859	-1.64876	-2.60733	0.535748	-0.784227	0.404425	0.0905634
VWF-N2357-NP_000543.2	0	1	0	0.760959	0.215258	-0.561986	-0.995304	-0.673788	-0.0626616	-1.56439	-1.08288	-0.0651463	-0.992067	-0.199257	-0.0171623
SELENOP-N174-NP_001078955.1	0	1	0	0.337395	-0.230086	1.04965	-2.02049	0.170727	0.164798	0.334294	-0.357828	-0.405645	0.205615	-1.11611	0.273417
GLCE-N225-NP_001311022.1	0	1	0	0.014369	0.256165	-0.805598	0.343972	-0.223299	-0.0835114	-0.647726	0.168993	-0.217833	-0.335078	-0.627732	-1.2942
FAT1-N998-NP_005236.2	0	1	0	-0.0191452	-0.595489	0.313969	-5.09753	0.229673	-0.321297	0.601869	-1.716	0.593596	-0.590031	0.911364	-0.618101
ADGRG6-N143-NP_001027566.1	0	1	0	-0.0067436	-0.526226	2.04978	-2.05248	-0.682674	-0.681547	0.115878	-0.593177	0.597128	-1.22382	0.241507	-0.373943
OLFML1-N66-NP_940876.2	0	1	0	1.10674	-0.340924	1.24668	-2.29854	0.0277699	-0.829402	-0.410005	-1.20708	0.0616526	-0.925521	-0.626632	0.179079
KLK11-N165-NP_001129504.1	0	1	0	-0.487413	0.532359	0.362682	-0.244603	0.148033	0.382784	0.261663	0.272317	1.0532	-0.868484	-0.406236	-1.19928
SERPINI1-N321-NP_001116224.1	0	1	0	-1.34934	1.57638	-0.0966082	2.52752	-1.15628	0.708085	-0.91991	2.41125	-0.805221	-0.172669	-0.805488	0.0267123
CDCP1-N205-NP_073753.3	0	1	0	0.0799039	0.0798541	0.812146	-1.86897	0.421733	0.0499615	-0.818283	-0.753294	0.375283	-0.476231	0.616491	-0.0796847
CPN2-N74-NP_001073982.3	0	1	0	0.369455	-0.239795	0.378672	-1.21311	0.486489	0.0446643	0.228987	-0.913594	-0.511076	-0.735719	-0.418542	1.25868
LAMA2-N2017-NP_000417.2	0	1	0	0.0957035	0.126483	-0.605119	-0.812752	0.0319791	0.213565	-0.125688	0.570185	-0.139671	1.55672	-0.501205	-0.787516
APOB-N3411-NP_000375.2	0	1	0	-1.36175	-1.44831	-0.210386	-0.6505	-0.451061	-0.74159	-0.680431	0.297002	-0.608867	-0.101609	0.0595378	0.759975
FLT1-N251-NP_001153392.1	0	1	0	0.387203	0.359601	-0.0539871	-0.0773946	-0.0145397	-0.19546	0.684476	0.164762	0.222285	0.494541	0.142008	0.138406
LYVE1-N53-NP_006682.2	0	1	0	0.397637	0.0925059	0.517754	-2.02768	-0.382286	-0.641952	0.412179	-0.567911	-0.786603	-0.0537077	0.0896174	1.7556
LAMA2-N2868-NP_000417.2	0	1	0	-0.303647	0.610835	-0.367731	2.37064	0.0226561	0.460577	0.028975	1.22631	-0.702792	1.16129	-0.546933	-0.148547
LAMA2-Nf2868-NP_000417.2	1	0	0	-0.487719	1.02832	-1.32689	3.14734	-0.756718	0.821418	0.145372	2.20694	0.373964	0.450642	-0.326244	-0.264576
ATP6AP1-N261-NP_001174.2	0	1	0	-0.522209	-0.0173729	-1.08878	1.37514	-0.170613	-0.0749122	0.0704573	0.752026	-0.0348514	0.175828	-0.239118	-0.00867704
ITGA3-N265-NP_002195.1	0	1	0	-1.33035	-0.646607	-0.851443	0.560754	0.623718	0.241904	0.139811	-0.116688	-0.0931584	-0.501823	1.57907	-0.950548
SEL1L3-N783-NP_001284521.1	0	1	0	-0.508628	0.0444894	-1.3155	0.0277858	-0.0726176	0.178697	-0.850107	-0.054412	0.953213	-1.2072	-0.211245	-0.877327
SORL1-N1706-NP_003096.1	0	1	0	-0.48407	0.294226	-1.7182	-0.661736	0.503996	-0.347869	-1.67811	-0.243851	-0.787228	0.00550527	-0.661143	-1.164
LAMA2-N2028-NP_000417.2	0	1	0	0.203839	-0.101566	-0.38605	-0.604507	0.18261	0.035441	0.0571018	0.656476	-0.191867	1.74437	-0.195458	-0.579087
SULF1-N170-NP_001121676.1	0	1	0	1.09367	-1.2861	0.762439	-0.526007	0.366574	0.0389309	-0.0505815	-0.83391	0.589476	-0.622981	0.684891	-0.374452
SPPL2A-N149-NP_116191.2	0	1	0	0.0754328	0.797223	-0.0492422	-0.384788	0.0291734	0.0666764	-1.49009	0.207013	-0.332519	-0.0725475	0.328304	0.0478296
SPPL2A-N149;N155-NP_116191.2	0	1	1	0.0396767	0.24778	-0.00933571	-1.52729	-0.198949	-0.22668	-0.640646	0.63878	-0.263969	0.0240891	0.82095	0.0632964
SPPL2A-N149;Nf155-NP_116191.2	1	1	1	0.263833	0.432379	-0.256232	-1.63788	-0.187957	0.0578141	0.621205	-0.334784	-0.427477	-0.292051	-1.02973	0.698873
PAMR1-N451-NP_001001991.1	0	1	0	-0.461158	-0.958237	1.60418	0.314708	-0.0580837	-0.146872	-0.256003	-0.306073	-0.111183	0.431006	0.000495535	-0.819543
PLXNC1-N686-NP_005752.1	0	1	0	0.720132	-0.0295642	-0.688064	-0.174316	0.228297	-0.19299	0.446832	-0.143857	0.512499	-0.626902	0.579598	-0.511936
ITGA1-Nf532-NP_852478.1	1	0	0	0.713115	-0.356643	-0.514622	-0.878305	0.15615	-0.275208	-0.657556	-0.423524	0.545978	0.115253	0.18458	0.0492434
ITGA1-N532-NP_852478.1	0	1	0	0.55611	-0.511146	-0.678422	-0.868355	0.555141	-0.171725	-0.92605	-0.451752	0.366866	-0.514471	-0.13436	-0.339272
CEACAM7-N198-NP_001278414.1	0	1	0	0.359283	-1.0269	-1.46735	-1.19907	0.47617	0.185132	-0.439996	-0.896626	-0.648582	0.23615	-1.64602	-0.853413
ALCAM-N361-NP_001230209.1	0	1	0	-0.0809951	0.994632	0.332954	-0.290718	0.663018	1.88653	-0.388332	0.400974	0.32105	-0.786892	1.34707	-0.295415
EMB-N213;N218-NP_940851.1	0	1	1	-1.00824	-1.33499	-0.719366	-1.71422	-0.294166	-0.535221	-0.645502	-0.951183	-0.0481225	-0.507875	-0.534318	0.227623
PDGFRL-Nf219-NP_006198.1	1	0	0	0.351717	-0.464236	0.187703	-0.446628	-0.34362	-0.092768	1.14466	-0.542451	0.99206	-0.315282	0.40293	-0.0661544
UGGT2-N286-NP_064506.3	0	1	0	-0.0634575	0.57223	-1.27344	-0.627616	0.24288	0.100091	-1.16701	0.0336803	0.547648	-0.487805	0.582412	-0.989272
ADAM17-N264-NP_003174.3	0	1	0	-0.416536	-0.0449505	-1.09721	-0.212258	-0.106401	-0.036472	-1.07451	-0.217477	0.469147	-0.422885	0.484343	0.186663
GRN-N265-NP_002078.1	0	1	0	-0.198637	-0.202104	-0.136147	-0.752384	0.273206	0.265504	0.00486208	0.212428	0.721551	-0.730713	-0.35727	0.0850372
CTSZ-N184-NP_001327.2	0	1	0	0.994296	-0.752322	0.385804	-1.59041	0.788648	-0.173024	-0.782855	-1.00618	-0.11203	-1.16891	1.03297	-0.0893096
CFHR3-N108-NP_001160096.1	0	1	0	-0.166537	-0.771302	0.843009	1.53963	-0.747336	-1.00569	0.218151	-0.161327	-1.2393	-0.48507	-0.968468	-1.14888
MPO-N355-NP_000241.1	0	1	0	-1.03643	-0.746508	-2.03237	-1.72618	-0.77647	-0.142013	-0.257999	0.639524	-0.225382	-0.74011	-0.827598	0.581273
AGRN-N135-NP_940978.2	0	1	0	0.183838	0.791485	-0.0257457	-0.204336	0.094735	0.238873	0.450445	0.131129	0.429148	-0.251488	0.0725467	-0.739793
ENPP1-N341-NP_006199.2	0	1	0	-0.894685	1.65141	-0.875729	2.18319	-2.33155	0.78885	-0.850566	2.42932	0.770435	-0.044324	0.46994	-3.30832
TNC-N166-NP_002151.2	0	1	0	-1.77324	-2.27357	1.04035	-2.29341	-0.847597	-0.943355	2.60139	-1.95375	-0.370353	0.0929975	0.922381	1.06443
EGFR-N352-NP_001333827.1	0	1	0	-0.529195	0.189675	-0.902267	-0.417895	-0.734749	-0.442965	-1.09374	0.0840751	0.295505	0.504603	0.164596	-0.499388
COL12A1-N2528-NP_004361.3	0	1	0	-1.00032	-2.35208	0.151843	-1.85671	-0.830766	-1.73826	-0.0614644	-1.72571	0.625192	0.263287	-0.0667223	-1.29718
COL12A1-Nf2528-NP_004361.3	1	0	0	-0.802188	-2.87201	-0.230166	-1.80918	-0.836769	-1.11764	0.498378	-1.11937	0.910921	0.00637542	0.249255	-1.22787
MET-N106-NP_000236.2	0	1	0	-0.361419	0.167124	1.71072	-0.0045383	-0.0134975	-0.429332	0.680733	-0.449947	0.166531	-0.871661	0.955796	-0.18307
PROM1-N386-NP_001139319.1	0	1	0	0.236814	-0.402046	0.701022	-0.848034	0.139677	0.00253674	0.0383303	-0.0153681	0.549257	0.629701	-0.0854037	-0.519018
MUC16-N14417;N14423-NP_078966.2	0	1	1	-1.2776	-0.780437	-0.522296	-0.269139	1.00775	0.605572	0.853556	-0.182751	-0.298146	-0.783547	-0.0479006	-0.667604
TCTN2-N371-NP_001137322.1	0	1	0	-0.430869	0.351389	-1.33589	1.40146	-0.528757	-0.0978352	-0.318907	0.49981	0.237495	1.24326	-0.243546	0.125968
LRP1-N4075-NP_002323.2	0	1	0	-0.172415	-0.223093	-0.941725	-0.7163	0.301263	-0.114053	-0.780209	-0.374478	0.334641	1.07262	0.23999	-0.701444
APOB-N1523-NP_000375.2	0	1	0	-1.04958	-1.38643	-0.552281	-1.58713	-0.839463	-1.09462	-1.23716	0.00807668	-1.28645	-0.823517	-0.37796	1.01745
CRTAP-N87-NP_006362.1	0	1	0	0.292465	0.0927686	0.256139	0.276321	0.160737	-0.105461	0.00841275	-0.58643	0.702918	-0.238521	0.245504	0.859318
POGLUT1-N373-NP_689518.1	0	1	0	0.748673	0.734271	-0.411166	-1.70999	0.304954	-0.0767167	-0.593835	-1.03773	0.596621	-1.11789	0.282512	0.560999
STIM1-N171-NP_001264890.1	0	1	0	-0.582966	0.998788	-1.6358	-0.476707	-0.0452506	0.601168	-1.66858	0.604468	-0.336879	-0.52637	-0.0809253	0.5811
SORL1-N871-NP_003096.1	0	1	0	-0.509759	-0.135856	-1.00067	0.605919	0.118475	-0.271692	-0.926907	0.108979	-0.345814	1.30019	-0.399237	-0.547055
SORL1-Nf871-NP_003096.1	1	0	0	-0.0125585	-0.0372228	0.615068	-0.0133938	0.0123925	-0.358677	0.354867	-0.528659	-0.116189	0.949395	-0.393738	-0.362549
PON1-N253-NP_000437.3	0	1	0	0.0260262	-0.551829	0.52311	-0.839157	-0.0236405	0.0567391	-0.227408	-0.382821	-0.275585	-0.5841	-0.313605	0.795708
CFP-N428-NP_001138724.1	0	1	0	-0.0682281	-0.591415	0.450355	1.06445	0.481046	0.0782441	0.73426	0.145134	-0.428287	0.821898	-0.551944	-0.0808301
FKBP10-N352-NP_068758.3	0	1	0	-0.185996	-0.205891	-0.334229	1.15444	0.100832	0.0318625	0.11797	0.158741	0.32549	0.649451	0.238527	0.911201
ADAM10-N439-NP_001101.1	0	1	0	-1.13895	-0.26495	-1.1321	-0.340112	0.004382	-0.171942	-1.42407	0.777318	-0.294548	-0.162243	0.282083	-0.718986
ITGB1-N669-NP_002202.2	0	1	0	0.0122055	-0.0224951	-0.595745	-1.73044	0.16067	0.144402	-0.935703	-0.414503	0.364245	-0.333575	0.696135	-0.382805
ITGB1-Nf669-NP_002202.2	1	0	0	-0.221924	0.125931	-1.17375	-0.513257	0.0237003	-0.098572	-0.940657	-0.889446	0.650633	-0.0600108	0.584623	-0.252085
PTPRC-N337-NP_002829.3	0	1	0	0.556778	-0.267023	-2.11159	-0.534441	-0.35272	-0.37183	-1.10229	-0.755595	-0.341426	-0.986521	-0.25028	0.420822
POGLUT1-N40-NP_689518.1	0	1	0	-0.252388	0.347968	-1.02789	1.76783	-0.0882812	-0.0381639	-1.03802	1.04132	-0.339599	0.596964	-0.469625	0.411867
GAA-N882-NP_000143.2	0	1	0	1.6816	0.309065	0.810962	-1.20273	-0.362105	-0.319838	0.297832	-0.864316	-0.0460137	-0.141392	2.81273	0.0696835
F11-N491-NP_000119.1	0	1	0	1.01573	-0.484676	0.882255	-1.85961	-0.0940829	1.1715	0.24778	0.175887	-0.414598	-0.809821	0.274959	0.108546
WNT5A-N99-NP_001243034.1	0	1	0	0.469465	-1.25612	1.10472	3.72542	0.316077	-0.132272	-1.01307	-0.66673	0.332625	0.162496	1.86949	-0.0387962
GZMA-N170-NP_006135.1	0	1	0	-0.0240741	-0.496511	-2.72724	0.132778	-0.824684	-0.899723	-1.45467	-1.08251	-1.06919	-0.0774491	-2.05605	0.18507
FREM2-N2121-NP_997244.4	0	1	0	-2.2607	0.258181	-1.77528	2.1484	-0.223844	-0.237724	-0.437752	1.75513	-0.461876	2.02782	-1.97555	-1.00174
SGCD-N109-NP_000328.2	0	1	0	0.448772	0.176113	-1.37931	-1.3208	-0.0118477	-0.282001	-0.665156	-0.43628	0.584291	0.195801	0.430956	-0.3482
C4B-N1391-NP_001002029.3	0	1	0	0.560594	0.102657	0.851474	-0.221794	0.367684	-0.0752738	0.416955	0.232758	-0.961838	-0.202223	0.315967	1.70741
CD36-N321-NP_000063.2	0	1	0	-0.658239	0.540862	-1.95036	-0.419156	-2.39328	-0.875833	-1.48239	0.898518	-0.785068	1.35504	-1.56404	-0.231368
MAN2B1-N367-NP_000519.2	0	1	0	0.545818	0.443631	-1.20949	-0.145515	0.655543	0.72491	0.12798	1.03638	-0.0326882	-0.917238	0.00671084	-0.139984
TMEM87A-N62-NP_056312.2	0	1	0	-0.361743	2.12286	-1.19945	-1.45905	0.256133	1.19147	-1.51279	0.408384	0.351489	-2.74424	0.90797	-1.10871
HMGB1-N134-NP_001300821.1	0	1	0	-0.459641	0.260447	-0.475576	2.1928	-0.160301	-0.100963	-0.1341	0.41373	-0.00303375	0.80153	-0.522647	0.923377
MUC17-N4267-NP_001035194.1	0	1	0	1.1485	-1.56028	-0.250226	-1.23949	-1.24074	-0.628192	-1.03926	-0.167317	1.07265	-1.02834	-1.2085	-1.01896
CPB2-N73-NP_001265470.1	0	1	0	0.27631	-0.211442	0.759673	-1.14524	0.127001	-0.10026	0.943532	0.0803938	-0.472832	0.0731392	-0.631367	0.038885
ITGA11-N331-NP_001004439.1	0	1	0	-0.320444	-0.992247	-0.807342	-0.405798	-0.36974	-0.364373	-0.139127	-0.675792	0.828643	-0.190918	0.969014	-0.319238
P3H1-N540-NP_071751.3	0	1	0	0.351081	-0.478363	-0.345687	-0.0487113	0.46945	0.0708988	0.670267	-0.488003	0.292695	0.158809	0.439886	0.947399
C6-N324-NP_000056.2	0	1	0	0.513511	0.410794	0.431594	-2.31091	0.0496328	0.17036	1.1946	-0.504103	-0.496593	-0.65951	-0.422609	0.347226
SVEP1-N3018-NP_699197.3	0	1	0	0.188981	0.584462	0.790671	0.586896	0.0933081	-0.0177545	-0.08618	-0.325247	0.0482669	0.804954	0.20639	-0.543255
SLCO2A1-N491-NP_005621.2	0	1	0	-0.0639542	0.792687	-0.37828	-0.117977	-0.181686	-0.0467431	-0.268919	0.728332	-0.298608	0.501042	-0.558782	-0.692481
SLC3A2-N425-NP_001012680.1	0	1	0	-0.510296	0.253092	-0.662219	-0.322721	0.176795	-0.18442	-0.233404	0.385375	0.170007	0.345898	-0.101607	0.252725
TNC-N1392-NP_002151.2	0	1	0	-1.72171	-2.65538	0.53787	-2.28336	-0.931005	-1.01854	2.14219	-0.79411	0.165121	-0.117816	1.07346	0.190193
TNC-Nf1392-NP_002151.2	1	0	0	-1.32331	-2.32641	0.363918	-1.30047	-1.03384	-0.631987	1.80101	-0.723005	0.622475	-0.163318	1.10065	0.555186
PLXNB2-N795-NP_036533.2	0	1	0	0.236801	0.211438	0.956	0.983961	0.377105	0.322472	0.5528	-0.464442	0.265067	-0.187362	0.0371289	0.204295
VNN1-N130-NP_004657.2	0	1	0	-1.36098	-0.594142	-0.390448	0.142151	-0.745029	-0.712364	0.259916	-0.669739	-0.110204	-0.149233	-0.831412	0.34089
PPIA-N108-NP_066953.1	0	1	0	0.259556	0.607354	0.0298362	-0.427913	0.135741	0.289921	0.95988	-0.37627	0.303388	-0.0547512	0.467994	1.06645
IGF2R-N435-NP_000867.2	0	1	0	-0.290477	0.695109	-0.847432	0.580683	-0.170255	0.420071	-0.24085	0.756057	0.167247	-0.0768197	-0.160488	-0.572218
IGF2R-Nf435-NP_000867.2	1	0	0	0.366629	0.181441	-1.07373	-0.429444	-0.0516299	0.469862	-1.02042	-0.101578	0.276511	-0.12526	0.635553	-0.287517
ST14-N772-NP_068813.1	0	1	0	0.130724	0.260514	0.441378	1.16172	-0.164019	-0.0343509	0.0426253	0.344681	-0.321779	-0.269231	-0.15682	0.435435
MUC2-N423-NP_002448.4	0	1	0	-1.25684	-0.325593	-0.821852	1.07874	-0.885321	-1.12443	-0.610096	0.946348	-1.07997	-0.217336	-0.759483	-0.00494999
CLN5-N252-NP_006484.1	0	1	0	0.63951	0.117657	0.158669	-1.22217	0.673878	0.57979	-0.458793	-0.623022	-0.0509208	-0.148913	0.587659	0.350922
CD109-N513-NP_598000.2	0	1	0	-0.211476	-0.348503	0.425015	0.728263	-0.0619391	-0.148686	1.06212	0.276211	0.406716	0.549086	0.446186	0.0452656
ADGRG6-N324-NP_001027566.1	0	1	0	0.0164533	-0.816678	2.92088	-0.823005	-0.24281	-0.667522	-0.581492	0.449021	0.625863	-0.951727	0.0895775	-0.503035
SERPINA4-N194-NP_001275961.1	0	1	0	0.348062	-0.15065	1.03811	-0.0462735	0.496037	0.313747	0.565259	0.208576	-0.117057	-0.0544927	0.004203	-0.270493
GLB1-N464-NP_000395.2	0	1	0	0.373559	0.0806163	-0.480821	-0.305363	0.385529	0.431401	0.232114	0.0627341	-0.823573	-0.938347	0.621701	0.328032
ERBB2-N157-NP_001005862.1	0	1	0	-0.212727	-0.0131075	-0.594118	0.140085	-0.0751362	-0.167582	-0.30601	0.432738	-0.0890471	0.221302	0.267064	-0.343779
NPC1-N185-NP_000262.2	0	1	0	3.3321	0.560943	0.443758	0.399876	0.381332	0.417133	-0.892355	0.0286934	0.176199	-1.19908	0.226427	-0.0202705
MMRN1-N507-NP_031377.2	0	1	0	-0.56509	0.526916	-0.982783	1.55196	-0.791692	-0.774957	-0.288444	0.85572	-0.494154	0.825533	-0.829714	1.86681
SIAE-N366-NP_001186851.1	0	1	0	-0.758606	-0.0754444	-0.462858	1.5487	-0.00990653	-0.0763172	-0.600351	-0.0222758	-0.729857	0.295363	0.656075	0.256247
C1RL-N296-NP_057630.2	0	1	0	0.432248	-0.0239522	0.670949	-0.186962	0.121655	-0.0233058	0.829339	-0.0112967	0.129198	-0.130782	0.0448105	0.936954
MXRA5-N2693-NP_056234.2	0	1	0	0.288821	-1.90607	2.22757	-0.603586	0.117606	-0.724885	1.01409	-2.10672	0.407162	-1.49073	1.29866	-1.35748
SERPINE2-N118-NP_001130000.1	0	1	0	0.388888	-0.0834081	1.49049	-0.64326	0.10046	-0.374881	1.65261	-0.719095	-0.170033	-0.380498	0.206497	0.371227
ENTPD1-N378-NP_001091645.1	0	1	0	0.262014	-0.720478	-2.40364	-1.10975	-0.0203516	-0.334525	-1.74362	0.0257683	-0.137281	0.415787	0.362011	-0.580713
ITGA1-N840-NP_852478.1	0	1	0	0.335349	-0.671808	-0.67097	-1.37545	0.0756396	-0.474458	-0.878953	-0.858536	0.689463	0.739494	-0.281906	-0.43717
PON1-N324-NP_000437.3	0	1	0	-0.119634	-0.22251	0.720076	-1.10646	0.315792	0.224496	0.353105	-0.335066	-0.0197257	-0.0221122	-0.249463	1.03046
LRP1-Nf3048-NP_002323.2	1	0	0	0.195927	-0.0543313	-0.205574	-1.65872	-0.380411	-0.178461	-0.82952	-1.91405	0.451687	-0.63596	-0.156007	-0.832064
LRP1-N3048-NP_002323.2	0	1	0	0.351757	-0.537559	0.924668	-2.59815	0.263326	-0.117406	-0.739392	-1.71834	0.474632	-1.72298	0.855265	-1.19044
LY75-CD302-N1076-NP_001185688.1	0	1	0	-0.224849	-0.615365	-0.187857	-1.28423	-0.0834435	-0.645345	-0.465033	-1.37855	0.27471	0.208491	-0.300718	-0.231805
RNASET2-N106-NP_003721.2	0	1	0	-0.33463	-0.559532	0.0210368	0.620098	0.634053	0.264057	0.328677	0.283829	0.316673	-0.353013	0.782514	0.450453
COL5A1-N176-NP_000084.3	0	1	0	0.0578984	-1.17931	1.0314	-1.20793	-0.017626	-0.222191	0.570619	-1.38159	1.02635	-0.0618841	1.13097	0.522561
LAMP2-N229-NP_001116078.1	0	1	0	-0.22549	0.50517	-0.726454	1.17337	-0.108723	0.250832	-0.650351	0.560566	-0.296317	0.521925	0.722275	-0.151925
LAMP2-N229;N242-NP_001116078.1	0	1	1	-0.790297	0.779446	-0.568633	1.38168	0.390961	-0.110217	-0.333244	-0.533188	-0.836941	0.219828	0.724655	0.520901
SERPINA10-N180-NP_001094077.1	0	1	0	0.657468	-0.617897	1.23691	-0.881971	0.0653199	-0.209828	0.880885	-1.25674	-0.537793	-0.905658	0.280342	1.77191
HMCN1-Nf2887-NP_114141.2	1	0	0	0.989226	-0.159842	-0.0640844	-0.0889731	0.598695	-0.081758	0.162576	-0.610583	0.429425	0.634459	1.08152	-0.198713
HMCN1-N2887-NP_114141.2	0	1	0	0.921999	-0.244965	-0.119206	-0.125455	0.843676	-0.0424859	-0.663536	-1.38432	0.043364	0.960221	0.204013	-0.275409
IL4I1-N156-NP_001244946.1	0	1	0	0.369299	-1.07032	0.67204	-0.913695	0.0710214	-0.50368	0.676964	-1.40288	0.0992826	-1.08896	-0.126989	0.38922
WFS1-N661-NP_001139325.1	0	1	0	-0.181887	0.746393	0.248746	0.770198	-0.0399754	0.265515	-0.46793	1.50805	-0.41965	-0.186023	-0.47374	-0.0345873
PPIC-N190-NP_000934.1	0	1	0	-0.144259	-0.0572306	-0.368762	-1.56867	0.483619	0.680081	0.545986	-1.16056	0.482478	-0.085426	0.533654	1.19857
MUC5B-N5046-NP_002449.2	0	1	0	-2.33121	-1.88452	0.845401	-2.35835	1.62975	0.206098	-1.77913	-1.82586	-1.7952	-1.45388	1.6144	-1.57495
TNXB-N3918-NP_061978.6	0	1	0	-0.274384	-0.0784202	1.27082	1.53764	-0.401717	-0.667337	0.774315	0.109901	-0.251902	0.195003	-0.636796	0.603905
DSG2-N112-NP_001934.2	0	1	0	0.615422	0.452753	0.410585	1.42601	0.403229	0.282854	0.746159	0.429477	0.547974	-1.43074	0.0676098	-0.924812
PCYOX1-N196-NP_057381.3	0	1	0	-0.393419	0.436189	0.0712319	1.64927	0.0284966	0.253736	0.266298	0.95052	-0.277453	0.208389	-0.464784	-0.277761
OLFML1-N183-NP_940876.2	0	1	0	1.50084	0.534402	0.824062	-1.7252	0.375303	-0.320904	0.597252	-1.72032	-0.23453	-0.958491	-0.356135	0.444114
COLGALT1-N381-NP_078932.2	0	1	0	0.125626	0.225047	0.749837	0.830628	0.240186	0.362105	0.473168	0.591012	0.0792222	0.0147043	0.00680615	0.180055
TENM3-N1640-NP_001073946.1	0	1	0	0.994516	0.459873	0.233821	-0.621522	0.395809	0.316521	-0.404443	-0.264755	0.310905	0.460428	0.514889	-0.475062
SULF2-N149-NP_001155313.1	0	1	0	-0.0112525	-0.503348	0.0577563	0.0369404	-0.0158428	-0.163053	1.1073	-0.205235	0.104388	0.729705	-0.225854	0.349363
MMRN2-N205-NP_079032.2	0	1	0	-0.105301	1.36825	0.0388773	1.26554	-0.184171	0.40051	0.463404	1.05248	-0.202761	0.313866	-0.659702	0.118571
MMRN2-N205;N214-NP_079032.2	0	1	1	-0.200747	0.603641	0.743122	1.15527	0.0824832	0.727117	0.485087	0.541402	-0.0355577	0.245692	-0.296182	0.256588
CNNM4-N127-NP_064569.3	0	1	0	0.32602	-0.549807	-0.388725	0.510243	1.55253	1.14208	-0.996628	0.112051	0.0926235	-0.39131	-0.115509	-0.324538
NUP210-N926-NP_079199.2	0	1	0	0.346113	1.09483	-0.390309	-0.138237	0.599725	0.790058	-1.60241	-0.218682	-0.052097	-0.685066	-0.70235	0.326153
CXADR-N106-NP_001193995.1	0	1	0	-0.143245	0.732496	0.254659	0.858857	-0.126542	0.109579	-0.0900538	0.591434	0.215419	0.162885	0.137956	-0.784145
LAMC1-N650-NP_002284.3	0	1	0	-0.00872009	0.202351	-0.499085	0.742032	0.0346942	-0.109003	-0.213094	0.0878451	-0.204475	1.61837	-0.821418	-0.880892
SPON1-N214-NP_006099.2	0	1	0	0.460014	-0.010205	-1.6278	0.413225	-0.407555	-0.316109	0.17691	-0.340021	-0.511033	0.746786	0.223434	-1.40871
SNED1-N977-NP_001073906.1	0	1	0	-0.118892	-0.938451	1.44601	-3.15601	0.000272799	-0.34429	1.14937	-1.37693	0.470487	-0.576938	1.14252	-0.717981
LAMA5-N2209-NP_005551.3	0	1	0	0.162048	0.711008	-0.840707	0.343885	-0.255786	0.157197	0.0829055	-0.163339	-0.0251204	0.188324	-0.334086	-0.10289
PTPRC-N234-NP_002829.3	0	1	0	0.612997	-0.171475	-1.61942	-1.15284	-0.658432	-0.556555	-1.46707	-0.586779	-0.568169	-0.532719	-0.586967	0.00260133
MSLN-N515-NP_001170826.1	0	1	0	0.913267	-0.639546	1.14833	0.498224	-0.0910241	-0.099515	1.16676	0.00663443	0.321676	0.097231	1.31675	-0.108363
TCN1-N369-NP_001053.2	0	1	0	-1.25115	-0.693871	1.47591	-0.392548	2.40796	1.48294	0.732329	0.000444208	-0.347894	0.270685	-0.547463	-0.305052
SGCE-N236-NP_001333642.1	0	1	0	-0.0769562	-0.1173	-0.936843	-0.644242	-0.394773	-0.407744	-0.12422	0.249135	0.173012	1.29629	0.477711	-0.17156
ACE-N445-NP_000780.1	0	1	0	-0.292842	-0.307658	0.829082	-1.04808	-1.0457	-0.551243	-1.17858	0.672372	-0.129971	-0.818575	-1.62517	-1.15949
CHSY1-N189-NP_055733.2	0	1	0	-0.209512	0.284745	0.00680514	0.968848	0.151732	-0.247009	0.139721	0.175274	0.19067	0.040152	0.506398	-0.192469
LSAMP-N300-NP_002329.2	0	1	0	0.953024	1.20965	0.225604	-0.837961	1.09342	0.782567	-0.184971	0.028531	-0.330284	-0.226267	0.47239	1.20731
CDH13-N645-NP_001207417.1	0	1	0	-0.0411736	-0.491747	0.581189	-0.375679	-0.0927518	-0.674491	-0.0333564	-0.0566065	-0.469281	-0.267113	1.01651	0.15926
TLR3-N196-NP_003256.1	0	1	0	0.0835499	0.448444	-0.152643	-0.620715	0.31741	0.980458	-0.214881	0.302869	0.123196	0.218085	-0.668315	0.0116204
PIGN-N128-NP_036459.1	0	1	0	-0.942771	0.910422	-1.17988	-0.65179	-0.548141	0.00783244	-1.06696	1.32862	0.00454378	0.291802	-0.142207	-0.189931
IKBIP-N328-NP_963906.1	0	1	0	-0.0257773	0.0200623	-0.390563	-0.226842	0.109808	0.288148	0.97021	0.128098	0.0778523	-0.113545	0.410663	1.861
PTPRM-N249-NP_001098714.1	0	1	0	-0.32071	0.724491	-0.70529	-0.623354	-0.0529919	0.976279	0.68547	1.0993	-0.365408	0.45774	-0.0174754	0.552363
THBS2-N330-NP_003238.2	0	1	0	0.358651	-0.999654	2.25125	0.0384156	1.29496	0.445019	-0.224011	-1.10949	0.521864	-0.563334	0.58561	-1.00208
THBS2-Nf330-NP_003238.2	1	0	0	0.563196	-0.845954	1.57392	0.0317901	1.30601	0.497425	-0.0874556	-1.7929	0.905242	-0.443959	0.626306	-1.3366
LAMA2-N1901-NP_000417.2	0	1	0	-0.108559	0.65708	-0.530126	0.0686661	0.108489	0.330022	-0.286068	-0.220276	-0.113795	1.99855	-0.375513	-0.674638
LAMA2-Nf1901-NP_000417.2	1	0	0	-0.533503	0.375306	1.23631	1.076	0.18895	0.393507	0.322727	1.10476	0.171174	2.04384	-0.107892	-0.441049
SLC15A1-N439-NP_005064.1	0	1	0	-1.77239	-1.13005	1.72438	-0.509863	-0.57212	-0.488974	-2.01285	-0.0966602	-1.44795	-1.67149	-2.62892	-1.71511
SULF2-N608-NP_001155313.1	0	1	0	0.357422	-0.28488	0.220209	0.0515267	-0.337416	-0.386756	0.235587	-0.519552	0.51431	0.0282584	-0.00434463	0.376078
TXNDC15-N113;N119-NP_001337664.1	0	1	1	-0.334367	1.47307	-2.44039	-1.43876	-0.25851	0.597719	-2.15063	1.36782	0.0654228	-0.43701	-0.329262	-0.156184
CD48-N162-NP_001769.2	0	1	0	0.618996	0.0341211	-0.960594	0.0183794	-0.493138	-0.366136	-0.400819	-1.02904	-0.805094	-0.00685137	-1.26315	0.970853
PON2-N323-NP_000296.2	0	1	0	-0.58917	0.0584473	-0.310977	0.282392	-2.94469	-2.54745	-1.17775	-1.6188	-0.711613	-0.567999	0.367858	0.380313
MXRA5-N2306-NP_056234.2	0	1	0	-0.170947	-0.0876101	1.4382	0.692848	-0.151506	-0.318061	0.642923	-0.779955	-0.0184113	0.0983804	0.370042	-0.00330518
MXRA5-Nf2306-NP_056234.2	1	0	0	-0.13588	-1.54512	1.04579	-0.538091	-0.32527	-0.337845	1.14697	-0.672655	0.957085	0.276082	0.435132	-0.418151
EMILIN2-N510-NP_114437.2	0	1	0	0.113745	0.216631	0.9653	0.75359	-0.0576589	-0.120089	0.865349	0.154328	-0.169603	0.693189	-0.0672353	0.556324
ITGAL-N587-NP_001107852.1	0	1	0	-0.526801	0.0687023	0.242275	1.90529	-0.172778	0.664517	-0.00138867	0.809609	-0.122995	0.79185	-0.314006	0.567302
TUBB2B-N337-NP_821080.1	0	1	0	0.676511	1.00609	0.347463	0.0481228	0.273143	0.375889	-0.230686	-0.0118818	-0.416178	-0.37355	-0.372734	0.32584
ISLR-N51-NP_005536.1	0	1	0	0.199221	-0.156855	1.58272	1.39011	0.0125452	-0.174192	0.656055	0.631032	0.356307	-0.0726847	0.11294	0.0176347
SELL-N117-NP_000646.2	0	1	0	0.301155	-0.201536	0.0876173	0.863518	-0.487285	-0.478034	0.118167	-0.551073	-0.690851	0.281262	-0.694448	1.11562
NUP210-N337-NP_079199.2	0	1	0	-0.395099	0.366148	0.094892	1.57101	-0.231807	0.363015	0.247477	0.279582	0.333934	0.127793	0.359173	0.0340452
SEL1L3-N166-NP_001284521.1	0	1	0	-0.395002	0.444958	-0.182288	-0.970238	0.280911	0.550361	-3.25882	0.137806	0.106983	-1.19004	-0.124673	-0.890702
EDEM3-N195-NP_001306889.1	0	1	0	-0.32832	0.626861	-0.979432	1.24932	-0.133254	0.34995	-0.660007	1.13431	-0.389689	-0.180116	-0.879362	-0.122496
CLPTM1-N281-NP_001269104.1	0	1	0	0.51581	1.66011	-1.69234	0.102601	0.211762	0.761343	-1.55996	0.272198	-0.0091775	-0.191799	0.444343	-0.198091
LEMD2-N311-NP_851853.1	0	1	0	-0.0734539	0.419669	0.271539	0.143685	0.129686	0.415652	-0.860842	0.579325	0.0244495	-0.0578937	0.10231	-0.326417
LEMD2-Nf311-NP_851853.1	1	0	0	0.549734	-0.316584	-0.0420958	0.481722	-0.107332	-0.0581007	0.00731573	-0.0688467	0.470619	-0.0543386	-0.107113	-0.4752
PILRA-N100-NP_038467.2	0	1	0	-0.0666383	-0.827571	2.02662	-0.0397861	-0.133454	-0.739383	0.832146	-1.69963	-0.19029	0.409647	0.614832	0.265598
TNC-N1485-NP_002151.2	0	1	0	-1.43842	-1.34627	0.82965	-0.6763	-0.436372	-0.491794	2.9766	-1.33529	-0.103303	-0.204664	0.911893	0.30626
TNC-Nf1485-NP_002151.2	1	0	0	-0.695901	-1.07175	0.658537	0.345258	-0.801556	-0.266886	2.501	-0.156796	0.076992	-0.562081	0.921194	0.825656
SLC9A7-N145-NP_001244220.1	0	1	0	-1.01523	0.337889	-0.511826	0.198181	-0.18503	0.299203	-1.30616	0.607835	-0.482411	0.0899863	0.789247	-0.732695
CFB-N378-NP_001701.2	0	1	0	0.310178	0.223869	0.417914	0.623266	-0.395448	0.0722044	0.226148	0.766435	-0.412753	-0.276452	-0.59352	-0.271946
DPEP1-Nf358-NP_001121613.1	1	0	0	-0.407422	3.53984	0.112103	1.94933	0.306407	3.69403	-16.9718	NA	-0.614149	0.653422	-0.862966	0.743192
DPEP1-N358-NP_001121613.1	0	1	0	-0.101196	0.301569	0.434698	2.43393	0.427367	1.88852	1.27133	-0.0295379	-0.385332	0.548964	-0.271922	-0.178532
HSPG2-N555-NP_001278789.1	0	1	0	0.032053	0.85997	0.359929	1.73191	0.142462	0.792704	1.12466	0.674522	-0.386079	0.118171	0.250817	0.154597
MUC5AC-N5377;N5386-NP_001291288.1	0	1	1	-0.488846	6.25024	7.11883	1.30452	0.87984	0.444857	0.419951	1.58159	-0.312327	-0.178914	-1.29538	0.271316
PLXNB2-N1099-NP_036533.2	0	1	0	0.24523	0.427043	-0.0874213	-0.700159	-0.110141	0.0479719	0.305241	0.011146	0.24847	0.638645	-0.736367	-0.821333
PLXNB2-Nf1099-NP_036533.2	1	0	0	0.650759	0.803033	0.150371	0.561991	-0.0256627	-0.0108352	-0.254073	-0.133516	0.0815711	0.450824	-0.11651	-0.978384
TLR3-N52;N57-NP_003256.1	0	1	1	0.451104	0.984567	0.503228	0.245411	0.21819	0.716374	0.246509	0.493999	0.411408	0.183192	-0.399492	0.431137
ITIH4-N81-NP_002209.2	0	1	0	0.678831	0.432079	-1.12667	1.29568	-0.384942	0.00588978	-0.198674	-0.0726248	-0.992287	0.224623	-0.0256472	2.03383
AZU1-Nf140-NP_001691.1	1	0	0	-1.01807	-0.072991	-0.93642	1.03553	-0.455555	-0.325424	0.714177	0.321309	-0.199675	-0.18457	-0.51764	0.274379
AZU1-N126;N140-NP_001691.1	0	1	1	-0.737849	0.231857	0.333154	1.90456	-0.696006	0.118363	-0.110857	1.49186	-0.298164	0.0858864	-1.12022	0.335815
AZU1-N126;Nf140-NP_001691.1	1	1	1	-0.349356	0.0156552	-0.982401	1.13852	-0.612485	-0.278574	0.35088	0.434534	-0.00751133	0.928482	0.0512606	0.9424
CDHR2-N401-NP_001165447.1	0	1	0	-0.9983	-1.31826	1.32208	-0.162046	-1.8674	-2.2334	-0.230567	-2.95409	0.25654	0.195913	-0.555599	0.118535
FCGBP-Nf75-NP_003881.2	1	0	0	-1.38171	-0.939059	2.77273	1.53364	2.3052	1.03211	0.0857259	-0.626692	-2.01347	-0.976639	-1.13957	0.0642251
FCGBP-N75-NP_003881.2	0	1	0	-1.22708	-2.46829	-1.3388	-1.14381	0.836905	-0.619104	-0.19809	-0.942934	-3.53252	-1.39626	-0.0392773	-0.680444
IKBIP-N154-NP_710154.1	0	1	0	0.0446482	-0.228287	-0.330055	-1.68731	0.120744	-0.0560431	-0.103291	-1.21029	0.717024	-0.730404	0.3132	2.03966
HGSNAT-N134-NP_001350156.1	0	1	0	0.735891	0.84314	0.393349	-1.13432	0.126683	0.608802	-1.44947	-0.866265	-0.056204	-1.84586	0.954671	1.38771
NRCAM-N858-NP_001032209.1	0	1	0	-2.04162	2.77867	-2.20649	-0.512656	-0.684448	1.30221	0.149469	1.70446	-1.97862	-1.06365	-1.57165	-0.430532
CD180-N78-NP_005573.2	0	1	0	0.853506	0.244651	-0.889847	-0.817221	-0.110253	-0.22136	-1.10372	-0.574935	0.0797346	-0.601773	-0.316227	-0.189225
CEACAM7-N105;N112-NP_001278414.1	0	1	1	0.551987	-1.0148	-1.45584	0.213419	-1.55074	-1.49918	-0.401943	-0.305491	-0.427498	-0.360614	-1.83243	-1.95696
SI-N1340-NP_001032.2	0	1	0	-4.89533	-3.93423	-4.13936	-2.99851	-4.58136	-4.37897	-3.01951	-0.333647	-4.89802	-3.60679	-4.74055	-2.45933
RPN2-Nf106-NP_001311230.1	1	0	0	-0.296089	2.17013	0.0424073	0.769728	-0.586988	0.95857	-0.579131	0.729661	0.660291	-0.422112	-0.696719	-0.936096
RPN2-N106-NP_001311230.1	0	1	0	-0.196553	2.17732	-0.447992	-0.135168	-0.0290408	1.09155	-0.643749	0.812171	0.0881628	-0.826572	-0.0787597	-1.08817
CHRDL1-N292-NP_001137453.1	0	1	0	0.685336	0.885268	1.99463	0.368962	-0.0518301	-0.0741661	0.405455	0.14978	-0.16545	0.0988938	-0.66477	0.0616851
LAMA2-N1614-NP_000417.2	0	1	0	0.270127	0.271707	0.167949	0.57828	0.522457	0.310445	-0.0263997	0.233137	-0.13109	0.618652	-0.317955	-0.366728
LAMA2-Nf1614-NP_000417.2	1	0	0	-0.0334085	1.26644	-0.673188	0.628456	0.446273	0.678624	-0.122421	0.342279	0.123515	1.3445	-0.648885	-0.633178
HLA-DRA-N143-NP_061984.2	0	1	0	0.366585	-0.703704	-0.365661	-1.1255	-0.323214	-0.601708	-1.34879	-1.03734	-0.139849	-0.385065	0.100794	1.23528
CLN5-Nf320-NP_006484.1	1	0	0	0.0200126	-0.288412	0.0697607	1.27152	0.117556	0.267176	-0.558147	0.0283753	0.168816	0.319466	-0.144543	-0.590004
PLVAP-N83-NP_112600.1	0	1	0	-0.042129	1.63871	0.0827682	0.404927	-0.306113	0.377466	-0.820012	0.691581	-0.355846	-0.162465	-0.404188	0.0536111
MUC6-N2302-NP_005952.2	0	1	0	-1.20087	-0.226454	-0.851179	-0.424925	-0.851138	0.10354	0.0434945	-0.498836	-0.264	0.731278	-0.480857	-0.495894
FKBP9-N397-NP_009201.2	0	1	0	0.42695	-0.0942993	-0.0337825	-0.32437	0.190234	0.20116	0.536793	-0.454601	0.668887	-0.149057	0.726401	0.636036
SERPINC1-N128-NP_000479.1	0	1	0	0.679407	0.172042	0.850795	0.428803	0.0197385	-0.186006	1.0695	-0.246145	-0.361206	-0.397945	-0.219022	1.17073
PLXNB2-Nf1068-NP_036533.2	1	0	0	-0.620986	2.00127	0.328596	0.739883	-0.258747	0.11188	-0.249332	0.673319	-0.147503	-7.44758	-0.089976	-7.62509
CD109-N41-NP_598000.2	0	1	0	0.0675303	-0.623708	1.10834	-1.21402	0.342642	-0.109718	2.02929	-0.994327	0.345687	-0.46365	0.541807	0.66227
SSR1-N191-NP_003135.2	0	1	0	-0.675615	1.7857	-1.31129	1.87126	-0.948601	0.704382	-0.788728	1.97112	0.445458	1.02868	-0.617719	1.45117
CASD1-N187-NP_075051.4	0	1	0	-0.410874	1.07614	-0.431579	0.770308	-1.17259	0.121667	-0.828915	1.37877	-0.384708	0.554385	-0.851629	-0.484266
ISLR-Nf309-NP_005536.1	1	0	0	0.636976	-0.543875	1.41798	-0.647665	0.144088	-0.538954	0.906988	-1.45324	0.739576	0.0894159	0.254665	-0.661108
ISLR-N309-NP_005536.1	0	1	0	0.527892	-2.60611	2.56842	NA	0.150908	-0.540352	1.09745	-1.95799	0.817199	-0.542649	0.959083	-2.33894
IGF1R-N607;N622-NP_000866.1	0	1	1	-0.383881	1.04077	-0.675002	-0.305989	0.0708201	0.555713	0.308572	0.861063	0.871352	-0.201496	1.51135	-0.682234
SERPINA4-N145-NP_001275961.1	0	1	0	0.509562	-0.151079	0.958474	1.15199	0.179931	0.0670587	0.24333	0.17108	-0.383215	-0.382404	0.4137	0.518363
PTPRJ-N501-NP_002834.3	0	1	0	0.285769	0.879402	1.47336	1.83623	0.105287	0.098813	2.06408	0.146193	-0.350027	0.808835	-0.727671	0.208299
CFB-N285-NP_001701.2	0	1	0	1.06139	0.0618267	0.535107	-0.33833	0.099557	-0.283189	-0.445606	-1.6512	0.176151	0.0127827	0.836405	0.914167
CPQ-N353-NP_057218.1	0	1	0	0.163825	1.07585	-0.581902	1.58664	0.366855	0.399259	0.0636167	0.599652	-0.48899	-0.0169227	-0.417405	-0.182215
CPQ-N356-NP_057218.1	0	1	0	0.717343	0.609922	-0.115681	1.71286	0.23613	0.241496	0.455983	0.292909	0.0852138	0.045201	0.0608609	-0.272478
MST1-N629-NP_066278.3	0	1	0	-0.486724	-0.0683175	0.254223	1.02711	1.31902	0.894507	0.344011	-0.83252	-1.63739	-1.3346	0.790915	0.472642
ICAM1-N202-NP_000192.2	0	1	0	-0.00851869	-0.336287	0.0853327	-0.093938	-0.237545	-0.486041	0.0620391	-0.671045	0.111209	-2.35617	0.7503	1.50769
TGFB1-N82-NP_000651.3	0	1	0	1.04478	0.552963	1.62086	0.914946	1.19293	0.702793	1.45967	-1.53618	-0.66509	-0.249501	1.26184	1.44188
CLU-N354-NP_001822.3	0	1	0	0.481699	0.825495	1.75205	0.0055325	0.339984	0.16187	0.201266	-0.548939	0.12474	-0.212497	-0.141008	0.796978
APOF-N139-NP_001629.1	0	1	0	0.673042	0.419636	1.2417	NA	0.581966	-0.615782	0.414573	0.655266	-0.10301	-6.76459	0.799901	2.00192
LAMA4-N639-NP_001098677.2	0	1	0	0.821355	0.920226	-0.576323	1.01052	0.117742	0.151527	0.561444	-0.176238	-0.765982	-0.303034	-0.522339	0.0269167
CD109-N1086-NP_598000.2	0	1	0	0.452016	-0.363446	1.03822	-1.514	0.786605	0.51927	0.905253	-1.03217	0.313377	0.327765	0.943282	-0.188252
ADGRD1-N533-NP_001317426.1	0	1	0	0.454263	0.855277	-0.678931	-0.357479	0.306542	0.184698	-0.346097	0.963265	-0.475187	0.073169	-0.320683	0.0148639
MAN1A1-N513-NP_005898.2	0	1	0	-0.0860475	0.623528	-0.341604	0.177312	-0.0453896	0.290599	-0.106484	0.695038	-0.184736	-0.153068	-0.37527	0.227997
MAN1A1-Nf513-NP_005898.2	1	0	0	-0.819977	0.57417	-0.812346	-0.498837	-0.417323	-0.159206	-0.736275	1.96797	0.0455561	0.0171448	-1.2391	-0.245497
CSRP1-N105-NP_001180499.1	0	1	0	0.383131	-0.32997	0.383619	-2.06692	-0.340438	-0.381458	0.640467	-1.19234	-0.690027	-0.539736	0.240188	0.856436
CFI-N70-NP_000195.2	0	1	0	0.0536949	-0.125812	0.958533	-0.905883	0.253562	-0.166625	0.964187	-0.763144	0.192469	-0.921286	0.353563	0.59596
CDH17-N722-NP_001138135.1	0	1	0	-3.85805	-2.22996	-2.71306	-5.33745	-0.628925	-1.58804	-3.39612	-3.69641	-3.41308	-5.65619	-3.36941	-2.156
CD276-Nf309-NP_001019907.1	1	0	0	-0.267886	-0.684056	-1.53318	-1.86074	-0.439624	-0.54373	-1.45029	-0.484989	0.505724	1.32285	-0.155026	-0.882385
CD276-N309-NP_001019907.1	0	1	0	-0.432962	-0.35216	-1.15292	-1.5651	0.480864	0.0149633	-1.4248	-0.645237	0.602138	0.8948	0.385152	-1.32338
RRAGC-N392-NP_071440.1	0	1	0	0.00527295	0.138879	-0.30825	1.53863	-0.0876475	-0.165857	0.25584	0.648021	0.0783331	1.34912	0.183293	-0.49149
TNFAIP6-N258-NP_009046.2	0	1	0	1.82114	-2.90824	-0.220158	-1.81371	0.700223	0.153871	0.767733	-2.38735	-0.341586	-0.252188	0.469328	-5.03963
LOX-Nf81-NP_002308.2	1	0	0	-0.354279	-0.303689	1.36998	0.0203951	0.52631	0.14867	1.70587	-0.0359078	-0.00194723	0.291984	0.235644	1.0776
LOX-N81-NP_002308.2	0	1	0	-0.156286	-0.0593645	-0.38638	0.909168	-0.331025	-0.415463	0.624685	0.874854	-0.0555528	0.0877522	-0.214216	0.260663
TM2D3-N131-NP_001294889.1	0	1	0	0.0172105	0.500109	-0.501515	-0.064497	-0.122474	0.267188	-0.664627	-0.331302	0.244109	-0.416169	0.568544	0.00608909
MGAT4A-N77-NP_036346.1	0	1	0	-1.3102	1.18941	-1.62103	1.40604	-0.813773	0.320114	-0.403415	1.8963	-0.820089	-0.352034	-1.41854	-1.35949
LAMA2-N89-NP_000417.2	0	1	0	0.160696	0.379404	-0.462822	-2.98199	0.526002	0.516672	-0.508902	-0.571178	0.326796	0.877527	-0.450544	-1.17753
IDH1-N96-NP_001269315.1	0	1	0	-2.64019	-1.65829	-0.934734	0.193307	-3.02445	-1.18198	1.70287	1.4731	-4.34342	0.0996222	-0.623965	2.02235
JAG1-N559-NP_000205.1	0	1	0	0.246991	-0.100831	0.0281773	-0.199634	-0.0115894	-0.120492	0.660767	-0.192861	-0.402683	-0.973285	1.20889	-0.75897
TNFRSF11B-N178-NP_002537.3	0	1	0	1.33257	-0.87807	1.95004	0.703046	0.199358	-0.147729	0.948843	-0.67617	-1.79377	-0.331066	-1.94918	-0.778284
PXDN-N731-NP_036425.1	0	1	0	0.234753	-0.557458	-0.00881811	-0.925602	0.15656	-0.00671273	0.719747	-0.361526	0.209464	-0.704321	0.637517	-0.967556
UBAP2L-N484-NP_001317659.1	0	1	0	0.235783	0.554151	-0.459678	0.0844004	-0.0439065	0.0329192	0.981052	0.00987276	0.420159	0.513955	0.0402481	1.13104
ITGA1-N883-NP_852478.1	0	1	0	-0.0547884	-0.347772	-0.827877	-1.0559	0.854313	0.307213	-0.0473917	-0.849818	0.618529	0.984009	0.216674	-0.381339
VASP-N313-NP_003361.1	0	1	0	-0.312925	-0.210527	-0.814466	0.413549	0.0410748	-0.388269	0.322838	0.0884657	-0.148252	0.661385	-0.15153	1.12191
UGGT2-N950-NP_064506.3	0	1	0	-0.787769	1.97325	-1.5829	0.567829	-0.277357	1.36058	-0.701142	0.812989	-0.342679	0.193822	0.0348173	-0.295005
MRC2-N364-NP_006030.2	0	1	0	-0.15717	-0.871514	-0.989709	-1.20443	-0.199309	-0.204145	-0.955804	-0.605657	0.632083	1.0989	0.771026	-0.831104
COL15A1-N687-NP_001846.3	0	1	0	-1.04712	0.290721	-2.03324	1.71384	-0.467498	0.441923	0.0768192	1.42807	-0.430056	1.63937	-1.7232	-0.472966
ADAMTS2-Nf949-NP_055059.2	1	0	0	0.663041	-0.117003	-0.190151	-0.29396	0.201686	0.0214919	0.301569	-0.683059	0.209513	-0.107391	0.428491	-0.114551
ADAMTS2-N949-NP_055059.2	0	1	0	0.361395	-0.265908	-0.294714	0.215102	0.739281	0.432726	-0.293425	-0.395307	0.0915634	0.214785	0.221797	-0.0215656
DMBT1-N737-NP_001307573.1	0	1	0	-3.52416	-2.88453	1.76254	-5.34177	0.978355	-0.5759	-2.41455	-1.02986	-1.49991	-1.72715	-2.26782	-3.47227
LAMA2-N2240-NP_000417.2	0	1	0	0.914432	0.185928	0.379646	-3.38365	0.889013	0.553257	-0.459753	-1.1959	0.614107	-2.07055	-0.3158	-0.816771
MUC4-N6934-NP_001309397.1	0	1	0	-0.365977	0.0484824	1.38893	-0.233423	1.25299	0.619028	0.361546	0.439549	-0.00264652	-0.587241	-0.0742373	-0.478475
FKBP10-N393-NP_068758.3	0	1	0	0.271516	-0.549002	-0.47564	-3.19587	0.303472	0.0513416	0.428357	-1.58538	0.760739	-0.418676	0.903235	1.71018
HLA-DRB3-Nf48-NP_072049.2	1	0	0	0.277856	-0.240724	1.83346	-0.231297	1.20344	0.868317	-0.676039	-0.00790086	0.160753	0.832042	-0.456554	0.366279
HLA-DRB3-N48-NP_072049.2	0	1	0	0.0417654	0.604245	-0.774812	1.24831	-0.379367	-0.0894887	0.223123	0.52072	0.125606	0.809199	-0.237703	0.44641
BTN3A1-N115-NP_001138480.1	0	1	0	-0.427114	-0.184819	-1.3696	0.553746	-0.471322	-0.287405	-0.6454	0.0941238	0.127364	0.158224	-0.471855	1.09984
ERBB3-N250-NP_001973.2	0	1	0	0.00507587	-0.146332	-0.101847	0.510392	-0.166246	-0.307004	-0.297532	0.418977	0.148951	-0.0757477	0.157199	-0.143904
ARSE-N258-NP_000038.2	0	1	0	0.0216519	1.23667	0.0914612	1.37839	-0.0449066	0.864029	0.288948	0.607317	-0.297245	-0.28364	-0.465502	0.0467029
SCG3-N346-NP_037375.2	0	1	0	-0.437328	1.36371	-2.59647	-1.44686	0.349259	-0.0526222	-0.066816	0.558877	0.0764732	1.26938	-0.95572	0.468542
PABPC4-N135-NP_001129125.1	0	1	0	-0.714737	0.774891	-1.41318	2.53639	-0.843141	0.00362239	-0.0634452	1.26298	-0.00381381	1.73728	-1.58973	0.103057
LGALS4-N243-NP_006140.1	0	1	0	0.538217	-0.395092	-0.73822	-2.37193	0.933699	0.0437644	-1.96988	-1.5243	-0.159301	0.425549	-1.61424	-2.9204
HNRNPH2-N38-NP_001027565.1	0	1	0	0.180224	0.401247	-0.708862	-1.28198	-0.196696	0.120634	0.408155	0.47304	-0.118039	-0.106752	-0.194655	1.28561
MMRN1-N97-NP_031377.2	0	1	0	-0.0706874	1.28671	-1.37414	1.38268	-0.75823	-0.575556	-0.822517	0.767024	-0.295251	1.42382	-0.983556	1.58875
KRT18-N423-NP_000215.1	0	1	0	-1.38264	1.26649	0.00954271	0.378957	-0.302603	0.391627	0.484672	-1.84228	-0.257732	0.657182	-0.549676	-0.0150502
CPXM1-N210-NP_062555.1	0	1	0	0.678987	-0.0583058	0.48464	-0.972455	-0.0620483	0.186085	0.708961	-0.747301	0.301131	-0.142901	0.430184	0.506233
CEACAM6-N224-NP_002474.4	0	1	0	-0.180786	-1.08171	0.73271	0.344835	-0.266182	-0.210766	-0.578208	0.254231	0.535102	0.273829	-1.00789	-0.408868
ACP2-N139-NP_001289418.1	0	1	0	0.126412	1.02362	-0.857849	-1.36471	0.449096	0.890869	-0.388461	0.409911	0.369427	-0.764433	0.42007	0.531172
ACP2-Nf139-NP_001289418.1	1	0	0	0.0923559	1.05776	-1.5463	-2.60158	0.678956	1.39038	0.38687	0.254458	0.416518	-1.42256	0.0551071	0.581316
LRP1-Nf1511-NP_002323.2	1	0	0	0.27918	-0.0553993	-0.135454	-0.125732	0.190966	0.0854171	-0.206345	0.493068	0.386873	0.358787	0.322972	0.0410141
LRP1-N1511-NP_002323.2	0	1	0	0.505996	-0.39657	-0.437377	0.0610591	-0.260142	-0.0887079	-0.132964	0.448368	0.216679	0.679303	-0.0060074	-0.454354
TPI1-N196-NP_000356.1	0	1	0	0.0788618	0.188534	0.422607	0.945629	-0.181217	-0.245063	0.892733	-0.653339	0.463144	-1.00698	0.754714	0.988528
STAB1-N1178-NP_055951.2	0	1	0	-0.0902554	0.16148	0.130344	0.584577	-0.0646555	-0.119953	0.797297	-0.0324158	-0.0192876	0.636591	0.0902789	-0.00879193
CPXM2-Nf337-NP_937791.2	1	0	0	0.71644	-1.04163	1.92444	-0.119951	0.375196	-0.530146	0.0189196	-1.12403	0.250648	-0.863639	0.427625	-1.04095
CPXM2-N337-NP_937791.2	0	1	0	0.272225	-0.397301	1.96439	-0.0220355	0.520374	-0.294965	-0.708241	0.780731	0.413122	-0.544025	0.463451	0.46665
SLC3A1-N332-NP_000332.2	0	1	0	-2.81326	0.683928	-2.71496	0.740084	-1.89807	0.0493804	-2.20625	1.62048	-1.566	0.636989	-4.24675	-2.30037
TNC-N1034-NP_002151.2	0	1	0	-1.96438	-2.53256	0.591031	-1.35011	-0.954526	-1.3258	2.17015	-1.52014	-0.424033	-1.14007	1.4032	1.50565
SUCO-N530-NP_055098.1	0	1	0	-1.26928	1.48441	-1.55577	2.75549	-0.940293	0.10799	-0.716945	1.83431	-0.743701	0.118273	-0.79658	-1.01083
NCL-N478-NP_005372.2	0	1	0	-0.138545	0.578389	-0.44117	-0.389252	-0.381997	-0.0447327	0.511057	0.164125	0.0402907	0.249515	-0.133399	1.30573
ENPP4-N276-NP_055751.1	0	1	0	-0.0207036	-0.383968	-0.939269	-1.09426	1.18085	0.571827	-1.39007	-0.340222	-0.1507	-0.580082	0.707151	-0.0506832
POGLUT1-N204-NP_689518.1	0	1	0	0.860406	0.702789	-0.39907	-4.95043	0.0538876	-0.188662	-0.240696	-0.246338	0.361643	-1.43271	0.382578	0.13462
ENPEP-N324-NP_001968.3	0	1	0	-0.799121	-0.306999	-1.3337	0.765169	-1.15427	-0.616744	-0.649182	0.46352	0.181399	0.615251	-0.610529	-0.654459
FKBP7-N45-NP_001128684.1	0	1	0	0.430377	-0.303288	-0.0940277	-1.21258	0.151733	-0.0670112	0.585067	-0.733957	0.412128	0.613687	0.112854	0.740727
HLA-DRB5-Nf48-NP_002116.2	1	0	0	-1.26893	0.0509477	-0.271293	-0.103839	0.859691	0.415798	-1.23652	-1.22286	-0.870358	-1.25142	-1.24809	-1.96992
HLA-DRB5-N48-NP_002116.2	0	1	0	-1.2487	-1.74266	0.635635	0.128523	0.208889	0.102257	0.342631	-0.283097	-1.12862	-1.59342	-0.919581	-1.54191
HMCN1-Nf2155-NP_114141.2	1	0	0	0.578726	-1.1612	-0.494938	-0.03682	0.143594	-0.297473	-0.273977	-0.176768	0.25952	1.52692	0.0664101	-1.57406
MERTK-N316-NP_006334.2	0	1	0	-0.406	1.01274	0.184256	-1.55405	-0.18507	0.572997	0.118517	1.41194	0.322498	-0.0331686	0.127503	-0.212977
FGA-N686-NP_000499.1	0	1	0	-0.098238	-1.01086	-0.107551	-0.0537369	-0.613361	-0.664481	0.333847	-0.352334	-0.803685	0.875843	-0.356097	1.2846
COL6A3-N1724-NP_476507.3	0	1	0	0.416848	-0.337256	-1.39337	-3.01198	0.279178	0.127687	0.448756	-2.16533	0.484323	0.980592	0.520755	-0.195771
SERPINA7-N36-NP_000345.2	0	1	0	-0.0485647	-0.389668	0.652522	-0.92612	-0.306032	-0.542126	1.26179	-0.353368	0.0616574	0.663454	-0.206987	0.692321
MELTF-N38-NP_005920.2	0	1	0	-0.801095	-0.767145	0.380561	0.55931	-0.255906	-0.241385	0.884937	0.518708	-0.0155892	-0.384051	0.779253	-0.284582
PTPRJ-N391;N396-NP_002834.3	0	1	1	0.0257678	-0.854627	1.05605	-1.28141	-0.394547	-0.682024	-0.634939	-1.28411	-0.120177	-0.255698	-0.399394	-0.439235
F2-N143-NP_000497.1	0	1	0	0.372281	-0.411415	0.853914	-0.176197	-0.517564	-0.341513	0.920933	-0.539189	-0.176017	-0.82638	-0.0290467	0.650677
CASR-N541-NP_000379.2	0	1	0	0.583294	2.94004	-0.777664	-0.711655	1.22391	1.4794	-1.49537	-0.258114	0.0460092	-0.558088	-0.89933	-0.395613
VCAN-N1898-NP_004376.2	0	1	0	0.838724	-0.566174	-0.0348865	-0.209212	-0.201501	-0.368188	1.09249	-0.706671	0.276377	-0.492767	0.54533	-0.0173792
L1CAM-N671-NP_000416.1	0	1	0	0.0268243	1.03127	-2.03407	1.37483	-1.99882	-0.833179	0.492807	0.244459	-0.7103	0.533841	1.87846	0.705335
TFPI-Nf145-NP_001316168.1	1	0	0	-0.0531907	-1.42536	1.81589	-1.0005	0.00592375	-0.597036	0.577924	-1.05533	2.3931	-1.16062	0.982757	-0.90906
TFPI-N145-NP_001316168.1	0	1	0	0.0663046	-0.692678	1.77188	-2.1104	-0.0809003	-0.118032	1.12633	-1.09438	0.642752	-0.953687	1.01199	0.491542
BCHE-N284-NP_000046.1	0	1	0	-0.28578	-0.36892	0.691887	1.06984	-0.404161	-0.681646	-0.216847	0.101349	-0.754175	0.796594	-1.31488	0.189978
TOR1B-N64-NP_055321.1	0	1	0	-0.375316	0.541563	-0.792752	-0.0311174	-0.0186426	0.380413	-0.782883	0.358307	0.590681	-0.377822	-0.208478	0.0814469
ATRN-N1073-NP_001310261.1	0	1	0	-0.168688	-0.0841663	0.746264	1.64068	-0.502677	-0.457104	0.260221	0.12076	-0.728816	0.546852	-0.280565	0.693402
LOXL4-N198-NP_115587.6	0	1	0	-0.70544	1.2879	0.296057	-0.46843	0.635351	0.48275	0.760726	0.161861	0.108042	-0.560221	-0.187718	-0.883996
FGL2-N263-NP_006673.1	0	1	0	0.787076	-0.972961	1.62213	-0.315292	0.0263496	-0.998462	0.230754	-3.02955	-0.111126	-1.09371	-0.00824958	0.367102
FGL2-Nf263-NP_006673.1	1	0	0	1.01728	-0.39504	0.609836	-1.47647	-0.444606	-1.1382	0.227436	-2.10184	-0.231551	-1.32676	-1.46224	0.721958
LRRC32-N203-NP_001122394.1	0	1	0	1.19733	-0.712813	-0.89822	-2.94151	0.0863813	-0.0206779	-0.454218	-0.471482	0.632824	-0.719912	0.442359	0.0903181
LAMA5-N2196-NP_005551.3	0	1	0	0.587817	0.511252	-0.383834	-0.456523	-0.0709672	-0.0108458	-0.471263	-0.356993	0.488072	-0.117435	-0.268966	-0.152479
GGT7-N283-NP_001338631.1	0	1	0	-0.374921	0.863441	-0.239666	1.11087	-0.407414	0.192001	-0.0249688	1.20922	-0.173451	0.236161	-0.235531	-0.363389
QPCT-Nf49-NP_036545.1	1	0	0	0.0682754	0.370095	0.691687	0.50694	0.851781	-0.213437	-0.460753	-0.321144	0.538405	0.306718	-0.0970442	0.0878853
QPCT-N49-NP_036545.1	0	1	0	-0.105728	0.264189	0.703689	0.470217	0.188387	0.026701	0.285283	0.493645	-0.113237	-0.389191	-0.0664939	0.648367
TLR3-N636-NP_003256.1	0	1	0	0.438635	1.36565	-0.703003	0.243203	0.320989	0.893864	-0.773871	-0.0984074	0.0645931	-0.175461	0.287935	-0.448759
ATRN-N731-NP_001310261.1	0	1	0	-0.140484	-0.277575	0.224056	1.61573	-0.594713	-0.1857	0.261525	1.45032	-0.200918	0.772964	-0.181308	0.348696
LAMC3-Nf980-NP_006050.3	1	0	0	-0.564106	0.26151	-0.460066	-1.52702	-0.908976	0.349182	0.154977	1.05202	-0.203655	2.27807	-1.30416	-0.376605
LAMC3-N980-NP_006050.3	0	1	0	-1.19889	0.433968	-1.4603	0.230651	-0.665785	0.171122	-0.0253544	0.994785	-0.321742	2.51337	-1.44958	-0.990511
ITGA3-Nf86-NP_002195.1	1	0	0	-1.63226	0.00492443	-0.231873	1.05482	-0.701839	-0.239237	-0.187073	0.792025	0.317125	0.994138	0.0425536	0.0367714
ITGA3-N86-NP_002195.1	0	1	0	-1.10801	-1.38795	-0.366163	-0.497053	0.678664	-0.0858321	0.161437	-0.940762	-0.129002	-0.157188	0.752609	-0.853733
LAMB3-N810-NP_000219.2	0	1	0	0.0519431	-0.878595	-0.612874	0.0523744	-0.19231	-0.499257	0.814008	0.039847	0.655289	0.749781	0.414202	-0.164112
LAMB3-Nf810-NP_000219.2	1	0	0	0.171932	-8.26806	1.37006	0.63704	-1.47204	-0.796631	0.569579	-10.6617	0.511265	0.262724	0.0561725	-0.13288
IGFBP3-N199-NP_000589.2	0	1	0	0.394471	-0.460372	0.831081	-0.901436	0.592366	-0.0673683	2.39943	-1.6439	-0.00431225	0.250123	1.35691	-0.737964
IGFBP3-Nf199-NP_000589.2	1	0	0	0.174873	-1.20497	1.92946	-1.34387	0.336063	-0.225739	2.36085	-0.487163	0.521678	-0.854073	1.89628	-1.57886
STAB1-N1727-NP_055951.2	0	1	0	0.0197785	0.0284534	-0.205547	0.0269244	-0.316167	-0.424784	0.529332	-0.854257	-0.130494	0.0625143	-0.304732	0.191264
PLBD1-N526-NP_079105.4	0	1	0	1.2462	-1.32382	-0.316533	-0.304694	1.66109	0.226328	-0.884247	-2.017	-0.162983	-0.316528	0.273214	-1.31875
PLXNC1-N871-NP_005752.1	0	1	0	0.295593	0.154383	-1.21997	-1.94819	-0.229385	-0.230744	-0.81525	-0.695994	0.0732475	0.53052	0.216963	-0.289513
AOC3-N592-NP_003725.1	0	1	0	-0.204231	0.481255	-1.23838	-0.557942	-1.25316	-0.648127	-1.17263	0.244262	-0.111541	1.90181	-0.275947	-0.275711
ERV3-1-N105-NP_001007254.2	0	1	0	-1.62641	-0.468077	1.58909	NA	0.327167	0.209751	-0.38622	0.847309	-1.22798	-1.54534	-1.25672	-1.37249
LAMA3-N2751-NP_937762.2	0	1	0	1.00437	-1.64251	0.660747	-1.93601	-1.82583	-2.40764	1.1996	-2.09281	0.492357	-0.67275	-0.241726	-0.336628
ALDH16A1-N420-NP_699160.2	0	1	0	0.0371407	0.440733	0.378759	1.77376	-0.0933698	0.109616	0.573826	0.245072	0.42035	-0.132168	-0.752999	-0.353452
LAMA3-N3097-NP_937762.2	0	1	0	1.94775	-1.53682	0.463963	-1.0409	-1.36895	-1.88405	1.19294	-1.86335	0.746575	-2.96882	0.7373	-1.51644
IL17RA-N54-NP_001276834.1	0	1	0	0.00696117	0.155676	-0.200002	0.643947	-0.841015	-0.52252	0.040777	0.373854	-0.351774	-0.300615	-0.710425	0.183819
HMCN1-N2395-NP_114141.2	0	1	0	0.594471	-0.749507	-0.326334	1.07299	0.582164	-0.012901	-0.270744	-0.188157	-0.0330279	1.12422	0.343079	-1.32232
ADGRF1-N282-NP_722582.2	0	1	0	-0.0723902	-1.40081	0.997832	-2.4235	1.09437	0.755852	0.671432	-0.204041	2.45935	-0.674486	0.576172	-1.133
CD109-N397-NP_598000.2	0	1	0	-0.0117969	-0.853117	0.617487	-0.623372	-0.205241	-0.403599	1.74799	-0.832084	0.489779	0.0753206	0.411144	-0.217919
KNG1-N48-NP_001095886.1	0	1	0	0.445869	-0.609619	1.68815	-0.129021	-0.163895	-0.534048	0.232184	-0.569633	-0.064095	-0.49359	0.571091	1.11915
ADAM15-N247-NP_001248393.1	0	1	0	-0.675774	-0.227732	-1.3635	0.695391	-0.208153	-0.160726	-1.42362	1.23843	0.220837	-0.0351096	-0.419202	-1.42892
LRP1-Nf136-NP_002323.2	1	0	0	-0.226435	-0.482076	-0.45583	0.406201	-0.390917	-0.206623	-0.788283	-0.478315	0.341442	1.11986	0.276157	-0.893217
LRP1-N136-NP_002323.2	0	1	0	-0.0157682	-0.329784	-0.149255	0.083284	-0.131897	-0.121905	-0.0248294	-0.144684	0.0895782	1.07967	0.347254	-0.673425
B3GNT2-N127-NP_001306004.1	0	1	0	-0.30115	0.643048	-0.0231887	1.8389	-0.418778	0.406134	0.00961201	1.66363	-0.157483	-0.267082	-0.347058	0.223862
CPXM2-N231-NP_937791.2	0	1	0	0.447867	-0.436844	1.3847	1.315	0.286335	-0.214404	0.317617	-0.11722	0.100714	0.00560995	-0.207733	-0.246255
APLP2-N541-NP_001135748.1	0	1	0	0.137461	-0.421824	-0.0966064	0.285773	0.137212	-0.194065	-0.211245	-0.350457	0.107424	-1.07572	0.898817	-1.00542
MAN2B1-N766-NP_000519.2	0	1	0	2.37324	-0.257872	-0.279435	-0.34644	0.93256	0.530629	0.467021	-0.390519	-0.25365	0.253173	0.07388	0.75923
STT3A-N548-NP_001265432.1	0	1	0	-0.0707579	1.59214	-0.272113	0.117767	-0.0655141	1.00415	0.013072	0.448789	0.0513184	-0.0192214	-9.33e-05	0.39764
LPA-N1013-NP_005568.2	0	1	0	1.27173	-0.22961	-1.32719	-1.5026	-0.035347	-0.594292	-0.158641	-0.422508	0.143746	0.90607	-0.221058	0.672104
PTK7-N654-NP_001257327.1	0	1	0	-0.300472	-0.114142	0.0210673	0.777486	0.0955303	0.0421503	0.540922	0.136963	-0.115591	0.262271	-0.058036	0.319813
DCHS1-N2761-NP_003728.1	0	1	0	0.328879	-0.230347	-0.102852	-0.707158	0.239689	0.0291574	0.742739	-0.50824	0.516526	-0.363925	1.31925	0.495981
LIPA-N321-NP_000226.2	0	1	0	-0.2078	0.282811	-0.664717	0.480665	0.0884065	-0.00991709	-0.17561	0.409014	0.0484212	-0.00695563	0.190574	0.168719
TLR8-N311-NP_057694.2	0	1	0	0.103857	-0.0551693	-1.04027	-1.58098	-0.199575	-0.0600016	0.459738	-0.903843	-0.843747	-0.698937	-0.569158	2.0003
GPC1-N116-NP_002072.2	0	1	0	-0.435835	-0.336764	-0.65548	0.153993	-0.209723	-0.434033	0.284792	-0.108731	0.254089	0.313739	0.0555893	0.180925
SORT1-N406-NP_002950.3	0	1	0	-0.0645005	0.085353	0.318652	0.86746	0.306898	-0.0739309	0.372446	0.585459	-0.126539	0.569201	-0.141465	0.131331
ACPP-N94-NP_001090.2	0	1	0	0.0607383	-0.291226	-0.327372	0.0224835	1.21284	0.0338666	-0.679405	-0.392739	0.243641	1.53471	-0.791384	0.576946
TM2D1-N197-NP_114416.1	0	1	0	-0.0164821	0.566851	-0.707312	-0.116053	0.302225	0.26313	-1.59451	0.54073	0.495139	-0.538686	1.10899	-0.406216
MRC2-Nf497-NP_006030.2	1	0	0	0.00543419	0.299549	-1.15581	-1.58147	-0.43196	-0.333964	-0.701625	-0.344166	0.474589	-0.264081	0.312867	-0.670453
MRC2-N497-NP_006030.2	0	1	0	0.0996621	-0.615896	-0.459189	-0.895489	-0.197397	-0.0441223	-0.75067	0.632879	0.9586	0.0475011	0.614088	-0.817186
MPZL2-N118-NP_005788.1	0	1	0	-0.0873523	-0.199691	-0.90824	-1.37898	1.06185	0.306936	-0.634399	0.329972	0.0490066	0.125448	2.24733	-0.268214
MEGF6-N1246-NP_001400.3	0	1	0	0.764894	-0.543113	-0.363721	-1.15709	0.896017	0.513012	0.0430504	-0.907517	0.231373	0.614633	-0.0253905	0.18794
MEGF6-Nf1246-NP_001400.3	1	0	0	0.212215	0.0138394	0.0878494	0.965724	0.350892	-0.08526	0.620323	0.528308	0.492111	0.444429	-0.32202	-0.185822
MINPP1-N41-NP_001171589.1	0	1	0	-0.110616	0.814061	0.203968	-1.10387	0.0507227	0.634173	0.229392	0.543651	-0.0190119	-0.138682	-0.300301	0.169968
ABCA1-N1637-NP_005493.2	0	1	0	0.256891	0.0028073	0.183352	-0.57467	0.133629	0.247344	-0.742086	-0.12412	0.103873	-0.272802	0.667701	0.362086
MUC2-N5129-NP_002448.4	0	1	0	-2.10014	-0.376191	-1.79315	-0.288139	-4.35258	-4.30636	-4.13245	-1.71319	-1.14803	-0.756937	-1.28856	-1.13872
CD55-N95-NP_000565.1	0	1	0	-0.187257	-0.653974	2.27049	1.00906	0.131836	-0.162231	0.0485057	-0.259352	2.1508	-0.132353	-0.313803	-0.506495
CD55-Nf95-NP_000565.1	1	0	0	-0.45624	-1.9945	1.79222	-1.905	-0.674712	-0.561489	0.804773	1.71541	2.43664	1.23764	-0.536527	-0.524945
LAMA3-N2265-NP_937762.2	0	1	0	1.53897	-2.08807	0.377452	-0.277768	-1.56312	-2.35444	1.04241	-1.1652	0.304114	-0.623515	0.650332	-0.954185
CDCP1-N339-NP_073753.3	0	1	0	-0.0928533	-0.398336	0.877841	0.142412	0.0639196	-0.20476	0.677609	-0.117681	0.246486	-0.649745	0.688781	-0.788765
LMF2-N591-NP_001350745.1	0	1	0	0.187257	1.60519	0.626572	0.872238	-0.0459392	0.440856	0.345004	0.280738	-0.25436	0.250394	-0.222697	0.0184517
KNG1-N169-NP_001095886.1	0	1	0	0.921645	-0.0171218	1.29011	-2.21549	-1.08804	-1.19185	0.935508	-0.503091	0.242474	-0.2252	-0.546422	-0.61807
PLBD2-Nf515-NP_775813.2	1	0	0	0.473699	-0.26685	-0.155567	-0.833362	0.0595005	-0.000224364	0.439287	-0.39082	0.305358	-1.39859	0.700546	1.02116
C4BPB-N98-NP_000707.1	0	1	0	0.365726	-0.151386	1.06612	0.961438	0.214718	0.00482585	0.869931	-0.0840197	-0.169678	0.0596801	-0.0483775	0.982396
MXRA5-N1735-NP_056234.2	0	1	0	-0.290707	-1.0315	0.466965	-0.315998	-0.169778	-0.710865	0.235402	-1.23058	0.349636	0.513734	0.399593	-1.59939
SUMF1-N141-NP_001158147.1	0	1	0	-0.135435	-0.10779	-0.452691	1.18348	-0.483406	-0.511894	0.816519	-0.157405	-0.277437	0.583948	-0.00809578	0.949933
ITGA5-N675-NP_002196.4	0	1	0	-0.247855	0.479476	0.121813	1.41701	0.00408141	-0.0527218	0.108201	0.493898	0.364879	0.00795356	0.442033	1.15722
ADAM10-N551-NP_001101.1	0	1	0	-0.22239	-0.437315	-0.404876	-1.60743	1.07705	0.414141	-1.13884	-0.425128	1.35525	-0.847003	-0.662234	-0.377758
FKBP9-N174-NP_009201.2	0	1	0	-0.0153942	0.358346	-0.164449	0.952399	0.0538996	0.210387	0.590907	1.76294	-0.0361444	0.190103	-0.127705	0.221368
F11-N450-NP_000119.1	0	1	0	0.593325	-0.146366	0.380539	0.176748	-0.126633	0.0624071	0.188356	0.643536	-0.834123	-0.117997	-0.262456	-0.35328
PRCP-N47-NP_005031.1	0	1	0	0.574342	0.36054	-0.746145	0.72913	-0.186712	0.107378	0.060979	-0.0958025	-0.134014	0.211448	-0.401858	0.809764
TMEM181-N299-NP_065874.1	0	1	0	-0.391828	1.86605	-0.292871	-0.0624601	-1.53581	1.0415	-2.68396	2.41429	-0.491946	-1.11872	-0.49541	-1.8335
CDCP1-N39-NP_073753.3	0	1	0	-0.247135	-0.767196	1.05159	-1.17287	0.828645	0.0653484	-0.344697	9.29e-05	0.716646	-2.08259	1.49997	-1.02838
IGSF8-N463-NP_001193594.1	0	1	0	0.925355	0.313885	0.264478	-1.62258	0.102431	0.0204381	-0.0163994	0.959078	0.0623701	-0.928018	0.38928	0.00523422
MSR1-N267-NP_001350673.1	0	1	0	0.111728	-0.231855	-0.302554	-0.731664	-0.0549485	-0.0199306	-0.66081	-0.520274	0.0831494	-0.320894	0.310288	0.213334
SIRPA-N110-NP_001035111.1	0	1	0	-0.374422	-0.554906	-1.20748	-0.73748	-0.0906566	0.0803053	0.557973	1.14543	0.0546156	0.0213927	-0.495572	0.437564
NTM-N305-NP_001137530.1	0	1	0	0.0856394	-0.381532	0.439782	0.208564	0.422236	0.321763	-0.117243	-0.173027	0.319112	-0.0609557	0.489221	-0.287149
HGFAC-N475-NP_001284368.1	0	1	0	-0.449571	-0.585538	1.18283	-0.285434	-0.140603	0.207298	0.346793	0.576585	0.0373007	0.15779	-0.254401	0.306471
LAMA5-Nf2019-NP_005551.3	1	0	0	0.00782763	0.829448	0.417228	0.718483	0.168003	0.49177	0.200132	0.239755	-0.0291067	-0.29081	0.487216	0.235009
LAMA5-N2019-NP_005551.3	0	1	0	0.825051	0.603859	-1.32544	-0.669324	0.0928147	0.436601	-0.108943	-0.62333	0.215923	0.28324	0.155747	0.222973
DPP7-N315-NP_037511.2	0	1	0	0.216952	0.0809946	0.0555031	1.46858	0.156712	0.0278186	0.550754	0.324042	0.073526	0.14551	-0.137798	0.0170705
CNTN1-N591-NP_001834.2	0	1	0	-0.0224532	0.606566	0.013991	1.16035	0.0802601	0.430536	0.85605	0.764161	0.237745	0.219478	0.143859	0.702899
SEMA4G-N55-NP_001190173.1	0	1	0	0.0949494	0.301146	1.29476	1.31759	0.179428	0.00591675	0.606751	0.592314	-0.0562184	0.574045	-0.182613	0.108219
PPIB-N148-NP_000933.1	0	1	0	-0.165371	1.62542	-0.0335297	-0.600694	-0.0699899	0.839701	0.281127	0.532129	-0.256645	-0.552169	-0.0708347	0.746274
CSPG4-N2075-NP_001888.2	0	1	0	0.475653	0.532461	0.494335	-0.432137	-0.150053	-0.238901	0.668435	-0.24855	-0.208941	0.704432	-0.943625	-1.01265
KDELC1-N414-NP_076994.2	0	1	0	0.394572	-0.502331	-0.192433	-0.718584	0.0988583	0.0358367	-0.0496853	-0.795482	0.125029	1.01835	0.0906484	-0.283668
AGRN-N777-NP_940978.2	0	1	0	0.321797	0.583238	-0.556482	0.515278	-0.0786049	0.206191	0.362874	1.00421	-0.429775	-0.668117	0.102458	0.169063
AGRN-Nf777-NP_940978.2	1	0	0	0.285738	1.51244	-0.734771	NA	0.859523	1.48033	0.728479	0.828504	1.10787	0.179537	-0.278231	-0.32425
ESAM-N213-NP_620411.2	0	1	0	-0.03911	0.156701	-0.179796	0.133687	-0.0597948	0.14353	1.01161	0.472087	-0.432289	0.495904	-0.455628	0.90112
ARSB-N188-NP_000037.2	0	1	0	0.76816	-0.201852	0.108436	-1.24363	0.402387	0.39558	0.531675	-0.109213	-0.13285	-0.579742	0.466894	0.625903
CD74-N136-NP_001020330.1	0	1	0	0.263144	-0.248995	-1.24629	-0.892331	-0.119715	-0.454438	-1.43971	-1.52394	-0.39351	0.19628	-0.320072	1.39864
FKBP10-N407-NP_068758.3	0	1	0	0.394095	-0.282067	-0.498593	-1.1142	0.480374	0.379999	0.916158	-0.476514	0.413711	-0.11385	0.762363	1.85477
DAG1-N641;Nf649-NP_001159400.2	1	1	1	-0.165316	2.03417	0.333744	0.570427	-0.192754	0.404074	0.698531	0.945105	-0.0685358	-0.0301812	-0.137539	1.04684
DAG1-N641;N649-NP_001159400.2	0	1	1	0.0915951	1.61781	0.37558	0.707799	0.29907	0.879652	0.480285	0.544017	-0.218565	0.0556728	0.332165	0.950332
ITGA3-N935-NP_002195.1	0	1	0	-1.12435	-0.516712	-0.693814	-0.980005	0.865636	0.180741	-0.568081	0.0346953	0.0105874	-0.699084	1.63112	-0.438655
LAMP1-N223-NP_005552.3	0	1	0	0.0580416	0.0486489	0.610183	1.4706	0.250976	0.16107	0.150425	0.704383	-0.482608	0.224293	-0.10428	-0.103385
ITGAV-N442-NP_001138471.1	0	1	0	0.203412	0.294729	0.325755	0.787667	-0.278795	-0.204637	-0.22614	-0.277134	0.288288	0.239404	0.123974	0.520016
PLD4-N256-NP_001295103.1	0	1	0	0.120425	0.273649	-1.39184	-0.311106	0.40872	0.485881	-0.0117586	-0.0210331	-0.0480807	0.686653	-0.501585	0.34826
P2RX4-N200-NP_001243725.1	0	1	0	-0.19711	1.04954	-0.641379	-2.152	1.17952	1.27051	-0.622367	-0.0601498	-0.221964	-1.29364	1.15868	-0.481194
IGF2R-Nf871-NP_000867.2	1	0	0	-0.420947	0.105346	0.216792	0.754534	0.410427	0.713979	-0.0196317	0.473233	0.0807651	0.582674	0.313053	0.0280396
IGF2R-N871-NP_000867.2	0	1	0	-0.848155	0.781149	1.50437	1.88401	0.319737	0.56197	0.286168	1.04616	0.0299772	0.459675	0.0599359	0.0337209
STAB1-N606-NP_055951.2	0	1	0	-0.0788677	0.145277	0.817689	0.691404	-0.230324	0.0144997	0.258684	0.579705	0.0297679	0.178641	0.29317	0.0595849
ATRN-N325-NP_001310261.1	0	1	0	0.710564	0.794196	1.58621	1.52648	0.196034	0.407865	0.579718	0.370648	-0.0734158	0.440583	-0.0108996	-0.248275
PTGDS-Nf51-NP_000945.3	1	0	0	0.713663	0.053089	2.46073	-5.59443	0.180355	-0.651285	1.36256	-1.24307	0.109325	-1.15338	0.319694	0.313845
PTGDS-N51-NP_000945.3	0	1	0	0.277226	0.0333573	2.47176	0.907568	0.180741	-0.324717	0.385866	-0.258487	0.279012	0.262595	-0.0296328	1.31971
L1CAM-N479-NP_000416.1	0	1	0	-0.0361829	0.79801	-0.904131	-0.914694	-1.19967	-0.461933	1.44023	-0.219524	-0.872288	-1.13759	2.50944	1.06843
ADGRF5-N666-NP_001091988.1	0	1	0	-0.0554279	1.25669	-0.0307785	1.49908	-0.310539	-0.0232991	-0.390542	0.645917	0.0339771	0.66629	-0.516544	0.71729
ITGAV-N569-NP_001138471.1	0	1	0	0.116079	0.470748	-0.304103	1.2714	-0.0340555	0.505002	-0.0211878	0.861361	-0.392425	-0.0635016	0.239261	1.05769
ITGB4-N327-NP_000204.3	0	1	0	-0.0670204	-0.118346	0.808083	0.283189	0.834248	0.242922	-0.258087	-0.190958	-0.694802	-0.826114	0.662127	-0.115356
SI-N1303-NP_001032.2	0	1	0	-3.8525	-4.18827	-2.9541	-3.47491	-3.85886	-3.11356	-2.49265	-0.495343	-3.57186	-2.91218	-3.85074	-1.74557
HADHA-N428-NP_000173.2	0	1	0	-1.72441	0.0974239	-1.86492	2.20988	-0.39974	0.272521	-0.473327	0.965589	-1.11995	0.326439	-0.67516	0.185642
VCAM1-N561-NP_001069.1	0	1	0	0.291435	-0.0719139	1.22652	1.42326	-0.370029	-0.505396	0.244542	-1.18906	-0.213117	-0.0593164	-0.121142	3.0003
CPN2-N348;N359-NP_001073982.3	0	1	1	-0.146227	-0.189047	0.444754	-0.0167268	-0.00846835	-0.0822686	0.281836	0.142771	-0.742334	-1.45692	-0.277761	0.980799
IKBIP-N144-NP_963906.1	0	1	0	-0.0898204	-0.0276105	0.294408	-0.0629444	-0.0686584	0.230558	0.375084	-0.446286	0.433754	0.381764	0.37564	1.68116
CD38-N209-NP_001766.2	0	1	0	0.606674	-0.0863985	-0.441033	0.537578	-0.216862	-0.0366409	-0.0314274	-0.0897586	0.0104708	0.269693	-0.361766	0.454814
GGCX-N627-NP_000812.2	0	1	0	-0.954571	1.28582	-2.49717	-0.691337	-0.0523604	-0.241495	-1.17366	-0.452747	-0.0536447	0.468045	0.567387	-0.29
NUP210-N681-NP_079199.2	0	1	0	0.196325	0.996238	0.197259	0.937785	0.108457	0.229378	-0.338993	0.252633	0.262609	0.465884	-0.530383	0.376826
HRG-N63-NP_000403.1	0	1	0	0.522412	0.592092	1.86653	1.67166	-0.149749	-0.145553	0.0760263	1.46224	0.203258	0.600038	-0.0422336	1.24029
GLB1-N247-NP_000395.2	0	1	0	0.407198	0.461845	0.505182	1.15889	0.219095	0.482832	-0.805394	0.00314343	-0.0773822	-0.113483	0.137711	-0.112609
PLXDC2-N160-NP_116201.7	0	1	0	0.0874721	-0.734919	0.971417	0.609158	-0.041782	-0.382377	-0.352415	0.0974345	0.339524	-0.221686	0.368236	-0.512657
GUSB-N173-NP_000172.2	0	1	0	-2.52138	-2.3543	0.813168	-1.39096	-2.36487	-2.16531	0.080228	-2.50032	0.532885	-0.257923	-2.18632	-0.144735
LDLR-N657-NP_000518.1	0	1	0	0.650039	0.385547	1.74429	0.622643	0.16918	0.341985	-0.486463	0.472725	0.695316	0.470322	0.308709	0.725239
CERS2-N19-NP_071358.1	0	1	0	-0.54732	1.03622	-1.34674	-1.70616	0.0556583	0.512839	-1.40653	1.17107	-0.478611	-0.33132	-0.011289	0.71818
LAMA4-N571-NP_001098677.2	0	1	0	0.97203	0.729503	0.679074	1.60729	0.526471	0.30679	0.337202	0.378566	0.361134	-0.863603	0.478411	-0.266135
LAMA5-N3257-NP_005551.3	0	1	0	0.91833	0.10402	2.5253	NA	0.256996	-0.446646	-0.557291	-1.24117	0.193632	-0.997441	-0.202228	-0.0945857
PPT1-N129-NP_001136076.1	0	1	0	1.01126	1.15625	1.13012	-3.07291	0.0546164	0.170912	-2.37725	-1.50934	0.287923	-0.501537	1.23286	0.419298
PYGB-N236-NP_002853.2	0	1	0	0.634125	-0.59211	0.376499	0.163922	0.488773	-0.24886	-0.513728	0.753078	1.21908	-0.802835	1.17196	-0.701348
IGF2R-N400-NP_000867.2	0	1	0	0.0513564	0.838602	-1.25677	-0.115228	-0.00322208	0.0433389	-1.04782	0.402434	0.277045	-0.295263	0.251668	-0.20434
PLAUR-N194-NP_002650.1	0	1	0	-0.192228	-2.50067	-2.00834	-4.78216	0.0616779	-0.351208	-0.129284	-2.02203	0.325143	-1.44406	1.42884	-1.25035
LAMP1-N322-NP_005552.3	0	1	0	0.290723	0.42652	-0.703002	-1.5198	1.08175	0.498867	-1.23544	-1.1089	-0.103486	-1.68346	0.579598	-0.355937
LRP1-N2620-NP_002323.2	0	1	0	0.270686	-0.269113	0.28085	-1.90482	0.61896	0.137261	-0.663948	-2.27785	0.424987	-1.7006	0.686239	-1.23114
LRP1-Nf2620-NP_002323.2	1	0	0	0.774508	-0.201588	-0.916145	-3.078	0.376983	0.303394	-1.34653	-1.91558	0.802884	-1.1202	0.41964	-1.5954
EFCAB14-Nf347-NP_055589.1	1	0	0	-0.519866	1.02149	-0.169236	0.187569	0.549967	0.0242306	-0.264356	2.47801	0.0496908	0.851531	-0.69481	0.269309
FBN1-N1369-NP_000129.3	0	1	0	0.158399	-0.630433	0.415317	0.491383	-0.0155699	-0.55166	-0.314556	-0.242539	0.136302	0.447339	0.886705	-0.492943
FBN1-Nf1369-NP_000129.3	1	0	0	-0.216244	-1.18636	-0.992832	-0.44171	-0.214594	-0.295698	-0.0708767	0.0323829	0.0992367	0.418794	0.964014	-0.315074
INSR-N698-NP_000199.2	0	1	0	-1.02143	0.600196	-1.62686	0.765043	-1.10874	0.609286	-1.31893	2.22893	-0.697716	-0.293329	-1.73442	-1.89891
VCAN-Nf3379-NP_004376.2	1	0	0	0.549851	-1.24462	-0.216928	-3.04427	-0.202043	-0.482937	0.618287	-1.17052	-0.621999	0.0173675	-0.0355454	-2.0685
HSPG2-N2122-NP_001278789.1	0	1	0	0.000110533	-0.286265	-1.50667	-0.499397	0.151633	-0.211779	-0.621184	-0.97361	-0.354434	1.6505	-0.166106	-1.75609
TLR8-N461-NP_057694.2	0	1	0	0.193876	-0.551869	-1.45053	-0.543521	-0.135958	0.0989559	0.614241	-0.145589	-0.0402221	-0.732037	0.103365	0.918221
MMRN1-N840-NP_031377.2	0	1	0	-0.710865	-0.266184	-0.784658	1.10092	-0.557587	-0.71571	0.315731	0.00810103	-0.127435	0.665	-0.704752	2.00551
ITGA1-N317-NP_852478.1	0	1	0	-0.0832712	-0.715035	-1.00427	0.277735	-0.0524813	-0.642516	-1.02537	-0.267336	0.212953	1.73404	-0.525394	-1.19151
GNPTAB-N642-NP_077288.2	0	1	0	-0.819774	1.86011	-1.07713	1.17281	-0.661608	0.208785	-1.25689	0.888787	-0.289504	-0.193095	-0.697552	-0.48001
LY86-N156-NP_004262.1	0	1	0	-0.067128	-0.221831	-0.84673	0.687758	-0.124243	-0.362851	0.601199	-0.020623	-0.448664	0.643166	-0.534182	0.36951
MUC5B-N1774-NP_002449.2	0	1	0	-1.4032	-1.64693	-1.22823	NA	2.41298	0.0397976	-3.15408	-2.13655	-0.647232	0.128738	-0.272569	-0.744424
COL6A1-N537-NP_001839.2	0	1	0	0.165298	0.238619	-0.828231	1.79478	-0.228107	-0.263972	0.882845	-0.972206	-0.122166	-0.0360837	1.31398	1.03882
LRP10-N299-NP_001316155.1	0	1	0	-0.0299405	0.24009	-0.411655	0.761818	-0.219263	-0.323683	-1.02088	-0.315187	0.390157	0.371864	-0.0201005	-0.719472
ATRN-N1082-NP_001310261.1	0	1	0	-0.0838653	-0.603408	1.24655	-0.0676333	-0.421666	-0.511221	0.26897	-0.439921	-0.672491	0.478828	-0.410424	1.03067
ITGB3-N680-NP_000203.2	0	1	0	-0.538061	-0.512339	-1.77682	-0.37153	-0.347613	-0.647719	-2.79704	-1.71227	-0.647482	-0.000796544	0.185386	0.337979
PAMR1-N279-NP_001001991.1	0	1	0	-0.314797	-0.999688	2.14519	-2.02142	0.514126	-0.149172	-0.370465	-1.73996	-0.0300032	-0.301753	-0.00672957	-2.34097
COL6A3-Nf1472-NP_476507.3	1	0	0	-0.344513	0.204048	0.117481	-0.592836	0.325153	-0.00599911	1.05922	0.848699	0.0222527	-0.253283	1.22224	2.82922
COL6A3-N1472-NP_476507.3	0	1	0	0.547657	-0.123538	-0.379649	-1.55206	0.524602	0.284565	1.11951	-1.07891	0.602891	0.33134	0.55852	1.63731
ERP29-N187-NP_006808.1	0	1	0	-0.535859	1.25605	-0.60934	1.74999	-0.315761	0.573303	-0.17882	1.40628	-0.880899	0.445314	-0.128073	0.625552
STAB1-N712-NP_055951.2	0	1	0	0.458689	0.387967	0.532325	-0.477706	-0.621752	-0.322647	-1.13773	-1.379	0.0979171	-0.811775	0.448106	-0.446928
ACAN-N333-NP_001126.3	0	1	0	-0.0453339	-0.310752	-0.0807778	1.03093	0.0947038	0.263931	0.838567	0.66618	-0.0547978	0.0753871	-0.302993	0.0163997
MERTK-N170-NP_006334.2	0	1	0	-0.85247	-0.174583	0.84069	-1.90429	-0.958834	0.0963181	-0.191075	0.897015	-0.00871383	0.110244	0.0222157	-0.0367583
LAMA2-N1700-NP_000417.2	0	1	0	0.480454	0.377157	-0.398625	0.175757	0.164171	0.021433	-0.163191	-0.0431718	0.174492	1.09877	-0.24549	-0.657761
HLA-B-N110-NP_005505.2	0	1	0	0.139905	0.161433	-1.58006	0.541746	-0.579018	-0.595467	-0.522905	-0.518691	0.957067	1.22727	0.00882302	0.605683
F11-N126-NP_000119.1	0	1	0	0.844856	-0.176095	0.597219	-2.96857	0.183191	0.508516	0.838083	1.22563	-1.10396	0.101558	-0.0498653	-0.31678
SORT1-N98-NP_002950.3	0	1	0	-0.959213	-0.0530728	-0.91706	-0.182087	-0.147118	0.102116	0.117076	0.549666	0.0873726	-0.592346	0.649123	0.595134
ITGA5-N868-NP_002196.4	0	1	0	-0.401289	-0.618221	0.0521395	0.494848	-0.529203	-0.420885	0.192957	-0.0335055	0.181627	-0.361515	0.766899	0.580021
EMILIN1-N561-NP_008977.1	0	1	0	-0.357638	-0.871826	0.661805	-3.90046	-0.891453	-0.798568	-0.162565	-1.71228	1.28642	-1.637	0.875483	1.1892
FAT1-N3640-NP_005236.2	0	1	0	0.270759	-0.237173	0.987441	0.612341	0.499427	0.26126	0.224814	0.042935	0.0571266	0.100012	0.349681	0.502017
SUCO-N928-NP_055098.1	0	1	0	-0.592779	1.40882	-1.24542	0.298907	-0.0199247	0.744674	-0.236141	1.05195	-0.140654	1.2603	-0.164216	-0.606236
PLVAP-N89-NP_112600.1	0	1	0	0.182401	1.48372	-0.645777	-1.11678	-0.23333	0.735149	-1.27051	-0.294872	-0.33271	-0.797702	-0.487024	-0.520914
IL17RA-N265-NP_001276834.1	0	1	0	0.873459	0.725401	-1.8345	0.646256	-1.30607	-0.944599	-0.746436	-0.59383	0.603155	0.161771	0.189609	0.446056
ACE-N509-NP_000780.1	0	1	0	-0.534416	-0.347667	-0.266169	-0.233604	-0.715969	-0.535159	-0.696141	1.2282	-0.850731	0.037467	-1.01587	-1.33119
CGB3-N33-NP_000728.1	0	1	0	-1.17689	-3.56178	-2.25824	-2.57857	-1.74384	-1.64747	1.48838	-2.32864	-0.0697096	-2.15009	3.39946	-1.32712
ITGAM-N1021-NP_000623.2	0	1	0	-0.839268	-1.21876	-1.44991	-2.08983	-0.350331	-0.578936	-0.284334	-1.18241	-0.448514	-0.985474	-0.460763	-0.298474
ITGA3-N969-NP_002195.1	0	1	0	-1.07187	-0.458489	-1.15265	-0.957237	1.10782	0.459116	-0.849226	-0.11153	-0.0705174	-0.213622	1.12758	-0.717773
ACO2-N387-NP_001089.1	0	1	0	-0.671506	1.28295	-0.625889	0.797985	-0.186139	0.143383	0.0997597	-0.205648	-0.674361	-0.55665	-0.832311	0.476468
ADAMTSL1-N1518-NP_001035362.3	0	1	0	0.215275	-0.316544	0.945395	-0.521564	-0.270823	-0.0563815	0.0694324	0.14907	0.319584	0.840465	-0.485817	-0.13478
CNTN1-N494-NP_001834.2	0	1	0	0.327733	0.481643	-0.272064	-0.0555859	0.330789	0.325655	-0.341497	-0.532451	0.745943	-0.00513348	0.756567	0.702708
PTK7-N124-NP_001257327.1	0	1	0	0.374023	-0.683147	0.581452	-1.03467	0.0727271	0.126525	-0.62841	-0.323846	0.488762	0.356298	0.107084	-1.2529
FLNA-N1303-NP_001447.2	0	1	0	-0.0780316	-1.21897	-0.591973	0.475451	-0.336271	-0.362508	-0.22237	-0.585538	-0.0603383	0.886526	0.600903	-0.848729
NOTCH3-Nf1179-NP_000426.2	1	0	0	0.531545	-0.0985786	0.337122	0.58544	-0.0882305	-0.0554142	0.0835238	0.621327	0.0982354	0.368425	0.185629	0.148331
THSD4-Nf373-NP_079093.2	1	0	0	-0.167502	-0.431596	-0.145221	-0.526091	0.372688	-0.53581	0.0773482	-1.23009	0.0543502	-0.675389	-0.113711	-1.1027
HSP90AA1-N413-NP_001017963.2	0	1	0	-0.0244084	0.0321775	-0.0573647	0.0564138	0.0461207	-0.135142	0.426313	-0.392132	0.355812	-0.198929	0.0203549	0.041159
PHLDB1-N1013-NP_001138230.1	0	1	0	0.0103421	-0.189574	-0.199344	0.847201	0.0624382	-0.211504	-0.0705551	1.43538	0.0353649	0.927317	-0.420173	-0.112432
SLC39A6-N67-NP_036451.3	0	1	0	0.129264	0.0438558	0.877845	-0.939121	0.191294	-0.0169727	0.918148	-0.489407	-0.0041545	-0.471991	0.593549	0.39375
PIGS-N370-NP_149975.1	0	1	0	-0.247833	0.978528	-0.960027	0.946761	0.431076	0.612756	-0.274956	0.490937	-0.236827	-0.825629	-0.188688	0.031701
GLG1-N154-NP_001139138.1	0	1	0	-0.750699	0.452425	-2.19747	0.737883	-0.0748206	0.0428871	-1.98906	0.714909	-0.437524	0.55285	-0.656469	-0.544149
CD34-Nf194-NP_001020280.1	1	0	0	0.0509286	0.264254	-1.34565	1.30662	-0.296508	-0.244665	-0.448387	0.928739	-0.540894	1.28639	-1.37712	1.28198
CD34-N194-NP_001020280.1	0	1	0	0.112102	-0.216728	-0.347644	0.798904	-0.437331	-0.629993	-0.4375	0.967551	-0.532395	1.70894	-1.36547	0.999039
MAN2B1-N832-NP_000519.2	0	1	0	1.09172	0.62677	-0.0512988	-0.854109	0.675229	0.501601	-0.155972	0.245175	0.232573	-0.423673	0.0497307	0.758692
CNTRL-N153-NP_008949.4	0	1	0	-2.36899	-3.83968	-4.5014	-5.06375	-3.44454	NA	-2.49343	-2.39563	0.456951	1.13845	-2.1378	-1.08122
IL17RA-N49-NP_001276834.1	0	1	0	0.726994	0.575407	-1.03364	-1.15215	-0.581358	-0.450191	0.239084	0.578181	0.358987	0.0636499	-0.107468	-0.499211
HGF-N653-NP_000592.3	0	1	0	0.212665	0.523271	-0.34068	-0.216068	0.199213	0.165935	-0.330749	0.625432	-0.197086	1.21852	-1.07109	-0.137478
OLFML2B-N696-NP_001284642.1	0	1	0	0.132909	-0.0120665	-0.125089	1.62649	-0.0800362	-0.0308889	0.169361	0.0136325	0.191644	0.938539	-0.229102	0.598582
VCAN-N1663-NP_004376.2	0	1	0	1.04638	-0.183631	0.179516	-5.5972	0.563905	0.303448	0.734837	-0.496816	0.395251	-0.447108	0.808405	0.532906
YWHAB-N110-NP_003395.1	0	1	0	-0.136836	0.245494	-0.493637	1.54584	0.212446	0.110975	0.940841	0.145309	0.0266713	-0.1235	-0.142255	0.49533
PLXNB2-N759-NP_036533.2	0	1	0	-0.497762	-0.299984	-0.604147	1.03653	0.105623	0.013138	0.6722	0.733627	0.218978	0.385281	-0.4527	0.0712243
F8-N776-NP_000123.1	0	1	0	-0.87257	2.84676	-0.566649	2.33419	-1.37107	1.73418	-0.240067	0.82983	-0.529612	0.101612	-0.119952	0.983943
ADAMTS2-N1098-NP_055059.2	0	1	0	0.81244	-0.527543	0.274	-0.82105	0.338412	0.231746	0.325661	-0.701876	0.198037	-0.0198425	0.407723	0.12182
NOMO1-N618-NP_055102.3	0	1	0	-0.49675	2.00941	-0.663696	-2.11986	-0.119451	0.855944	-0.994115	0.743224	-0.593075	-1.93025	-0.20142	-1.16908
ERAP2-N119-NP_001123612.1	0	1	0	0.119528	-0.109983	-1.06734	-1.0553	0.167597	0.226963	-0.415765	0.0465151	0.734487	0.709113	-1.29268	-0.497565
ERAP2-Nf119-NP_001123612.1	1	0	0	0.158274	-0.0732154	-1.67308	0.0921394	-0.355273	-0.489011	-2.45248	-2.21981	2.16645	1.31474	-2.59178	-3.03059
ERAP2-N714-NP_001123612.1	0	1	0	-0.748805	-0.555574	-0.698654	-0.54964	0.533209	0.28427	-1.00814	-0.461286	0.695276	-0.284995	-1.94661	-1.20752
ITGAX-N939-NP_000878.2	0	1	0	-0.242016	-0.889388	-0.74622	-0.828628	-0.544634	-0.578802	-1.53904	-1.07032	-0.00970775	1.38385	-0.169161	-0.516544
PIEZO1-N2294-NP_001136336.2	0	1	0	0.684025	-0.150695	-0.405413	0.0696708	0.183655	-0.162233	0.112144	0.0190311	-0.0499333	0.0591699	0.34717	0.278538
EARS2-Nf169-NP_001077083.1	1	0	0	0.426581	-0.832675	-1.51051	-0.372666	-0.645873	-0.838661	-0.462814	-1.10125	0.757943	-0.958468	-1.5573	-0.712985
C2-N651-NP_000054.2	0	1	0	1.32125	-0.424181	0.501779	-1.17648	-0.0542975	-0.364998	0.0527019	-0.90055	0.15301	-0.563239	0.0867813	0.483826
FLT1-N164-NP_001153392.1	0	1	0	-0.114112	1.4995	-1.08638	-0.405537	-0.101945	1.00794	-0.0357107	1.07469	-0.502818	-0.160288	-1.17816	-0.0651577
MPEG1-N185-NP_001034485.1	0	1	0	0.17048	-0.364984	-1.73465	-1.74164	-0.47557	-0.308017	-0.459179	-0.372674	-2.07657	-0.457205	-0.80875	0.117445
MMRN1-N981-NP_031377.2	0	1	0	-0.419427	0.0606507	-0.723542	1.07056	-0.857868	-0.787811	0.0450178	1.09806	-0.508327	0.882542	-0.979842	1.6367
TFRC-N727-NP_001121620.1	0	1	0	-0.228456	-0.698002	-0.854971	-2.62187	0.553445	-0.261488	-1.76076	-2.32804	0.725588	-0.593172	0.665104	-0.024189
PCSK2-N495-NP_001188457.1	0	1	0	0.329542	1.4669	-0.30057	1.07349	0.460554	0.199044	0.500112	0.4528	0.212452	0.100759	-0.723736	-0.10916
ACP2-N239-NP_001289418.1	0	1	0	-0.353864	0.396176	-0.978065	2.39912	-0.256584	0.508447	-0.800857	1.90596	-0.351302	-0.315265	-0.203849	-0.121296
GLA-N139-NP_000160.1	0	1	0	0.0980874	-0.0507503	0.0159411	0.251028	0.111198	-0.0257432	-0.154688	-0.3754	-0.0239225	-0.217961	-0.20435	-0.341915
GLA-Nf139-NP_000160.1	1	0	0	0.293975	0.00884332	-0.636569	0.662514	-0.182633	-0.0497143	0.719827	-0.595803	-0.396916	0.302239	0.00636863	0.00635754
GGT1-N344-NP_001275762.1	0	1	0	-0.200529	1.2819	-0.204291	0.487205	0.279801	1.80433	0.153424	0.309003	-0.24215	-0.208284	-0.338404	-0.141377
COL5A3-Nf102-NP_056534.2	1	0	0	0.0780603	0.334617	0.528665	1.47662	0.0909198	-0.0715321	0.996969	0.0396907	1.19081	0.693733	0.459686	0.446567
ICOSLG-N102-NP_001269979.1	0	1	0	0.0760568	-0.541229	0.705592	0.409198	0.00505101	-0.0479848	0.972883	0.0764075	-0.136495	0.862194	0.509372	0.387012
GLB1L-N486-NP_001273352.1	0	1	0	-0.301687	-0.716843	-1.47298	-4.964	-0.210096	-0.523344	-0.504382	-0.379096	-0.32522	-0.707074	0.491208	0.0970502
PTPRJ-N937-NP_002834.3	0	1	0	0.0020399	0.361857	0.760108	0.932463	-0.0151077	-0.0108863	-0.317186	-0.0920945	-0.0814216	0.160392	0.0765674	0.196636
TXNDC11-N969-NP_001290376.1	0	1	0	0.163168	0.688821	0.75387	2.15485	-0.854962	0.312117	-0.160494	1.29385	0.334272	1.0435	-0.420645	-0.041005
SELL-N73-NP_000646.2	0	1	0	0.395877	-0.122356	0.425816	-0.23432	-0.217468	-0.410711	0.963362	0.27566	-0.378959	0.0902457	-0.463371	1.02946
CD276-Nf215-NP_001019907.1	1	0	0	1.37349	0.15688	-0.881368	-0.334073	0.300391	0.135036	-0.556306	-0.616471	0.0956086	0.0888817	0.783544	0.104543
FAP-N314-NP_004451.2	0	1	0	0.446668	-0.602179	0.291738	0.0117364	0.086428	-0.23776	0.266833	-0.291564	0.31681	0.638877	0.360788	0.361497
OGFOD3-N267-NP_078924.1	0	1	0	-0.276832	0.579693	-0.0796322	0.799182	-0.903687	-0.144187	-0.953829	1.12584	0.15762	0.845657	-0.526371	-0.231976
ITGA5-Nf182-NP_002196.4	1	0	0	-0.269845	-0.0340081	0.487956	1.61925	-0.633948	-0.751581	-0.191076	-0.936774	0.318025	0.476176	0.3894	0.621365
ITGA5-N182-NP_002196.4	0	1	0	-0.415379	-0.508357	0.99281	0.61403	-0.330136	-0.420441	-0.0570325	-0.368922	0.360518	-1.15152	0.269093	0.102018
THBS3-N398-NP_001239536.1	0	1	0	-0.162705	-0.206663	1.1773	0.183377	0.0377313	-0.362666	-0.246672	-0.730686	-0.0759649	0.0288702	0.156589	-0.0839553
ADAM28-N89-NP_001291280.1	0	1	0	0.363802	-0.608027	-0.172239	0.772971	-0.575684	-0.63306	-0.602954	-0.624792	0.527901	0.293106	0.0384538	-0.591311
CDCP1-N310-NP_073753.3	0	1	0	-0.0812172	0.178375	0.885249	0.637626	-0.0471842	-0.0684537	0.283205	0.590019	0.381485	0.101902	0.435346	-0.360832
TTC17-N704-NP_001294872.1	0	1	0	-0.950663	0.633094	-0.67482	-2.90892	0.502476	0.907036	-0.752459	-0.121576	-0.190961	-1.43243	7.68e-06	-0.484099
IGF2R-N581-NP_000867.2	0	1	0	0.426635	1.01061	-1.55938	-4.22856	-0.00112023	0.0691366	-2.10366	-2.43126	1.05845	-1.15905	0.813837	-0.738349
TMED6-N156-NP_653277.2	0	1	0	-0.961988	1.74359	-0.68038	0.245311	-1.34552	1.39439	-0.899247	2.4222	-1.4229	-1.21466	-2.05094	-1.31231
SULF2-N132-NP_001155313.1	0	1	0	0.60013	-0.249906	0.851291	0.170609	0.0808071	-0.0283851	1.09033	-0.287094	0.322261	-0.0291771	0.28976	0.606528
LAMP1-N165-NP_005552.3	0	1	0	0.239219	0.192301	0.395632	0.33143	0.515789	0.303966	0.588327	0.291982	-0.105271	0.0623586	0.658268	0.317278
LAMP1-N165;N181-NP_005552.3	0	1	1	-0.402327	0.103959	0.0982805	0.202768	0.157838	-0.352153	0.259113	-0.387029	-0.950923	-0.834434	0.0327387	-0.082804
GPR107-N70-NP_001130029.1	0	1	0	-0.119547	1.24264	-0.842078	1.18529	-0.347411	0.279937	-0.0172061	1.00627	0.0678693	-0.109612	-0.331757	0.548713
COLEC12-N159;Nf168-NP_569057.1	1	1	1	0.443911	0.446817	0.380834	0.858591	-0.505293	-0.0764491	-0.364786	0.842868	-0.161643	0.196005	0.321573	0.553247
MSN-N23-NP_002435.1	0	1	0	-0.00729839	0.227948	0.557161	1.4739	0.0212787	0.272631	0.698881	0.13884	0.346564	0.157492	0.57086	0.976706
CTSB-N38-NP_001899.1	0	1	0	0.105877	-0.190786	0.694979	1.22656	0.18605	0.348246	0.46619	1.1826	-0.175144	-0.514033	0.601093	0.432671
KDELC2-N61-NP_714916.3	0	1	0	0.995011	0.312204	0.588724	-1.59525	0.472994	0.179569	0.527465	-0.16489	-0.260456	-0.230409	0.307257	0.49431
CNNM4-N122-NP_064569.3	0	1	0	0.0154637	0.37	-0.362188	-2.10545	1.2339	0.593316	-0.857435	0.395115	0.136754	-0.715373	0.560968	-0.137418
HMCN1-N1929-NP_114141.2	0	1	0	1.01449	-0.479664	0.306649	-0.12611	0.947915	0.467216	-0.181547	-1.10167	0.251934	0.038292	0.495544	-0.431947
CR2-N623-NP_001006659.1	0	1	0	2.10072	-2.27795	-1.05975	-1.10381	-0.975734	-1.25724	-1.42905	-0.819536	-0.67986	-0.449188	-1.11461	1.43252
MUC5AC-N813-NP_001291288.1	0	1	0	-1.49994	-1.9991	0.00231815	-2.34741	1.88039	1.37381	-1.58283	-1.55339	0.709001	-0.695099	-1.44923	-1.01025
LY75-CD302-N529-NP_001185688.1	0	1	0	0.314354	-0.463025	-0.372376	-1.54068	0.252634	-0.479061	-1.28645	-1.8758	0.0991782	-0.40787	0.189463	0.338355
NCSTN-N486-NP_001277113.1	0	1	0	0.138449	0.737758	0.212943	1.07822	-0.00914201	0.622591	-0.0837601	0.649357	-0.0371557	0.244407	0.454755	0.880143
INSR-N138-NP_000199.2	0	1	0	0.45133	1.27948	0.225775	0.178788	0.646214	0.797033	-0.707246	-0.355974	0.464112	-2.0114	-0.22923	-1.11012
HMCN1-N3300-NP_114141.2	0	1	0	0.294062	-0.798389	0.950869	0.0193385	0.717278	0.141297	-0.0324059	0.295338	-0.108011	1.0807	0.167858	-0.880469
CNTNAP1-N518-NP_003623.1	0	1	0	-0.638671	-0.125837	0.244174	0.84579	-0.0412082	0.23086	-0.89731	-0.726231	-0.204083	0.725289	0.453556	0.466503
PAMR1-N96-NP_001001991.1	0	1	0	-0.181174	-0.691586	2.33274	-0.112434	0.565285	0.300246	-0.134416	-0.684375	-0.395443	-0.522453	-0.560074	-1.15945
LRP1-N2472-NP_002323.2	0	1	0	0.154738	0.0261812	0.89908	1.19398	0.272945	0.153091	0.470652	0.545442	0.177453	0.207387	0.239526	0.154594
LRP1-Nf2472-NP_002323.2	1	0	0	0.562232	1.29201	-0.0390694	0.276133	0.374806	0.593312	0.545686	1.31037	1.16136	1.02767	0.781339	0.390326
PLXDC2-N103-NP_116201.7	0	1	0	1.73817	0.699408	2.16884	2.53296	0.267077	0.214454	0.430013	0.264349	0.402856	-0.175694	0.980819	-0.107527
CDH6-N437-NP_001349364.1	0	1	0	0.0250301	-0.753932	1.57474	-1.42448	0.268361	-0.199188	0.812017	-0.758708	-0.414093	0.259833	-0.542526	0.0303308
BST1-N66-NP_004325.2	0	1	0	-0.371486	-0.821144	0.830109	-1.2585	0.677337	-0.0261044	-0.657966	-0.513202	-0.800284	-0.0380258	1.0986	0.490059
TMEM131L-N523-NP_001124479.1	0	1	0	0.0595796	1.05467	1.07689	1.36303	-0.251919	1.11749	-0.926936	1.85403	-0.036209	0.689082	0.523058	-0.0614479
ADAMTSL1-Nf1084-NP_001035362.3	1	0	0	-0.420657	-0.239175	0.958164	-0.223739	-0.449404	-0.37197	-0.301212	0.737689	-0.587444	-0.232125	-0.535365	-0.578973
AFM-N402-NP_001124.1	0	1	0	0.368932	-0.623497	0.447455	0.790287	0.0588	-0.265608	-0.0962636	-0.1107	-0.486616	0.0980463	-0.691074	0.714999
PARK7-N81-NP_001116849.1	0	1	0	0.109926	1.31622	0.605503	-0.20464	0.312971	0.309114	0.0537198	-0.292341	-0.259201	0.00367574	-0.0111555	0.669176
KDELC2-N306-NP_714916.3	0	1	0	0.31967	0.233317	-0.385187	1.30664	0.215422	0.205634	0.18923	1.27166	-0.312797	0.206568	-0.385161	0.433438
MANBA-N77-NP_005899.3	0	1	0	1.48685	0.481855	0.0762031	-2.31278	1.33889	0.8636	0.876198	-0.462527	-0.233202	-0.949036	1.37648	-0.240142
DCHS1-Nf1521-NP_003728.1	1	0	0	-0.205934	-0.859593	0.299789	-0.796788	0.394346	0.0826332	0.44642	-0.466577	0.633067	-0.00315577	1.75839	0.00464561
SEL1L-N272-NP_005056.3	0	1	0	-0.829211	1.19405	-1.11232	0.717337	-0.576517	0.841966	-0.741655	1.89443	-0.336286	-0.394796	-0.176746	-0.645866
SCARB2-N412-NP_005497.1	0	1	0	0.2719	1.14852	0.233299	-0.28344	0.878873	0.818514	-0.0484538	1.80531	-0.664149	-0.61831	1.65037	-0.330431
C2-N112-NP_000054.2	0	1	0	0.707588	0.000779672	0.761993	0.76016	0.187765	-0.237711	1.56441	-0.00481316	0.286851	-0.00851497	0.399718	0.642069
C2-Nf112-NP_000054.2	1	0	0	0.105282	-0.111317	0.512114	1.54764	-0.0287551	0.0308042	0.781235	0.188229	-0.108483	0.0554685	0.198379	-0.0803956
BCAM-N377;N383-NP_001013275.1	0	1	1	0.0413268	0.776655	0.523241	1.60566	0.229287	0.00864587	0.511737	0.39619	-0.216556	0.310403	0.273974	-0.0502499
CDCP1-N577-NP_073753.3	0	1	0	-0.0872203	0.200002	0.183988	-0.0950539	-0.173086	-0.191257	-0.217853	0.206711	-0.207042	0.711918	0.366334	-0.119963
BTD-N119-NP_000051.1	0	1	0	0.268867	0.0791527	1.05094	-0.455088	0.0517795	-0.366831	-0.25471	-0.619408	0.15356	0.641769	0.265229	0.555142
PIGT-N271-NP_001171657.1	0	1	0	0.438416	0.943952	0.325169	1.05524	0.637193	0.655771	0.164884	0.144614	0.223027	-0.00556036	0.515066	0.228148
CD109-Nf1355-NP_598000.2	1	0	0	0.116309	-0.116852	0.918024	0.165786	0.4108	0.181188	1.15787	-0.0674587	0.401686	0.455462	0.224785	0.429135
FAT1-N791-NP_005236.2	0	1	0	-0.516179	-0.402052	0.382764	-0.18609	0.0225064	0.303798	0.319016	0.361922	0.808701	0.461254	-0.180581	-0.517439
EMILIN2-N616-NP_114437.2	0	1	0	-0.119583	-1.2131	0.661901	-0.531975	-0.377379	-0.579422	0.627682	-0.801564	0.41458	0.42805	0.45704	1.12534
SERPING1-N69-NP_000053.2	0	1	0	0.429816	0.714896	0.180764	-0.376724	0.3217	0.717789	0.961379	-0.807826	-1.02483	-0.858686	-0.0577086	1.38766
CD74-N130-NP_001020330.1	0	1	0	0.35309	0.39611	-0.0280369	0.757789	0.335331	0.229438	-0.224631	-0.156606	-0.317961	0.194636	-0.246863	0.873927
OSTM1-N93-NP_054747.2	0	1	0	0.761367	1.34612	1.04797	0.248789	-0.094367	0.733962	0.0719173	1.21956	-0.158251	0.0813911	-0.0545778	0.618157
LAMA4-N1359-NP_001098677.2	0	1	0	1.29683	0.303158	0.891857	0.0731608	0.454373	0.000846832	0.204257	0.220724	-0.376107	-0.313418	0.976904	0.384406
SCARB2-N304;N325-NP_005497.1	0	1	1	-0.143126	1.30306	-0.682262	-0.127795	0.40397	0.347187	-0.521926	1.53239	0.0147198	0.0629552	2.03288	-0.98652
VIM-N417-NP_003371.2	0	1	0	1.1084	0.424038	1.66185	-0.520918	0.288912	-0.260303	0.793134	-2.24166	-0.685163	-1.00461	1.0445	2.05214
MELTF-N515-NP_005920.2	0	1	0	-0.588769	-0.937447	0.872156	-0.568186	-0.436385	-0.48833	0.157933	-0.819667	-0.0624785	-0.136919	0.587486	-0.645472
BCLAF1-N277-NP_001070908.1	0	1	0	0.377699	0.937412	-3.01265	-2.19049	0.602298	0.847625	0.653373	0.599685	0.0783101	0.501598	0.299293	1.96101
UGT8-N442-NP_001121646.1	0	1	0	-0.313463	0.29261	-0.58416	-0.586084	-0.487042	-0.36185	-1.57608	0.485903	0.0195937	-0.0561206	0.276927	-1.37752
ITGAM-N900-NP_000623.2	0	1	0	-1.31443	-1.45791	-2.21391	-1.46073	-1.0793	-1.49041	-1.12739	-1.7134	-0.917071	0.669878	-1.2883	-0.996637
SLC4A1-N642-NP_000333.1	0	1	0	-1.48209	-1.01641	-7.29728	-4.49876	-1.29786	-0.956557	-3.17199	-0.557801	-2.7761	-1.77527	-0.914151	3.29262
TM2D3-N143-NP_001294889.1	0	1	0	-0.328737	0.333991	-1.50926	1.26056	-0.330696	0.123986	-1.08951	1.29852	0.0181111	0.2393	0.254381	-0.0733394
VWF-N1574-NP_000543.2	0	1	0	0.271543	-0.0129077	-1.74635	1.27557	-1.48191	-0.866699	-2.34475	0.948958	0.234663	0.933806	0.207006	-1.02383
LRP1-N2521-NP_002323.2	0	1	0	0.427312	-0.94792	0.458107	-2.03357	0.411828	-0.213071	-0.95792	-1.55478	0.497688	-1.44916	0.51511	-2.12307
PTPRH-N196-NP_002833.4	0	1	0	0.87911	-0.831015	0.991638	0.4838	0.0123819	-0.239996	0.494386	-0.571966	0.740007	-1.27314	0.93583	0.115379
TOR1A-N158-NP_000104.1	0	1	0	-0.123939	0.633939	-0.900271	-2.19459	0.165621	0.102501	0.007742	-0.756606	-0.0240411	-1.09837	0.0480829	0.486268
COL6A2-N327-NP_001840.3	0	1	0	-0.300041	-0.480335	-0.0813735	-1.46914	-0.464889	-1.09992	0.976275	0.183338	NA	1.30869	-0.00630713	1.02679
LAMA2-N2045-NP_000417.2	0	1	0	-0.303979	0.389262	-2.95264	-2.03118	-0.10606	0.335588	-0.843364	1.28903	-0.495677	2.29486	-1.4591	-1.80986
SETX-N333-NP_001338456.1	0	1	0	0.576362	1.16154	1.00388	-2.02338	0.455153	0.270899	0.0570555	-1.17826	0.18927	-1.53167	-0.3971	0.915803
F2-N121-NP_000497.1	0	1	0	0.830487	-0.497112	1.35996	-2.29535	-0.21566	-0.844698	0.0634173	-2.14999	-0.508916	-1.21137	-0.331575	0.947319
GOLM1-N144-NP_057632.2	0	1	0	-0.461476	-0.0703565	-0.0688439	-0.653403	-0.031075	-0.0711841	-0.599065	0.126308	-0.560526	-1.14824	-0.387588	-1.50492
MIA3-N86-NP_001310993.1	0	1	0	-0.293519	0.233246	-0.888502	1.69425	-0.0620777	-0.00422275	-1.83722	0.648725	-0.455712	0.574385	-0.86504	-0.314494
OGFOD3-N215-NP_078924.1	0	1	0	-0.227566	1.53311	-1.55661	-2.21716	-0.0759707	0.798096	-1.2628	0.543353	0.542124	-1.38693	0.189882	0.370587
ITGA11-Nf291-NP_001004439.1	1	0	0	0.0908774	-1.61812	-1.42783	-2.57578	0.149341	-0.379691	0.0962555	-1.03358	1.31911	0.380447	1.64415	-0.7316
ITGA11-N291-NP_001004439.1	0	1	0	0.148199	-2.9558	-0.595181	-1.57111	0.00617117	-0.399538	-0.591676	-0.93394	1.29797	-0.648059	1.41468	-0.43696
ANPEP-N735-NP_001141.2	0	1	0	-3.32833	0.353079	-3.54303	-2.68799	-1.6707	-1.46895	-0.740782	-1.71547	-2.30903	-3.10339	1.14294	-0.821479
CELSR1-N2122-NP_055061.1	0	1	0	-0.0358184	-0.416728	0.0680187	-1.10644	0.187737	-0.243394	1.3168	-0.0746412	0.486811	-0.431868	0.784093	-0.327794
PTPRH-N381-NP_002833.4	0	1	0	0.991537	-0.955384	1.42143	-1.84927	-0.470261	-0.941355	-0.168195	-1.52855	1.32207	-1.41483	0.181796	-1.15756
ORM1-N56-NP_000598.2	0	1	0	-0.00406221	-0.577713	1.11868	-0.838035	-0.387664	-1.00739	0.737582	-0.98874	-0.642978	0.484825	-0.54825	1.0896
LAMC3-N328-NP_006050.3	0	1	0	-0.892536	0.227095	-0.381319	0.964121	-0.67871	0.0174582	0.0300832	1.19977	-0.399347	2.34292	-1.3906	-0.780944
ITGA11-N449-NP_001004439.1	0	1	0	-0.305525	-2.27128	-2.31498	-2.55774	-0.258439	-0.692449	-1.32071	-0.395667	0.985401	0.423391	1.38901	-1.09316
LAMP2-N58-NP_001116078.1	0	1	0	-1.36e-06	-1.26735	-0.464519	-2.3269	0.81452	0.114511	-1.40043	-1.15183	-0.872948	0.516422	2.14552	-0.6281
MIA3-N82-NP_001310993.1	0	1	0	-0.410704	0.494643	-1.68347	2.25467	-0.746882	0.0485652	-1.29185	1.14238	-0.69644	0.0160516	-0.99477	-0.000552026
MYL6-N101-NP_524147.2	0	1	0	0.321947	-0.187919	0.132879	-0.176748	0.128992	-0.116941	0.668956	-0.755983	-0.0113289	-0.710759	0.350393	1.11861
COL6A3-N2430-NP_476507.3	0	1	0	-0.724452	-1.28929	-1.19996	-1.96126	-1.01914	-1.27012	0.190869	-0.369667	0.942841	1.73137	-0.151152	-0.678792
HLA-DPB1-Nf48-NP_002112.3	1	0	0	1.02	0.261528	-2.45171	-3.35461	-0.275322	-0.226197	-0.371066	-1.73992	0.732052	-1.95744	0.0216776	1.33592
HLA-DPB1-N48-NP_002112.3	0	1	0	0.530705	0.18879	-2.35739	-0.762511	-0.306504	-0.204002	-1.11202	0.0131734	-0.134844	-0.717572	-0.169219	0.908514
CLN5-N304-NP_006484.1	0	1	0	0.821358	0.00701909	0.253177	-2.23164	1.02503	0.356682	-1.84154	-1.54738	0.772081	-1.43751	0.912391	-0.0789038
ITGB6-N463-NP_000879.2	0	1	0	-0.16434	-2.24889	-2.06372	-3.01987	0.0682105	-0.518804	-1.47185	-2.88979	0.133485	-0.752862	0.966169	-1.88602
ECE1-Nf154-NP_001106818.1	1	0	0	-0.559298	-0.337267	0.160569	-0.165234	0.0205545	0.330874	0.987176	1.23831	-0.215211	0.287228	-1.11707	-0.217156
ECE1-N154-NP_001106818.1	0	1	0	-0.227395	0.346037	-0.193903	0.993426	-0.343596	-0.0237044	-0.3781	0.874091	-0.176568	0.610772	-0.14591	0.103522
NRCAM-N223-NP_001032209.1	0	1	0	-1.17818	1.82668	-1.42425	1.5901	-1.15929	1.09847	-0.766452	2.14366	-1.30699	-0.176027	-1.19814	-0.150907
AGA-N38-NP_000018.2	0	1	0	-0.180815	1.78878	-0.0417117	1.06865	0.151405	0.95031	-0.504129	-0.183602	-0.124482	0.0384386	0.3064	1.9887
VWF-N2290-NP_000543.2	0	1	0	-0.375955	-0.185138	-0.543811	-4.6362	-0.111999	-0.264269	-1.86298	-0.738094	-0.259808	-0.0573472	0.236231	-0.829057
VASN-N500-NP_612449.2	0	1	0	-0.462533	-0.535868	-0.0777312	0.261203	-0.278791	-0.470874	0.745775	-0.315176	0.200832	1.01075	0.778435	0.287401
C1QTNF3-N70-NP_852100.3	0	1	0	0.0115324	-3.15585	0.54604	NA	-0.141202	-0.434597	0.332478	-2.14246	0.337103	0.0454647	1.11531	-0.328041
PXDN-N1425-NP_036425.1	0	1	0	0.297212	-0.533442	0.0267906	-1.40738	-0.085849	-0.432458	0.51119	-2.27655	0.533675	-0.573268	0.722761	-0.108579
CPD-N626-NP_001295.2	0	1	0	0.219642	1.29341	-1.05032	-1.32156	0.634974	1.08983	-2.8543	-1.03872	0.562267	-0.4194	-0.0840459	-0.442386
SI-N1235-NP_001032.2	0	1	0	-5.78262	-3.66341	-4.15687	-2.63746	-5.22972	-4.62049	-2.76122	-1.59517	-3.24598	-2.70223	-3.39533	-1.61596
CD109-N247-NP_598000.2	0	1	0	-0.921956	-0.641082	0.181291	-0.612363	-0.530642	0.695127	2.09136	1.90707	-0.0641437	0.248519	0.241609	0.115529
LRG1-N325-NP_443204.1	0	1	0	0.594764	-0.13757	1.24846	-1.81001	-0.169372	-0.570019	1.22346	-1.19607	-0.296835	-1.31268	0.177762	1.34043
FLNA-N728-NP_001447.2	0	1	0	0.123613	-1.15416	-0.993106	-0.942463	0.302708	-0.155878	-0.445433	-0.0656803	0.251353	0.4332	0.629653	-1.09726
TLR3-N70-NP_003256.1	0	1	0	0.494075	1.07866	-0.235483	-0.551701	0.85949	0.876142	-0.152432	-0.883537	0.530301	-1.25177	0.254365	0.595012
P3H4-N361-NP_006446.1	0	1	0	0.484028	-0.0563804	0.136294	0.0631787	0.628284	0.352266	0.806698	0.0819505	-0.450299	-0.16397	1.10624	1.26218
PECAM1-N151-NP_000433.4	0	1	0	-0.386884	0.0867057	-3.04007	0.250692	-0.708517	-0.44664	-1.60046	0.532356	-0.402639	1.73691	-1.63029	-0.501771
MMRN2-Nf439-NP_079032.2	1	0	0	0.687001	0.322815	-0.17113	-0.649406	0.333182	0.145812	0.322234	-0.480815	0.512525	-0.446898	-0.214019	0.752973
MMRN2-N439-NP_079032.2	0	1	0	0.76308	1.21569	0.715403	0.258638	0.129538	0.288969	0.511995	-0.0987854	0.229957	-0.33898	-0.224799	1.07612
PECAM1-N453-NP_000433.4	0	1	0	0.0762896	0.351386	-2.60311	-1.524	-0.314777	0.0423286	-1.78027	-0.00218243	-0.560532	0.581696	-1.03004	0.159081
SLC39A6-N266-NP_036451.3	0	1	0	-0.301164	0.291834	-0.782682	-4.44814	0.590042	0.660301	-1.54249	-0.0645883	0.466662	0.386748	0.479176	-0.134147
LTBP4-N62-NP_001036010.1	0	1	0	1.03261	-0.72713	0.720723	-0.710021	0.68485	-0.0661957	0.316383	-2.98177	0.0642933	-0.956093	0.13159	-0.202349
PLVAP-N113-NP_112600.1	0	1	0	0.313003	2.38246	-1.65402	-0.90157	-0.342848	1.38035	-1.37595	-0.0224796	-0.527053	-1.64948	-1.99474	-0.106213
PLVAP-Nf113-NP_112600.1	1	0	0	-0.210222	0.721649	-0.988672	-0.211565	-0.94659	0.814264	0.0602396	1.70013	0.600198	0.49027	-0.118716	-0.28266
CREG1-N160-NP_003842.1	0	1	0	0.112946	-0.694937	-0.157588	-1.84665	-0.400087	-0.4741	0.0275311	-1.06227	-0.116937	-0.228054	-0.58291	0.971055
MXRA5-N2415-NP_056234.2	0	1	0	-0.17179	-1.7292	1.91749	-1.46813	-0.306288	-1.0747	0.313575	-1.9047	0.468043	-0.764774	0.777512	-1.06572
BEND5-N236-NP_001289011.1	0	1	0	0.20484	-0.472747	2.25089	-1.70351	0.0514967	-0.548545	-0.111113	-0.77646	-0.551784	0.100001	-0.686696	0.262828
LAMB1-N1336-NP_002282.2	0	1	0	1.05751	0.0922849	0.0240332	-1.11697	0.344238	0.0829608	0.18952	-0.763493	0.362334	0.00741236	0.178816	-0.07552
LAMB1-N1336;N1343-NP_002282.2	0	1	1	1.12416	0.458251	0.0693516	-0.759743	0.439294	0.139095	-0.168157	-0.754224	0.357943	-0.459473	0.518655	-0.691505
LAMP2-N275-NP_001116078.1	0	1	0	-0.743693	0.420512	-1.8707	0.626215	0.946969	0.541353	-0.878227	0.201253	-0.457483	0.0539091	0.333633	-0.106585
CACNA2D1-N324-NP_000713.2	0	1	0	0.379965	-0.309338	-1.96927	-2.61341	-0.300738	-0.475037	-0.510044	-0.622291	0.407753	0.927747	-0.0590802	-0.0980683
VWF-N1515-NP_000543.2	0	1	0	-0.212573	-0.122501	-0.99183	1.12681	-0.727938	-0.610187	-1.25641	0.402319	-0.14472	1.08144	-0.923896	-0.405873
VWF-Nf1515-NP_000543.2	1	0	0	-0.18328	-0.25889	-1.4055	1.07239	-0.674613	-0.59101	-1.12056	0.907956	-0.47245	1.28656	-1.1276	-0.332212
ENO1-N83-NP_001419.1	0	1	0	-1.10794	-0.436712	0.313771	1.90812	-0.284748	-0.350068	1.62044	-0.0820271	-0.277621	0.752374	-0.0956723	0.512147
DUOX2-N537-NP_001350640.1	0	1	0	-1.89711	-0.598613	0.884264	-0.34101	0.0802848	-0.29383	-0.825853	-0.119183	0.804459	-0.390024	-1.37531	-0.355891
ITGA1-N418-NP_852478.1	0	1	0	0.383741	-0.962974	-1.33845	-4.1035	-0.00324967	-0.293138	-0.289448	-0.109465	0.597315	0.686339	-0.176602	-0.44902
ADAM17-N103-NP_003174.3	0	1	0	0.297523	-0.337032	-0.506596	-0.0257478	-0.46822	-0.382259	-0.358634	-0.930481	0.205051	-0.886483	0.393691	0.209974
PROC-N290-NP_000303.1	0	1	0	0.702515	0.204099	0.732851	0.346924	0.190052	0.0499326	0.91608	-0.2017	-0.416909	-0.219811	-0.512589	0.959664
CD163-N1001-NP_004235.4	0	1	0	-0.0847689	0.36443	-0.933408	-0.958689	-0.564722	-0.343767	-0.531438	-0.286369	0.373314	-0.345551	0.516364	0.368142
ATRN-N416-NP_001310261.1	0	1	0	-0.0692926	-0.603568	1.6402	-0.856345	-0.267404	-0.455983	0.555348	-0.376313	-0.394141	-0.409286	-0.446283	0.852778
SLC7A1-N235-NP_003036.1	0	1	0	-1.64364	1.99344	-1.82654	-0.82838	-0.81181	0.648374	-1.98965	2.00161	0.184206	-1.42296	-0.578589	-0.738097
ITGA3-N511-NP_002195.1	0	1	0	-0.906203	-0.921229	-0.645949	-0.270832	0.806238	0.144847	0.112962	-0.61399	-0.154181	-0.115394	0.834928	-0.166248
LAMA5-N2707-NP_005551.3	0	1	0	-0.291675	0.0431736	-0.096325	1.23194	0	-0.131322	0.284941	0.191089	0.299846	0.5284	-0.0889979	0.0897236
HNRNPL-N289-NP_001524.2	0	1	0	-0.163994	0.378842	-1.18805	0.719452	-0.0352178	-0.167205	0.264605	0.35986	-0.135294	0.438102	-0.140829	0.542955
MYH9-N1712-NP_002464.1	0	1	0	0.0857043	-0.439876	-0.194492	0.636834	-0.267313	-0.00739605	0.13309	0.625699	-0.125445	1.03367	-0.149826	-0.501431
ENPP1-N285-NP_006199.2	0	1	0	-1.60006	3.16785	-1.33505	-0.701313	-2.87537	2.54408	-1.70183	2.51056	-0.00846685	-0.883062	-0.420852	-2.7177
MUC6-N659-NP_005952.2	0	1	0	-1.59565	-0.293362	-0.939495	1.13502	-0.672472	-1.12374	-0.404248	-0.135286	-0.700818	-0.772336	-1.04573	-0.935266
SLIT3-N1188-NP_001258875.1	0	1	0	0.0439862	0.360181	-0.495127	-0.290935	-0.676166	-0.306176	-0.513122	-0.261523	-0.407514	0.967361	-0.623047	-0.0525065
SHBG-N380-NP_001031.2	0	1	0	0.79627	0.119892	0.113035	-0.138634	-1.03479	-1.34638	0.818954	-0.895648	-0.854398	-0.291356	0.118119	1.77594
CPXM2-N241-NP_937791.2	0	1	0	0.135087	-1.09203	1.64442	-0.499193	0.4186	-0.737994	-1.00858	-1.12424	0.250069	1.00654	-0.580394	-1.5346
SLC43A3-N56-NP_001265130.1	0	1	0	0.129879	0.751496	-1.48271	1.16856	0.356582	0.146481	0.225072	0.610104	-0.378194	0.536745	0.124746	0.21645
CD109-N118-NP_598000.2	0	1	0	0.161463	-0.981148	1.09275	0.0745059	0.115258	-0.338817	1.41122	-1.31916	0.666745	-0.602874	0.980512	-0.0474085
CD109-Nf118-NP_598000.2	1	0	0	0.00599054	-0.201696	0.071262	0.0959034	0.21929	0.118665	0.794775	-0.255234	1.23734	-0.976801	1.37882	0.41857
MYL9-N95-NP_006088.2	0	1	0	0.214943	-0.571813	0.315203	-0.395445	0.0397471	-0.00743016	1.14799	0.268493	0.263242	-0.418182	0.185632	0.88658
ITGAV-N28-NP_001138471.1	0	1	0	0.101874	-0.413142	-0.297742	0.073969	-0.276338	-0.441136	-0.170978	-0.223693	0.170117	0.261364	0.303635	-0.0441071
GPLD1-N307-NP_001494.2	0	1	0	0.0974688	-0.268342	0.869888	1.29406	0.0194159	-0.222865	1.1758	1.00038	-0.296318	0.571271	-0.297856	0.389673
SORL1-N1854-NP_003096.1	0	1	0	-0.553909	0.144511	-0.977253	0.177121	0.0995271	-0.192566	-0.131212	0.466073	-0.247353	1.44599	0.498954	-0.807153
IL4I1-Nf76-NP_001244946.1	1	0	0	0.242623	1.23074	0.499364	0.395161	-0.0586484	-0.11215	1.15522	-0.403935	-0.184618	0.272887	0.130829	0.305529
IL4I1-N76-NP_001244946.1	0	1	0	0.633015	-0.590205	0.386039	0.0492025	0.204312	-0.141999	1.24926	-1.80334	-0.540645	-0.488969	-0.444847	-0.115371
MASP1-N178-NP_624302.1	0	1	0	-0.185631	0.0999723	0.196418	0.465064	-0.631166	-0.576581	0.52835	0.537646	-0.347414	0.175859	-0.203581	0.958034
LGALS3BP-N192-NP_005558.1	0	1	0	0.48357	-0.5677	1.49201	-0.868145	0.0582149	-0.102548	0.44926	0.13476	0.26569	0.194153	0.483459	-0.0237256
ITGAM-N801-NP_000623.2	0	1	0	-1.59023	-1.42475	-1.34897	0.111502	-0.866134	-1.26655	-0.966239	-1.40146	-0.490157	-0.880685	-0.88416	-1.1448
WFS1-N746-NP_001139325.1	0	1	0	-0.264693	1.39449	-2.07006	0.917897	-0.187485	0.341418	-0.222073	2.38059	0.186757	-1.57712	0.280416	-1.09346
MAN2B2-N285-NP_001278967.1	0	1	0	-0.463642	0.0775362	-0.581946	2.03145	0.246573	-0.00671235	0.410577	0.129776	0.212171	0.487655	0.136693	0.152896
MUC13-N332-NP_149038.3	0	1	0	-1.08741	-2.17138	0.765756	-1.98013	0.597039	-0.219066	-1.92861	-1.60814	0.854351	-2.2813	-2.53376	-2.10559
HMCN1-N970-NP_114141.2	0	1	0	0.395729	-1.27723	0.149818	-0.163813	0.904647	-0.209597	-0.591389	-1.11306	-0.0598032	0.475511	-0.347957	-0.876769
PTGFRN-N300-NP_065173.2	0	1	0	-0.681798	0.407944	-0.541353	1.36099	-0.912326	0.0546476	-0.698279	2.05922	-0.486406	0.974099	-0.737206	-0.565941
PTTG1IP-N54-NP_004330.1	0	1	0	-0.0598768	-0.694519	1.29054	0.721694	0.411336	-0.354457	-0.24554	-0.72438	0.0741152	-0.39374	0.405725	-0.0903886
FOXRED2-N143-NP_001095841.1	0	1	0	0.00184755	1.05379	-0.285517	1.57112	0.729107	0.558024	-0.163449	0.724349	-0.477724	-0.372679	-0.860595	1.21215
LGALS4-N253-NP_006140.1	0	1	0	0.384527	-0.810372	-0.638342	0.0442787	0.583455	-0.0446406	-0.436519	0.0719154	-0.173832	-1.2717	-2.03275	-1.26481
ALCAM-N499-NP_001618.2	0	1	0	-0.493701	0.70651	-0.169261	0.354382	-0.481454	0.340865	-0.400653	0.926089	0.203749	0.348322	0.685229	0.244452
SLC7A1-N226-NP_003036.1	0	1	0	-1.04674	0.90883	-1.05451	0.405819	-0.244829	-0.123449	-0.49074	0.957616	0.41877	-1.19132	-0.778746	-0.558682
NUP210-N44-NP_079199.2	0	1	0	0.147766	0.558339	0.0044191	0.772418	0.929538	0.747484	-1.75747	-1.67433	0.0606624	-1.26975	-0.706127	0.387129
BST1-N192-NP_004325.2	0	1	0	-0.0851979	0.0286837	-0.0303254	0.405791	0.146573	0.159355	-0.333386	-0.0799076	-0.132616	0.144492	0.341839	0.436871
ABI3BP-N44-NP_001336258.1	0	1	0	0.731109	0.581898	0.447583	0.227852	0.304593	-0.0107968	0.890271	0.080327	0.148951	-1.00837	-0.268773	-0.10855
ANGPT2-N188-NP_001112360.1	0	1	0	0.264362	-0.326506	1.69227	-2.85422	-0.840488	-1.09734	-0.00121881	-1.16577	0.182926	0.384865	-0.52795	0.900504
SH3BGRL-N71-NP_003013.1	0	1	0	0.594911	0.420079	0.255852	0.159478	0.0509682	0.147099	0.791697	0.0229371	0.467468	-0.538614	0.645996	1.18825
BMP1-N599-NP_001190.1	0	1	0	-0.165947	-0.429696	-0.0420224	-1.09712	-0.278893	-0.298514	-0.620284	-0.62874	-0.0809564	0.601143	0.245926	0.624681
TOR1AIP2-N286-NP_001186189.1	0	1	0	0.048481	0.529674	0.0598388	-0.664963	0.0771281	0.423348	-0.919653	-0.61812	-0.32351	-2.79421	0.406723	0.548144
CD109-N337-NP_598000.2	0	1	0	0.056403	-0.313495	0.727732	0.857282	0.099893	-0.291837	1.69082	-1.60355	0.534826	-1.63851	0.82727	-0.228226
CNTNAP1-N276-NP_003623.1	0	1	0	0.21666	0.0614709	-0.526237	-0.269317	-0.549783	-0.06676	-0.402182	-0.373551	0.438278	0.0345194	0.164355	-0.393756
CMA1-N80-NP_001827.1	0	1	0	0.569711	0.13208	0.186008	-0.743735	0.0351644	0.366279	-0.0853643	0.0306051	-0.917686	-0.400103	-0.0691764	0.90264
IGF2R-N1656-NP_000867.2	0	1	0	-0.329992	0.391685	-0.203116	1.39637	0.220607	0.211767	0.0287577	0.655581	0.318447	0.442637	-0.102687	0.429928
TFG-N138-NP_001007566.1	0	1	0	-0.302093	0.57512	0.116893	1.18038	-0.796645	0.511855	0.190439	1.79324	-0.212011	0.13194	-0.182422	0.739851
APOB-N2982-NP_000375.2	0	1	0	-1.54945	-2.12838	-0.909414	-2.02213	-0.202138	-0.445042	-0.62242	0.212756	-1.30583	-0.853618	0.286504	1.67173
HSP90B1-N62-NP_003290.1	0	1	0	0.130659	1.76815	-0.404935	-0.152141	0.444895	1.17093	0.443297	0.54627	-0.367568	-0.181259	-0.290728	0.846701
HSP90B1-Nf62-NP_003290.1	1	0	0	0.239326	0.632526	-0.747258	-0.705008	-0.249831	0.219515	1.91036	-0.308518	0.154119	0.0177873	-0.445952	0.3898
CEACAM1-N152-NP_001020083.1	0	1	0	-0.121798	-0.219483	1.34784	0.911691	-0.512787	-0.605661	-0.862946	-0.604811	0.865922	-1.14998	-0.0660058	-0.448892
GALNT5-N776-NP_055383.1	0	1	0	0.597266	-0.470562	-0.210477	0.494258	0.643962	-0.229495	-0.242941	-0.00635541	0.77184	0.306595	-0.585202	0.00404046
AOC3-N137-NP_003725.1	0	1	0	-0.573142	-0.250482	0.865641	3.04373	-0.382526	-0.585168	-0.242355	1.58769	-0.407584	-0.191505	-0.378455	0.256669
SIDT2-N165-NP_001035545.1	0	1	0	-0.324256	2.85632	0.0152206	0.433779	-0.192149	0.845384	-0.211426	0.391669	0.134033	-0.56422	-0.13684	-0.553572
TLR8-N608-NP_057694.2	0	1	0	-0.689507	-0.106394	-0.810238	2.19616	-0.335377	-0.277648	-0.377376	0.746479	-0.718609	0.929398	-0.558138	0.864097
ANGPTL2-N164-NP_036230.1	0	1	0	-0.0593672	-0.860209	2.02701	-0.702353	0.0381451	-0.691766	1.28343	-1.11156	0.283637	-0.28671	0.416135	0.243286
CD274-N78-NP_001254635.1	0	1	0	-0.410651	0.336185	-1.8167	-0.628426	-0.421039	-0.219632	-0.822806	-0.393648	-0.340844	-1.52771	0.94298	0.517047
PLXNC1-N692-NP_005752.1	0	1	0	0.311023	-0.290876	-0.598956	-0.606836	-0.21884	-0.129336	-0.339258	-0.0363117	0.467557	0.898359	0.172235	-0.414705
CEMIP2-N1171-NP_001129292.1	0	1	0	0.379953	-0.0487827	0.514787	0.111789	0.725667	0.182326	0.393455	-1.40619	0.361778	-2.48637	1.23129	0.627048
THBS4-N850-NP_001293141.1	0	1	0	-0.018253	-0.244934	0.171287	0.884289	-0.112095	0.0532292	0.114598	-0.131543	-0.158593	0.931582	-0.868521	-0.57055
OLFML1-N138-NP_940876.2	0	1	0	0.490665	0.187845	0.629822	1.01731	0.126131	-0.443746	0.350611	0.196253	-0.353316	0.474367	-0.636414	-0.190206
PLA2G15-N289-NP_036452.1	0	1	0	0.746361	-0.665905	-0.742194	-1.42005	0.127818	0.0185732	-0.126402	-0.593294	-0.0746595	-0.606093	0.27529	0.0429555
DPP7-N428-NP_037511.2	0	1	0	0.325747	1.0249	0.111143	0.984147	-0.315817	0.0604148	-0.348291	0.324917	-0.715129	-0.299537	-0.492299	0.136913
COL5A3-N1577-NP_056534.2	0	1	0	0.247002	-0.753769	0.933707	-0.216814	-0.414266	-0.904493	1.20963	-1.26593	0.817433	0.289387	0.519046	0.0185154
FRAS1-N2668-NP_079350.5	0	1	0	-1.67265	0.807002	-1.2887	1.56785	-0.896506	0.409656	-0.581479	1.74051	-0.416809	0.810005	-1.75221	-1.81192
CEMIP-N889-NP_001280227.1	0	1	0	-0.176362	-1.05987	1.87108	-0.414894	1.0428	-0.510757	-5.73556	-1.57947	-0.0863764	-0.405442	-0.287494	1.27549
ITGA3-N656-NP_002195.1	0	1	0	-1.08973	-0.364619	-0.339717	-1.58035	0.799309	-0.0133485	-0.295602	-0.348856	0.458027	-0.827862	1.85038	-0.189707
CHGA-N110-NP_001266.1	0	1	0	-0.373403	1.95926	-1.33427	-0.878582	0.452568	0.268968	0.0288339	-0.757484	-0.136623	1.34459	-1.44109	-0.30601
CHGA-Nf110-NP_001266.1	1	0	0	0.56336	2.54065	-0.119582	0.86539	0.703092	0.314045	-0.138423	-0.634285	0.586749	1.52307	-0.296232	-0.399984
CPD-N811-NP_001295.2	0	1	0	-0.0406477	1.92563	-0.295443	-1.41304	0.512759	0.33001	-0.400408	0.420094	-0.234883	-0.347272	0.0557592	-0.320432
ITGA3-N926-NP_002195.1	0	1	0	-0.962836	-0.584423	-0.635242	-2.00061	0.6992	0.250894	-0.546552	-0.977515	0.0619678	-0.279402	1.61379	-0.32942
ARSE-N125-NP_000038.2	0	1	0	-0.643311	3.1829	-1.53326	-0.869071	-0.147262	2.36255	-0.845581	1.39396	-0.530558	-1.67129	-1.94367	-1.87515
MUC5B-N201-NP_002449.2	0	1	0	-1.00437	-0.83492	0.447409	0.655398	1.06453	0.289509	0.00259713	0.0861589	-0.742699	0.0834545	0.449697	-0.515534
PVR-N120-NP_001129240.1	0	1	0	0.864017	0.867439	0.317221	0.877878	0.130747	0.0884557	0.537843	-0.0507577	0.15761	0.336561	0.315438	0.395726
CADM4-N286-NP_660339.1	0	1	0	-0.731239	1.19286	-0.494656	1.7162	-0.106509	0.252997	-0.333353	0.622329	-0.167436	0.332917	-0.328487	0.796034
SEMA4B-N122-NP_001310960.1	0	1	0	-0.567941	-0.288397	-0.0100269	1.24403	0.0514547	-0.153737	0.227783	0.294779	0.297851	0.16941	1.30187	0.161248
FAT1-N740-NP_005236.2	0	1	0	0.070889	-0.231814	0.639121	-0.532352	0.64628	0.293997	0.386903	0.630916	-0.520416	-0.666655	0.35426	-0.759956
NCSTN-N510-NP_001277113.1	0	1	0	0.0558275	1.11849	-0.369887	-0.913677	0.377417	0.491964	-1.45442	-0.624788	0.29776	-1.42712	0.222222	0.542663
NAGA-N124-NP_000253.1	0	1	0	0.628231	-0.00704833	-0.419962	0.635528	0.8193	0.487426	0.219508	-0.240357	-0.134411	0.407398	0.244476	-0.147406
CLU-Nf103-NP_001822.3	1	0	0	0.197124	1.80088	-0.439343	0.629743	0.383776	0.283963	0.594552	-0.612206	0.54881	0.0916585	-0.601057	1.02639
CLU-N103-NP_001822.3	0	1	0	0.638566	-0.184463	0.996336	-0.741477	-0.237433	-0.712483	0.592257	-1.78559	0.0321202	-0.941275	-0.355565	1.18786
SI-N1403-NP_001032.2	0	1	0	-3.03466	-2.52111	-2.68617	-1.70727	-3.07447	-2.82685	-2.15795	-0.958496	-1.99877	-1.6977	-2.55844	-0.986429
SIAE-N387-NP_001186851.1	0	1	0	-0.391701	-0.0443896	0.404499	-1.18244	-0.0243904	-0.073111	0.197763	-0.200609	-0.067238	-0.0317573	0.614103	0.45264
TNC-N1079-NP_002151.2	0	1	0	-0.600579	0.166049	0.487027	1.8402	-0.0613737	0.0447278	1.23082	0.473336	0.0913066	-0.416663	0.343253	0.131813
INSR-N541-NP_000199.2	0	1	0	0.122212	0.0710279	0.0281276	1.62777	0.0674767	0.134941	1.52895	1.17741	0.103911	-1.4696	-0.202403	-0.181674
CHPF-N361-NP_078812.2	0	1	0	-0.458579	0.296188	0.349512	2.24196	-0.104938	-0.0632117	0.294869	0.584692	-0.343679	0.906989	-0.287123	0.0922322
PODN-Nf310-NP_001186009.1	1	0	0	0.742194	0.053623	1.31899	0.85341	0.457482	-0.0488127	0.862658	0.0453068	0.409171	0.626864	-0.0345062	1.10271
PODN-N310-NP_001186009.1	0	1	0	0.396472	-0.128453	1.53102	0.784947	0.290446	-0.153176	0.516764	-0.833379	-0.0274805	0.383323	0.147466	1.20538
FAT1-N3613-NP_005236.2	0	1	0	-0.354206	-0.16039	0.0623573	0.220361	0.0857934	-0.331707	-0.0132812	-0.160561	1.09278	0.44425	0.214786	-0.685024
ECE1-N527-NP_001106818.1	0	1	0	-0.00937947	1.40999	-0.907259	0.232491	0.0876399	0.789006	-0.760642	-0.767237	0.304548	-0.576385	-0.00265747	-0.0964086
ITIH1-N588-NP_002206.2	0	1	0	1.55388	0.222706	1.56559	0.612366	1.01747	-0.0652471	-0.496058	0.819734	-0.314242	-0.791052	0.0799136	-0.310798
SMPDL3B-N343-NP_055289.2	0	1	0	-0.0174142	0.345441	0.340315	1.37992	-0.151792	0.14137	-0.0174414	1.48008	0.27259	0.461069	-0.18138	0.446767
CD36-N417-NP_000063.2	0	1	0	-0.278394	1.47167	-3.50343	-0.729964	-2.33627	-0.541632	-2.91158	2.5735	-2.62809	-1.05906	-2.90996	0.371792
COL28A1-N921-NP_001032852.2	0	1	0	1.08925	1.82777	-0.204303	1.08372	-0.795902	-0.0474543	-0.53002	-0.499274	-2.65196	0.558905	-1.17451	2.5637
PDCD6-N54-NP_001254485.1	0	1	0	0.373613	0.555047	0.85566	1.1512	-0.81343	0.999535	-0.32549	2.11503	-1.41775	-0.134978	-0.543652	-0.102138
PTGFRN-N413-NP_065173.2	0	1	0	-0.879602	2.61423	-0.0112863	-0.839149	-0.433441	0.904181	-1.13332	0.392081	-0.677129	-0.448306	0.127005	0.340687
CACNA2D1-N812-NP_000713.2	0	1	0	1.15792	0.547443	-0.804793	-2.46991	0.190976	-0.025116	0.274025	-1.0904	0.0639351	-3.52495	0.911423	0.176585
LAMA2-N55-NP_000417.2	0	1	0	-0.640197	0.461501	-1.29906	2.36394	-0.31694	0.282496	-0.85354	-0.0539977	-0.615892	2.56215	-1.4699	-1.52243
HMCN1-N1552-NP_114141.2	0	1	0	0.926073	-0.715552	0.470942	-0.302459	1.36495	0.354748	-1.38164	-1.52722	0.470361	-0.39977	1.50387	-3.20488
OSMR-N42-NP_001310434.1	0	1	0	0.829728	-0.19704	-0.0608933	-2.44822	-0.341391	-0.476101	0.782088	-1.46649	0.808891	-1.97512	0.988281	-0.731461
NAALADL2-N556-NP_996898.2	0	1	0	0.0825428	-0.0759546	-1.1971	-0.895871	-0.233623	-0.461679	-1.08812	-0.819489	0.61895	-0.407957	0.410928	-0.32066
CEACAM7-N85-NP_001278414.1	0	1	0	0.366247	-0.0217946	-0.507468	0.0382021	-0.064679	-0.122894	-0.290835	-0.462523	-0.222226	-0.267097	-0.98854	-0.0481372
TSPAN6-N46-NP_001265669.1	0	1	0	-0.334189	0.944773	-0.295986	-0.40678	1.17123	1.43656	-1.36275	0.0337585	-0.478212	-1.26501	0.390638	-1.27401
CEMIP2-N917-NP_001129292.1	0	1	0	0.183938	-0.530834	-0.189366	-0.520978	-0.0226988	-0.0884357	-0.564625	0.210912	0.220835	0.233033	-0.622813	-0.963804
EDEM1-N624-NP_055489.1	0	1	0	-0.444113	1.53935	-0.977633	1.45901	-0.250311	0.407965	-0.0543717	1.79303	-0.357204	-0.34968	-0.30201	-0.808505
PTPRJ-N142-NP_002834.3	0	1	0	-0.147472	-0.411551	0.961704	-0.906162	-0.596366	-0.894774	-0.547299	-1.29726	-0.145859	-0.469707	-0.527985	-0.321575
GUSB-N631-NP_000172.2	0	1	0	-1.44616	-0.851137	-1.37583	-1.2528	-0.0660915	0.633406	-0.754279	-0.608465	-0.137828	0.405968	-0.435649	-0.184697
LMCD1-N229-NP_055398.1	0	1	0	0.703126	-0.665557	0.172895	-1.09326	0.5638	0.078456	0.685764	-1.93908	0.554932	0.519656	0.497711	0.10156
FOXRED2-N502-NP_001095841.1	0	1	0	-0.395439	0.36079	-1.31648	1.49927	-0.200477	-0.221045	-0.783441	0.262367	-0.308377	0.914201	-0.560436	-0.0226058
SEMA7A-N244-NP_001139501.1	0	1	0	-0.32286	-2.25026	0.357006	-5.59276	-0.13201	-0.203115	-0.570208	-2.54851	0.345301	-0.0679398	0.958874	0.342905
GALNT3-N132-NP_004473.2	0	1	0	1.12442	-0.719627	-1.90112	-0.67764	-0.175007	-0.437501	-1.64837	0.116159	0.309815	-0.702443	-0.443629	-1.48563
AGRN-N250-NP_940978.2	0	1	0	0.236787	0.236394	-0.273744	0.601103	-0.682816	-0.0869618	0.556648	0.91865	-0.0705158	0.0754181	-0.291563	-0.0393582
SPPL2B-N97-NP_001070706.1	0	1	0	-0.129445	0.0775102	-0.801509	-0.270452	-0.289563	-0.00781993	-0.835258	0.481733	-0.0641601	0.315966	-0.773186	-0.69805
ADAMTSL3-N915-NP_001288039.1	0	1	0	0.885805	-0.0538345	0.381799	-0.304775	0.597486	-0.141483	1.0745	-0.0734119	-0.148693	0.487034	-0.249119	-0.419391
[truncated: 530 more rows]
