# Supplementary material for: Characterization of core fucosylation via sequential enzymatic treatments of intact glycopeptides and mass spectrometry analysis
Source: Nat Commun. 2022 Jul 7;13:3910. doi: 10.1038/s41467-022-31472-4 (PMC9262967; doi:10.1038/s41467-022-31472-4)
Supplement: Supplementary file 16 — Supplementary Data 14 [file 41467_2022_31472_MOESM16_ESM.xlsx]

## Sheet: Supplementary Data 16
Supplementary Data 16. Differential expression of glycopeptides between PDAC tumors and paired NATs.
# N=PNGase F-modified glycosite, Nf=core fucosylated glycosite
*Median(log2(Fold Change)) is the median of the log2 fold change of glycopeptide between PDAC tumors and paired NATs.
Paired two-sided t-test was conducted
Index (Glycopeptides/glycosites) #	Core fucosylated (0 = No, 1 = Yes)	PNGase F-modified glycosite (0 = No, 1 = Yes)	p-value (Paired t-test)	Median(log2(Fold Change)) *
TOR1AIP1-N399-NP_056417.2	0	1	0.0363587	-0.710611
SLC39A14-N77-NP_001121903.1	0	1	0.0424844	-1.89588
VCAN-Nf330-NP_004376.2	1	0	0.00514665	2.86777
PNLIP-N183-NP_000927.1	0	1	0.00480597	-3.83687
FN1-Nf1236-NP_997647.1	1	0	0.00449221	2.53938
OS9-N177-NP_001017956.1	0	1	0.0163412	-1.68673
LAMP1-N249-NP_005552.3	0	1	0.0119798	1.30422
GAA-N390-NP_000143.2	0	1	0.0474502	0.907352
TSPAN3-N63-NP_001161884.1	0	1	0.0487645	1.30796
SERPINI2-N217-NP_001012303.1	0	1	0.00217182	-3.92621
LAMB1-N677-NP_002282.2	0	1	0.00340585	1.45077
MRC2-N634-NP_006030.2	0	1	0.0266928	0.850283
NAGLU-N503-NP_000254.2	0	1	0.0210618	0.756091
IL1RAP-N118-NP_001161400.1	0	1	0.00763751	1.39882
GNS-N111-NP_002067.1	0	1	0.0196369	-0.619273
LGALS3BP-N125-NP_005558.1	0	1	0.00180319	1.4406
THBS2-N316-NP_003238.2	0	1	0.00353917	1.16003
THBS2-N1069-NP_003238.2	0	1	0.00904616	0.838047
ECM1-N381-NP_001189787.1	0	1	0.0205025	1.44613
GP2-N288-NP_001493.2	0	1	0.0118088	-4.05543
IGFBP3-Nf199-NP_000589.2	1	0	0.00710588	2.11393
COL3A1-N1367-NP_000081.1	0	1	0.0145863	1.71024
PLOD3-N548-NP_001075.1	0	1	0.0300146	0.864155
LMBRD1-N5-NP_001350651.1	0	1	0.0371416	-0.631928
PLOD1-N538-NP_000293.2	0	1	0.00735931	0.967097
CPXM1-Nf318-NP_062555.1	1	0	0.0206244	2.04685
MRC2-N69-NP_006030.2	0	1	0.0460351	0.79155
HYOU1-N922;N931-NP_001124463.1	0	1	0.00990236	-1.72875
HYOU1-N922-NP_001124463.1	0	1	0.0127715	-1.61374
CES1-N79-NP_001020365.1	0	1	0.0496244	-0.922749
CADM4-N262-NP_660339.1	0	1	0.00268228	-1.23054
TMPRSS15-N848-NP_002763.2	0	1	0.00508098	-1.60941
VCAN-Nf3379-NP_004376.2	1	0	0.0490157	1.79164
HYOU1-N869-NP_001124463.1	0	1	0.0154151	-1.47138
TFPI-Nf145-NP_001316168.1	1	0	0.0058858	1.76254
TNC-N327-NP_002151.2	0	1	0.0485203	0.744107
PPT1-N212-NP_001350624.1	0	1	0.0020725	-0.922438
SVEP1-Nf1978-NP_699197.3	1	0	0.0079599	1.72919
COMP-N121-NP_000086.2	0	1	0.0125906	0.802804
HSP90B1-N502-NP_003290.1	0	1	0.0178746	-1.03139
CFH-N1029-NP_000177.2	0	1	0.00611488	1.58867
DPEP1-N332-NP_001121613.1	0	1	0.024581	-1.90267
TRAM1-N324-NP_001304733.1	0	1	0.00153003	-1.47203
PSAP-N335-NP_001035930.1	0	1	0.0226831	0.625151
COL12A1-Nf2679-NP_004361.3	1	0	0.00537819	1.57041
COL1A1-N1365-NP_000079.2	0	1	0.0223283	1.21398
HYOU1-N931-NP_001124463.1	0	1	0.0051564	-1.85679
PTPRC-N531-NP_002829.3	0	1	0.0436447	-0.965503
AMY2B-N476-NP_066188.1	0	1	0.0158307	-3.0518
LAMC1-N1107-NP_002284.3	0	1	0.029222	0.813062
MXRA5-N1910-NP_056234.2	0	1	0.0119709	1.76083
SFRP4-Nf194-NP_003005.2	1	0	0.00239213	1.54829
FBLN2-N1035-NP_001989.2	0	1	0.00926757	0.937531
DSG2-N462-NP_001934.2	0	1	0.00152109	1.59698
KIAA1324-N717-NP_065826.2	0	1	0.0389965	-1.86056
COL12A1-Nf2528-NP_004361.3	1	0	0.00369289	1.52807
FMOD-N166-NP_002014.2	0	1	0.0146507	1.62853
CELSR1-N1623-NP_055061.1	0	1	0.00521154	1.734
APOH-N162-NP_000033.2	0	1	0.039309	1.53535
FRAS1-N2563-NP_079350.5	0	1	0.023169	-1.50666
IL6ST-N83-NP_001177910.1	0	1	0.0330232	-0.738362
GP2-N257-NP_001493.2	0	1	0.000672788	-2.95107
SEL1L-N195-NP_005056.3	0	1	0.025722	-2.2466
FN1-Nf528-NP_997647.1	1	0	0.00522292	1.51487
IGFBP3-N116-NP_000589.2	0	1	0.0140211	1.45517
CLPTM1L-N229-NP_110409.2	0	1	0.0304871	-1.45328
FBLN5-N296-NP_006320.2	0	1	0.00629436	0.946701
SCUBE3-N784-NP_001290065.1	0	1	0.0460064	1.54809
PLOD2-N209-NP_891988.1	0	1	0.00847479	0.777792
CDCP1-N180-NP_073753.3	0	1	0.0304954	0.760317
SIL1-N193-NP_001032722.1	0	1	0.0358543	-1.19663
FAT1-N1940-NP_005236.2	0	1	0.0181672	1.04456
SFRP4-N194-NP_003005.2	0	1	0.0112544	1.3602
HSPG2-Nf1756-NP_001278789.1	1	0	0.0140452	1.50586
LRP1-N3333-NP_002323.2	0	1	0.0173622	0.589749
SEMA3C-N141-NP_001337049.1	0	1	0.0311749	1.41471
DSG2-N182-NP_001934.2	0	1	0.0212493	1.2789
GP2-N213-NP_001493.2	0	1	0.000494062	-1.64093
GPR107-N169-NP_001130029.1	0	1	0.026964	-0.646787
THBS2-Nf330-NP_003238.2	1	0	0.000255043	1.47564
FBLN1-N535;Nf539-NP_006477.2	1	1	0.0175482	1.45916
FBLN1-N98-NP_006477.2	0	1	0.00272666	1.58536
TPST2-N422-NP_001349852.1	0	1	0.00216082	-1.91682
LAMP1-N103-NP_005552.3	0	1	0.0276223	0.624518
PCDHGB2-N545-NP_061746.1	0	1	0.00907834	0.726774
LAMA3-N2584-NP_937762.2	0	1	0.00814442	1.18359
SERPINA5-N249-NP_000615.3	0	1	0.0487605	0.682851
VCAN-N330-NP_004376.2	0	1	0.00882596	1.02767
LAMA3-Nf2728-NP_937762.2	1	0	0.0187974	1.44973
PSAP-N101-NP_001035930.1	0	1	0.0381038	0.802482
LGALS3BP-N398-NP_005558.1	0	1	0.00928884	1.43844
KIAA0319L-N395-NP_079150.3	0	1	0.019703	-1.38053
SBSPON-N227-NP_694957.3	0	1	0.04673	-0.823393
LRP1-Nf2620-NP_002323.2	1	0	0.0151872	1.44959
DPEP1-N57-NP_001121613.1	0	1	0.00871935	-2.30012
COL5A2-N1400-NP_000384.2	0	1	0.0101657	1.72575
LRP1-N446-NP_002323.2	0	1	0.00215152	0.851425
LGALS3BP-N551-NP_005558.1	0	1	0.0215102	1.0105
PLBD1-N71-NP_079105.4	0	1	0.0164075	0.702935
LAMA3-N2728-NP_937762.2	0	1	0.0100986	1.57628
CCDC80-Nf835-NP_955805.1	1	0	0.0226131	1.44346
APMAP-N196-NP_065392.1	0	1	0.0136869	-0.791682
CTSD-N263-NP_001900.1	0	1	0.0314599	0.781234
CPXM2-Nf337-NP_937791.2	1	0	0.00051086	1.30576
PLXNB2-N127-NP_036533.2	0	1	0.0476779	0.924912
NT5E-N333-NP_001191742.1	0	1	0.0434748	1.55064
CEACAM1-N351-NP_001020083.1	0	1	0.0301465	0.980498
ITGA2-N1074-NP_002194.2	0	1	0.00883126	1.5216
ECHS1-N44-NP_004083.3	0	1	0.0428423	-0.728372
ERO1B-N140;N145-NP_063944.3	0	1	0.00475844	-2.64381
ERO1B-N140-NP_063944.3	0	1	0.00466162	-3.30319
DPEP1-N279-NP_001121613.1	0	1	0.0203029	-2.1068
FLT1-Nf196-NP_001153392.1	1	0	0.0173332	1.27916
VCAN-N1442-NP_004376.2	0	1	0.00523352	1.33249
MFAP4-Nf161-NP_001185624.1	1	0	0.01775	1.22515
LAMP2-N49-NP_001116078.1	0	1	0.0319436	0.649496
SSR2-N88-NP_003136.1	0	1	0.0101628	-2.34474
MFAP4-N111-NP_001185624.1	0	1	0.000491963	1.33161
SEMA4D-N419-NP_006369.3	0	1	0.0258867	-0.917926
FAM234A-N389-NP_001271426.1	0	1	0.0266485	-0.77556
TIMP1-N53-NP_003245.1	0	1	0.024808	0.841775
CD109-N419-NP_598000.2	0	1	0.0303916	0.780673
HSP90B1-N217-NP_003290.1	0	1	0.00902557	-0.880909
FBLN1-Nf539-NP_006477.2	1	0	0.00372022	1.19175
FBLN1-Nf535;N539-NP_006477.2	1	1	0.0137343	1.1508
LY75-CD302-N1642-NP_001185688.1	0	1	0.00167408	0.932685
COL1A2-N1267-NP_000080.2	0	1	0.00827266	1.56225
SULF2-N171-NP_001155313.1	0	1	0.000706644	0.717992
ITGA2-N1057-NP_002194.2	0	1	0.00949239	0.876666
NCAM1-N449-NP_000606.3	0	1	0.00989997	-0.93889
CRELD2-N190-NP_077300.3	0	1	0.0277941	-1.40323
LAMP1-N84-NP_005552.3	0	1	0.00560691	1.25322
MRC2-Nf69-NP_006030.2	1	0	0.0349351	1.14056
COL14A1-N1384-NP_066933.1	0	1	0.0206451	0.662474
COL14A1-N1384;N1388-NP_066933.1	0	1	0.0240753	0.587323
TSPAN1-N141-NP_005718.2	0	1	0.0150959	1.36943
PLOD2-N63-NP_891988.1	0	1	0.011911	1.18903
CASR-N446-NP_000379.2	0	1	0.00982657	-1.23407
ITGA11-Nf291-NP_001004439.1	1	0	0.00435605	1.1389
FN1-N528-NP_997647.1	0	1	0.00842601	1.43556
MXRA5-Nf2306-NP_056234.2	1	0	0.0118272	1.13126
FBLN1-N535;N539-NP_006477.2	0	1	0.00188663	1.34312
FBLN1-Nf98-NP_006477.2	1	0	0.00205019	1.11965
FMOD-Nf166-NP_002014.2	1	0	0.0184168	1.10587
FBLN1-N539-NP_006477.2	0	1	0.0401169	0.647418
MXRA5-Nf287-NP_056234.2	1	0	0.0121451	1.08444
TSPAN1-N184-NP_005718.2	0	1	0.021212	1.3824
PROM1-N211-NP_001139319.1	0	1	0.0195396	1.17166
GAA-N140-NP_000143.2	0	1	0.00279391	1.29205
COL12A1-N1763-NP_004361.3	0	1	0.00949562	1.34401
CTRL-N114-NP_001898.1	0	1	0.0119786	-1.94683
LAMA2-N2648-NP_000417.2	0	1	0.0356754	-0.649171
BGN-Nf270-NP_001702.1	1	0	0.00557384	1.08059
HYOU1-N515-NP_001124463.1	0	1	0.0203809	-1.52085
PLAU-N305-NP_001138503.1	0	1	0.0349296	1.06851
PCYOX1-N353-NP_057381.3	0	1	0.0254482	-1.1216
AEBP1-N528-NP_001120.3	0	1	0.0181532	0.612381
MRC1-N104-NP_002429.1	0	1	0.019195	-0.890075
LGALS3BP-N69-NP_005558.1	0	1	0.000766422	1.87639
GP2-N201-NP_001493.2	0	1	0.016717	-2.39949
TF-N630-NP_001054.1	0	1	0.0426021	0.597666
NRCAM-N802-NP_001032209.1	0	1	0.0347062	-1.40308
COL11A1-N1640-NP_001845.3	0	1	0.0120726	1.67603
FBN1-N1713-NP_000129.3	0	1	0.0489831	-0.989773
COL12A1-N2679-NP_004361.3	0	1	0.0305942	1.00944
LRP1-Nf3788-NP_002323.2	1	0	0.0126828	1.05307
ADAM28-N602-NP_001291280.1	0	1	0.00923316	0.741668
CP-N397-NP_000087.1	0	1	0.0404331	0.692556
SERPINI2-N212-NP_001012303.1	0	1	0.0200998	-2.3815
LTBP2-N616-NP_000419.1	0	1	0.0111293	0.717017
FBN1-Nf1902-NP_000129.3	1	0	0.0473224	1.0503
CUZD1-N67-NP_071317.2	0	1	0.000102891	-3.58999
CUZD1-N57;N67-NP_071317.2	0	1	0.000584987	-2.46312
NCLN-N428-NP_001308392.1	0	1	0.0300612	-2.44514
SULF1-N131-NP_001121676.1	0	1	0.00578881	1.77457
CUZD1-N394-NP_071317.2	0	1	0.000243781	-2.82076
PXDN-N1178-NP_036425.1	0	1	0.0117222	0.776306
ANPEP-N234-NP_001141.2	0	1	0.0385387	-1.72097
THSD4-N441-NP_079093.2	0	1	0.0354745	0.678717
LAMA2-N380-NP_000417.2	0	1	0.0414957	-0.90211
MXRA5-N2203-NP_056234.2	0	1	0.0440661	1.2884
CFB-N122-NP_001701.2	0	1	0.0317961	0.602842
BGN-N311-NP_001702.1	0	1	0.0334605	1.38716
POSTN-N599-NP_006466.2	0	1	0.0290574	1.42816
MSLN-N388-NP_001170826.1	0	1	0.00489319	2.02613
COL5A1-N1672-NP_000084.3	0	1	0.0209797	0.939615
MFAP4-N161-NP_001185624.1	0	1	0.0149089	1.04411
ISLR-Nf309-NP_005536.1	1	0	0.00712111	1.04831
SERPINA4-Nf275-NP_001275961.1	1	0	0.030333	1.02821
CFH-Nf911-NP_000177.2	1	0	0.0499342	0.968419
LGALS3BP-N580-NP_005558.1	0	1	0.0223236	1.18438
FAP-N49-NP_004451.2	0	1	0.0175926	1.09879
AEBP1-N922-NP_001120.3	0	1	0.00530972	1.49028
INSR-N322-NP_000199.2	0	1	0.0137233	-1.90848
P4HA2-N264-NP_001017973.1	0	1	0.0351083	0.609836
DCN-N262-NP_001911.1	0	1	0.0052589	0.953396
LCN2-N85-NP_005555.2	0	1	0.0346679	1.00315
SULF1-N148-NP_001121676.1	0	1	0.00396215	0.855688
NPC1-N961;N968-NP_000262.2	0	1	0.0419866	0.93935
FN1-Nf542-NP_997647.1	1	0	0.0399125	0.940204
FN1-Nf430-NP_997647.1	1	0	0.0376947	0.926252
FBLN1-Nf535-NP_006477.2	1	0	0.0312532	0.913646
MXRA5-N624;N633-NP_056234.2	0	1	0.0110481	1.23017
MXRA5-N624-NP_056234.2	0	1	0.0136756	1.13047
LAMB1-Nf1643-NP_002282.2	1	0	0.0446577	0.897213
RPN1-N299-NP_002941.1	0	1	0.00641586	-1.05338
LRP1-N239-NP_002323.2	0	1	0.0210016	0.77686
LRP11-N164-NP_116221.3	0	1	0.0266055	-0.759375
VWF-Nf2357-NP_000543.2	1	0	0.00253606	0.894435
MET-N607-NP_000236.2	0	1	0.0289938	0.693099
FN1-N1291-NP_997647.1	0	1	0.00646459	1.93387
FBN1-N2178-NP_000129.3	0	1	0.0243037	0.814904
PRELP-N289-NP_002716.1	0	1	0.0180836	1.35757
ITGA2-N112-NP_002194.2	0	1	0.0108927	1.098
TSPAN1-N154-NP_005718.2	0	1	0.0101396	2.16915
LRIG1-N318-NP_056356.2	0	1	0.00588054	-0.633823
ITM2B-N170-NP_068839.1	0	1	0.00102418	-0.766313
CFH-N1095-NP_000177.2	0	1	0.00260008	0.62827
EPX-N363-NP_000493.1	0	1	0.0378795	-0.776935
BCAM-N439-NP_001013275.1	0	1	0.012746	-1.51157
MSLN-N488-NP_001170826.1	0	1	0.00356873	1.93876
CEACAM5-Nf204;N208-NP_001278413.1	1	1	0.0279266	0.885259
PDIA2-N516-NP_006840.2	0	1	0.0127115	-3.20893
LRP1-Nf3048-NP_002323.2	1	0	0.0338897	0.880293
FN1-N1236-NP_997647.1	0	1	0.00654582	2.75116
PSAP-N215-NP_001035930.1	0	1	0.0232426	0.813256
PTPRK-N416-NP_001129120.1	0	1	0.0202123	0.626203
LRP1-Nf2638-NP_002323.2	1	0	0.00830187	0.848599
CELA3B-N114-NP_031378.1	0	1	0.00406481	-1.47223
GGT1-N120-NP_001275762.1	0	1	0.00141299	-1.36615
PRELP-N327-NP_002716.1	0	1	0.0267838	0.692506
BGN-N270-NP_001702.1	0	1	0.00600149	1.75284
LAMC2-Nf942-NP_005553.2	1	0	0.00291932	0.834931
NOMO1-N50-NP_055102.3	0	1	0.0228972	-0.95594
CPE-N390-NP_001864.1	0	1	0.0284823	-0.816459
THSD4-Nf373-NP_079093.2	1	0	0.00496729	0.819119
CELA3A-N114-NP_005738.4	0	1	0.0119281	-1.86568
PODN-Nf328-NP_001186009.1	1	0	0.0489114	0.787324
LAMA5-N3287-NP_005551.3	0	1	0.00220797	-0.950656
CEL-N210-NP_001798.2	0	1	0.00843787	-3.24196
NEU1-N186-NP_000425.1	0	1	0.0421036	-0.781657
TINAGL1-N78-NP_071447.1	0	1	0.0027078	-0.656905
THBS2-N710-NP_003238.2	0	1	0.0149848	2.48705
LUM-N252-NP_002336.1	0	1	0.0396805	1.11184
DCHS1-Nf1521-NP_003728.1	1	0	0.0070793	0.783328
COL14A1-Nf1388-NP_066933.1	1	0	0.0341958	0.749613
LAMC2-N942-NP_005553.2	0	1	0.00982508	1.43346
ECE1-N371-NP_001106818.1	0	1	0.00292208	-0.962851
LAMC2-N362-NP_005553.2	0	1	0.0358831	1.68318
PDGFRL-Nf219-NP_006198.1	1	0	0.0372233	0.725142
VCAN-Nf1442-NP_004376.2	1	0	0.0275634	0.706537
GP2-N65-NP_001493.2	0	1	0.0156679	-3.45393
ITGA2-N343-NP_002194.2	0	1	0.00549354	0.712114
PRELP-N124-NP_002716.1	0	1	0.00257965	1.33734
THBS1-Nf248-NP_003237.2	1	0	0.0082028	0.674565
ENPP1-N643-NP_006199.2	0	1	0.0354613	-2.01136
CLU-N145-NP_001822.3	0	1	0.044156	-0.68052
SSR1-N136-NP_003135.2	0	1	0.030261	-1.8935
LRP1-Nf3488-NP_002323.2	1	0	0.0171104	0.648378
OGN-N214-NP_054776.1	0	1	0.00822342	1.41475
ADAMTS12-N1301-NP_112217.2	0	1	0.0493224	1.55901
OMD-N242-NP_005005.1	0	1	0.0160868	1.55989
CTSC-N276-NP_001805.3	0	1	0.0326933	1.03201
TLR8-N265-NP_057694.2	0	1	0.00218302	-1.97614
CACNA2D1-Nf986-NP_000713.2	1	0	0.0173306	0.648246
LAMA4-N780-NP_001098677.2	0	1	0.0458371	0.616434
SULF1-N197-NP_001121676.1	0	1	0.00686547	1.86966
LUM-N88-NP_002336.1	0	1	0.0186679	1.5408
SSR2-N104-NP_003136.1	0	1	0.0202405	-1.1363
SERPINF1-N285-NP_001316832.1	0	1	0.0478563	1.04194
PIGR-N421-NP_002635.2	0	1	0.0476737	1.54517
GP2-N339-NP_001493.2	0	1	0.0296663	-1.35504
MUC13-N284-NP_149038.3	0	1	0.0454989	1.10448
GPNMB-N93-NP_001005340.1	0	1	0.0145758	-0.653977
LAMC3-N295-NP_006050.3	0	1	0.0200118	-1.52569
SNRPA1-N253-NP_003081.2	0	1	0.0345112	-0.889403
MXRA5-Nf633-NP_056234.2	1	0	0.0153729	0.630781
MXRA5-N2007-NP_056234.2	0	1	0.0303098	1.26617
C1orf210-N5-NP_001158301.1	0	1	0.0408316	-1.83983
HYOU1-N596-NP_001124463.1	0	1	0.0196089	-1.68049
GP2-N88-NP_001493.2	0	1	0.0480869	-1.88697
PNLIPRP2-N429-NP_005387.2	0	1	0.0413803	-1.10263
ADGRE5-N38-NP_001020331.1	0	1	0.0437425	1.56397
SEL1L-N608-NP_005056.3	0	1	0.0134106	-2.08133
CDCP1-N386-NP_073753.3	0	1	0.0363081	1.13914
CD58-N169-NP_001138294.1	0	1	0.0200233	0.890064
FLNC-N826-NP_001120959.1	0	1	0.0060058	1.29314
CHL1-N562-NP_001240316.1	0	1	0.01287	-1.29343
MXRA5-Nf2007-NP_056234.2	1	0	0.0358008	0.590753
FAT1-N998-NP_005236.2	0	1	0.0492688	1.35655
SERPINI1-N321-NP_001116224.1	0	1	0.00667868	-2.24425
LAMA2-N2868-NP_000417.2	0	1	0.0190972	-1.05591
SULF1-N170-NP_001121676.1	0	1	0.0085034	1.1359
CADM1-Nf101-NP_001091987.1	1	0	0.0386637	-0.597878
CTSZ-N184-NP_001327.2	0	1	0.00558633	1.08958
COL12A1-N2528-NP_004361.3	0	1	0.00312644	1.29111
HP-Nf241-NP_005134.1	1	0	0.0357238	-0.622524
MET-N106-NP_000236.2	0	1	0.0497057	1.08444
TCTN2-N371-NP_001137322.1	0	1	0.0349463	-0.800487
STIM1-N171-NP_001264890.1	0	1	0.0323995	-0.910559
POGLUT1-N40-NP_689518.1	0	1	0.031935	-0.909028
GAA-N882-NP_000143.2	0	1	0.0390978	1.26734
FREM2-N2121-NP_997244.4	0	1	0.0154284	-2.34129
CD36-N321-NP_000063.2	0	1	0.000318109	-1.52432
HMGB1-N134-NP_001300821.1	0	1	0.0384654	-0.762326
TNC-N1392-NP_002151.2	0	1	0.0484366	0.908465
MUC2-N423-NP_002448.4	0	1	0.0243904	-0.896941
MMRN1-N507-NP_031377.2	0	1	0.0157677	-1.23193
MXRA5-N2693-NP_056234.2	0	1	0.0010936	2.42552
AZU1-N126;Nf140-NP_001691.1	1	1	0.0463768	-0.628075
LRP1-N3048-NP_002323.2	0	1	0.0162444	1.51233
COL5A1-N176-NP_000084.3	0	1	0.0118255	1.16272
IL4I1-N156-NP_001244946.1	0	1	0.0366576	1.31393
PCYOX1-N196-NP_057381.3	0	1	0.0246432	-0.585032
MMRN2-N205-NP_079032.2	0	1	0.00312279	-0.683674
SNED1-N977-NP_001073906.1	0	1	0.0318358	1.45396
MSLN-N515-NP_001170826.1	0	1	0.024153	0.905118
PTPRM-N249-NP_001098714.1	0	1	0.0078568	-0.696493
THBS2-N330-NP_003238.2	0	1	0.00147675	1.22175
M6PR-Nf94-NP_002346.1	1	0	0.0193769	-0.639599
AGRN-Nf932-NP_940978.2	1	0	0.0435813	-0.713996
ITGAL-N587-NP_001107852.1	0	1	0.00142979	-0.859301
EDEM3-N195-NP_001306889.1	0	1	0.0202701	-0.856024
LAMA2-Nf1597-NP_000417.2	1	0	0.0113079	-0.733303
AZU1-N126;N140-NP_001691.1	0	1	0.00241095	-1.21287
ITIH5-Nf508-NP_001001851.1	1	0	0.0472595	-0.759781
NRCAM-N858-NP_001032209.1	0	1	0.0178694	-1.62441
SI-N1340-NP_001032.2	0	1	0.0120548	-1.21604
ASAH1-Nf302-NP_004306.3	1	0	0.00789663	-0.774071
SSR1-N191-NP_003135.2	0	1	0.00243833	-2.2651
CASD1-N187-NP_075051.4	0	1	0.00400991	-1.24807
SOD3-Nf107-NP_003093.2	1	0	0.0157333	-0.803601
ISLR-N309-NP_005536.1	0	1	0.0125467	3.05543
CFB-N285-NP_001701.2	0	1	0.0361563	0.628091
CD109-N1086-NP_598000.2	0	1	0.0389113	0.973498
TNFAIP6-N258-NP_009046.2	0	1	0.0390145	2.37432
MGAT4A-N77-NP_036346.1	0	1	0.0233032	-1.7168
IDH1-N96-NP_001269315.1	0	1	0.0406328	-1.48525
PXDN-N731-NP_036425.1	0	1	0.00489142	0.915284
UGGT2-N950-NP_064506.3	0	1	0.0291797	-1.57603
COL15A1-N687-NP_001846.3	0	1	0.00848142	-1.34455
HLA-DRB3-N48-NP_072049.2	0	1	0.0348494	-0.623036
ARSE-N258-NP_000038.2	0	1	0.019244	-0.71057
SCG3-N346-NP_037375.2	0	1	0.0280063	-1.17126
PABPC4-N135-NP_001129125.1	0	1	0.00876071	-1.59121
MMRN1-N97-NP_031377.2	0	1	0.00654669	-1.65431
ITGA3-Nf86-NP_002195.1	1	0	0.0175271	-0.828055
SLC3A1-N332-NP_000332.2	0	1	0.000515646	-2.82902
SUCO-N530-NP_055098.1	0	1	0.0363259	-1.79977
VCAN-N1898-NP_004376.2	0	1	0.0303538	0.665927
LAMA2-Nf1614-NP_000417.2	1	0	0.0251031	-0.842843
TFPI-N145-NP_001316168.1	0	1	0.046979	1.17771
FGL2-N263-NP_006673.1	0	1	0.0340158	1.39242
LRRC32-N203-NP_001122394.1	0	1	0.0499893	0.852389
GGT7-N283-NP_001338631.1	0	1	0.0224583	-0.916803
ATRN-N731-NP_001310261.1	0	1	0.0256273	-0.751942
LAMC3-N980-NP_006050.3	0	1	0.00926816	-1.3265
PCDHB9-Nf567-NP_061992.3	1	0	0.00951085	-0.891482
CD40-Nf153-NP_001241.1	1	0	0.00817921	-0.938884
PLBD1-N526-NP_079105.4	0	1	0.0332736	1.28376
AOC3-N592-NP_003725.1	0	1	0.0262504	-0.682963
LAMA3-N2751-NP_937762.2	0	1	0.0219627	1.88093
LAMA3-N3097-NP_937762.2	0	1	0.00498424	2.65502
ADGRF1-N282-NP_722582.2	0	1	0.016016	1.5188
CD109-N397-NP_598000.2	0	1	0.0379284	0.735191
B3GNT2-N127-NP_001306004.1	0	1	0.0227584	-0.884556
DCHS1-N2761-NP_003728.1	0	1	0.00400011	0.713788
MUC2-N5129-NP_002448.4	0	1	0.048163	-0.94805
LAMA3-N2265-NP_937762.2	0	1	0.0168812	1.26607
CDCP1-N339-NP_073753.3	0	1	0.00912575	0.765359
MXRA5-N1735-NP_056234.2	0	1	0.0332963	0.761876
CDCP1-N39-NP_073753.3	0	1	0.0418861	1.49388
ADGRF5-N666-NP_001091988.1	0	1	0.0031784	-1.13515
ITGAV-N569-NP_001138471.1	0	1	0.0108636	-0.678745
HADHA-N428-NP_000173.2	0	1	0.018676	-1.44265
NUP210-N681-NP_079199.2	0	1	0.00840323	-0.666076
LAMA5-N3257-NP_005551.3	0	1	0.0361653	0.703642
PLAUR-N194-NP_002650.1	0	1	0.0025255	2.10059
LRP1-N2620-NP_002323.2	0	1	0.00549127	1.76564
LAMP1-Nf261-NP_005552.3	1	0	0.0239614	-1.07541
INSR-N698-NP_000199.2	0	1	0.0337805	-1.66983
LAMA2-Nf2648-NP_000417.2	1	0	0.0026591	-1.08496
GNPTAB-N642-NP_077288.2	0	1	0.0298873	-1.50804
PAMR1-N279-NP_001001991.1	0	1	0.0452171	1.02719
ERP29-N187-NP_006808.1	0	1	0.00190009	-1.45566
SUCO-N928-NP_055098.1	0	1	0.0255639	-1.34452
CGB3-N33-NP_000728.1	0	1	0.0354505	2.23264
SORL1-Nf158-NP_003096.1	1	0	0.0246252	-1.10844
GLG1-N154-NP_001139138.1	0	1	0.0438664	-1.09675
SERPINA5-Nf262-NP_000615.3	1	0	0.0482986	-1.23382
HGF-N653-NP_000592.3	0	1	0.0445956	-0.622111
F8-N776-NP_000123.1	0	1	0.0111021	-2.00237
ADAMTS2-N1098-NP_055059.2	0	1	0.0264487	0.65672
FLT1-N164-NP_001153392.1	0	1	0.00251029	-1.11014
MMRN1-N981-NP_031377.2	0	1	0.0215681	-1.22195
TFRC-N727-NP_001121620.1	0	1	0.00602835	0.752113
TXNDC11-N969-NP_001290376.1	0	1	0.00417465	-0.938154
OGFOD3-N267-NP_078924.1	0	1	0.0131729	-0.808013
TMED6-N156-NP_653277.2	0	1	0.0204753	-1.81563
GPR107-N70-NP_001130029.1	0	1	0.0244989	-0.951975
HMCN1-N1929-NP_114141.2	0	1	0.011017	0.700409
LY75-CD302-N529-NP_001185688.1	0	1	0.0190282	0.660526
NCSTN-N486-NP_001277113.1	0	1	0.000994096	-0.615521
MANBA-N77-NP_005899.3	0	1	0.00665674	1.17186
CD40-Nf180-NP_001241.1	1	0	0.0334396	-1.23774
MELTF-N515-NP_005920.2	0	1	0.0391608	0.663139
SLC4A1-N642-NP_000333.1	0	1	0.0294267	-1.80751
LRP1-N2521-NP_002323.2	0	1	0.00692129	1.66104
PTPRH-N196-NP_002833.4	0	1	0.0126681	0.943402
MIA3-N86-NP_001310993.1	0	1	0.0403954	-0.790322
VWF-Nf1515-NP_000543.2	1	0	0.0422332	-1.2772
ITGA11-N291-NP_001004439.1	0	1	0.0214151	1.41378
CELSR1-N2122-NP_055061.1	0	1	0.0030619	1.01528
PTPRH-N381-NP_002833.4	0	1	0.00672236	1.65364
LAMC3-N328-NP_006050.3	0	1	0.00964154	-1.14466
MIA3-N82-NP_001310993.1	0	1	0.0276983	-0.949783
CLN5-N304-NP_006484.1	0	1	0.0422476	0.902817
ITGB6-N463-NP_000879.2	0	1	0.00863015	1.18705
ECE1-N154-NP_001106818.1	0	1	0.0086185	-0.680386
NRCAM-N223-NP_001032209.1	0	1	0.00199984	-2.58394
AGA-N38-NP_000018.2	0	1	0.0190683	-0.954634
PXDN-N1425-NP_036425.1	0	1	0.0165773	0.969142
SI-N1235-NP_001032.2	0	1	0.00419326	-1.34273
PECAM1-N151-NP_000433.4	0	1	0.0209594	-1.63067
PECAM1-N453-NP_000433.4	0	1	0.00849533	-1.11067
LTBP4-N62-NP_001036010.1	0	1	0.0199533	1.22557
MXRA5-N2415-NP_056234.2	0	1	0.00430519	1.70033
LAMB1-N1336-NP_002282.2	0	1	0.0109033	0.653967
LAMB1-N1336;N1343-NP_002282.2	0	1	0.00191542	0.741663
VWF-N1515-NP_000543.2	0	1	0.0393244	-0.87209
IMPAD1-Nf259-NP_060283.3	1	0	0.0410826	-1.28327
CD109-N118-NP_598000.2	0	1	0.00962063	1.08527
PTGFRN-N300-NP_065173.2	0	1	0.0118438	-1.27512
FOXRED2-N143-NP_001095841.1	0	1	0.04669	-0.969872
TFG-N138-NP_001007566.1	0	1	0.00206831	-0.992878
TLR8-N608-NP_057694.2	0	1	0.025134	-1.27305
ANGPTL2-N164-NP_036230.1	0	1	0.0355751	0.765377
DPP7-N428-NP_037511.2	0	1	0.00048559	-0.651209
COL5A3-N1577-NP_056534.2	0	1	0.0219945	0.764409
FRAS1-N2668-NP_079350.5	0	1	0.012149	-1.81407
CADM4-N286-NP_660339.1	0	1	0.0119237	-1.0401
SI-N1403-NP_001032.2	0	1	0.0142633	-0.746232
CD36-N417-NP_000063.2	0	1	0.00600239	-2.28406
COL28A1-N921-NP_001032852.2	0	1	0.0447748	-1.01823
PDCD6-N54-NP_001254485.1	0	1	0.0356164	-0.862144
CACNA2D1-N812-NP_000713.2	0	1	0.039857	1.04963
OSMR-N42-NP_001310434.1	0	1	0.00794076	1.98416
LMCD1-N229-NP_055398.1	0	1	0.0434346	0.875752
FOXRED2-N502-NP_001095841.1	0	1	0.0431044	-0.901019
TMEM245-N551-NP_114401.2	0	1	0.0455247	-1.18848
CLPTM1L-N91-NP_110409.2	0	1	0.0207042	-1.32938
DSC2-Nf546-NP_077740.1	1	0	0.0318899	-1.3033
EFCAB14-N256-NP_055589.1	0	1	0.0197852	-1.00439
HSP90B1-N107-NP_003290.1	0	1	0.0394646	-0.97412
NCSTN-N592-NP_001277113.1	0	1	0.00159687	-0.743953
TMEM30A-N294-NP_060717.1	0	1	0.0129622	-0.850843
GALNT5-N845-NP_055383.1	0	1	0.0276419	0.91056
KLB-N71-NP_783864.1	0	1	0.00434701	-1.77474
TMEM131-N168-NP_056163.1	0	1	0.0160939	-0.630152
AZGP1-Nf128-NP_001176.1	1	0	0.00464775	-1.42293
CPD-Nf1070-NP_001295.2	1	0	0.0319341	-1.42624
GALNS-N204-NP_000503.1	0	1	0.0432453	0.702644
SSC5D-N376-NP_001138422.1	0	1	0.000615557	2.70479
LAMA3-N2945-NP_937762.2	0	1	0.011701	2.15996
ACE2-N546-NP_068576.1	0	1	0.0175353	-1.80665
STAB1-N133-NP_055951.2	0	1	0.000752743	0.989665
NCSTN-N397-NP_001277113.1	0	1	0.0214704	-0.727392
ZC3HAV1-N524-NP_064504.2	0	1	0.0283812	-0.629558
RPL3-N302-NP_000958.1	0	1	0.0224214	-1.46937
ANTXR1-N184-NP_060623.2	0	1	0.00601806	0.926017
QSOX1-N130-NP_001004128.1	0	1	0.0302621	0.976605
AADAC-N78-NP_001077.2	0	1	0.0467418	-1.13609
TXNDC16-N455-NP_001153519.1	0	1	0.0395578	-0.976
PPT1-N232-NP_001350624.1	0	1	0.00802234	-0.765832
FAT1-N40-NP_005236.2	0	1	0.00299675	0.675818
ADGRF1-N168-NP_722582.2	0	1	0.00914299	1.49313
CELSR1-N1287-NP_055061.1	0	1	0.0430361	0.727805
HMCN1-N573-NP_114141.2	0	1	0.000419977	1.26149
STT3A-N537-NP_001265432.1	0	1	0.003273	-1.40874
SI-N823-NP_001032.2	0	1	0.00192332	-2.29885
C1RL-N147-NP_057630.2	0	1	0.0306744	-0.715702
PLOD1-N686-NP_000293.2	0	1	0.00824228	1.03052
C1R-N235-NP_001341275.1	0	1	0.0398115	1.34365
NUDC-N134-NP_006591.1	0	1	0.000718012	-1.02357
SUCO-N236-NP_055098.1	0	1	0.039899	-1.63458
NTRK2-N254-NP_001007098.1	0	1	0.000636919	-1.66658
NRCAM-N276-NP_001032209.1	0	1	0.00267501	-3.07468
ITGB4-N695-NP_000204.3	0	1	0.000285488	0.835187
NCSTN-N35-NP_001277113.1	0	1	0.0132321	-0.707468
NTRK2-N95-NP_001007098.1	0	1	0.00251239	-1.60655
NCSTN-N25-NP_001277113.1	0	1	0.015588	-1.19931
LMF1-N428-NP_073610.2	0	1	0.0236077	-1.38878
MPO-N729-NP_000241.1	0	1	0.0417763	-1.27203
NRCAM-N433-NP_001032209.1	0	1	0.0105683	-1.88035
MET-N405-NP_000236.2	0	1	0.0283654	2.06339
FBN1-N1902-NP_000129.3	0	1	0.00885052	1.92284
CELA3A-Nf114-NP_005738.4	1	0	0.014587	-1.57084
SUSD2-N494-NP_062547.1	0	1	0.0179974	1.21055
FBN1-N1067-NP_000129.3	0	1	0.00499731	0.665189
COL6A6-N347-NP_001096078.1	0	1	0.00517602	-2.47373
TGFB1-N176-NP_000651.3	0	1	0.0398233	0.732737
GGT7-N523-NP_001338631.1	0	1	0.0165642	-2.03673
GXYLT1-N206-NP_001093120.1	0	1	0.0120534	-0.784418
NRCAM-N83-NP_001032209.1	0	1	0.00504932	-3.00612
ITPR2-N2456-NP_002214.2	0	1	0.028754	-0.854004
HSPA13-N184-NP_008879.3	0	1	0.00776518	-1.11651
ADGRG6-N722-NP_001027566.1	0	1	0.0369592	0.878085
TENM4-N1705-NP_001092286.2	0	1	0.0200806	1.315
ASPH-N93-NP_001158228.1	0	1	0.0149739	-0.815535
AADAC-N282-NP_001077.2	0	1	0.0418975	-2.84062
ABCA1-N521-NP_005493.2	0	1	0.00836238	-1.83064
BMP1-N363-NP_001190.1	0	1	0.0414465	1.07151
FAT1-N1902-NP_005236.2	0	1	0.0301096	0.730252
SERBP1-N238-NP_001018079.1	0	1	0.00256482	-1.20564
FLNB-N2393-NP_001157789.1	0	1	0.0186045	0.628887
COL6A6-N988-NP_001096078.1	0	1	0.00759621	-1.89711
TTC17-N184-NP_001294872.1	0	1	0.0271905	-1.3088
NECTIN1-N297-NP_002846.3	0	1	0.0235319	-1.13035
FAM174B-N53-NP_997329.2	0	1	0.0410633	-2.80372
F12-N249-NP_000496.2	0	1	0.021173	1.52184
PTPRH-N434-NP_002833.4	0	1	0.0159377	1.45254
CD34-Nf194-NP_001020280.1	1	0	0.0258143	-1.6022
CPXM1-N318-NP_062555.1	0	1	0.0357482	1.26959
SUSD2-N162-NP_062547.1	0	1	0.00631417	1.11481
ADAMTS12-N215-NP_112217.2	0	1	0.0129646	1.25727
F3-N156-NP_001984.1	0	1	0.0126353	0.739657
FAM174A-N83-NP_940909.1	0	1	0.00785769	-1.3139
DPEP1-Nf358-NP_001121613.1	1	0	0.0103892	-1.83722
PDGFC-N254-NP_057289.1	0	1	0.00559998	1.23198
CELA3B-Nf114-NP_031378.1	1	0	0.0159139	-1.95205
DPEP1-Nf57-NP_001121613.1	1	0	0.0417057	-2.11674
WFDC2-N44-NP_006094.3	0	1	0.0471435	0.754675
ATRN-N1043-NP_001310261.1	0	1	0.0330981	-0.69536
EDEM1-N342-NP_055489.1	0	1	0.0478739	-1.23498
LAMA2-N1479-NP_000417.2	0	1	0.0035858	-1.21957
FUT11-N166-NP_001271123.1	0	1	0.0412862	1.52479
PDIA2-Nf516-NP_006840.2	1	0	0.00127888	-2.30007
LRP1-N114-NP_002323.2	0	1	0.0296579	0.736622
SI-N437-NP_001032.2	0	1	0.0265281	-1.27532
CEMIP2-N292-NP_001129292.1	0	1	0.0129119	0.614041
ALPL-N230-NP_000469.3	0	1	0.00222704	-1.83669
SUCO-N524-NP_055098.1	0	1	0.026678	-2.98342
DCHS1-N1996-NP_003728.1	0	1	0.0188841	1.11675
ACADVL-N244-NP_000009.1	0	1	0.0182953	-0.725056
CUZD1-Nf57-NP_071317.2	1	0	0.00190966	-2.40252
LY75-CD302-N1225-NP_001185688.1	0	1	0.0133636	0.685189
GP2-Nf288-NP_001493.2	1	0	0.00612329	-3.82886
LRP1-N3488-NP_002323.2	0	1	0.00163135	0.749158
RPL27A-N66-NP_000981.1	0	1	0.0257114	-1.32053
GNPTAB-N759-NP_077288.2	0	1	0.0388384	-1.34866
ATRN-N428-NP_001310261.1	0	1	0.00480155	-0.739961
