# Supplementary material for: Characterization of core fucosylation via sequential enzymatic treatments of intact glycopeptides and mass spectrometry analysis
Source: Nat Commun. 2022 Jul 7;13:3910. doi: 10.1038/s41467-022-31472-4 (PMC9262967; doi:10.1038/s41467-022-31472-4)
Supplement: Supplementary file 18 — Source Data [file 41467_2022_31472_MOESM18_ESM.xlsx]

## Sheet: Figure 2a
			log10(Ratio to 24h)										Boxplots in Figure 2a (log10 scale)
Protein ID	Glycopeptide	Core fucosylation site	0min	2min	5min	15min	30min	1h	2h	4h			Time point	n (# of CF peptides)	Min	Q1 (25th percentile)	Center (Median)	Average	Q3 (75th percentile)	Max
G3I4D4	AEDCNQSWHFNLDEIK	Nf80	NA	-0.00053815	-0.164701	-0.118561	-0.160095	-0.0221402	-0.0240411	-0.0183785			0min	NA	NA	NA	NA	NA	NA	NA
G3I6Y6	AFLGTLGISSVPSCYLIYPNGSHGLVNVAK	Nf321	NA	-0.272195	-0.255167	-0.00683775	0.0605071	-0.0551459	-0.0936442	-0.12812			2min	161	-0.624903	-0.291396	-0.15847	-0.169843	-0.0427594	0.176076
G3I1J9	ALENYEPCSSRNCSCYR	Nf67	NA	0.127033	0.214114	NA	0.148935	0.161392	NA	0.143693			5min	165	-0.427158	-0.186125	-0.105417	-0.0891503	0.00539462	0.249434
G3HK56	ALNISPNDTASGSCSPHVVTLTVESK	Nf212;Nf216	NA	-0.258052	-0.0938468	-0.0791305	-0.0678328	0.0301041	-0.426062	0.0537812			15min	171	-0.373591	-0.106797	-0.018403	-0.0146286	0.0716204	0.282545
G3H4D2	AMNTSQVEALGIQMLPGYRDPYHGRPLTK	Nf707	NA	-0.0873734	-0.263612	0.130507	-0.0790823	-0.0510429	0.0198355	-0.00365009			30min	170	-0.297254	-0.0853441	-0.000365408	-0.00501317	0.0802298	0.327056
G3HHR9	ANTTQPGIVEGGQVLK	Nf11	NA	-0.210804	-0.0912495	-0.0028187	0.0428467	0.0726994	0.012837	0.121663			1h	173	-0.310261	-0.0689279	0.0090944	0.0190368	0.117353	0.372457
G3IAW1	ASVQELAPVNGTVVGAGK	Nf246	NA	NA	-0.0623654	0.00308617	0.161755	0.155536	0.126057	0.0927587			2h	166	-0.383213	-0.0981564	0.0129268	0.00473588	0.0925066	0.29511
G3HCU6	ATQNHTGTYCCTATNQLGSVSK	Nf37	NA	NA	NA	-0.0114574	0.0880891	0.180426	0.0498306	0.0878213			4h	165	-0.25708	-0.0697562	-0.000292521	-0.00303532	0.0673516	0.258855
G3I1L1	AVTSNSHDGSVLCTFTVNSTYSK	Nf260	NA	-0.426623	-0.318426	-0.0637905	-0.121379	-0.0870661	-0.172769	-0.197429
G3HVP7	AWNYTVDTPHGMFVSGTPYEQSVWITDVGSGAYGHTVK	Nf101	NA	0.00775362	0.111077	0.00740902	-0.777272	-0.0445846	-0.0678941	0.115189
G3HQY3	CALCDEGHGLEVETNCTLTQNTK	Nf114	NA	NA	NA	0.398648	0.327056	0.327056	0.195028	NA
G3GSN8	CHAGYIGDNCNCSTDISTCR	Nf558	NA	-0.0772318	NA	0.191732	-0.00648349	NA	0.211968	NA
G3HZ55	CHEGNGTFECGACR	Nf481	NA	0.138613	0.0177727	0.173481	0.198698	0.173715	0.175578	0.0554244
G3IDA0	CQSNASWVPSLGK	Nf1021	NA	-0.0883104	0.0315013	0.0567513	0.0678474	0.158216	-0.00224045	0.0394339
G3HDL3	CSLSNGAHCSDGPCCNNTSCLFQSR	Nf250	NA	-0.0715679	-0.142618	0.0289384	0.0677362	0.122507	0.0653992	0.198324
G3HHH6	CTSQNLFNK	Nf597	NA	-0.143729	0.0147446	0.110851	NA	NA	0.14652	NA
G3HER9	CVTCEPGWNGTK	Nf238	NA	-0.0500747	0.0538024	0.151129	0.162082	0.214595	0.214107	0.0673557
G3HGW6	CYCRPNFTGEHCTACAEGYTGFPHCYPVPHNDTR	Nf484	NA	0.083451	-0.0563749	0.511161	0.272138	0.622278	0.158282	0.0362919
G3HW34	DCADGADESISAGCLYNSTCDDREFMCQNR	Nf488	NA	0.0726933	0.00539462	NA	NA	NA	NA	0.0537484
Q9ERF7	DDHGANFSCR	Nf185	NA	-0.207224	-0.270924	-0.224685	-0.227846	-0.155739	-0.13037	-0.137322
G3HEI9	DGQGLPLTGNVTTSQMANER	Nf189	NA	-0.277965	-0.0461394	-0.0680392	0.0802298	-0.0231116	-0.057942	0.0700956
G3IDU1	DHNEDDRQHECLNVTQLLK	Nf299	NA	-0.263887	0.0680911	0.192543	0.00895729	0.128865	0.254258	0.22926
G3H5Y0	DLACYPLCAHGHCWGPGPTQCVNCSHFLR	Nf531	NA	0.0132515	0.229448	0.0156487	-0.0422343	0.12696	-0.0415813	0.103549
G3H902	DLDLSCNITTDRVDDVRPEVTWYFK	Nf286	NA	-0.58785	-0.165262	-0.243046	-0.0891695	-0.186003	-0.178891	-0.219147
G3HR95	DLDTDFTSNASQPETK	Nf796	NA	-0.182874	-0.0884868	-0.0509153	-0.0138831	0.0117452	-0.0740306	-0.0220107
G3HC47	DLGPALTNSSHDVQLFMLDDQR	Nf289	NA	-0.138852	-0.21267	-0.0952182	-0.248772	-0.13973	-0.142889	-0.0268518
G3H1Q9	DPYCAWNVNTSR	Nf522	NA	-0.0792702	-0.138708	-0.239599	-0.198865	-0.105866	-0.252127	-0.15908
G3HEI9	DQGSAYANR	Nf91	NA	NA	NA	-0.0720634	-0.123756	NA	NA	0.0961759
G3HRF8	DRLSLSENYTLSINNAK	Nf95	NA	-0.333146	-0.142528	-0.119531	0.0603935	-0.00669298	-0.248418	-0.12423
G3I4D4	EDFHLRNCTEPGEQLSSK	Nf216	NA	-0.0561342	-0.0870986	0.0535298	0.157886	0.169105	0.0137727	-0.0391865
G3HN89	EDVYRNHSIFLADINQER	Nf197	NA	-0.0405519	0.0496892	-0.00350738	-0.0446666	-0.0702359	0.10474	-0.0270351
G3HIV1	EEVSWDTDNSHPQHTITNLSPYTNVSVK	Nf386	NA	NA	NA	NA	-0.24684	-0.103632	-0.383213	-0.106566
P83337	EGNPFGPFWDQFHVSFNK	Nf164	NA	-0.220145	-0.218228	-0.334763	-0.262136	-0.0218623	-0.16315	-0.140707
G3INL9	ELGDNVSMVLVPFK	Nf201	NA	-0.231364	-0.148031	-0.0977766	-0.165586	-0.0370913	-0.196239	-0.0529345
G3HNQ5	ELGVVMYNCSCLAR	Nf234	NA	-0.0192997	-0.0323322	0.0224257	-0.000952836	-0.0286452	0.00178095	-0.00249237
G3H002	ELTGSRNVSSQEGSMDVVAK	Nf160	NA	-0.134312	0.0312915	0.110056	0.158584	0.372457	0.554283	0.0903207
G3IDW3	EMNCPENITQIQK	Nf156	NA	-0.124688	0.0467516	0.188982	0.087344	0.249552	0.215183	0.142507
G3HIV1	ENDTHCIDFHYFVSSK	Nf24	NA	-0.454698	-0.189459	-0.128561	-0.037967	0.00267319	-0.348863	-0.0126371
G3IN86	ENYFEQYMDHFNFESFGNK	Nf60	NA	-0.0419775	-0.165677	-0.0433894	-0.158835	-0.0523404	0.0336071	0.101441
G3HA51	EQYIHENYSR	Nf132	NA	-0.0254998	-0.0204461	-0.00741864	-0.0335869	0.0767192	0.0736876	0.0149197
G3H560	FAVESLTPSSLSLMHSPPDAQNLSEVTLSPMEISTFR	Nf31	NA	-0.720913	-0.321599	-0.0355417	0.0636636	0.0285085	-0.12822	-0.175874
G3HW34	FGHSPLINLTGSLSHASDVVLYHQHK	Nf1798	NA	-0.526448	-0.384445	0.153551	0.0501799	-0.128832	0.532526	-0.356553
G3HK56	FGMNGSSSLFFLQEVR	Nf246	NA	0.0806236	0.0510336	0.192892	0.135564	0.105216	0.0619903	0.0673516
G3HW34	FGTCSQLCNNTK	Nf1512	NA	-0.310085	-0.123678	-0.0471309	0.0924532	0.138987	0.14267	0.0167835
G3HIV1	FIASFNVVNTTK	Nf181	NA	-0.262923	-0.105417	-0.117941	-0.0269004	0.0414033	0.0273522	-0.0368382
G3HW66	FLTDVERNESALYHVEAFK	Nf29	NA	-0.00629173	-0.0110354	-0.0280535	0.112903	0.0880209	-0.0872791	0.0453053
G3GYK2	FNANISWQPIPVHTVPVTEDR	Nf133	NA	-0.0781486	0.326137	0.282545	0.587139	0.250883	0.238512	0.384977
G3INC5	FNQTFNAQWHK	Nf22	NA	-0.234931	-0.283824	-0.116236	0.0089623	0.0289096	-0.0981564	0.0420717
G3HMB2	FTFTSHTPGDHQICLHSNSTR	Nf117	NA	-0.0231769	0.0647492	0.0564548	0.10302	0.0554816	0.059514	-0.0183281
G3H162	FTFTSHTPGEHQICLHSNSTK	Nf121	NA	-0.303826	-0.173954	0.0776327	0.0938789	-0.0098067	0.136069	0.101673
Q9ERF7	GASMQVNCSSSCSENLSLGLETQWPK	Nf47;Nf55	NA	-0.185994	-0.248471	-0.0675925	0.0734803	0.0604013	-0.143322	0.0118257
G3I740	GISGNHTVCQNDLCCHLSYQMSEK	Nf353	NA	-0.400915	-0.329935	-0.140217	0.097121	0.0667221	0.150154	-0.0926611
G3HGQ1	GLNLGVVQISPQADANGSLSILYVNGDK	Nf1026	NA	NA	NA	NA	0.00603686	NA	NA	NA
G3HG87	GNHSVFGLEVATVGTGPDCPSVK	Nf228	NA	-0.30808	-0.389007	-0.0661439	-0.0374001	-0.150191	-0.112099	0.0442824
G3H559	GSPGNGSQGSAHLLSPQSALQADPK	Nf93	NA	-0.340267	NA	0.160241	0.0257166	0.140524	NA	NA
G3HW34	GVTHLNISGLK	Nf1626	NA	-0.519905	-0.322608	-0.027721	0.0353025	-0.0127457	-0.129111	0.0667233
G3IJZ2	HAESIYNISINHTQEMK	Nf31;Nf35	NA	-0.174995	0.174795	0.0422949	0.0293505	0.0619104	0.0742487	0.0330884
G3H5Y0	HCLPCHPECQPQNNTETCIGSEADQCTACAHYK	Nf572	NA	NA	0.249434	0.394443	0.416856	0.567905	0.510217	0.185309
G3I9A4	HHYEVIPPLASPGQPGDRNCTTQR	Nf71	NA	-0.15847	0.0776371	0.070663	-0.00647086	NA	NA	-0.078865
G3HR95	HIWSLEISNKPNVSEPEEPK	Nf704	NA	-0.501787	-0.312011	-0.277817	0.0347628	-0.274848	-0.448049	0.110736
G3HR95	HLASLYANNHPSMHMGQPSCPNK	Nf868	NA	NA	-0.352966	-0.272861	-0.42054	0.144643	-0.168907	-0.487065
G3HGQ1	HMNYTSLIAFHCK	Nf1620	NA	-0.15577	-0.0321455	0.059008	0.0397626	-0.040049	0.0344532	0.0325447
G3GRT2	HTLELAPNSTAR	Nf1524	NA	-0.0411366	0.0236856	0.179773	0.249716	0.116207	0.0627326	-0.157179
G3HGW6	HTTGPHCESCAPGFYGNALLPGNCTR	Nf2021	NA	0.176076	0.204051	0.0815968	0.0933821	0.056752	0.191076	0.0404106
G3HG54	IDGGPVILLQAGTPHNLTCR	Nf172	NA	0.0688876	0.0135666	-0.0064313	0.0305157	-0.159918	NA	NA
G3HRF8	IIISPEENVTLTCAAENQLER	Nf480	NA	-0.23502	-0.0735224	-0.0629101	-0.0875772	0.0737251	-0.0091315	-0.0552713
G3HHX6	INCSDGYIENYICR	Nf124	NA	NA	-0.0557937	-0.0725112	-0.0646032	NA	-0.184445	NA
G3HW34	INNGGCQDLCLLTHQGHVNCSCR	Nf175	NA	-0.0186395	-0.180232	0.0921439	-0.111755	NA	-0.179476	-0.0133479
G3H2I6	ITYVENQTAMELEEQVTLTCEASGDPIPSITWR	Nf305	NA	-0.110276	-0.083059	-0.640359	NA	-0.138964	0.0550663	0.183509
G3HC47	IYTYADTPNDFQLSNFSLTEEDTK	Nf165	NA	-0.177663	-0.205166	-0.248812	-0.251745	-0.174984	-0.0931649	-0.143429
G3HZ55	KDTCAQECSHFNLTK	Nf669	NA	-0.348777	-0.269449	-0.277416	-0.197354	-0.0228446	-0.0997885	-0.0764896
G3I740	KPCNTSDPQCPPDGR	Nf147	NA	-0.216115	-0.307974	-0.00570944	-0.00464353	0.101407	0.0553266	0.0834375
Q9ERF7	LDENDCPGNWTWPEGSQQNLSCQAFGNPPPK	Nf402;Nf412	NA	NA	-0.117917	-0.0955639	-0.171193	0.0405709	0.0130687	0.0303213
G3H0E4	LDPTVLDASELANR	Nf2076	NA	0.0604744	-0.0429581	0.0704345	-0.0774001	-0.0370238	0.0663651	0.100094
G3IBB9	LENITTGTYTIHAQK	Nf314	NA	-0.145867	NA	NA	NA	-0.0872346	-0.105808	NA
G3H0E4	LFHAQQGSAEEALVNFTQAEVNAGNILYEHGK	Nf1646	NA	-0.367004	-0.232629	0.0936233	-0.0562308	-0.0726302	0.0628506	0.136581
G3HJG6	LGLSFNSISAIDNGTLANTPHLR	Nf265	NA	-0.34175	-0.170511	NA	-0.215688	-0.226819	-0.161303	-0.104243
G3HDU0	LGVMPESHILQVILGCEVHEDNSTSGIWK	Nf89	NA	-0.131069	-0.129517	-0.127305	NA	0.155497	-0.231559	0.0730334
G3HTC1	LGYDPYANPPNYGNPDPIVINNTHR	Nf356	NA	0.00204153	-0.033021	0.0259465	0.0995599	-0.0424148	0.0622214	0.177804
G3HGW6	LHSLNASIADLK	Nf2211	NA	-0.0851649	-0.122929	-0.0327451	-0.146937	0.0116923	0.0264437	0.0831675
G3HGW6	LLANSSALEETILGHR	Nf2570	NA	-0.26144	-0.216658	-0.0107966	-0.0366323	-0.110797	-0.0548505	0.111163
G3HR95	LLIPGIYNLTAVSTGYMPLTIHNIR	Nf156	NA	-0.267732	-0.106895	0.122022	0.0503758	0.113123	NA	0.00972255
G3IHN6	LMDASLYLAEWQNITK	Nf252	NA	-0.122193	-0.115455	-0.0495552	-0.0330269	0.0278324	0.0135014	-0.026153
G3HCV4	LNQTEPVAGNYYPVNTR	Nf766	NA	NA	NA	0.00619997	-0.0899036	-0.227394	NA	NA
G3H0T4	LQNNISYQMADIHHLK	Nf101	NA	NA	-0.239024	NA	NA	NA	0.0674443	NA
G3IBH0	LRNGSLHISACSFLVPWYSLTPAQQK	Nf113	NA	-0.0222921	0.205219	-0.074585	0.381213	0.325747	NA	NA
G3I973	LSALDNLLNHSSIFLK	Nf830	NA	NA	-0.258015	NA	-0.0559556	-0.0560919	NA	NA
G3HPQ3	LSDNNTEFLLNFNEFIDRK	Nf437	NA	-0.115015	-0.16078	-0.128646	0.0267141	-0.0262114	-0.146667	-0.0496234
G3I278	LSDTASQSNSTAGELAALQAEAK	Nf1110	NA	-0.242674	-0.146137	-0.0111291	0.0821068	0.171884	-0.0777874	0.0262844
Q9ERF7	LSGAPPGQVQFTLNASSEDHER	Nf355	NA	-0.348252	-0.130924	-0.104542	0.011039	-0.12315	-0.0651265	-0.0225595
G3HVP7	LSQDFLILWLHGENGTGPGK	Nf206	NA	0.090433	-0.147948	0.0206597	-0.0293896	0.0488668	0.158083	NA
P35950	LTGSDVNLVAENLLSPEDIVLFHNITQPR	Nf657	NA	-0.129776	-0.396812	0.0681013	0.0756605	0.251636	0.204816	NA
G3HW34	LTSCATNASICGDEAR	Nf1461	NA	0.100203	0.170092	0.131797	0.0616176	0.220315	0.219516	0.0714571
G3H9I9	LVIDVHEVGMNYTVACQHR	Nf706	NA	-0.173103	0.243848	0.473984	0.400128	0.157841	0.29511	0.405556
G3GVF2	LYANHTSLPASVSEAFSAGLK	Nf285	NA	-0.344697	-0.266476	-0.024891	-0.0748576	-0.0635303	0.0413875	-0.0980437
G3HT60	MEQLIIQAPNTSEHIYEPYPSGSDVSFGPPLNK	Nf395	NA	NA	NA	-0.308785	0.0125844	-0.00441629	-0.00990543	-0.0365207
G3HW34	MHLNGSNVQVLHR	Nf762	NA	0.0669181	0.0921967	0.195243	0.186054	0.207048	0.286545	0.039064
G3HGQ1	MSVINFECNK	Nf355	NA	-0.18468	-0.06742	0.0295533	0.053404	0.106916	-0.0139026	0.0599869
G3HTE5	NDTIVNELVHVAK	Nf879	NA	-0.0487417	-0.0458722	0.0618287	0.0563498	-0.0272416	-0.0165714	0.0579878
G3IC16	NETHSFCTACDESCK	Nf146	NA	-0.0869167	NA	NA	NA	NA	NA	NA
G3HGQ1	NGSSIIDLSPLIHR	Nf1519	NA	-0.16675	-0.221253	-0.234554	-0.0779816	-0.148666	0.0924701	NA
G3I1A6	NHTVLILAQQK	Nf360	NA	-0.292552	-0.108535	0.000237755	0.0800817	0.144758	0.115898	0.045857
G3HLV1	NHTYNTYVGQGYIIPGMDQGLQGACIGER	Nf309	NA	NA	NA	NA	NA	0.0284931	NA	NA
G3HU31	NITQIVGHSGCEAK	Nf38	NA	NA	NA	-0.0378219	-0.15328	0.130194	NA	-0.256918
G3IG18	NLGFNCTTSQGK	Nf1092	NA	-0.113559	0.122676	-0.025222	0.0152468	0.140825	0.215219	0.0915007
G3HZ55	NPCTSEQNCTSPFSYK	Nf212	NA	-0.384899	-0.32648	-0.151746	-0.12089	-0.24869	-0.164187	-0.0714681
G3HIM1	NQELEDNVHISPNGSIITIVGTRPSNHGAYR	Nf1991	NA	-0.515818	-0.150871	-0.078295	-0.0310903	-0.232934	-0.761197	0.00647719
G3ID21	NQSVGDTNVDLIR	Nf82	NA	-0.168985	-0.0749005	-0.0989767	-0.0949555	-0.0211474	0.00988685	0.258855
G3HGQ1	NSTHDDCQVTNPSTGHLFDLSSLSGK	Nf1373	NA	-0.11562	-0.186125	-0.018403	-0.054018	-0.15273	-0.044828	-0.0274625
G3GTI1	NTSVVAGTSEVTMECVANARPLIK	Nf154	NA	-0.252003	NA	0.0716909	-0.0365141	-0.0681508	-0.158542	-0.0231274
G3GZ90	NVTYGTYLDDPDPDDGFNYK	Nf579	NA	-0.088194	-0.0313251	-0.0506749	-0.0585421	-0.0984703	-0.0393535	0.0391861
G3HQY6	NYFHYNQTCPPVYDLK	Nf319	NA	0.0308929	-0.0381685	0.00271476	0.0396683	0.0308929	-0.0850694	0.101172
G3HRF8	PAIQWTITGSGSVINQTEESPYINGR	Nf457	NA	NA	NA	-0.115447	NA	-0.233432	-0.248717	-0.220973
G3H7X9	QCYQDHNLAQNGSAPR	Nf110	NA	-0.0702927	-0.122745	-0.145892	0.100399	0.0997501	0.0887648	-0.000832836
G3I2V6	QDLALSGNLSSLYAMTHDK	Nf482	NA	NA	NA	0.089483	0.108173	-0.0593097	0.274929	0.0805518
G3HNJ3	QELNDSLQMAER	Nf326	NA	-0.00927629	-0.0501195	-0.0157667	0.0280538	0.0818009	-0.0732889	-0.0543322
G3HMH7	QFWIFDVQNPDEVVVNSSK	Nf79	NA	NA	0.0317193	NA	-0.100625	-0.139115	-0.0998918	0.0641117
G3GUL9	QGYFQNTSSPTAR	Nf176	NA	0.0704351	0.0119509	0.177316	0.0959183	0.206158	0.03973	0.0135997
G3HD63	QIALMTFGNQTSIIPAGGAGYK	Nf67	NA	NA	-0.544173	-0.240578	-0.133342	-0.014171	-0.0641459	-0.058951
G3H9I9	QIGASPNDDILYGVFAQSKPDSAEPMNR	Nf359	NA	-0.10253	-0.0682572	-0.0237125	0.052459	0.0865333	0.0168572	0.145009
G3HRF8	QIGDALPVSCTISASRNATVVWMK	Nf361	NA	0.0775081	0.0277047	0.177676	-0.530491	0.20731	0.0476482	-0.0234661
G3H0D6	QLHCCGIHNYSDWENTDWFK	Nf203	NA	-0.302305	-0.0952184	-0.0224598	-0.0278136	0.0467098	-0.0417767	0.0187354
G3HW34	QTGDVTCNCTDGR	Nf2037	NA	-0.0427594	-0.0591771	-0.0185588	-0.0818993	0.117353	0.0787457	0.0300113
G3GWD3	QYFYRNITDQDYIYSIHTR	Nf629	NA	0.145418	0.196106	NA	NA	0.081144	NA	NA
G3GSN8	RDCVECLLLHLGKPDNQTCHHQCK	Nf626	NA	-0.473077	-0.353198	-0.121586	0.0229512	0.0340958	0.111018	-0.0720133
G3I1V3	RHEEGHMLNCTCFGQGR	Nf552	NA	-0.252219	-0.0209412	0.266834	0.252445	0.296571	0.279681	-0.0186435
G3HGW6	RLNTTGISFGCTADLLVGR	Nf3111	NA	-0.208159	NA	-0.200772	NA	0.0804389	-0.117067	-0.224328
G3HC47	RMELSVGSIQANR	Nf78	NA	0.11316	0.016154	0.102895	0.0854971	0.118346	0.0552937	0.0489937
G3HJQ8	RNITLAYTLEADRDR	Nf511	NA	-0.36409	-0.0834097	0.0759046	0.0735394	-0.0130013	-0.0359654	-0.0313377
G3I1A6	RNNLDFSIQISNVTPADAGTYYCVK	Nf120	NA	NA	NA	NA	-0.297254	NA	NA	-0.637866
G3HPQ3	RSLDNDNYVFTAPYFNK	Nf543	NA	-0.0993096	-0.220269	0.041562	-0.0952796	0.0090944	-0.0774748	0.00714655
G3I278	RVNASTTDPNSTVEQSALTR	Nf1167	NA	NA	-0.182919	-0.147972	-0.183764	-0.0610384	0.11187	-0.224995
G3HZ55	SAVGTLSGNSSNVIQLIIDAYNSLSSEVILENSK	Nf363	NA	-0.347286	-0.328271	-0.164334	-0.282827	-0.239412	-0.337431	-0.303283
G3HZ55	SCGDCIQAGPNCGWCTNTTFLQEGMPTSAR	Nf50	NA	-0.0441216	-0.0405539	-0.0832385	-0.0612235	-0.0465947	0.120128	0.059046
G3I6C1	SCSLEGNPVSCINLSFCLNASGK	Nf203	NA	-0.421979	-0.285635	NA	-0.336718	-0.588403	-0.184448	NA
G3H746	SDIINLTEQVQWVK	Nf668	NA	-0.224555	-0.199432	-0.242525	-0.0853441	-0.26468	-0.0692261	NA
G3HNQ5	SFLLSLAALRDNHTHSDIQVK	Nf385	NA	0.0164598	0.0898887	0.220656	0.371127	NA	NA	-0.0385859
G3HPQ3	SFSGVLDCGNCSR	Nf747	NA	0.0999258	0.213243	0.132543	0.121846	0.153779	0.247726	0.0755324
G3H604	SIVYSCEWPLYMRPFHKPNYTDIQYYCNYWR	Nf144	NA	0.139146	0.0785785	-0.197935	0.116064	0.118908	0.21464	0.00991845
G3HGQ1	SLLEFNTTTDCQPSDSQHR	Nf32	NA	-0.214037	-0.172387	-0.109052	0.029147	-0.0600746	-0.0148428	0.108542
G3HIM1	SLTHGSLIVGNSAPVNGTSQGK	Nf2698	NA	-0.362507	-0.235016	-0.1665	-0.0602401	-0.0672621	-0.0834859	-0.051769
G3HC59	SPNGSYVPCTPGDAICGQLQCQR	Nf546	NA	-0.250278	-0.248603	-0.0747368	NA	-0.114272	-0.109189	-0.167138
G3HRF8	SSNTYTLTDVRRNATGDYK	Nf306	NA	-0.262273	-0.055439	0.11654	0.170306	0.153363	0.138548	-0.0418138
G3GZB2	SVLENSTSYDEAK	Nf259	NA	-0.0117026	0.0688575	0.0360409	0.110376	0.21363	0.132249	-0.0113646
G3I740	SVVNWTSYASSIEVPSTGNK	Nf315	NA	-0.247002	0.365639	NA	NA	-0.275845	NA	-0.205
G3I863	TASVSINQTEPPK	Nf401	NA	-0.173489	-0.075708	0.0715436	0.016009	0.163407	0.0295946	0.05266
G3H6B7	TCNPETFPSVNESR	Nf415	NA	-0.0875464	-0.0932804	0.0245345	-0.0213917	-0.0323922	-0.0670967	-0.0147631
G3HW34	TCPLDEFQCNNTLCK	Nf1335	NA	-0.113344	-0.124749	0.00725788	0.00022202	-0.053629	0.117813	0.0354278
G3HW34	TCVSNCTASQFVCK	Nf1006	NA	-0.242603	-0.149711	0.0843403	-0.00717792	0.0728876	0.155794	0.0398286
G3IP74	TEAGAFEYVADPTFENFTGGVK	Nf312	NA	-0.259212	-0.169924	-0.18518	-0.0980246	-0.228971	0.00428104	-0.0244903
G3HGQ1	TEGENCTVFDAQAGFSFDLSPLTK	Nf546	NA	-0.187904	-0.115999	-0.432211	NA	-0.0642247	-0.333712	-0.12087
G3HYW4	TGNVVQNYWDIHLQAFVQNGTVSK	Nf147	NA	0.915091	0.871867	1.0424	1.10573	1.19905	1.06115	1.08728
G3HGQ1	TGPVVEESGSLLLEYVNGSACTTSDGR	Nf733	NA	-0.130346	-0.168166	0.0841171	-0.0660599	0.1792	-0.000906208	0.130433
G3HF38	THLTCSLNSSGVDIIGHR	Nf211	NA	-0.156513	0.0393837	0.0412832	-0.0459171	0.0525502	-0.031521	0.21893
G3HG25	TLEGENQTSLEIEDLNRK	Nf1173	NA	-0.213374	-0.0930985	-0.0283083	0.035514	-0.108113	0.000516204	-0.0697562
Q9ERF7	TLSIYNFSAPVLTLSQQEVSEGSQVTVK	Nf309	NA	-0.0755499	-0.0287675	-0.144932	0.0889613	-0.1201	0.0533537	-0.000292521
G3H678	TNVSHVVGQLDDIRK	Nf974	NA	-0.393463	-0.00415272	0.137461	0.134439	0.202441	-0.109166	0.0393954
G3H6V7	TPDDTAEDNCHLIPGIAESVSNCHFNHSSK	Nf46	NA	NA	NA	0.0106713	0.0782284	-0.0521743	0.0925066	0.0671985
G3HUV7	TQDSCCPQCTDEPLQPSTSHNESVPSYCK	Nf264	NA	NA	NA	0.000889987	NA	0.0740222	NA	-0.107162
G3HGQ1	TQYACPPFNVTECSTQDGAGNSIDLSSLSR	Nf1227	NA	0.0287342	-0.0653324	-0.0913153	0.0470317	0.0678623	0.162252	0.114485
G3HF38	TSDSGDQLITNSSESK	Nf320	NA	-0.368539	-0.262286	-0.0345762	-0.14103	-0.0904662	0.0523047	-0.0339866
G3HWE7	TSSEVNLSSLPANYHNETNTDAR	Nf96	NA	-0.237115	-0.0474796	0.0715499	0.00940374	-0.0975837	-0.0090785	-0.00319883
G3I863	TSVTVSELEPHMNYTFAVEAR	Nf373	NA	-0.366008	-0.227415	-0.222211	-0.0461734	-0.450725	-0.264274	-0.198684
G3HYW4	TVTISEPHNVTYNGSSCGDDQGVAK	Nf39;Nf43	NA	-0.321608	-0.116488	0.0412373	0.116758	0.0146761	0.0539129	0.0617971
G3H6D2	TVTVGVEYRPVVAELAASPPSVRPGGNFTLTCR	Nf836	NA	NA	NA	-0.126465	-0.233995	-0.310261	NA	NA
G3HGW6	VFADGAPHYVAFYTNGTR	Nf3213	NA	-0.0112295	-0.0357347	0.0159543	-0.0149102	0.0232177	-0.0124596	-0.106976
G3HGW6	VFCVSTHGTFNASSSACLPSRFPKPPQPIILK	Nf1219	NA	-0.291396	-0.11887	-0.404297	-0.124301	NA	-0.179936	-0.425161
G3H177	VFPYISVMVNNGSLSYDHSK	Nf183	NA	-0.390827	-0.195302	-0.142779	-0.0212257	-0.155141	-0.110652	-0.0293096
G3GWB3	VIDLWDLAQTANFTEK	Nf262	NA	-0.0730387	-0.0796854	-0.0597483	-0.0791533	-0.0555396	-0.0419949	-0.0728179
G3HMH7	VISNNCTSYGVLDISK	Nf197	NA	-0.127051	-0.138759	-0.0544001	0.0917401	-0.0960832	0.0289022	-0.00341715
G3GTD7	VLHNSTLAEWQGLAHVK	Nf179	NA	-0.357657	-0.166454	-0.0699753	-0.0152636	0.00201049	-0.0331601	-0.183
G3HFP8	VNDTPGPIPIISWCGSLDSR	Nf196	NA	-0.321333	-0.248207	-0.240278	-0.159058	-0.0785237	-0.0491078	-0.239704
G3HYW4	VPFIFNINPSTTNFTGSCHPQTAQLR	Nf228	NA	-0.347018	-0.110558	-0.0380803	0.0973921	-0.0528515	0.166801	-0.0346356
G3I3K5	VSNLSEPVVLTFQHQPQPK	Nf324	NA	-0.321608	-0.153483	0.0999646	-0.0784036	-0.045496	0.170173	-0.0995123
G3H678	VTLLPNQTHYVIPK	Nf453	NA	-0.253325	-0.156696	-0.0295031	0.173854	0.0188668	0.0327083	0.0670485
G3IP74	VVFLSPAVPEEPEAYNLTALIQMDGHR	Nf281	NA	-1.1087	-0.156376	-0.140215	-0.730223	0.0363272	0.0424766	0.14363
G3HR63	VVMDIPYELWNETSAEVADLK	Nf149	NA	-0.390796	-0.15884	-0.297054	-0.0459548	-0.142916	-0.292076	-0.130862
G3HW34	VWVCDRDNDCVDGSDEPANCTQMTCGVDEFR	Nf1161	NA	-0.624903	0.183729	0.123781	NA	0.0387971	-0.151945	-0.0438
G3HMV7	WGQNCSCHHGGYYNCEDK	Nf264	NA	-0.173218	-0.207328	-0.183074	-0.165143	-0.00229232	0.0130167	-0.0494994
G3HQY6	YDLPASIYYIVNK	Nf159	NA	-0.354854	-0.427158	-0.373591	-0.183109	-0.177892	-0.335374	-0.25708
G3H9N6	YGENDSLSVEGFRK	Nf60	NA	0.0250324	0.184166	0.116307	-0.0121528	0.00817977	0.0678317	0.201073
G3HLV1	YHYNGTFEDGK	Nf69	NA	-0.0750532	-0.0538675	-0.0612866	0.0157929	-0.0410234	0.0444117	-0.0243712
G3H604	YMSLALNR	Nf121	NA	-0.0753475	0.0108725	0.108458	0.0273434	0.144568	0.0219393	-0.100801
G3H5Y0	YPDAEGICQPCPINCTHSCVDLDER	Nf630	NA	-0.0100176	0.0138876	0.139322	0.0642193	0.136006	0.135234	-0.0384819
G3H0E4	YVHDGSETPTDSFVLVANASEMDR	Nf1450	NA	-0.138522	-0.182136	-0.07852	-0.247022	-0.0689279	-0.0582798	0.00817224
G3I4W7	YYEGELSYLNVTRK	Nf259	NA	-0.0291866	-0.0823607	-0.00836646	-0.112601	0.0377572	0.0717308	-0.0933122

## Sheet: Figure 2b
Figure 2b
	Reaction time	PSMs
	0 min	0
	2 min	183
	5 min	217
	15 min	241
	30 min	249
	1 h	240
	2 h	219
	4 h	219
	24 h	239

## Sheet: Figure 2c
Figure 2c
		Reaction time	Peak Area
		0 min	118113104
		2 min	36183351
		5 min	10638883
		15 min	0
		30 min	0
		1 h	0
		2 h	0
		4 h	0
		24 h	0

## Sheet: Figure 2d
Figure 2d
		Reaction time	Peak Area
		0 min	93856015
		2 min	0
		5 min	0
		15 min	0
		30 min	0
		1 h	0
		2 h	0
		4 h	0
		24 h	0

## Sheet: Figure 2e
Figure 2e
		Reaction time	Peak Area
		0 min	33341945
		2 min	0
		5 min	0
		15 min	0
		30 min	0
		1 h	0
		2 h	0
		4 h	0
		24 h	0

## Sheet: Figure 2f
Figure 2f
		Reaction time	Peak Area
		0 min	1255594357
		2 min	1078586349
		5 min	1388979610
		15 min	1416183611
		30 min	1305084200
		1 h	1522641733
		2 h	1153395668
		4 h	1103040693
		24 h	1385362716

## Sheet: Figure 2g
Figure 2g
		Reaction time	Peak Area
		0 min	178326002
		2 min	146327878
		5 min	204354450
		15 min	142529804
		30 min	180403620
		1 h	135802904
		2 h	146869459
		4 h	119425323
		24 h	159530924

## Sheet: Figure 2h
Figure 2h
		Reaction time	Peak Area
		0 min	49376739
		2 min	47933259
		5 min	58326387
		15 min	62567892
		30 min	48035321
		1 h	57293644
		2 h	58891494
		4 h	49718201
		24 h	66470369

## Sheet: Figure 5a
Index	CF site (0=No, 1=Yes)	PNGase F-modified glycosite (0=No, 1=Yes)	Multiple glycosites (0=No, 1=Yes)	Liver Tissue Expressed	Liver Carcinoma Expressed	log2 Fold change	FDR
HPX_Nf246_P02790	1	0	0	Yes	No	2.06068	0.00298259
HSPG2_Nf1755_P98160	1	0	0	No	No	0.297831	0.0720019
ICAM1_Nf183_P05362	1	0	0	No	No	1.25358	0.000282841
LAMA2_Nf89_P24043	1	0	0	No	No	1.2053	0.0124906
FBN1_Nf1369_P35555	1	0	0	No	No	1.66012	0.000898038
ITGA4_Nf138_P13612	1	0	0	No	No	0.34221	0.163476
P0DOX2_Nf207_P0DOX2	1	0	0	No	No	0.696678	0.00977497
CLU_Nf86_P10909	1	0	0	No	No	1.39403	0.000212129
HLA-C_Nf110_P10321	1	0	0	No	No	-1.78861	0.00468985
HLA-DRB1_Nf48_P01911	1	0	0	No	No	-2.88874	0.019341
HLA-DRB3_Nf48_P79483	1	0	0	No	No	1.38429	0.000145418
CD163_Nf105_Q86VB7	1	0	0	No	No	-1.03525	0.00468482
CFH_Nf911_P08603	1	0	0	Yes	No	0.938269	0.00591867
ACP2_Nf167_P11117	1	0	0	No	No	0.321938	0.227276
SGCB_Nf158_Q16585	1	0	0	No	No	-1.20906	0.0561169
FGB_Nf394_P02675	1	0	0	Yes	No	1.04322	0.00141415
LAMA4_Nf742_Q16363	1	0	0	No	No	2.19865	9.5e-05
AZGP1_Nf128_P25311	1	0	0	No	No	1.55132	0.00776294
PRKCSH_Nf476_P14314	1	0	0	No	No	-1.12417	0.00244043
NRP1_Nf150_O14786	1	0	0	No	No	-0.245306	0.130275
LRP1_Nf1511_Q07954	1	0	0	No	No	0.286839	0.206423
SERPINA7_Nf36_P05543	1	0	0	Yes	No	1.44261	0.0217938
CFHR1_Nf126_Q03591	1	0	0	Yes	No	1.74081	9.6e-05
ACE_Nf695_P12821	1	0	0	No	Yes	-0.57207	0.0116278
AFM_Nf402_P43652	1	0	0	Yes	No	0.201645	0.134297
VWF_Nf1515_P04275	1	0	0	No	No	0.352409	0.00859462
LAMC1_Nf1022_P11047	1	0	0	No	No	1.07554	0.00259561
TMED4_Nf117_Q7Z7H5	1	0	0	No	No	0.927687	0.00558661
FGL2_Nf336_Q14314	1	0	0	No	No	0.912436	0.0127957
LAMA5_Nf2423_O15230	1	0	0	No	No	0.0350967	0.836962
FBLN1_Nf98_P23142	1	0	0	No	No	0.807934	0.000434087
THY1_Nf119_P04216	1	0	0	No	No	0.937003	0.0152106
FBLN2_Nf1035_P98095	1	0	0	No	No	1.5352	0.00753252
HYOU1_Nf931_Q9Y4L1	1	0	0	No	No	-0.867953	0.026469
IGHG2_Nf176_P01859	1	0	0	No	No	0.781517	0.000822005
CD276_Nf91_Q5ZPR3	1	0	0	No	Yes	2.39647	0.303909
MMRN2_Nf439_Q9H8L6	1	0	0	No	No	0.947936	0.00786994
AFM_Nf33_P43652	1	0	0	Yes	No	0.804548	0.00221955
IGHM_Nf209_P01871	1	0	0	No	No	0.503549	0.151377
HPR_N149;Nf153_P00739	1	1	1	Yes	No	0.325505	0.0187002
HPR_Nf149;Nf153_P00739	1	0	1	Yes	No	1.94037	0.000678306
HPR_Nf153_P00739	1	0	0	Yes	No	0.560981	0.00557601
MAN2A2_Nf1093_P49641	1	0	0	No	No	0.273385	0.144799
AOC3_Nf592_Q16853	1	0	0	No	No	-1.12168	0.00602661
NOTCH1_Nf41_P46531	1	0	0	No	No	-0.0904219	0.741882
LTBP2_Nf421_Q14767	1	0	0	No	No	2.21196	0.00602661
LRP1_Nf2502_Q07954	1	0	0	No	No	-0.444218	0.381409
ECE1_Nf270_P42892	1	0	0	No	No	0.323279	0.0421159
THBS1_Nf360_P07996	1	0	0	No	No	0.873878	0.0354614
EFEMP2_Nf198_O95967	1	0	0	No	No	1.17313	0.00859462
FBN1_Nf1581_P35555	1	0	0	No	No	0.977909	0.00236333
DSG2_Nf462_Q14126	1	0	0	No	No	0.553686	0.00298259
CD47_Nf111_Q08722	1	0	0	No	No	-0.0697253	0.667067
TMED9_Nf125_Q9BVK6	1	0	0	No	No	-0.059995	0.709243
ITGB5_Nf654_P18084	1	0	0	No	No	-0.702832	0.0326835
CD63_Nf150_P08962	1	0	0	No	No	0.280667	0.0207566
ITGB1_Nf212_P05556	1	0	0	No	No	-0.154775	0.250948
INHBE_Nf198_P58166	1	0	0	Yes	No	1.78138	0.000734775
LAMB1_Nf1041_P07942	1	0	0	No	No	1.421	0.0116278
COL6A6_Nf288_A6NMZ7	1	0	0	No	No	-2.23637	0.00955403
APOB_Nf3411_P04114	1	0	0	No	No	6.15297	0.337733
GGT1_Nf120_P19440	1	0	0	No	No	0.159526	0.230927
LAMP2_Nf257_P13473	1	0	0	No	No	4.75272	0.296137
CTSD_Nf263_P07339	1	0	0	No	Yes	0.0299476	0.766021
HPX_Nf187_P02790	1	0	0	Yes	No	0.725395	0.00591867
GPNMB_Nf249_Q14956	1	0	0	No	No	1.49854	0.00169908
GPC1_Nf116_P35052	1	0	0	No	No	0.610176	0.036793
SELP_Nf411_P16109	1	0	0	No	No	0.0682842	0.669458
LUM_Nf127_P51884	1	0	0	No	No	0.584863	0.00103716
AZGP1_Nf109;N112_P25311	1	1	1	No	No	0.263006	0.216231
AZGP1_N109;Nf112_P25311	1	1	1	No	No	0.74945	0.0949959
AZGP1_Nf109_P25311	1	0	0	No	No	0.785965	0.0446199
AZGP1_Nf112_P25311	1	0	0	No	No	0.700978	0.0447603
GOLM1_Nf109_Q8NBJ4	1	0	0	No	No	1.44178	0.00558661
THY1_Nf42_P04216	1	0	0	No	No	0.935966	0.00307524
NRP1_Nf522_O14786	1	0	0	No	No	-0.152984	0.294455
ITGA1_Nf532_P56199	1	0	0	No	No	-0.192289	0.36827
PSAP_Nf101_P07602	1	0	0	No	No	0.454538	0.0131351
GALNS_Nf423_P34059	1	0	0	No	No	0.271929	0.18433
COL6A2_Nf140_P12110	1	0	0	No	No	-0.280748	0.226745
GNPTAB_Nf759_Q3T906	1	0	0	No	No	-1.02539	0.0753028
LIPA_Nf321_P38571	1	0	0	No	No	-0.996292	0.0512581
COL6A6_Nf275_A6NMZ7	1	0	0	No	No	-2.7937	0.0241623
FBN1_Nf1713_P35555	1	0	0	No	No	1.20053	0.000131866
FBN1_Nf1703_P35555	1	0	0	No	No	5.87899	0.41183
FBN1_Nf1703;N1713_P35555	1	1	1	No	No	2.61166	0.320178
MRC1_Nf1205_P22897	1	0	0	No	No	-1.64125	0.000678306
LAMP2_Nf356_P13473	1	0	0	No	No	0.0952145	0.431835
KNG1_Nf205_P01042	1	0	0	Yes	No	1.52048	0.00178447
DBH_Nf184_P09172	1	0	0	No	No	1.31117	0.0061973
RCN1_Nf53_Q15293	1	0	0	No	No	-0.915002	0.000898038
MMRN1_Nf729_Q13201	1	0	0	No	No	-1.79944	0.0561169
NAGLU_Nf261_P54802	1	0	0	No	No	-0.522661	0.162107
ITGA6_Nf770_P23229	1	0	0	No	No	2.08718	0.000262002
GFRA2_Nf357_O00451	1	0	0	No	No	5.47962	0.404729
ICAM1_Nf267_P05362	1	0	0	No	No	0.464226	0.0114985
SCARB2_Nf105_Q14108	1	0	0	No	No	-0.167529	0.41183
COL12A1_Nf1763_Q99715	1	0	0	No	No	-0.423278	0.019341
ITGA2_Nf105_P17301	1	0	0	No	No	0.802271	0.0107344
ASGR1_Nf79_P07306	1	0	0	Yes	No	1.06278	0.0343908
HSP90B1_Nf62_P14625	1	0	0	No	No	-1.48752	0.0473975
LAMC1_Nf1223_P11047	1	0	0	No	No	0.455336	0.00591867
CD97_Nf453_P48960	1	0	0	No	No	-0.361312	0.0508663
TF_Nf630_P02787	1	0	0	Yes	No	0.990224	0.0221796
MFAP4_Nf137_P55083	1	0	0	No	No	0.304914	0.0607976
BSG_Nf160_P35613	1	0	0	No	No	1.38139	0.562604
ADAM10_Nf551_O14672	1	0	0	No	No	-0.292016	0.420627
NRP2_N152;Nf157_O60462	1	1	1	No	No	2.48118	0.0080847
PECAM1_Nf84_P16284	1	0	0	No	No	-0.641554	0.0289237
TNC_Nf1485_P24821	1	0	0	No	No	0.447651	0.0350038
THSD7A_Nf968_Q9UPZ6	1	0	0	No	No	0.517841	0.0656833
AHSG_Nf156_P02765	1	0	0	Yes	No	0.971565	0.0143655
HSPG2_Nf3780_P98160	1	0	0	No	No	0.0495745	0.836962
KNG1_Nf294_P01042	1	0	0	Yes	No	0.540694	0.0188868
BGN_Nf311_P21810	1	0	0	No	No	0.455162	0.0275034
LTF_Nf497_P02788	1	0	0	No	No	-0.560203	0.0716573
ACP2_Nf177_P11117	1	0	0	No	No	0.899859	0.00489399
C1RL_Nf147_Q9NZP8	1	0	0	No	No	0.290446	0.149099
L1CAM_Nf294_P32004	1	0	0	No	No	2.92513	0.000182929
HLA-A_Nf110_P01892	1	0	0	No	No	-0.570128	0.00547368
ORM2_Nf56_P19652	1	0	0	Yes	No	1.48906	0.000528746
COL6A6_Nf347_A6NMZ7	1	0	0	No	No	-3.47382	0.0572531
HLA-C_Nf110_P30505	1	0	0	No	No	0.812532	0.00177124
COL14A1_Nf137_Q05707	1	0	0	No	No	-0.416912	0.0223839
IGHG1_Nf180_P01857	1	0	0	No	No	0.448407	0.00558661
ITGA11_Nf82_Q9UKX5	1	0	0	No	No	0.485188	0.0776888
CFH_Nf1029_P08603	1	0	0	Yes	No	1.42919	0.000580502
MXRA5_Nf2007_Q9NR99	1	0	0	No	No	1.48369	0.00663207
LGALS3BP_Nf125_Q08380	1	0	0	No	No	0.489425	0.0110538
SIGLEC10_Nf355_Q96LC7	1	0	0	No	No	-0.0864822	0.524115
VWF_Nf211_P04275	1	0	0	No	No	0.34888	0.0239252
CD82_Nf198_P27701	1	0	0	No	No	0.181804	0.505428
GFRA2_Nf52_O00451	1	0	0	No	No	3.56816	0.00602661
LAMB1_Nf1279_P07942	1	0	0	No	No	1.11967	0.000434087
SUSD2_Nf162_Q9UGT4	1	0	0	No	No	-0.610606	0.0240999
LRG1_Nf325_P02750	1	0	0	Yes	No	1.7467	0.00214926
IGHG4_Nf177_P01861	1	0	0	No	No	0.776097	0.0156723
MRC2_Nf69_Q9UBG0	1	0	0	No	No	0.777103	0.00663207
IGHG3_Nf227_P01860	1	0	0	No	No	0.614019	0.000822005
P2RX4_Nf75_Q99571	1	0	0	No	No	0.447318	0.00389838
ECM1_Nf444_Q16610	1	0	0	No	No	0.0322535	0.576462
ASGR1_Nf147_P07306	1	0	0	Yes	No	0.32275	0.0210012
TNC_Nf327_P24821	1	0	0	No	No	1.51008	0.000898038
COL6A3_Nf2079_P12111	1	0	0	No	No	0.288072	0.0551339
NID2_Nf703_Q14112	1	0	0	No	No	1.01733	0.0275592
CP_Nf138_P00450	1	0	0	Yes	No	0.702337	0.00823466
MPO_Nf323_P05164	1	0	0	No	Yes	-1.30161	0.00591867
FMOD_Nf166_Q06828	1	0	0	No	No	2.41836	9.6e-05
FGL2_Nf263_Q14314	1	0	0	No	No	0.787421	0.0133422
AGRN_Nf932_O00468	1	0	0	No	No	1.17569	0.00776237
ITGA6_Nf930_P23229	1	0	0	No	No	0.804213	0.140965
SERPINA4_Nf238_P29622	1	0	0	No	No	0.98102	0.0140288
PTPRF_Nf966_P10586	1	0	0	No	No	1.05595	0.0223839
NFASC_Nf973_O94856	1	0	0	No	No	-1.39528	0.00333006
ASGR2_Nf170_P07307	1	0	0	Yes	No	0.315683	0.126509
MPZL2_Nf39_O60487	1	0	0	No	No	1.86333	0.0272293
LRP1_Nf2815_Q07954	1	0	0	No	No	2.8877	0.260514
P2RX4_Nf153_Q99571	1	0	0	No	No	-0.067257	0.805057
KLKB1_Nf127_P03952	1	0	0	Yes	No	0.445546	0.0286519
CTSF_Nf195_Q9UBX1	1	0	0	No	No	0.767369	0.00119482
NFASC_Nf988_O94856	1	0	0	No	No	-0.646086	0.0286519
FBLN2_Nf507_P98095	1	0	0	No	No	0.965276	0.0435547
MASP1_Nf178_P48740	1	0	0	No	No	-0.876277	0.00955403
SCARF2_Nf310_Q96GP6	1	0	0	No	No	-0.621751	0.00558661
LGALS3BP_Nf551_Q08380	1	0	0	No	No	0.0265113	0.820688
LAMA2_Nf2028_P24043	1	0	0	No	No	0.939802	0.0094962
CD163_Nf123_Q86VB7	1	0	0	No	No	-0.172059	0.420627
P0DOX2_Nf320_P0DOX2	1	0	0	No	No	1.00398	0.0214523
TEK_Nf140_Q02763	1	0	0	No	No	-1.25997	0.00121015
ITGB1_Nf669_P05556	1	0	0	No	No	-0.332451	0.119633
TNR_Nf874_Q92752	1	0	0	No	No	3.23813	0.000920494
CADM1_Nf113_Q9BY67	1	0	0	No	No	1.11235	0.0140288
ERAP2_Nf119_Q6P179	1	0	0	No	No	-0.0209981	0.92919
LAMP1_Nf261_P11279	1	0	0	No	No	0.387828	0.0193281
COLGALT1_Nf96_Q8NBJ5	1	0	0	No	No	-0.108056	0.721234
CASC4_Nf115_Q6P4E1	1	0	0	No	No	0.133034	0.122588
TNC_Nf1392_P24821	1	0	0	No	No	0.689417	0.0581304
TIMP1_Nf53_P01033	1	0	0	No	No	1.88154	0.00288962
ADGRL4_Nf249_Q9HBW9	1	0	0	No	No	-1.09479	0.00389838
UGT2B15_Nf65_P54855	1	0	0	No	No	-2.81031	0.000145418
MCAM_Nf418_P43121	1	0	0	No	No	-0.255011	0.875316
MMRN1_Nf507_Q13201	1	0	0	No	No	-1.12208	0.000145418
HSPG2_Nf3836_P98160	1	0	0	No	No	1.92371	0.423135
CDH6_Nf437_P55285	1	0	0	No	No	1.1364	0.0061973
LRP1_Nf357_Q07954	1	0	0	No	No	0.205966	0.0903257
OPCML_Nf44_Q14982	1	0	0	No	No	2.35894	5.83e-05
FN1_Nf542_P02751	1	0	0	No	No	2.00216	0.00261516
HLA-A_Nf110_P18462	1	0	0	No	No	-5.11781	0.256817
HLA-DRB4_Nf48_P13762	1	0	0	No	No	0.368248	0.00955403
ABI3BP_Nf259_Q7Z7G0	1	0	0	No	No	1.66113	0.00189865
COL6A3_Nf2331_P12111	1	0	0	No	No	-0.214196	0.179418
COL6A3_Nf2677_P12111	1	0	0	No	No	1.52009	0.000495479
HLA-DRB5_Nf48_Q30154	1	0	0	No	No	-0.652906	0.0209149
SLC44A2_Nf187_Q8IWA5	1	0	0	No	No	0.636488	0.0223839
SERPIND1_Nf188_P05546	1	0	0	Yes	No	0.518523	0.0196826
KDR_Nf374_P35968	1	0	0	No	No	-0.590941	0.00374665
NECTIN1_Nf202_Q15223	1	0	0	No	No	1.33663	0.0529166
CACNA2D1_Nf324_P54289	1	0	0	No	No	-1.21146	0.0140288
PLD3_Nf236_Q8IV08	1	0	0	No	No	-0.413415	0.00558661
CPD_Nf1070_O75976	1	0	0	No	No	0.682921	0.0833003
CFH_Nf217_P08603	1	0	0	Yes	No	1.18774	0.00556309
LRP1_Nf3953_Q07954	1	0	0	No	No	-0.0408615	0.844583
BTD_Nf349_P43251	1	0	0	No	No	0.279052	0.126858
CD48_Nf189_P09326	1	0	0	No	No	0.159759	0.696148
PLXNB2_Nf733_O15031	1	0	0	No	No	-0.205214	0.24531
LNPEP_Nf834_Q9UIQ6	1	0	0	No	No	0.124929	0.420627
CD302_Nf109_Q8IX05	1	0	0	No	No	-0.0336851	0.799958
MCAM_Nf56_P43121	1	0	0	No	No	0.986131	0.00617046
LGALS3BP_Nf69_Q08380	1	0	0	No	No	0.17045	0.662654
APOD_Nf98_P05090	1	0	0	No	No	-1.48724	0.0805866
LAMA5_Nf2303_O15230	1	0	0	No	No	-0.183441	0.655624
GBA_Nf185_P04062	1	0	0	No	No	0.58972	0.214493
DPP4_Nf520_P27487	1	0	0	No	No	-0.19905	0.381409
FBN1_Nf448_P35555	1	0	0	No	No	1.18729	0.0788708
SUSD2_Nf494_Q9UGT4	1	0	0	No	No	-0.222731	0.139403
LRP1_Nf114_Q07954	1	0	0	No	No	0.274665	0.104115
LRP1_Nf2620_Q07954	1	0	0	No	No	-0.0157089	0.77137
LRP1_Nf2117_Q07954	1	0	0	No	No	0.0957205	0.39453
HLA-DRB1_Nf48_P13760	1	0	0	No	No	-3.88497	0.131047
GRN_Nf530_P28799	1	0	0	No	No	-0.13655	0.36827
ITGA11_Nf291_Q9UKX5	1	0	0	No	No	1.17684	0.00105284
ITGAV_Nf945_P06756	1	0	0	No	No	0.164696	0.293101
LRP1_Nf3089_Q07954	1	0	0	No	No	-0.561524	0.0321943
RNASE6_Nf55_Q93091	1	0	0	No	No	-0.439651	0.161697
SLC44A2_Nf417_Q8IWA5	1	0	0	No	No	0.371485	0.135721
STAB1_Nf1178_Q9NY15	1	0	0	No	No	-1.04808	0.0699964
HLA-DPB1_Nf48_P04440	1	0	0	No	No	-0.448683	0.135386
CHGB_Nf315_P05060	1	0	0	No	No	2.44631	0.0288418
HLA-DRB1_Nf48_P13761	1	0	0	No	No	0.941441	0.000978
FCGR1A_Nf78_P12314	1	0	0	No	No	1.35599	0.00178447
LRP1_Nf3839_Q07954	1	0	0	No	No	-0.0267193	0.696148
AGRN_Nf250_O00468	1	0	0	No	No	0.736959	0.00823466
CPM_Nf38_P14384	1	0	0	No	No	0.858911	0.00591867
ADAMTSL4_Nf1001_Q6UY14	1	0	0	No	No	1.50379	0.0128728
CD40_Nf180_P25942	1	0	0	No	No	0.0365441	0.827012
CYBB_Nf240_P04839	1	0	0	No	No	-1.20815	0.00748608
ANGPTL6_Nf58_Q8NI99	1	0	0	Yes	No	-1.72315	0.0079958
MFGE8_Nf329_Q08431	1	0	0	No	No	5.49718	0.138699
MFGE8_Nf325_Q08431	1	0	0	No	No	2.58	0.00153169
LYVE1_Nf53_Q9Y5Y7	1	0	0	No	No	-2.02912	0.00187679
CDC23_Nf540_Q9UJX2	1	0	0	No	No	0.634879	0.162107
SYPL1_Nf71_Q16563	1	0	0	No	No	-0.587431	0.149736
LRP1_Nf3333_Q07954	1	0	0	No	No	-0.223052	0.281005
THSD4_Nf373_Q6ZMP0	1	0	0	No	No	0.742067	0.0132207
CPD_Nf522_O75976	1	0	0	No	No	1.75914	0.00121015
IGF2R_Nf2136_P11717	1	0	0	No	Yes	0.388589	0.162751
STAB1_Nf673_Q9NY15	1	0	0	No	No	-0.982251	0.0368278
SORL1_Nf158_Q92673	1	0	0	No	No	0.884895	0.000145418
SULF1_Nf623_Q8IWU6	1	0	0	No	No	1.94911	0.00197639
MEGF6_Nf1246_O75095	1	0	0	No	No	0.273264	0.47517
PTPRC_Nf337_P08575	1	0	0	No	No	-0.319226	0.139403
THBS3_Nf407_P49746	1	0	0	No	No	0.545087	0.217621
EGFR_Nf603_P00533	1	0	0	No	Yes	0.594432	0.00722161
LAMA3_Nf2265_Q16787	1	0	0	No	No	0.178247	0.159457
ASPN_Nf282_Q9BXN1	1	0	0	No	No	1.40915	0.00261256
MRC2_Nf497_Q9UBG0	1	0	0	No	No	0.140107	0.606766
COL14A1_N1384;Nf1388_Q05707	1	1	1	No	No	0.794149	0.00628532
COL14A1_Nf1388_Q05707	1	0	0	No	No	0.28919	0.00786994
COL12A1_Nf2679_Q99715	1	0	0	No	No	1.37756	0.00104982
CD47_Nf73_Q08722	1	0	0	No	No	-0.794975	0.000734775
ITGA1_Nf217_P56199	1	0	0	No	No	-0.755378	0.00287556
DCN_Nf262_P07585	1	0	0	No	No	-3.86033	0.659819
CP_Nf358_P00450	1	0	0	Yes	No	-0.337574	0.289063
BGN_Nf270_P21810	1	0	0	No	No	1.04964	0.00275718
NECTIN1_Nf297_Q15223	1	0	0	No	No	3.16983	4.31e-05
LRP1_Nf4364_Q07954	1	0	0	No	No	0.282648	0.139403
SLIT2_Nf1300_O94813	1	0	0	No	Yes	1.15529	0.00663207
MMRN1_Nf840_Q13201	1	0	0	No	No	-1.44552	4.31e-05
HLA-B_Nf110_P30481	1	0	0	No	No	0.80269	0.0124782
MMRN1_Nf1075_Q13201	1	0	0	No	No	-1.38884	0.000145418
HLA-B_Nf110_P30685	1	0	0	No	No	-1.07476	0.0296577
ADAM17_Nf594_P78536	1	0	0	No	No	0.245304	0.297344
ADAMTSL4_Nf773_Q6UY14	1	0	0	No	No	1.01104	0.000734775
CD97_Nf38_P48960	1	0	0	No	No	0.269261	0.294455
CD97_Nf33_P48960	1	0	0	No	No	0.271294	0.355896
LRP1_Nf3788_Q07954	1	0	0	No	No	0.359	0.00705677
TFPI_Nf145_P10646	1	0	0	No	No	0.153129	0.245767
M6PR_Nf94_P20645	1	0	0	No	No	1.19139	0.000734775
CFI_Nf103_P05156	1	0	0	No	No	1.0247	0.0249587
ITGA3_Nf86_P26006	1	0	0	No	No	-0.0974047	0.226052
VWF_Nf666_P04275	1	0	0	No	No	0.66319	0.0061973
CLEC1B_Nf134_Q9P126	1	0	0	No	No	-1.55694	0.00808717
ICAM2_Nf82_P13598	1	0	0	No	No	0.435215	0.239447
CACNA2D1_Nf998_P54289	1	0	0	No	No	-0.395337	0.0404061
IGF2R_Nf435_P11717	1	0	0	No	Yes	-0.29307	0.0969212
FAS_Nf118_P25445	1	0	0	No	No	0.273785	0.357038
ADGRF5_Nf339_Q8IZF2	1	0	0	No	No	0.74786	0.116289
LRP1_Nf729_Q07954	1	0	0	No	No	0.354736	0.0648936
HLA-DRB1_Nf48_Q5Y7A7	1	0	0	No	No	5.67617	0.394154
CACNA2D1_Nf781_P54289	1	0	0	No	No	-0.405156	0.393796
CACNA2D1_Nf136_P54289	1	0	0	No	No	-1.96724	0.0140288
CD276_Nf309_Q5ZPR3	1	0	0	No	Yes	2.34844	0.00298259
PLXNC1_Nf141_O60486	1	0	0	No	No	1.67861	0.00100176
PSAP_Nf332_P07602	1	0	0	No	No	-0.272666	0.230927
LAMA2_Nf303_P24043	1	0	0	No	No	0.755893	0.0061973
SLIT2_Nf66_O94813	1	0	0	No	Yes	0.973589	0.00663207
F5_Nf1703_P12259	1	0	0	No	No	0.719598	0.0697902
LTBP1_Nf347_Q14766	1	0	0	No	No	0.649441	0.110914
LTBP2_Nf343_Q14767	1	0	0	No	No	2.56158	0.0175628
SLC39A14_N87;Nf102_Q15043	1	1	1	No	No	-0.277285	0.320178
LIPA_Nf161_P38571	1	0	0	No	No	-0.760773	0.072408
MET_Nf399_P08581	1	0	0	No	Yes	0.151994	0.564414
SERPINA5_Nf249_P05154	1	0	0	No	No	0.822013	0.00558661
POGLUT1_Nf40_Q8NBL1	1	0	0	No	No	0.168599	0.216833
FBLN2_Nf180_P98095	1	0	0	No	No	1.31901	0.0864716
ITGA2_Nf1057_P17301	1	0	0	No	No	1.64091	0.00177124
TLR3_Nf247_O15455	1	0	0	No	No	-0.582142	0.110914
FOLH1_Nf336_Q04609	1	0	0	No	No	-0.650689	0.104115
MMRN1_Nf136_Q13201	1	0	0	No	No	-0.364098	0.162751
PTPRG_Nf109_P23470	1	0	0	No	No	-0.963387	0.0581304
CPXM1_Nf318_Q96SM3	1	0	0	No	No	3.61226	0.00556309
LRP1_Nf4278;N4279_Q07954	1	1	1	No	No	0.588871	0.226052
GBA_Nf309_P04062	1	0	0	No	No	0.694366	0.0177138
MERTK_Nf454_Q12866	1	0	0	No	No	0.523608	0.0537403
LAMA2_Nf2868_P24043	1	0	0	No	No	0.683758	0.0240999
HMCN1_Nf2155_Q96RW7	1	0	0	No	No	0.89265	0.00426977
IL6ST_Nf379;N383_P40189	1	1	1	No	No	-0.781485	0.0241623
CD101_Nf823_Q93033	1	0	0	No	No	-0.0861377	0.174474
SDK2_Nf948_Q58EX2	1	0	0	No	No	-0.468888	0.206423
AEBP1_Nf528_Q8IUX7	1	0	0	No	No	1.29328	0.0156156
ADAMTS2_Nf949_O95450	1	0	0	No	No	1.40444	0.000140659
LY75_Nf135_O60449	1	0	0	No	No	0.37197	0.0687276
ADGRA2_Nf602_Q96PE1	1	0	0	No	No	0.623747	0.0140288
IL4I1_Nf54_Q96RQ9	1	0	0	No	No	1.20583	0.00389838
GLA_Nf139_P06280	1	0	0	No	No	-0.277376	0.134297
NEO1_Nf470_Q92859	1	0	0	No	No	0.495334	0.0268797
ADAMTSL4_N946;Nf952_Q6UY14	1	1	1	No	No	0.987326	0.0155651
COL5A3_Nf102_P25940	1	0	0	No	No	2.19838	0.0270478
CADM2_Nf287_Q8N3J6	1	0	0	No	No	-0.351191	0.0241623
GNPTAB_Nf829_Q3T906	1	0	0	No	No	0.0985715	0.68559
ATRN_Nf383_O75882	1	0	0	No	No	1.84478	0.00226734

## Sheet: Figure 6a
Index	CF site (0=No, 1=Yes)	PNGase F-modified glycosite (0=No, 1=Yes)	p-value	log2 Fold change
MXRA5-Nf2007-NP_056234.2	1	0	0.0358008	0.590753
MXRA5-Nf633-NP_056234.2	1	0	0.0153729	0.630781
CACNA2D1-Nf986-NP_000713.2	1	0	0.0173306	0.648246
THBS1-Nf248-NP_003237.2	1	0	0.0082028	0.674565
VCAN-Nf1442-NP_004376.2	1	0	0.0275634	0.706537
PDGFRL-Nf219-NP_006198.1	1	0	0.0372233	0.725142
COL14A1-Nf1388-NP_066933.1	1	0	0.0341958	0.749613
DCHS1-Nf1521-NP_003728.1	1	0	0.0070793	0.783328
PODN-Nf328-NP_001186009.1	1	0	0.0489114	0.787324
THSD4-Nf373-NP_079093.2	1	0	0.00496729	0.819119
LAMC2-Nf942-NP_005553.2	1	0	0.00291932	0.834931
LRP1-Nf2638-NP_002323.2	1	0	0.00830187	0.848599
LRP1-Nf3048-NP_002323.2	1	0	0.0338897	0.880293
VWF-Nf2357-NP_000543.2	1	0	0.00253606	0.894435
LAMB1-Nf1643-NP_002282.2	1	0	0.0446577	0.897213
FBLN1-Nf535-NP_006477.2	1	0	0.0312532	0.913646
FN1-Nf430-NP_997647.1	1	0	0.0376947	0.926252
FN1-Nf542-NP_997647.1	1	0	0.0399125	0.940204
CFH-Nf911-NP_000177.2	1	0	0.0499342	0.968419
SERPINA4-Nf275-NP_001275961.1	1	0	0.030333	1.02821
ISLR-Nf309-NP_005536.1	1	0	0.00712111	1.04831
FBN1-Nf1902-NP_000129.3	1	0	0.0473224	1.0503
LRP1-Nf3788-NP_002323.2	1	0	0.0126828	1.05307
BGN-Nf270-NP_001702.1	1	0	0.00557384	1.08059
MXRA5-Nf287-NP_056234.2	1	0	0.0121451	1.08444
FMOD-Nf166-NP_002014.2	1	0	0.0184168	1.10587
FBLN1-Nf98-NP_006477.2	1	0	0.00205019	1.11965
MXRA5-Nf2306-NP_056234.2	1	0	0.0118272	1.13126
ITGA11-Nf291-NP_001004439.1	1	0	0.00435605	1.1389
MRC2-Nf69-NP_006030.2	1	0	0.0349351	1.14056
FBLN1-Nf539-NP_006477.2	1	0	0.00372022	1.19175
MFAP4-Nf161-NP_001185624.1	1	0	0.01775	1.22515
FLT1-Nf196-NP_001153392.1	1	0	0.0173332	1.27916
CPXM2-Nf337-NP_937791.2	1	0	0.00051086	1.30576
CCDC80-Nf835-NP_955805.1	1	0	0.0226131	1.44346
LRP1-Nf2620-NP_002323.2	1	0	0.0151872	1.44959
LAMA3-Nf2728-NP_937762.2	1	0	0.0187974	1.44973
THBS2-Nf330-NP_003238.2	1	0	0.000255043	1.47564
HSPG2-Nf1756-NP_001278789.1	1	0	0.0140452	1.50586
FN1-Nf528-NP_997647.1	1	0	0.00522292	1.51487
COL12A1-Nf2528-NP_004361.3	1	0	0.00369289	1.52807
SFRP4-Nf194-NP_003005.2	1	0	0.00239213	1.54829
COL12A1-Nf2679-NP_004361.3	1	0	0.00537819	1.57041
SVEP1-Nf1978-NP_699197.3	1	0	0.0079599	1.72919
TFPI-Nf145-NP_001316168.1	1	0	0.0058858	1.76254
VCAN-Nf3379-NP_004376.2	1	0	0.0490157	1.79164
CPXM1-Nf318-NP_062555.1	1	0	0.0206244	2.04685
IGFBP3-Nf199-NP_000589.2	1	0	0.00710588	2.11393
FN1-Nf1236-NP_997647.1	1	0	0.00449221	2.53938
VCAN-Nf330-NP_004376.2	1	0	0.00514665	2.86777
LRP1-Nf3488-NP_002323.2	1	0	0.0171104	0.648378
CEACAM5-Nf204;N208-NP_001278413.1	1	1	0.0279266	0.885259
FBLN1-Nf535;N539-NP_006477.2	1	1	0.0137343	1.1508
FBLN1-N535;Nf539-NP_006477.2	1	1	0.0175482	1.45916
PXDN-N1280-NP_036425.1	0	1	0.00577537	0.581646
TSPAN3-N103-NP_001161884.1	0	1	0.0144315	0.584448
COL14A1-N1384;N1388-NP_066933.1	0	1	0.0240753	0.587323
LRP1-N3333-NP_002323.2	0	1	0.0173622	0.589749
TF-N630-NP_001054.1	0	1	0.0426021	0.597666
CFB-N122-NP_001701.2	0	1	0.0317961	0.602842
P4HA2-N264-NP_001017973.1	0	1	0.0351083	0.609836
AEBP1-N528-NP_001120.3	0	1	0.0181532	0.612381
CEMIP2-N292-NP_001129292.1	0	1	0.0129119	0.614041
LAMA4-N780-NP_001098677.2	0	1	0.0458371	0.616434
LAMP1-N103-NP_005552.3	0	1	0.0276223	0.624518
PSAP-N335-NP_001035930.1	0	1	0.0226831	0.625151
PTPRK-N416-NP_001129120.1	0	1	0.0202123	0.626203
CFB-N285-NP_001701.2	0	1	0.0361563	0.628091
CFH-N1095-NP_000177.2	0	1	0.00260008	0.62827
FLNB-N2393-NP_001157789.1	0	1	0.0186045	0.628887
FBLN1-N539-NP_006477.2	0	1	0.0401169	0.647418
LAMP2-N49-NP_001116078.1	0	1	0.0319436	0.649496
LAMB1-N1336-NP_002282.2	0	1	0.0109033	0.653967
ADAMTS2-N1098-NP_055059.2	0	1	0.0264487	0.65672
LY75-CD302-N529-NP_001185688.1	0	1	0.0190282	0.660526
COL14A1-N1384-NP_066933.1	0	1	0.0206451	0.662474
MELTF-N515-NP_005920.2	0	1	0.0391608	0.663139
FBN1-N1067-NP_000129.3	0	1	0.00499731	0.665189
VCAN-N1898-NP_004376.2	0	1	0.0303538	0.665927
FAT1-N40-NP_005236.2	0	1	0.00299675	0.675818
THSD4-N441-NP_079093.2	0	1	0.0354745	0.678717
SERPINA5-N249-NP_000615.3	0	1	0.0487605	0.682851
LY75-CD302-N1225-NP_001185688.1	0	1	0.0133636	0.685189
PRELP-N327-NP_002716.1	0	1	0.0267838	0.692506
CP-N397-NP_000087.1	0	1	0.0404331	0.692556
MET-N607-NP_000236.2	0	1	0.0289938	0.693099
HMCN1-N1929-NP_114141.2	0	1	0.011017	0.700409
GALNS-N204-NP_000503.1	0	1	0.0432453	0.702644
PLBD1-N71-NP_079105.4	0	1	0.0164075	0.702935
ITGA2-N343-NP_002194.2	0	1	0.00549354	0.712114
DCHS1-N2761-NP_003728.1	0	1	0.00400011	0.713788
LTBP2-N616-NP_000419.1	0	1	0.0111293	0.717017
SULF2-N171-NP_001155313.1	0	1	0.000706644	0.717992
PCDHGB2-N545-NP_061746.1	0	1	0.00907834	0.726774
CELSR1-N1287-NP_055061.1	0	1	0.0430361	0.727805
FAT1-N1902-NP_005236.2	0	1	0.0301096	0.730252
TGFB1-N176-NP_000651.3	0	1	0.0398233	0.732737
CD109-N397-NP_598000.2	0	1	0.0379284	0.735191
LRP1-N114-NP_002323.2	0	1	0.0296579	0.736622
F3-N156-NP_001984.1	0	1	0.0126353	0.739657
LAMB1-N1336;N1343-NP_002282.2	0	1	0.00191542	0.741663
ADAM28-N602-NP_001291280.1	0	1	0.00923316	0.741668
TNC-N327-NP_002151.2	0	1	0.0485203	0.744107
LRP1-N3488-NP_002323.2	0	1	0.00163135	0.749158
TFRC-N727-NP_001121620.1	0	1	0.00602835	0.752113
WFDC2-N44-NP_006094.3	0	1	0.0471435	0.754675
NAGLU-N503-NP_000254.2	0	1	0.0210618	0.756091
CDCP1-N180-NP_073753.3	0	1	0.0304954	0.760317
MXRA5-N1735-NP_056234.2	0	1	0.0332963	0.761876
COL5A3-N1577-NP_056534.2	0	1	0.0219945	0.764409
CDCP1-N339-NP_073753.3	0	1	0.00912575	0.765359
ANGPTL2-N164-NP_036230.1	0	1	0.0355751	0.765377
PXDN-N1178-NP_036425.1	0	1	0.0117222	0.776306
LRP1-N239-NP_002323.2	0	1	0.0210016	0.77686
PLOD2-N209-NP_891988.1	0	1	0.00847479	0.777792
CD109-N419-NP_598000.2	0	1	0.0303916	0.780673
CTSD-N263-NP_001900.1	0	1	0.0314599	0.781234
MRC2-N69-NP_006030.2	0	1	0.0460351	0.79155
PSAP-N101-NP_001035930.1	0	1	0.0381038	0.802482
COMP-N121-NP_000086.2	0	1	0.0125906	0.802804
LAMC1-N1107-NP_002284.3	0	1	0.029222	0.813062
PSAP-N215-NP_001035930.1	0	1	0.0232426	0.813256
FBN1-N2178-NP_000129.3	0	1	0.0243037	0.814904
ITGB4-N695-NP_000204.3	0	1	0.000285488	0.835187
THBS2-N1069-NP_003238.2	0	1	0.00904616	0.838047
TIMP1-N53-NP_003245.1	0	1	0.024808	0.841775
MRC2-N634-NP_006030.2	0	1	0.0266928	0.850283
LRP1-N446-NP_002323.2	0	1	0.00215152	0.851425
LRRC32-N203-NP_001122394.1	0	1	0.0499893	0.852389
SULF1-N148-NP_001121676.1	0	1	0.00396215	0.855688
PLOD3-N548-NP_001075.1	0	1	0.0300146	0.864155
LMCD1-N229-NP_055398.1	0	1	0.0434346	0.875752
ITGA2-N1057-NP_002194.2	0	1	0.00949239	0.876666
ADGRG6-N722-NP_001027566.1	0	1	0.0369592	0.878085
CD58-N169-NP_001138294.1	0	1	0.0200233	0.890064
CLN5-N304-NP_006484.1	0	1	0.0422476	0.902817
MSLN-N515-NP_001170826.1	0	1	0.024153	0.905118
GAA-N390-NP_000143.2	0	1	0.0474502	0.907352
TNC-N1392-NP_002151.2	0	1	0.0484366	0.908465
GALNT5-N845-NP_055383.1	0	1	0.0276419	0.91056
PXDN-N731-NP_036425.1	0	1	0.00489142	0.915284
PLXNB2-N127-NP_036533.2	0	1	0.0476779	0.924912
ANTXR1-N184-NP_060623.2	0	1	0.00601806	0.926017
LY75-CD302-N1642-NP_001185688.1	0	1	0.00167408	0.932685
FBLN2-N1035-NP_001989.2	0	1	0.00926757	0.937531
NPC1-N961;N968-NP_000262.2	0	1	0.0419866	0.93935
COL5A1-N1672-NP_000084.3	0	1	0.0209797	0.939615
PTPRH-N196-NP_002833.4	0	1	0.0126681	0.943402
FBLN5-N296-NP_006320.2	0	1	0.00629436	0.946701
DCN-N262-NP_001911.1	0	1	0.0052589	0.953396
PLOD1-N538-NP_000293.2	0	1	0.00735931	0.967097
PXDN-N1425-NP_036425.1	0	1	0.0165773	0.969142
CD109-N1086-NP_598000.2	0	1	0.0389113	0.973498
QSOX1-N130-NP_001004128.1	0	1	0.0302621	0.976605
CEACAM1-N351-NP_001020083.1	0	1	0.0301465	0.980498
STAB1-N133-NP_055951.2	0	1	0.000752743	0.989665
COL12A1-N2679-NP_004361.3	0	1	0.0305942	1.00944
LGALS3BP-N551-NP_005558.1	0	1	0.0215102	1.0105
CELSR1-N2122-NP_055061.1	0	1	0.0030619	1.01528
PAMR1-N279-NP_001001991.1	0	1	0.0452171	1.02719
VCAN-N330-NP_004376.2	0	1	0.00882596	1.02767
PLOD1-N686-NP_000293.2	0	1	0.00824228	1.03052
CTSC-N276-NP_001805.3	0	1	0.0326933	1.03201
SERPINF1-N285-NP_001316832.1	0	1	0.0478563	1.04194
MFAP4-N161-NP_001185624.1	0	1	0.0149089	1.04411
FAT1-N1940-NP_005236.2	0	1	0.0181672	1.04456
CACNA2D1-N812-NP_000713.2	0	1	0.039857	1.04963
PLAU-N305-NP_001138503.1	0	1	0.0349296	1.06851
BMP1-N363-NP_001190.1	0	1	0.0414465	1.07151
MET-N106-NP_000236.2	0	1	0.0497057	1.08444
CD109-N118-NP_598000.2	0	1	0.00962063	1.08527
CTSZ-N184-NP_001327.2	0	1	0.00558633	1.08958
ITGA2-N112-NP_002194.2	0	1	0.0108927	1.098
FAP-N49-NP_004451.2	0	1	0.0175926	1.09879
MUC13-N284-NP_149038.3	0	1	0.0454989	1.10448
LUM-N252-NP_002336.1	0	1	0.0396805	1.11184
DCHS1-N1996-NP_003728.1	0	1	0.0188841	1.11675
MXRA5-N624-NP_056234.2	0	1	0.0136756	1.13047
SULF1-N170-NP_001121676.1	0	1	0.0085034	1.1359
CDCP1-N386-NP_073753.3	0	1	0.0363081	1.13914
THBS2-N316-NP_003238.2	0	1	0.00353917	1.16003
COL5A1-N176-NP_000084.3	0	1	0.0118255	1.16272
PROM1-N211-NP_001139319.1	0	1	0.0195396	1.17166
MANBA-N77-NP_005899.3	0	1	0.00665674	1.17186
TFPI-N145-NP_001316168.1	0	1	0.046979	1.17771
LAMA3-N2584-NP_937762.2	0	1	0.00814442	1.18359
LGALS3BP-N580-NP_005558.1	0	1	0.0223236	1.18438
ITGB6-N463-NP_000879.2	0	1	0.00863015	1.18705
PLOD2-N63-NP_891988.1	0	1	0.011911	1.18903
SUSD2-N494-NP_062547.1	0	1	0.0179974	1.21055
COL1A1-N1365-NP_000079.2	0	1	0.0223283	1.21398
THBS2-N330-NP_003238.2	0	1	0.00147675	1.22175
LTBP4-N62-NP_001036010.1	0	1	0.0199533	1.22557
MXRA5-N624;N633-NP_056234.2	0	1	0.0110481	1.23017
PDGFC-N254-NP_057289.1	0	1	0.00559998	1.23198
LAMP1-N84-NP_005552.3	0	1	0.00560691	1.25322
ADAMTS12-N215-NP_112217.2	0	1	0.0129646	1.25727
HMCN1-N573-NP_114141.2	0	1	0.000419977	1.26149
LAMA3-N2265-NP_937762.2	0	1	0.0168812	1.26607
MXRA5-N2007-NP_056234.2	0	1	0.0303098	1.26617
GAA-N882-NP_000143.2	0	1	0.0390978	1.26734
CPXM1-N318-NP_062555.1	0	1	0.0357482	1.26959
DSG2-N182-NP_001934.2	0	1	0.0212493	1.2789
PLBD1-N526-NP_079105.4	0	1	0.0332736	1.28376
MXRA5-N2203-NP_056234.2	0	1	0.0440661	1.2884
COL12A1-N2528-NP_004361.3	0	1	0.00312644	1.29111
GAA-N140-NP_000143.2	0	1	0.00279391	1.29205
FLNC-N826-NP_001120959.1	0	1	0.0060058	1.29314
LAMP1-N249-NP_005552.3	0	1	0.0119798	1.30422
TSPAN3-N63-NP_001161884.1	0	1	0.0487645	1.30796
IL4I1-N156-NP_001244946.1	0	1	0.0366576	1.31393
TENM4-N1705-NP_001092286.2	0	1	0.0200806	1.315
MFAP4-N111-NP_001185624.1	0	1	0.000491963	1.33161
VCAN-N1442-NP_004376.2	0	1	0.00523352	1.33249
PRELP-N124-NP_002716.1	0	1	0.00257965	1.33734
FBLN1-N535;N539-NP_006477.2	0	1	0.00188663	1.34312
COL12A1-N1763-NP_004361.3	0	1	0.00949562	1.34401
FAT1-N998-NP_005236.2	0	1	0.0492688	1.35655
PRELP-N289-NP_002716.1	0	1	0.0180836	1.35757
SFRP4-N194-NP_003005.2	0	1	0.0112544	1.3602
TSPAN1-N141-NP_005718.2	0	1	0.0150959	1.36943
TSPAN1-N184-NP_005718.2	0	1	0.021212	1.3824
BGN-N311-NP_001702.1	0	1	0.0334605	1.38716
FGL2-N263-NP_006673.1	0	1	0.0340158	1.39242
IL1RAP-N118-NP_001161400.1	0	1	0.00763751	1.39882
ITGA11-N291-NP_001004439.1	0	1	0.0214151	1.41378
SEMA3C-N141-NP_001337049.1	0	1	0.0311749	1.41471
OGN-N214-NP_054776.1	0	1	0.00822342	1.41475
POSTN-N599-NP_006466.2	0	1	0.0290574	1.42816
LAMC2-N942-NP_005553.2	0	1	0.00982508	1.43346
FN1-N528-NP_997647.1	0	1	0.00842601	1.43556
LGALS3BP-N398-NP_005558.1	0	1	0.00928884	1.43844
LGALS3BP-N125-NP_005558.1	0	1	0.00180319	1.4406
ECM1-N381-NP_001189787.1	0	1	0.0205025	1.44613
LAMB1-N677-NP_002282.2	0	1	0.00340585	1.45077
PTPRH-N434-NP_002833.4	0	1	0.0159377	1.45254
SNED1-N977-NP_001073906.1	0	1	0.0318358	1.45396
IGFBP3-N116-NP_000589.2	0	1	0.0140211	1.45517
AEBP1-N922-NP_001120.3	0	1	0.00530972	1.49028
ADGRF1-N168-NP_722582.2	0	1	0.00914299	1.49313
CDCP1-N39-NP_073753.3	0	1	0.0418861	1.49388
LRP1-N3048-NP_002323.2	0	1	0.0162444	1.51233
ADGRF1-N282-NP_722582.2	0	1	0.016016	1.5188
ITGA2-N1074-NP_002194.2	0	1	0.00883126	1.5216
F12-N249-NP_000496.2	0	1	0.021173	1.52184
FUT11-N166-NP_001271123.1	0	1	0.0412862	1.52479
APOH-N162-NP_000033.2	0	1	0.039309	1.53535
LUM-N88-NP_002336.1	0	1	0.0186679	1.5408
SCUBE3-N784-NP_001290065.1	0	1	0.0460064	1.54809
NT5E-N333-NP_001191742.1	0	1	0.0434748	1.55064
ADAMTS12-N1301-NP_112217.2	0	1	0.0493224	1.55901
OMD-N242-NP_005005.1	0	1	0.0160868	1.55989
COL1A2-N1267-NP_000080.2	0	1	0.00827266	1.56225
ADGRE5-N38-NP_001020331.1	0	1	0.0437425	1.56397
LAMA3-N2728-NP_937762.2	0	1	0.0100986	1.57628
FBLN1-N98-NP_006477.2	0	1	0.00272666	1.58536
CFH-N1029-NP_000177.2	0	1	0.00611488	1.58867
DSG2-N462-NP_001934.2	0	1	0.00152109	1.59698
FMOD-N166-NP_002014.2	0	1	0.0146507	1.62853
PTPRH-N381-NP_002833.4	0	1	0.00672236	1.65364
LRP1-N2521-NP_002323.2	0	1	0.00692129	1.66104
COL11A1-N1640-NP_001845.3	0	1	0.0120726	1.67603
LAMC2-N362-NP_005553.2	0	1	0.0358831	1.68318
MXRA5-N2415-NP_056234.2	0	1	0.00430519	1.70033
COL3A1-N1367-NP_000081.1	0	1	0.0145863	1.71024
COL5A2-N1400-NP_000384.2	0	1	0.0101657	1.72575
CELSR1-N1623-NP_055061.1	0	1	0.00521154	1.734
BGN-N270-NP_001702.1	0	1	0.00600149	1.75284
MXRA5-N1910-NP_056234.2	0	1	0.0119709	1.76083
LRP1-N2620-NP_002323.2	0	1	0.00549127	1.76564
SULF1-N131-NP_001121676.1	0	1	0.00578881	1.77457
SULF1-N197-NP_001121676.1	0	1	0.00686547	1.86966
LGALS3BP-N69-NP_005558.1	0	1	0.000766422	1.87639
LAMA3-N2751-NP_937762.2	0	1	0.0219627	1.88093
FN1-N1291-NP_997647.1	0	1	0.00646459	1.93387
MSLN-N488-NP_001170826.1	0	1	0.00356873	1.93876
OSMR-N42-NP_001310434.1	0	1	0.00794076	1.98416
MSLN-N388-NP_001170826.1	0	1	0.00489319	2.02613
PLAUR-N194-NP_002650.1	0	1	0.0025255	2.10059
LAMA3-N2945-NP_937762.2	0	1	0.011701	2.15996
TSPAN1-N154-NP_005718.2	0	1	0.0101396	2.16915
CGB3-N33-NP_000728.1	0	1	0.0354505	2.23264
TNFAIP6-N258-NP_009046.2	0	1	0.0390145	2.37432
MXRA5-N2693-NP_056234.2	0	1	0.0010936	2.42552
THBS2-N710-NP_003238.2	0	1	0.0149848	2.48705
LAMA3-N3097-NP_937762.2	0	1	0.00498424	2.65502
FN1-N1236-NP_997647.1	0	1	0.00654582	2.75116
LCN2-N85-NP_005555.2	0	1	0.0346679	1.00315
PIGR-N421-NP_002635.2	0	1	0.0476737	1.54517
ISLR-N309-NP_005536.1	0	1	0.0125467	3.05543
LAMA5-N3257-NP_005551.3	0	1	0.0361653	0.703642
SSC5D-N376-NP_001138422.1	0	1	0.000615557	2.70479
C1R-N235-NP_001341275.1	0	1	0.0398115	1.34365
MET-N405-NP_000236.2	0	1	0.0283654	2.06339
FBN1-N1902-NP_000129.3	0	1	0.00885052	1.92284
SUSD2-N162-NP_062547.1	0	1	0.00631417	1.11481
GP2-Nf288-NP_001493.2	1	0	0.00612329	-3.82886
CUZD1-Nf57-NP_071317.2	1	0	0.00190966	-2.40252
PDIA2-Nf516-NP_006840.2	1	0	0.00127888	-2.30007
DPEP1-Nf57-NP_001121613.1	1	0	0.0417057	-2.11674
CELA3B-Nf114-NP_031378.1	1	0	0.0159139	-1.95205
CD34-Nf194-NP_001020280.1	1	0	0.0258143	-1.6022
CELA3A-Nf114-NP_005738.4	1	0	0.014587	-1.57084
CPD-Nf1070-NP_001295.2	1	0	0.0319341	-1.42624
AZGP1-Nf128-NP_001176.1	1	0	0.00464775	-1.42293
DSC2-Nf546-NP_077740.1	1	0	0.0318899	-1.3033
IMPAD1-Nf259-NP_060283.3	1	0	0.0410826	-1.28327
VWF-Nf1515-NP_000543.2	1	0	0.0422332	-1.2772
CD40-Nf180-NP_001241.1	1	0	0.0334396	-1.23774
SERPINA5-Nf262-NP_000615.3	1	0	0.0482986	-1.23382
SORL1-Nf158-NP_003096.1	1	0	0.0246252	-1.10844
LAMA2-Nf2648-NP_000417.2	1	0	0.0026591	-1.08496
LAMP1-Nf261-NP_005552.3	1	0	0.0239614	-1.07541
CD40-Nf153-NP_001241.1	1	0	0.00817921	-0.938884
PCDHB9-Nf567-NP_061992.3	1	0	0.00951085	-0.891482
LAMA2-Nf1614-NP_000417.2	1	0	0.0251031	-0.842843
ITGA3-Nf86-NP_002195.1	1	0	0.0175271	-0.828055
SOD3-Nf107-NP_003093.2	1	0	0.0157333	-0.803601
ASAH1-Nf302-NP_004306.3	1	0	0.00789663	-0.774071
ITIH5-Nf508-NP_001001851.1	1	0	0.0472595	-0.759781
LAMA2-Nf1597-NP_000417.2	1	0	0.0113079	-0.733303
M6PR-Nf94-NP_002346.1	1	0	0.0193769	-0.639599
HP-Nf241-NP_005134.1	1	0	0.0357238	-0.622524
CADM1-Nf101-NP_001091987.1	1	0	0.0386637	-0.597878
AGRN-Nf932-NP_940978.2	1	0	0.0435813	-0.713996
DPEP1-Nf358-NP_001121613.1	1	0	0.0103892	-1.83722
AZU1-N126;Nf140-NP_001691.1	1	1	0.0463768	-0.628075
GP2-N288-NP_001493.2	0	1	0.0118088	-4.05543
SERPINI2-N217-NP_001012303.1	0	1	0.00217182	-3.92621
PNLIP-N183-NP_000927.1	0	1	0.00480597	-3.83687
CUZD1-N67-NP_071317.2	0	1	0.000102891	-3.58999
GP2-N65-NP_001493.2	0	1	0.0156679	-3.45393
ERO1B-N140-NP_063944.3	0	1	0.00466162	-3.30319
CEL-N210-NP_001798.2	0	1	0.00843787	-3.24196
PDIA2-N516-NP_006840.2	0	1	0.0127115	-3.20893
NRCAM-N276-NP_001032209.1	0	1	0.00267501	-3.07468
AMY2B-N476-NP_066188.1	0	1	0.0158307	-3.0518
NRCAM-N83-NP_001032209.1	0	1	0.00504932	-3.00612
SUCO-N524-NP_055098.1	0	1	0.026678	-2.98342
GP2-N257-NP_001493.2	0	1	0.000672788	-2.95107
AADAC-N282-NP_001077.2	0	1	0.0418975	-2.84062
SLC3A1-N332-NP_000332.2	0	1	0.000515646	-2.82902
CUZD1-N394-NP_071317.2	0	1	0.000243781	-2.82076
FAM174B-N53-NP_997329.2	0	1	0.0410633	-2.80372
ERO1B-N140;N145-NP_063944.3	0	1	0.00475844	-2.64381
NRCAM-N223-NP_001032209.1	0	1	0.00199984	-2.58394
COL6A6-N347-NP_001096078.1	0	1	0.00517602	-2.47373
CUZD1-N57;N67-NP_071317.2	0	1	0.000584987	-2.46312
NCLN-N428-NP_001308392.1	0	1	0.0300612	-2.44514
GP2-N201-NP_001493.2	0	1	0.016717	-2.39949
SERPINI2-N212-NP_001012303.1	0	1	0.0200998	-2.3815
SSR2-N88-NP_003136.1	0	1	0.0101628	-2.34474
FREM2-N2121-NP_997244.4	0	1	0.0154284	-2.34129
DPEP1-N57-NP_001121613.1	0	1	0.00871935	-2.30012
SI-N823-NP_001032.2	0	1	0.00192332	-2.29885
CD36-N417-NP_000063.2	0	1	0.00600239	-2.28406
SSR1-N191-NP_003135.2	0	1	0.00243833	-2.2651
SEL1L-N195-NP_005056.3	0	1	0.025722	-2.2466
SERPINI1-N321-NP_001116224.1	0	1	0.00667868	-2.24425
DPEP1-N279-NP_001121613.1	0	1	0.0203029	-2.1068
SEL1L-N608-NP_005056.3	0	1	0.0134106	-2.08133
GGT7-N523-NP_001338631.1	0	1	0.0165642	-2.03673
ENPP1-N643-NP_006199.2	0	1	0.0354613	-2.01136
F8-N776-NP_000123.1	0	1	0.0111021	-2.00237
TLR8-N265-NP_057694.2	0	1	0.00218302	-1.97614
CTRL-N114-NP_001898.1	0	1	0.0119786	-1.94683
TPST2-N422-NP_001349852.1	0	1	0.00216082	-1.91682
INSR-N322-NP_000199.2	0	1	0.0137233	-1.90848
DPEP1-N332-NP_001121613.1	0	1	0.024581	-1.90267
COL6A6-N988-NP_001096078.1	0	1	0.00759621	-1.89711
SLC39A14-N77-NP_001121903.1	0	1	0.0424844	-1.89588
SSR1-N136-NP_003135.2	0	1	0.030261	-1.8935
GP2-N88-NP_001493.2	0	1	0.0480869	-1.88697
NRCAM-N433-NP_001032209.1	0	1	0.0105683	-1.88035
CELA3A-N114-NP_005738.4	0	1	0.0119281	-1.86568
KIAA1324-N717-NP_065826.2	0	1	0.0389965	-1.86056
HYOU1-N931-NP_001124463.1	0	1	0.0051564	-1.85679
C1orf210-N5-NP_001158301.1	0	1	0.0408316	-1.83983
ALPL-N230-NP_000469.3	0	1	0.00222704	-1.83669
ABCA1-N521-NP_005493.2	0	1	0.00836238	-1.83064
TMED6-N156-NP_653277.2	0	1	0.0204753	-1.81563
FRAS1-N2668-NP_079350.5	0	1	0.012149	-1.81407
SLC4A1-N642-NP_000333.1	0	1	0.0294267	-1.80751
ACE2-N546-NP_068576.1	0	1	0.0175353	-1.80665
SUCO-N530-NP_055098.1	0	1	0.0363259	-1.79977
KLB-N71-NP_783864.1	0	1	0.00434701	-1.77474
HYOU1-N922;N931-NP_001124463.1	0	1	0.00990236	-1.72875
ANPEP-N234-NP_001141.2	0	1	0.0385387	-1.72097
MGAT4A-N77-NP_036346.1	0	1	0.0233032	-1.7168
OS9-N177-NP_001017956.1	0	1	0.0163412	-1.68673
HYOU1-N596-NP_001124463.1	0	1	0.0196089	-1.68049
INSR-N698-NP_000199.2	0	1	0.0337805	-1.66983
NTRK2-N254-NP_001007098.1	0	1	0.000636919	-1.66658
MMRN1-N97-NP_031377.2	0	1	0.00654669	-1.65431
GP2-N213-NP_001493.2	0	1	0.000494062	-1.64093
SUCO-N236-NP_055098.1	0	1	0.039899	-1.63458
PECAM1-N151-NP_000433.4	0	1	0.0209594	-1.63067
NRCAM-N858-NP_001032209.1	0	1	0.0178694	-1.62441
HYOU1-N922-NP_001124463.1	0	1	0.0127715	-1.61374
TMPRSS15-N848-NP_002763.2	0	1	0.00508098	-1.60941
NTRK2-N95-NP_001007098.1	0	1	0.00251239	-1.60655
PABPC4-N135-NP_001129125.1	0	1	0.00876071	-1.59121
UGGT2-N950-NP_064506.3	0	1	0.0291797	-1.57603
LAMC3-N295-NP_006050.3	0	1	0.0200118	-1.52569
CD36-N321-NP_000063.2	0	1	0.000318109	-1.52432
HYOU1-N515-NP_001124463.1	0	1	0.0203809	-1.52085
BCAM-N439-NP_001013275.1	0	1	0.012746	-1.51157
GNPTAB-N642-NP_077288.2	0	1	0.0298873	-1.50804
FRAS1-N2563-NP_079350.5	0	1	0.023169	-1.50666
IDH1-N96-NP_001269315.1	0	1	0.0406328	-1.48525
CELA3B-N114-NP_031378.1	0	1	0.00406481	-1.47223
TRAM1-N324-NP_001304733.1	0	1	0.00153003	-1.47203
HYOU1-N869-NP_001124463.1	0	1	0.0154151	-1.47138
RPL3-N302-NP_000958.1	0	1	0.0224214	-1.46937
ERP29-N187-NP_006808.1	0	1	0.00190009	-1.45566
CLPTM1L-N229-NP_110409.2	0	1	0.0304871	-1.45328
HADHA-N428-NP_000173.2	0	1	0.018676	-1.44265
STT3A-N537-NP_001265432.1	0	1	0.003273	-1.40874
CRELD2-N190-NP_077300.3	0	1	0.0277941	-1.40323
NRCAM-N802-NP_001032209.1	0	1	0.0347062	-1.40308
LMF1-N428-NP_073610.2	0	1	0.0236077	-1.38878
KIAA0319L-N395-NP_079150.3	0	1	0.019703	-1.38053
GGT1-N120-NP_001275762.1	0	1	0.00141299	-1.36615
GP2-N339-NP_001493.2	0	1	0.0296663	-1.35504
GNPTAB-N759-NP_077288.2	0	1	0.0388384	-1.34866
COL15A1-N687-NP_001846.3	0	1	0.00848142	-1.34455
SUCO-N928-NP_055098.1	0	1	0.0255639	-1.34452
SI-N1235-NP_001032.2	0	1	0.00419326	-1.34273
CLPTM1L-N91-NP_110409.2	0	1	0.0207042	-1.32938
LAMC3-N980-NP_006050.3	0	1	0.00926816	-1.3265
RPL27A-N66-NP_000981.1	0	1	0.0257114	-1.32053
FAM174A-N83-NP_940909.1	0	1	0.00785769	-1.3139
TTC17-N184-NP_001294872.1	0	1	0.0271905	-1.3088
CHL1-N562-NP_001240316.1	0	1	0.01287	-1.29343
SI-N437-NP_001032.2	0	1	0.0265281	-1.27532
PTGFRN-N300-NP_065173.2	0	1	0.0118438	-1.27512
TLR8-N608-NP_057694.2	0	1	0.025134	-1.27305
MPO-N729-NP_000241.1	0	1	0.0417763	-1.27203
CASD1-N187-NP_075051.4	0	1	0.00400991	-1.24807
EDEM1-N342-NP_055489.1	0	1	0.0478739	-1.23498
CASR-N446-NP_000379.2	0	1	0.00982657	-1.23407
MMRN1-N507-NP_031377.2	0	1	0.0157677	-1.23193
CADM4-N262-NP_660339.1	0	1	0.00268228	-1.23054
MMRN1-N981-NP_031377.2	0	1	0.0215681	-1.22195
SI-N1340-NP_001032.2	0	1	0.0120548	-1.21604
AZU1-N126;N140-NP_001691.1	0	1	0.00241095	-1.21287
SERBP1-N238-NP_001018079.1	0	1	0.00256482	-1.20564
NCSTN-N25-NP_001277113.1	0	1	0.015588	-1.19931
SIL1-N193-NP_001032722.1	0	1	0.0358543	-1.19663
TMEM245-N551-NP_114401.2	0	1	0.0455247	-1.18848
SCG3-N346-NP_037375.2	0	1	0.0280063	-1.17126
LAMC3-N328-NP_006050.3	0	1	0.00964154	-1.14466
SSR2-N104-NP_003136.1	0	1	0.0202405	-1.1363
AADAC-N78-NP_001077.2	0	1	0.0467418	-1.13609
ADGRF5-N666-NP_001091988.1	0	1	0.0031784	-1.13515
NECTIN1-N297-NP_002846.3	0	1	0.0235319	-1.13035
PCYOX1-N353-NP_057381.3	0	1	0.0254482	-1.1216
HSPA13-N184-NP_008879.3	0	1	0.00776518	-1.11651
PECAM1-N453-NP_000433.4	0	1	0.00849533	-1.11067
FLT1-N164-NP_001153392.1	0	1	0.00251029	-1.11014
PNLIPRP2-N429-NP_005387.2	0	1	0.0413803	-1.10263
GLG1-N154-NP_001139138.1	0	1	0.0438664	-1.09675
LAMA2-N2868-NP_000417.2	0	1	0.0190972	-1.05591
RPN1-N299-NP_002941.1	0	1	0.00641586	-1.05338
CADM4-N286-NP_660339.1	0	1	0.0119237	-1.0401
HSP90B1-N502-NP_003290.1	0	1	0.0178746	-1.03139
NUDC-N134-NP_006591.1	0	1	0.000718012	-1.02357
COL28A1-N921-NP_001032852.2	0	1	0.0447748	-1.01823
EFCAB14-N256-NP_055589.1	0	1	0.0197852	-1.00439
TFG-N138-NP_001007566.1	0	1	0.00206831	-0.992878
FBN1-N1713-NP_000129.3	0	1	0.0489831	-0.989773
TXNDC16-N455-NP_001153519.1	0	1	0.0395578	-0.976
HSP90B1-N107-NP_003290.1	0	1	0.0394646	-0.97412
FOXRED2-N143-NP_001095841.1	0	1	0.04669	-0.969872
PTPRC-N531-NP_002829.3	0	1	0.0436447	-0.965503
ECE1-N371-NP_001106818.1	0	1	0.00292208	-0.962851
NOMO1-N50-NP_055102.3	0	1	0.0228972	-0.95594
AGA-N38-NP_000018.2	0	1	0.0190683	-0.954634
GPR107-N70-NP_001130029.1	0	1	0.0244989	-0.951975
LAMA5-N3287-NP_005551.3	0	1	0.00220797	-0.950656
MIA3-N82-NP_001310993.1	0	1	0.0276983	-0.949783
MUC2-N5129-NP_002448.4	0	1	0.048163	-0.94805
NCAM1-N449-NP_000606.3	0	1	0.00989997	-0.93889
TXNDC11-N969-NP_001290376.1	0	1	0.00417465	-0.938154
CES1-N79-NP_001020365.1	0	1	0.0496244	-0.922749
PPT1-N212-NP_001350624.1	0	1	0.0020725	-0.922438
SEMA4D-N419-NP_006369.3	0	1	0.0258867	-0.917926
GGT7-N283-NP_001338631.1	0	1	0.0224583	-0.916803
STIM1-N171-NP_001264890.1	0	1	0.0323995	-0.910559
POGLUT1-N40-NP_689518.1	0	1	0.031935	-0.909028
LAMA2-N380-NP_000417.2	0	1	0.0414957	-0.90211
FOXRED2-N502-NP_001095841.1	0	1	0.0431044	-0.901019
MUC2-N423-NP_002448.4	0	1	0.0243904	-0.896941
MRC1-N104-NP_002429.1	0	1	0.019195	-0.890075
SNRPA1-N253-NP_003081.2	0	1	0.0345112	-0.889403
B3GNT2-N127-NP_001306004.1	0	1	0.0227584	-0.884556
HSP90B1-N217-NP_003290.1	0	1	0.00902557	-0.880909
VWF-N1515-NP_000543.2	0	1	0.0393244	-0.87209
PDCD6-N54-NP_001254485.1	0	1	0.0356164	-0.862144
ITGAL-N587-NP_001107852.1	0	1	0.00142979	-0.859301
EDEM3-N195-NP_001306889.1	0	1	0.0202701	-0.856024
ITPR2-N2456-NP_002214.2	0	1	0.028754	-0.854004
TMEM30A-N294-NP_060717.1	0	1	0.0129622	-0.850843
SBSPON-N227-NP_694957.3	0	1	0.04673	-0.823393
CPE-N390-NP_001864.1	0	1	0.0284823	-0.816459
ASPH-N93-NP_001158228.1	0	1	0.0149739	-0.815535
OGFOD3-N267-NP_078924.1	0	1	0.0131729	-0.808013
TCTN2-N371-NP_001137322.1	0	1	0.0349463	-0.800487
APMAP-N196-NP_065392.1	0	1	0.0136869	-0.791682
MIA3-N86-NP_001310993.1	0	1	0.0403954	-0.790322
GXYLT1-N206-NP_001093120.1	0	1	0.0120534	-0.784418
NEU1-N186-NP_000425.1	0	1	0.0421036	-0.781657
EPX-N363-NP_000493.1	0	1	0.0378795	-0.776935
FAM234A-N389-NP_001271426.1	0	1	0.0266485	-0.77556
ITM2B-N170-NP_068839.1	0	1	0.00102418	-0.766313
PPT1-N232-NP_001350624.1	0	1	0.00802234	-0.765832
HMGB1-N134-NP_001300821.1	0	1	0.0384654	-0.762326
LRP11-N164-NP_116221.3	0	1	0.0266055	-0.759375
ATRN-N731-NP_001310261.1	0	1	0.0256273	-0.751942
SI-N1403-NP_001032.2	0	1	0.0142633	-0.746232
NCSTN-N592-NP_001277113.1	0	1	0.00159687	-0.743953
ATRN-N428-NP_001310261.1	0	1	0.00480155	-0.739961
IL6ST-N83-NP_001177910.1	0	1	0.0330232	-0.738362
ECHS1-N44-NP_004083.3	0	1	0.0428423	-0.728372
NCSTN-N397-NP_001277113.1	0	1	0.0214704	-0.727392
ACADVL-N244-NP_000009.1	0	1	0.0182953	-0.725056
C1RL-N147-NP_057630.2	0	1	0.0306744	-0.715702
TOR1AIP1-N399-NP_056417.2	0	1	0.0363587	-0.710611
ARSE-N258-NP_000038.2	0	1	0.019244	-0.71057
NCSTN-N35-NP_001277113.1	0	1	0.0132321	-0.707468
PTPRM-N249-NP_001098714.1	0	1	0.0078568	-0.696493
ATRN-N1043-NP_001310261.1	0	1	0.0330981	-0.69536
MMRN2-N205-NP_079032.2	0	1	0.00312279	-0.683674
AOC3-N592-NP_003725.1	0	1	0.0262504	-0.682963
CLU-N145-NP_001822.3	0	1	0.044156	-0.68052
ECE1-N154-NP_001106818.1	0	1	0.0086185	-0.680386
ITGAV-N569-NP_001138471.1	0	1	0.0108636	-0.678745
NUP210-N681-NP_079199.2	0	1	0.00840323	-0.666076
TINAGL1-N78-NP_071447.1	0	1	0.0027078	-0.656905
GPNMB-N93-NP_001005340.1	0	1	0.0145758	-0.653977
DPP7-N428-NP_037511.2	0	1	0.00048559	-0.651209
LAMA2-N2648-NP_000417.2	0	1	0.0356754	-0.649171
GPR107-N169-NP_001130029.1	0	1	0.026964	-0.646787
LRIG1-N318-NP_056356.2	0	1	0.00588054	-0.633823
LMBRD1-N5-NP_001350651.1	0	1	0.0371416	-0.631928
TMEM131-N168-NP_056163.1	0	1	0.0160939	-0.630152
ZC3HAV1-N524-NP_064504.2	0	1	0.0283812	-0.629558
HLA-DRB3-N48-NP_072049.2	0	1	0.0348494	-0.623036
HGF-N653-NP_000592.3	0	1	0.0445956	-0.622111
GNS-N111-NP_002067.1	0	1	0.0196369	-0.619273
NCSTN-N486-NP_001277113.1	0	1	0.000994096	-0.615521
PCYOX1-N196-NP_057381.3	0	1	0.0246432	-0.585032
LAMA2-N1479-NP_000417.2	0	1	0.0035858	-1.21957

[truncated: 1 more sheets: Figure 6b]
